# Supplementary material for: The Sas3p and Gcn5p histone acetyltransferases are recruited to similar genes
Source: Genome Biol. 2007 Jun 20;8(6):R119. doi: 10.1186/gb-2007-8-6-r119 (PMC2394765; doi:10.1186/gb-2007-8-6-r119)
Supplement: Additional data file 1 — Binding ratio of Rpc-160-HA, a subunit of RNA polymerase III from S. cerevisiae, in a ChIP-chip experiment using anti-HA antibodies (see Materials and methods). The binding ratio was calculated as the ratio of chromatin-immunoprecipitated signals between the epitope-tagged strain and the un-tagged parent, using the same antibodies. [file gb-2007-8-6-r119-S1.xls]

## Sheet: Hoja1
ORF name	Gene name	Molecular function	Biological Process	Binding ratio (RNA pol III)
YAL001C	TFC3	RNA polymerase III transcription factor	transcription initiation from Pol III promoter	0.588913
YAL002W	VPS8	unknown	late endosome to vacuole transport	0.662238
YAL003W	EFB1	translation elongation factor	translational elongation	1.2351
YAL004W	YAL004W	unknown	unknown	0.856209
YAL005C	SSA1	adenosinetriphosphatase activity, chaperone activity, heat shock protein activity	SRP-dependent, co-translational membrane targeting, translocation, * protein folding, * protein-nucleus import, translocation	0.994338
YAL007C	ERP2	unknown	ER to Golgi transport	0.892274
YAL008W	FUN14		unknown	0.511337
YAL009W	SPO7	unknown	meiosis, nuclear organization and biogenesis, sporulation (sensu Saccharomyces)	0.552091
YAL010C	MDM10	unknown	mitochondrial genome maintenance, mitochondrion inheritance, mitochondrion organization and biogenesis	1.13956
YAL011W	SWC1	unknown	unknown	1.63163
YAL012W	CYS3	cystathionine-gamma-lyase activity	cysteine metabolism, sulfur amino acid metabolism, transsulfuration	0.663994
YAL013W	DEP1	unknown	phospholipid metabolism, regulation of transcription from Pol II promoter	0.309731
YAL014C	SYN8	SNAP receptor activity	unknown	0.285778
YAL016W	TPD3	protein phosphatase type 2A	actin filament organization, bud growth, mitotic spindle checkpoint, protein biosynthesis	1.28023
YAL017W	FUN31	protein serine/threonine kinase activity	hexose metabolism, protein amino acid phosphorylation	0.887142
YAL018C	YAL018C	unknown	unknown	1.50477
YAL019W	FUN30	unknown	chromosome organization and biogenesis (sensu Eukarya)	1.07003
YAL021C	CCR4	3'-5' exoribonuclease activity	poly(A) tail shortening, regulation of transcription from Pol II promoter	1.69215
YAL022C	FUN26	nucleoside transporter nucleoside transport	nucleoside transport	0.285742
YAL023C	PMT2	dolichyl-phosphate-mannose-protein mannosyltransferase activity	O-linked glycosylation	0.881329
YAL024C	LTE1	guanyl-nucleotide exchange factor activity	exit from mitosis	0.810828
YAL025C	MAK16	unknown	ribosomal large subunit biogenesis virus-host interaction	1.26669
YAL026C	DRS2	adenosinetriphosphatase activity, phospholipid-translocating ATPase activity	intracellular protein transport, post Golgi transport	2.37523
YAL027W	YAL027W	unknown	unknown	0.651744
YAL028W	FRT2		NO EN SGD	0.623317
YAL029C	MYO4	microfilament motor activity	mRNA localization, intracellular	0.643845
YAL030W	SNC1	v-SNARE	Golgi to plasma membrane transport, * endocytosis, non-selective vesicle fusion	0.599857
YAL031C	FUN21	unknown	unknown	0.692862
YAL033W	POP5	ribonuclease MRP activity, ribonuclease P activity	tRNA processing, rRNA processing	0.392317
YAL034C	FUN19	unknown	unknown	1.30528
YAL034W-A	MTW1	unknown	chromosome segregation	0.49251
YAL035W	FUN12	translation initiation factor activity	translational initiation	1.82344
YAL036C	FUN11	unknown	unknown	1.26336
YAL037C-B	YAL037C-B	unknown	unknown	1.17676
YAL037W	YAL037W	unknown	unknown	0.73941
YAL038W	CDC19	pyruvate kinase activity	glycolysis, pyruvate metabolism	1.47694
YAL039C	CYC3	holocytochrome c synthase activity	cytochrome c-heme linkage	1.14195
YAL040C	CLN3	cyclin-dependent protein kinase, intrinsic regulator activity	G1/S transition of mitotic cell cycle, regulation of CDK activity	0.788695
YAL041W	CDC24	Rho guanyl-nucleotide exchange factor activity, signal transducer activity	apical bud growth, cellular morphogenesis during conjugation with cellular fusion, chitin localization, establishment of cell polarity (sensu Saccharomyces), invasive growth, isotropic bud growth, pseudohyphal growth, signal transduction during conjugation with cellular fusion, small GTPase mediated signal transduction	1.0666
YAL042W	ERV46	unknown	ER to Golgi transport	0.654205
YAL043C	PTA1	cleavage/polyadenylation specificity factor activity	tRNA processing, mRNA polyadenylation, mRNA cleavage	0.975099
YAL044C	GCV3	glycine dehydrogenase (decarboxylating)	one-carbon compound metabolism	1.20333
YAL044W-A	YAL044W-A	unknown	unknown	0.840992
YAL045C	YAL045C	unknown	unknown	1.07736
YAL046C	YAL046C	unknown	unknown	1.6977
YAL047C	SPC72	structural constituent of cytoskeleton	microtubule nucleation, mitotic chromosome segregation, mitotic spindle elongation, nuclear migration (sensu Saccharomyces)	0.791881
YAL047W-A	YAL047W-A	unknown	unknown	0.963332
YAL048C	YAL048C	unknown	vesicle-mediated transport	1.44517
YAL049C	YAL049C	unknown	unknown	1.2964
YAL051W	OAF1	DNA binding activity, transcriptional activator activity	fatty acid metabolism, peroxisome organization and biogenesis, positive regulation of transcription	0.961844
YAL053W	YAL053W	unknown	unknown	2.21694
YAL054C	ACS1	acetate-CoA ligase	* acetate fermentation, acetyl-CoA biosynthesis	0.543443
YAL055W	PEX22	unknown	protein-peroxisome targeting	1.04926
YAL056W	GPB2	signal transducer activity	signal transduction	0.893355
YAL058W	CNE1	unknown	ER-associated protein catabolism	1.00848
YAL059W	ECM1	unknown	cell wall organization and biogenesis	1.9418
YAL060W	BDH1	(R,R)-butanediol dehydrogenase activity	butanediol fermentation	1.01985
YAL061W	YAL061W	oxidoreductase activity, acting on the CH-OH group of donors, NAD or NADP as acceptor	unknown	0.396158
YAL062W	GDH3	glutamate dehydrogenase activity	glutamate biosynthesis	1.26529
YAL064W-B	YAL064W-B	unknown	unknown	0.547305
YAL065C	YAL065C	unknown	unknown	0.517116
YAL067C	SEO1	transporter activity	transport	0.696507
YAR002C-A	ERP1	unknown	ER to Golgi transport	1.37277
YAR002W	NUP60	structural constituent of nuclear pore	nucleocytoplasmic transport, protein-nucleus import, docking	0.597297
YAR003W	SWD1	chromatin binding activity, histone-lysine N-methyltransferase activity, transcriptional activator activity	chromatin silencing at telomere, histone methylation	1.41069
YAR007C	RFA1	damaged DNA binding, single-stranded DNA binding	DNA recombination, DNA replication, priming, DNA strand elongation, DNA unwinding, double-strand break repair, nucleotide-excision repair, postreplication repair	0.688188
YAR008W	SEN34	tRNA-intron endonuclease activity	tRNA splicing	1.25996
YAR010C	YAR010C	unknown	unknown	1.15525
YAR014C	BUD14	unknown	bud site selection, filamentous growth	1.43421
YAR015W	ADE1	phosphoribosylaminoimidazole-succinocarboxamide synthase	* purine base metabolism	1.01558
YAR018C	KIN3	protein kinase activity	chromosome segregation	1.52746
YAR019C	CDC15	protein kinase activity	cytokinesis, exit from mitosis, * protein amino acid phosphorylation	2.01756
YAR020C	PAU7	unknown	unknown	0.604317
YAR023C	YAR023C	unknown	unknown	2.24065
YAR027W	UIP3	unknown	unknown	1.28047
YAR028W	YAR028W	unknown	unknown	1.09871
YAR029W	FUN57	unknown	unknown	3.11793
YAR030C	YAR030C	unknown	unknown	2.24118
YAR031W	PRM9	unknown	conjugation with cellular fusion	0.876525
YAR033W	MST28	unknown	unknown	1.39659
YAR042W	SWH1	unknown	unknown	0.647302
YAR044W	OSH1	oxysterol binding activity, phosphatidylinositol binding activity	steroid biosynthesis	0.96496
YAR047C	YAR047C	unknown	unknown	0.651651
YAR050W	FLO1	cell adhesion molecule activity	flocculation	0.811133
YAR053W	YAR053W	unknown	unknown	1.28618
YAR060C	YAR060C	unknown	unknown	0.859135
YAR061W	YAR061W	unknown	unknown	0.50564
YAR062W	YAR062W	unknown	unknown	0.679191
YAR064W	YAR064W	unknown	unknown	1.99057
YAR068W	YAR068W	unknown	unknown	1.04538
YAR069C	YAR069C	unknown	unknown	1.75665
YAR070C	YAR070C	unknown	unknown	0.724193
YAR071W	PHO11	acid phosphatase activity	phosphate metabolism	1.25256
YAR073W	IMD1	IMP dehydrogenase activity	GTP biosynthesis	1.11761
YBL001C	ECM15	unknown	cell wall organization and biogenesis	1.04298
YBL002W	HTB2	DNA binding activity	chromatin assembly/disassembly	1.22297
YBL003C	HTA2	DNA binding activity	chromatin assembly/disassembly	1.17864
YBL004W	YBL004W	unknown	unknown	0.853432
YBL005W	PDR3	DNA binding activity, transcriptional activator activity	regulation of transcription from Pol II promoter, response to drug	0.753854
YBL006C	YBL006C	unknown	unknown	0.58216
YBL007C	SLA1	cytoskeletal protein binding activity	actin cortical patch assembly, actin filament organization, cell wall organization and biogenesis, endocytosis, polar budding	0.762951
YBL008W	HIR1	transcription co-repressor activity	regulation of transcription from Pol II promoter	1.4887
YBL009W	YBL009W	unknown	unknown	0.834988
YBL010C	YBL010C	unknown	unknown	1.08982
YBL011W	SCT1	glycerol-3-phosphate O-acyltransferase activity	phospholipid biosynthesis	0.626387
YBL012C	YBL012C	unknown	unknown	0.933664
YBL014C	RRN6	RNA polymerase I transcription factor activity	transcription from Pol I promoter	1.07787
YBL016W	FUS3	MAP kinase activity	cell cycle arrest, protein amino acid phosphorylation, signal transduction during conjugation with cellular fusion	1.07083
YBL017C	PEP1	signal sequence binding	protein-vacuolar targeting, vacuolar transport	0.97987
YBL018C	POP8	ribonuclease MRP activity, ribonuclease P activity	tRNA processing, rRNA processing	0.964991
YBL019W	APN2	double-stranded DNA specific 3'-5' exodeoxyribonuclease, phosphodiesterase I	DNA repair	0.73525
YBL020W	RFT1	oligosaccharide transporter activity	N-linked glycosylation, oligosaccharide transport	1.01627
YBL021C	HAP3	transcriptional activator activity	transcription, regulation of carbohydrate metabolism	1.5733
YBL022C	PIM1	ATP-dependent peptidase activity	proteolysis and peptidolysis, response to heat	1.23749
YBL023C	MCM2	ATP dependent DNA helicase activity, chromatin binding activity	DNA replication initiation, DNA unwinding, pre-replicative complex formation and maintenance	0.971796
YBL024W	NCL1	tRNA (cytosine-5-)-methyltransferase	* tRNA methylation	1.04354
YBL025W	RRN10	RNA polymerase I transcription factor activity, ribosomal DNA (rDNA) binding activity	transcription from Pol I promoter	0.383707
YBL026W	LSM2	pre-mRNA splicing factor activity	mRNA splicing, rRNA processing	0.793587
YBL027W	RPL19B	structural constituent of ribosome	protein synthesis	0.679334
YBL028C	YBL028C	unknown	unknown	1.83389
YBL029C-A	YBL029C-A	unknown	unknown	1.89952
YBL030C	PET9	ATP/ADP antiporter	ATP/ADP exchange	0.774053
YBL031W	SHE1	unknown	unknown	1.4832
YBL032W	YBL032W	mRNA binding activity	mRNA localization, intracellular, telomerase-dependent telomere maintenance	1.52804
YBL033C	RIB1	cyclohydrolase activity	vitamin B2 biosynthesis	1.3769
YBL034C	STU1	structural constituent of cytoskeleton	microtubule nucleation	2.54133
YBL035C	POL12	alpha DNA polymerase	DNA replication initiation, DNA replication, priming, lagging strand elongation	1.22258
YBL036C	YBL036C	unknown	unknown	0.995931
YBL037W	APL3	unknown	vesicle-mediated transport	0.616776
YBL038W	MRPL16	peptidyltransferase activity, structural constituent of ribosome	protein biosynthesis	1.03618
YBL039C	URA7	CTP synthase activity	CTP biosynthesis, phospholipid biosynthesis, pyrimidine base biosynthesis	1.43186
YBL040C	ERD2	HDEL receptor activity	protein-ER retention	0.529171
YBL041W	PRE7	endopeptidase activity	ubiquitin-dependent protein catabolism	1.43755
YBL042C	FUI1	uridine transporter	uridine transport	1.37835
YBL043W	ECM13	unknown	cell wall organization and biogenesis	1.51714
YBL044W	YBL044W	unknown	unknown	0.5224
YBL045C	COR1	ubiquinol-cytochrome c reductase activity	aerobic respiration	0.779686
YBL046W	YBL046W	unknown	unknown	1.11057
YBL047C	EDE1	unknown	endocytosis	1.52694
YBL049W	MOH1	unknown	unknown	0.921137
YBL050W	SEC17	soluble NSF attachment protein activity	ER to Golgi transport	0.605131
YBL051C	PIN4	unknown	unknown	1.39804
YBL052C	SAS3	acetyltransferase activity	chromatin modification, chromatin silencing at HML and HMR (sensu Saccharomyces), chromatin silencing at telomere	0.694241
YBL053W	YBL053W	unknown	unknown	0.522218
YBL054W	YBL054W	unknown	unknown	3.58832
YBL055C	YBL055C	unknown	unknown	1.58009
YBL056W	PTC3	protein phosphatase type 2C activity	inactivation of MAPK (osmolarity sensing), protein amino acid dephosphorylation, regulation of CDK activity, cellular_component unknown	0.989772
YBL057C	PTH2	aminoacyl-tRNA hydrolase activity	* protein biosynthesis	1.1469
YBL058W	SHP1	unknown	glycogen metabolism, sporulation (sensu Saccharomyces)	0.662442
YBL059W	YBL059W	unknown	unknown	0.494924
YBL060W	YBL060W	unknown	unknown	0.745211
YBL061C	SKT5	enzyme activator	cell wall chitin biosynthesis, cytokinesis, response to osmotic stress	0.781448
YBL062W	YBL062W	unknown	unknown	0.449559
YBL063W	KIP1	microtubule motor activity, structural constituent of cytoskeleton	microtubule nucleation, mitotic anaphase B	1.20685
YBL064C	PRX1	thioredoxin peroxidase activity	regulation of redox homeostasis	0.637751
YBL065W	YBL065W	unknown	unknown	0.994823
YBL066C	SEF1	unknown	unknown	1.20866
YBL067C	UBP13	ubiquitin-specific protease	unknown	0.728251
YBL068W	PRS4	ribose-phosphate pyrophosphokinase activity	'de novo' IMP biosynthesis, 'de novo' pyrimidine base biosynthesis, histidine biosynthesis, purine salvage, tryptophan biosynthesis	0.983241
YBL069W	AST1	* protein transporter	protein-membrane targeting	1.64465
YBL070C	YBL070C	unknown	unknown	2.14476
YBL071C	YBL071C	unknown	unknown	0.567133
YBL071W-A	KTI11	unknown	G1 phase of mitotic cell cycle	1.29416
YBL072C	RPS8A	* structural constituent of ribosome activity	protein biosynthesis	1.04156
YBL073W	YBL073W	unknown	unknown	2.23603
YBL074C	AAR2	unknown	snRNP recycling	0.805956
YBL075C	SSA3	heat shock protein	SRP-dependent, co-translational membrane targeting, translocation, protein folding, response to stress	1.01915
YBL076C	ILS1	isoleucine-tRNA ligase activity	protein biosynthesis	0.71828
YBL077W	YBL077W	unknown	unknown	0.826348
YBL078C	AUT7	microtubule binding activity	autophagy, protein-vacuolar targeting	0.649067
YBL079W	NUP170	structural molecule activity	NLS-bearing substrate-nucleus import, chromosome segregation, mRNA-binding (hnRNP) protein-nucleus import, mRNA-nucleus export, nuclear pore organization and biogenesis, protein-nucleus export, protein-nucleus import, docking, rRNA-nucleus export, ribosomal protein-nucleus import, snRNA-nucleus export, snRNP protein-nucleus import, tRNA-nucleus export,	0.86416
YBL080C	PET112	unknown	* aerobic respiration, mitochondrion organization and biogenesis, protein biosynthesis	1.04935
YBL081W	YBL081W	unknown	unknown	1.2636
YBL082C	RHK1	alpha-1,3-mannosyltransferase activity	dolichol-linked oligosaccharide biosynthesis, protein amino acid glycosylation	0.924438
YBL083C	YBL083C	unknown	unknown	0.669706
YBL086C	YBL086C		unknown	1.2626
YBL087C	RPL23A	structural constituent of ribosome	protein biosynthesis	0.713689
YBL088C	TEL1	inositol/phosphatidylinositol kinase activity	response to DNA damage, telomerase-dependent telomere maintenance	0.576093
YBL090W	MRP21	structural constituent of ribosome	protein biosynthesis	2.10261
YBL091C	MAP2	methionyl aminopeptidase activity	proteolysis and peptidolysis	1.19369
YBL091C-A	YBL091C-A	unknown	unknown	0.42018
YBL092W	RPL32	structural constituent of ribosome	protein biosynthesis	1.26262
YBL093C	ROX3	RNA polymerase II transcription mediator	transcription from Pol II promoter	0.975374
YBL094C	YBL094C	unknown	unknown	0.339291
YBL095W	YBL095W	unknown	unknown	0.314271
YBL096C	YBL096C	unknown	unknown	0.301349
YBL098W	BNA4	kynurenine 3-monooxygenase activity	nicotinamide adenine dinucleotide biosynthesis	0.80006
YBL099W	ATP1	* hydrogen-transporting two-sector ATPase	* ATP synthesis coupled proton transport	0.79356
YBL100C	YBL100C	unknown	unknown	2.33539
YBL101C	ECM21	unknown	cell wall organization and biogenesis	0.684254
YBL102W	SFT2	unknown	Golgi to endosome transport	1.07286
YBL103C	RTG3	specific RNA polymerase II transcription factor	transcription initiation from Pol II promoter	1.53181
YBL104C	YBL104C	unknown	unknown	0.995211
YBL105C	PKC1	* protein kinase C	cell wall organization and biogenesis, protein amino acid phosphorylation, protein kinase cascade, signal transduction	0.624125
YBL106C	SRO77	unknown	Golgi to plasma membrane transport, exocytosis	1.39657
YBL107C	YBL107C	unknown	unknown	1.63228
YBR001C	NTH2	alpha,alpha-trehalase activity	response to stress, trehalose catabolism	0.782074
YBR002C	RER2	prenyltransferase activity	dolichol biosynthesis, protein amino acid glycosylation	1.06817
YBR003W	COQ1	trans-hexaprenyltranstransferase activity	ubiquinone metabolism	1.75163
YBR004C	YBR004C	unknown	unknown	0.845755
YBR005W	YBR005W			0.846534
YBR006W	UGA2	succinate-semialdehyde dehydrogenase (NAD(P)+) activity	glutamate catabolism, response to oxidative stress	1.04567
YBR007C	YBR007C	unknown	unknown	0.761794
YBR008C	FLR1	multidrug transporter	* response to toxin	0.885781
YBR009C	HHF1	DNA binding activity	chromatin assembly/disassembly	0.684264
YBR010W	HHT1	DNA binding activity	chromatin assembly/disassembly	1.53591
YBR011C	IPP1	inorganic diphosphatase activity	phosphate metabolism	0.705805
YBR012C	YBR012C	unknown	unknown	0.991715
YBR013C	YBR013C	unknown	unknown	1.2185
YBR014C	YBR014C	unknown	unknown	4.16262
YBR015C	MNN2	alpha-1,2-mannosyltransferase activity	protein amino acid glycosylation	1.17678
YBR016W	YBR016W	unknown	response to dessication	0.774168
YBR017C	KAP104	nuclear localization sequence binding activity	mRNA-binding (hnRNP) protein-nucleus import, protein-nucleus import	0.782547
YBR018C	GAL7	UTP-hexose-1-phosphate uridylyltransferase activity	galactose metabolism	0.599354
YBR019C	GAL10	unknown	* galactose metabolism	1.49371
YBR020W	GAL1	galactokinase	galactose metabolism	0.704934
YBR021W	FUR4	uracil permease activity	uracil transport	1.03902
YBR022W	YBR022W	hydrolase activity	unknown	0.779117
YBR023C	CHS3	chitin synthase activity	cell wall chitin biosynthesis, cytokinesis, response to osmotic stress	0.534794
YBR024W	SCO2	unknown	copper ion transport	0.693268
YBR025C	YBR025C	unknown	unknown	0.945193
YBR026C	ETR1	enoyl-[acyl-carrier protein] reductase activity	aerobic respiration, fatty acid biosynthesis	0.621009
YBR028C	YBR028C	unknown	unknown	0.477771
YBR029C	CDS1	phosphatidate cytidylyltransferase activity	phosphatidylglycerol biosynthesis, phosphatidylserine metabolism	1.50613
YBR030W	YBR030W	unknown	phospholipid metabolism	2.02077
YBR031W	RPL4A	structural constituent of ribosome	protein biosynthesis	1.10686
YBR032W	YBR032W	unknown	unknown	0.322476
YBR033W	EDS1	unknown	unknown	1.44542
YBR034C	HMT1	protein-arginine N-methyltransferase activity	mRNA-nucleus export, peptidyl-arginine modification	1.03334
YBR035C	PDX3	pyridoxamine-phosphate oxidase activity	fatty acid metabolism	0.678578
YBR036C	CSG2	unknown	calcium ion homeostasis	0.578621
YBR037C	SCO1	unknown	* copper ion transport, * protein complex assembly	1.45265
YBR038W	CHS2	chitin synthase activity	cytokinesis, response to osmotic stress	0.726846
YBR039W	ATP3	hydrogen-transporting two-sector ATPase	ATP synthesis coupled proton transport	0.637695
YBR040W	FIG1	cytogamy	cellular morphogenesis during conjugation with cellular fusion	0.647509
YBR041W	FAT1	long-chain fatty acid transporter activity, long-chain-fatty-acid-CoA-ligase activity	lipid transport, very-long-chain fatty acid metabolism	1.20347
YBR042C	YBR042C	acyltransferase activity	phospholipid biosynthesis	1.08301
YBR043C	AQR2	unknown	unknown	1.29773
YBR044C	TCM62	chaperone activity	protein complex assembly	1.34465
YBR045C	GIP1	protein phosphatase 1 binding activity	spore wall assembly (sensu Saccharomyces)	0.722317
YBR046C	ZTA1	unknown	unknown	0.787262
YBR047W	YBR047W	unknown	unknown	0.543045
YBR048W	RPS11B	structural constituent of ribosome activity	protein biosynthesis, * regulation of translational fidelity, ribosomal small subunit assembly and maintenance	1.05041
YBR049C	REB1	Pol I transcription termination factor activity, RNA polymerase II transcription factor activity,	regulation of transcription from Pol II promoter, transcription termination from Pol I promoter	1.59113
YBR050C	REG2	protein phosphatase type 1 activity	cell growth and/or maintenance, negative regulation of transcription from Pol II promoter	0.288192
YBR051W	YBR051W	unknown	unknown	0.206918
YBR052C	YBR052C	unknown	unknown	2.17554
YBR053C	YBR053C	unknown	unknown	2.49736
YBR054W	YRO2	unknown	unknown	1.10779
YBR055C	PRP6	pre-mRNA splicing factor activity	mRNA splicing	2.19386
YBR056W	YBR056W	unknown	unknown	1.72487
YBR057C	MUM2	unknown	premeiotic DNA synthesis	1.32163
YBR058C	UBP14	ubiquitin-specific protease activity	protein deubiquitination	0.882213
YBR059C	AKL1	protein kinase activity	unknown	1.20242
YBR060C	ORC2	DNA replication origin binding	DNA replication initiation, chromatin silencing at HML and HMR (sensu Saccharomyces), pre-replicative complex formation and maintenance	0.764482
YBR061C	TRM7	tRNA methyltransferase activity	tRNA methylation, protein biosynthesis	1.41653
YBR062C	YBR062C	unknown	unknown	0.700423
YBR063C	YBR063C	unknown	unknown	0.745495
YBR064W	YBR064W	unknown	unknown	0.465789
YBR065C	ECM2	unknown	cell wall organization and biogenesis	2.71365
YBR066C	NRG2	transcriptional repressor	invasive growth	0.696146
YBR067C	TIP1	lipase activity, structural constituent of cell wall	cell wall organization and biogenesis	1.08608
YBR068C	BAP2	amino acid transporter activity	amino acid transport	1.47503
YBR069C	TAT1	amino acid transporter activity	amino acid transport	1.24504
YBR070C	SAT2	unknown	unknown	1.77115
YBR071W	YBR071W	unknown	unknown	1.3491
YBR072W	HSP26	heat shock protein	protein folding, response to stress	0.555652
YBR073W	RDH54	DNA dependent ATPase activity, DNA supercoiling activity	double-strand break repair via break-induced replication, heteroduplex formation, meiotic recombination	1.46143
YBR074W	YBR074W	unknown	unknown	1.02099
YBR075W	YBR075W	unknown	unknown	1.04426
YBR076W	ECM8	unknown	cell wall organization and biogenesis	1.27486
YBR077C	YBR077C	unknown	unknown	0.832947
YBR078W	ECM33	unknown	cell wall organization and biogenesis	1.6125
YBR079C	RPG1	translation initiation factor activity	translational initiation	0.853567
YBR081C	SPT7	structural molecule activity	chromatin modification, conjugation with cellular fusion, histone acetylation	0.894948
YBR082C	UBC4	ubiquitin conjugating enzyme activity, protein monoubiquitination, protein polyubiquitination, response to stress, sporulation (sensu Saccharomyces)	protein degradation, ubiquitin-mediated	2.12981
YBR083W	TEC1	specific RNA polymerase II transcription factor activity	positive regulation of transcription from Pol II promoter, pseudohyphal growth	1.72889
YBR084C-A	RPL19A	structural constituent of ribosome	protein biosynthesis	0.754488
YBR084W	MIS1	formate-tetrahydrofolate ligase activity, methenyltetrahydrofolate cyclohydrolase activity, methylenetetrahydrofolate dehydrogenase (NADP+) activity	conversion of met-tRNAf to fmet-tRNA, nucleobase, nucleoside, nucleotide and nucleic acid metabolism	1.24099
YBR085W	AAC3	ATP/ADP antiporter	ATP/ADP exchange	0.251239
YBR086C	IST2	unknown	response to osmotic stress	1.20995
YBR087W	RFC5	DNA clamp loader activity	leading strand elongation, mismatch repair, * sister chromatid cohesion	0.989569
YBR088C	POL30	DNA polymerase processivity factor activity	base-excision repair, lagging strand elongation, leading strand elongation, mismatch repair, mutagenesis, nucleotide-excision repair, post-replication repair	0.571673
YBR089W	YBR089W	unknown	unknown	0.676587
YBR090C	NHP6B	unknown	unknown	1.45505
YBR091C	MRS5	protein transporter activity	mitochondrial translocation	0.801233
YBR092C	PHO3	acid phosphatase activity	thiamin transport	1.06025
YBR093C	PHO5	acid phosphatase activity	cellular response to phosphate starvation, phosphate metabolism	0.846564
YBR094W	YBR094W	unknown	unknown	0.87231
YBR095C	RXT2	unknown	conjugation with cellular fusion, invasive growth	1.19867
YBR096W	YBR096W	unknown	unknown	0.605373
YBR097W	VPS15	protein serine/threonine kinase activity	protein amino acid phosphorylation, protein-Golgi retention, * vacuolar transport, protein-vacuolar targeting	0.902725
YBR098W	MMS4	endonuclease activity, transcription co-activator activity	DNA repair, meiotic recombination	0.940996
YBR099C	YBR099C	unknown	unknown	0.903295
YBR100W	YBR100W	unknown	unknown	1.04368
YBR101C	FES1	adenyl-nucleotide exchange factor activity	protein biosynthesis	0.996149
YBR102C	EXO84	unknown	Golgi to plasma membrane transport, cytokinesis, establishment of cell polarity (sensu Saccharomyces), mRNA splicing, non-selective vesicle docking, non-selective vesicle fusion, polar budding	1.33171
YBR103W	SIF2	* NAD-dependent histone deacetylase, NAD-independent histone deacetylase	chromatin silencing at telomere, histone deacetylation, negative regulation of meiosis, negative regulation of transcription from Pol II promoter	1.02743
YBR104W	YMC2	transporter activity	transport	0.839892
YBR105C	VID24	unknown	vesicle-mediated transport	0.968158
YBR106W	PHO88	phosphate transporter	phosphate transport	2.29877
YBR107C	IML3	unknown	chromosome segregation	1.06861
YBR108W	YBR108W	unknown	unknown	0.696341
YBR109C	CMD1	calcium ion binding activity	budding, cytoskeleton organization and biogenesis, mitosis	0.996642
YBR110W	ALG1	beta-1,4-mannosyltransferase activity	N-linked glycosylation	0.636386
YBR111C	YSA1	phosphoribosyl-ATP diphosphatase activity	unknown	0.788163
YBR112C	CYC8	general transcriptional repressor activity, transcription co-activator activity	negative regulation of transcription	3.70966
YBR113W	YBR113W	unknown	unknown	0.752944
YBR114W	RAD16	DNA dependent ATPase activity	nucleotide-excision repair, DNA damage recognition	1.07652
YBR116C	YBR116C	unknown	unknown	0.929421
YBR117C	TKL2	transketolase	pentose-phosphate shunt	1.09148
YBR118W	TEF2	translation elongation factor activity	translational elongation	0.886521
YBR119W	MUD1	RNA binding	mRNA splicing	0.844175
YBR120C	CBP6	unknown	protein biosynthesis	0.883516
YBR121C	GRS1	glycine-tRNA ligase	glycyl-tRNA aminoacylation, transcription termination	0.908557
YBR122C	MRPL36	structural constituent of ribosome	protein biosynthesis	1.05207
YBR123C	TFC1	RNA polymerase III transcription factor	transcription initiation from Pol III promoter	1.67105
YBR124W	YBR124W	unknown	unknown	1.56908
YBR125C	PTC4	protein phosphatase type 2C activity	unknown	0.830584
YBR126C	TPS1	alpha,alpha-trehalose-phosphate synthase (UDP-forming) activity	carbohydrate metabolism, response to stress	1.15722
YBR127C	VMA2	hydrogen-transporting two-sector ATPase	vacuolar acidification	1.14643
YBR128C	APG14	unknown	autophagy	0.901109
YBR129C	OPY1	unknown	conjugation with cellular fusion	0.776475
YBR130C	SHE3	mRNA binding activity	mRNA localization, intracellular	1.85436
YBR131W	CCZ1	guanyl-nucleotide exchange factor	autophagic vacuole fusion, * autophagy, vacuolar transport	0.751439
YBR132C	AGP2	hydrogen:amino acid symporter activity	fatty acid metabolism, response to osmotic stress	1.36384
YBR133C	HSL7	protein-arginine N-methyltransferase activity	G2/M transition of mitotic cell cycle, regulation of cell cycle	0.972204
YBR134W	YBR134W	unknown	unknown	1.09273
YBR135W	CKS1	unknown	regulation of cell cycle	1.0276
YBR136W	MEC1	inositol/phosphatidylinositol kinase activity	DNA damage checkpoint, DNA recombination, DNA replication checkpoint, meiotic recombination, nucleobase, nucleoside, nucleotide and nucleic acid metabolism	0.612011
YBR137W	YBR137W	unknown	unknown	0.844645
YBR138C	HDR1	unknown	unknown	0.558089
YBR139W	YBR139W	* carboxypeptidase C	unknown	1.32304
YBR140C	IRA1	Ras GTPase activator activity	RAS protein signal transduction, * sporulation (sensu Saccharomyces)	0.580955
YBR141C	YBR141C	unknown	unknown	1.62841
YBR142W	MAK5	ATP dependent RNA helicase activity	rRNA processing, ribosomal large subunit assembly and maintenance	0.736529
YBR143C	SUP45	translation release factor activity, codon specific	translational termination	1.20266
YBR144C	YBR144C	unknown	unknown	1.09078
YBR145W	ADH5	alcohol dehydrogenase activity	alcohol metabolism	1.49127
YBR146W	MRPS9	structural constituent of ribosome	protein biosynthesis	0.989698
YBR147W	YBR147W	unknown	unknown	1.00821
YBR148W	YSW1	unknown	unknown	0.770386
YBR149W	ARA1	D-arabinose 1-dehydrogenase [NAD(P)] activity	carbohydrate metabolism	0.930621
YBR150C	TBS1	unknown	unknown	1.01048
YBR151W	APD1	unknown	unknown	3.2571
YBR152W	SPP381	unknown	mRNA splicing	1.28416
YBR153W	RIB7	diaminohydroxyphosphoribosylaminopyrimidine deaminase activity	vitamin B2 biosynthesis	1.77815
YBR154C	RPB5	DNA-directed RNA polymerase I activity, DNA-directed RNA polymerase II activity, DNA-directed RNA polymerase III activity	transcription from Pol I promoter, transcription from Pol II promoter, transcription from Pol III promoter	0.450048
YBR155W	CNS1	chaperone activity	protein folding	1.35234
YBR156C	SLI15	protein kinase activator	chromosome segregation, protein amino acid phosphorylation	0.88912
YBR157C	ICS2	unknown	unknown	1.0299
YBR158W	AMN1	unknown	unknown	3.21757
YBR159W	YBR159W	ketoreductase activity	fatty acid elongation	2.25626
YBR160W	CDC28	cyclin-dependent protein kinase	G1/S transition of mitotic cell cycle, G2/M transition of mitotic cell cycle, S phase of mitotic cell cycle, * protein amino acid phosphorylation, * regulation of cell cycle, * regulation of meiosis	0.918843
YBR161W	YBR161W	transferase activity, transferring glycosyl groups	unknown	1.49676
YBR162C	TOS1	unknown	unknown	1.54115
YBR162W-A	YSY6	unknown	protein secretion	0.8214
YBR163W	DEM1	unknown	unknown	1.14946
YBR164C	ARL1	small monomeric GTPase activity	protein-vacuolar targeting, * vesicle-mediated transport	0.682691
YBR165W	UBS1	unknown	protein ubiquitination, protein-nucleus export	0.798732
YBR166C	TYR1	prephenate dehydrogenase activity	tyrosine metabolism	0.853347
YBR167C	POP7	ribonuclease MRP activity, ribonuclease P activity	rRNA and tRNA processing	1.29782
YBR168W	YBR168W	unknown	unknown	0.864851
YBR169C	SSE2	heat shock protein	* protein folding	0.748866
YBR170C	NPL4	protein binding, structural molecule activity	NLS-bearing substrate-nucleus import, mRNA-binding (hnRNP) protein-nucleus import, mRNA-nucleus export, nuclear membrane organization and biogenesis, nuclear pore organization and biogenesis, protein-nucleus export, protein-nucleus import, rRNA-nucleus export, ribosomal protein-nucleus import, snRNA-nucleus export, snRNP protein-nucleus import, tRNA-nucleus export	0.771016
YBR171W	SEC66	endoplasmic reticulum receptor	SRP-dependent, co-translational membrane targeting, translocation	1.21001
YBR172C	SMY2	unknown	cytoskeleton organization and biogenesis	1.96729
YBR173C	UMP1	chaperone activity, proteasome activator activity	protein catabolism	0.598006
YBR174C	YBR174C	unknown	unknown	0.768804
YBR175W	SWD3	chromatin binding, * histone-lysine N-methyltransferase	chromatin silencing at telomere, * histone methylation	0.744988
YBR176W	ECM31	3-methyl-2-oxobutanoate hydroxymethyltransferase	pantothenate biosynthesis	0.518156
YBR177C	EHT1	unknown	lipid metabolism	1.13531
YBR178W	YBR178W	unknown	unknown	0.72421
YBR179C	FZO1	GTPase activity	mitochondrion organization and biogenesis	0.762201
YBR180W	DRT1	amine/polyamine transporter activity, multidrug transporter activity	amine/polyamine transport, spore wall assembly (sensu Saccharomyces)	1.58859
YBR181C	RPS6B	structural constituent of ribosome	protein biosynthesis	1.18651
YBR182C	SMP1	DNA bending activity, transcription factor activity	positive regulation of transcription from Pol II promoter	1.08289
YBR183W	YPC1	ceramidase activity	ceramide metabolism	0.788505
YBR184W	YBR184W	unknown	unknown	1.22262
YBR185C	MBA1	unknown	aerobic respiration, inner mitochondrial membrane organization and biogenesis	1.34793
YBR186W	PCH2	unknown	* regulation of meiosis	1.01455
YBR187W	YBR187W	unknown	unknown	0.918147
YBR188C	NTC20	pre-mRNA splicing factor activity	mRNA splicing	0.887653
YBR189W	RPS9B	structural constituent of ribosome	protein biosynthesis, regulation of translational fidelity	1.04005
YBR190W	YBR190W	unknown	unknown	1.03532
YBR191W	RPL21A	structural constituent of ribosome	protein biosynthesis	1.27616
YBR192W	RIM2	transporter activity	mitochondrial genome maintenance	1.27932
YBR194W	SOY1	unknown	unknown	0.85387
YBR195C	MSI1		DNA repair, RAS protein signal transduction, chromatin silencing, nucleosome assembly chromatin assembly complex	0.489379
YBR196C	PGI1	glucose-6-phosphate isomerase activity	gluconeogenesis, glycolysis, pentose-phosphate shunt	1.2263
YBR197C	YBR197C	unknown	unknown	0.775763
YBR199W	KTR4	mannosyltransferase activity	N-linked glycosylation	1.5018
YBR201W	DER1	unknown	ER-associated protein catabolism	0.713231
YBR202W	CDC47	ATP dependent DNA helicase activity, chromatin binding activity	DNA replication initiation, DNA unwinding, pre-replicative complex formation and maintenance	1.35318
YBR203W	COS111	unknown	signal transduction	1.4121
YBR204C	YBR204C	unknown	unknown	1.04806
YBR206W	YBR206W	unknown	unknown	1.14177
YBR207W	FTH1	unknown	endocytosis	1.05562
YBR208C	DUR1,2	allophanate hydrolase activity, urea carboxylase activity	urea metabolism	1.00586
YBR209W	YBR209W	unknown	unknown	7.27485
YBR210W	YBR210W	unknown	unknown	6.16061
YBR211C	AME1	unknown	unknown	1.10565
YBR212W	NGR1	RNA binding activity, single-stranded DNA binding activity	regulation of growth	0.737175
YBR213W	MET8	ferrochelatase activity, siroheme synthase activity	siroheme biosynthesis, sulfate assimilation	1.01115
YBR214W	SDS24	unknown	DNA metabolism, endocytosis, meiosis	0.788655
YBR215W	HPC2	transcription regulator activity	G1/S-specific transcription in mitotic cell cycle	0.675553
YBR216C	YBR216C	unknown	unknown	0.902501
YBR217W	APG12	unknown	autophagy, protein-vacuolar targeting	1.22236
YBR218C	PYC2	pyruvate carboxylase	NADPH regeneration, gluconeogenesis	1.1032
YBR219C	YBR219C	unknown	unknown	1.13951
YBR220C	YBR220C	unknown	unknown	1.14889
YBR221C	PDB1	pyruvate dehydrogenase (lipoamide) activity	pyruvate metabolism	0.725757
YBR223C	TDP1	tyrosyl-DNA phosophodiesterase	* DNA repair	0.721214
YBR224W	YBR224W	unknown	unknown	0.524139
YBR225W	YBR225W	unknown	unknown	0.802993
YBR228W	SLX1	unknown	DNA repair	0.438085
YBR229C	ROT2	alpha-glucosidase activity	cell wall biosynthesis (sensu Fungi)	1.1283
YBR230C	YBR230C	unknown	unknown	1.09448
YBR231C	AOR1	unknown	Unknown	1.04134
YBR232C	YBR232C	unknown	unknown	0.511394
YBR233W	PBP2	unknown	unknown	1.09742
YBR233W-A	DAD3	protein binding activity	mitosis	1.05027
YBR234C	ARC40	structural constituent of cytoskeleton	actin filament organization	0.89512
YBR235W	YBR235W	ion transporter	unknown	1.03114
YBR236C	ABD1	mRNA (guanine-N7)-methyltransferase activity	mRNA capping	1.41327
YBR237W	PRP5	ATP dependent RNA helicase activity, pre-mRNA splicing factor activity	lariat formation, 5'-splice site cleavage	1.01974
YBR238C	YBR238C	unknown	unknown	0.879229
YBR239C	YBR239C	unknown	unknown	0.475474
YBR240C	THI2	transcriptional activator activity	thiamin biosynthesis	0.687241
YBR241C	YBR241C	unknown	unknown	0.925557
YBR242W	YBR242W	unknown	unknown	2.35604
YBR243C	ALG7	UDP-N-acetylglucosamine-dolichyl-phosphate N-acetylglucosamine-1-phosphate transferase activity	N-linked glycosylation	0.844959
YBR244W	GPX2	glutathione peroxidase activity	response to oxidative stress	0.805978
YBR245C	ISW1	* ATPase	chromatin modeling	0.922814
YBR246W	YBR246W	unknown	unknown	1.69183
YBR247C	ENP1	snoRNA binding	cell growth and/or maintenance, processing of 20S pre-rRNA, rRNA processing	0.877524
YBR248C	HIS7	imidazoleglycerol phosphate synthase activity	histidine biosynthesis	1.13101
YBR249C	ARO4	2-dehydro-3-deoxyphosphoheptonate aldolase activity	aromatic amino acid biosynthesis	1.04215
YBR250W	YBR250W	unknown	unknown	0.769705
YBR251W	MRPS5	structural constituent of ribosome	* protein biosynthesis	0.940245
YBR252W	DUT1	dUTP pyrophosphatase activity	pyrimidine deoxyribonucleoside triphosphate catabolism	1.41135
YBR253W	SRB6	RNA polymerase II transcription mediator activity	transcription from Pol II promoter	1.71242
YBR254C	TRS20	unknown	ER to Golgi transport	0.569194
YBR255C-A	YBR255C-A	unknown	unknown	0.772503
YBR255W	YBR255W	unknown	unknown	1.68991
YBR256C	RIB5	riboflavin synthase activity	vitamin B2 biosynthesis	1.10738
YBR257W	POP4	ribonuclease MRP activity, ribonuclease P activity	rRNA processing, tRNA processing	0.778061
YBR258C	SHG1	histone-lysine N-methyltransferase activity	histone methylation	0.815093
YBR260C	RGD1	Rho GTPase activator	osmosensory signaling pathway	0.872642
YBR261C	YBR261C	unknown	unknown	0.546704
YBR262C	YBR262C	unknown	unknown	0.383186
YBR263W	SHM1	glycine hydroxymethyltransferase activity	one-carbon compound metabolism	0.793439
YBR264C	YPT10	guanyl nucleotide binding	Golgi organization and biogenesis	0.818468
YBR265W	TSC10	oxidoreductase, acting on NADH or NADPH	3-keto-sphinganine metabolism, * sphingolipid biosynthesis	1.08012
YBR266C	YBR266C	unknown	endocytosis	2.17776
YBR267W	YBR267W	unknown	unknown	0.586705
YBR268W	MRPL37	structural constituent of ribosome	protein biosynthesis	3.76695
YBR269C	YBR269C	unknown	unknown	0.95077
YBR270C	YBR270C	unknown	unknown	0.699469
YBR271W	YBR271W	unknown	unknown	1.38221
YBR272C	HSM3	unknown	mismatch repair	0.929441
YBR273C	YBR273C	unknown	unknown	0.938474
YBR274W	CHK1	protein kinase activity	DNA damage checkpoint, protein amino acid phosphorylation	0.601172
YBR275C	RIF1	unknown	chromatin silencing at telomere, telomerase-dependent telomere maintenance	1.75397
YBR277C	YBR277C	unknown	unknown	0.575279
YBR278W	DPB3	epsilon DNA polymerase	lagging strand elongation, leading strand elongation, * mismatch repair, nucleotide-excision repair	0.863516
YBR279W	PAF1	Pol II transcription elongation factor activity	RNA elongation from Pol II promoter	0.908998
YBR280C	YBR280C	unknown	unknown	1.62172
YBR281C	YBR281C	unknown	unknown	1.09729
YBR282W	MRPL27	structural constituent of ribosome	protein biosynthesis	1.31649
YBR283C	SSH1	protein transporter activity	cotranslational membrane targeting	1.95113
YBR284W	YBR284W	unknown	unknown	0.664461
YBR286W	APE3	aminopeptidase activity	vacuolar protein catabolism	1.36164
YBR287W	YBR287W	unknown	unknown	1.46572
YBR288C	APM3	unknown	Golgi to vacuole transport	0.805888
YBR289W	SNF5	general RNA polymerase II transcription factor activity	chromatin modeling	1.20179
YBR290W	BSD2	unknown	* heavy metal ion transport, protein-vacuolar targeting	0.748225
YBR291C	CTP1	* tricarboxylate carrier activity	mitochondrial citrate transport	1.18308
YBR292C	YBR292C	unknown	unknown	1.17591
YBR293W	YBR293W	unknown	unknown	0.996846
YBR294W	SUL1	sulfate transporter activity	sulfate transport	1.23249
YBR295W	PCA1	P-type ATPase	copper ion homeostasis	1.14891
YBR296C	PHO89	sodium:inorganic phosphate symporter activity	phosphate transport	1.40987
YBR297W	MAL33	transcription factor activity	carbohydrate metabolism, regulation of transcription, DNA-dependent	0.720765
YBR298C	MAL31	alpha-glucoside:hydrogen symporter activity	alpha-glucoside transport	1.39857
YBR299W	MAL32	alpha-glucosidase activity	maltose catabolism	1.16363
YBR300C	YBR300C	unknown	unknown	1.24392
YBR301W	DAN3	unknown	unknown	1.03785
YCL001C-A,B	YCL001C-A,B	unknown	unknown	0.60371
YCL001W-A	YCL001W-A	unknown	unknown	0.707654
YCL002C	YCL002C	unknown	unknown	0.759714
YCL003W	YCL003W	unknown	unknown	1.23054
YCL004W	PGS1	CDP-diacylglycerol-glycerol-3-phosphate 3-phosphatidyltransferase activity	phospholipid biosynthesis	0.929589
YCL005W	YCL005W	unknown	unknown	0.701985
YCL007C	CWH36	unknown	cell wall organization and biogenesis	0.444172
YCL008C	STP22	protein binding activity	protein-membrane targeting, protein-vacuolar targeting	1.37571
YCL009C	ILV6	* acetolactate synthase activity, * enzyme regulator activity	branched chain family amino acid biosynthesis	0.35378
YCL010C	SGF29	histone acetylation	unknown	0.236532
YCL011C	GBP2	RNA binding activity, telomeric DNA binding activity	poly(A)+ mRNA-nucleus export, telomere maintenance	0.952211
YCL014W	BUD3	unknown	axial budding, cytokinesis, bud site selection	0.876871
YCL016C	DCC1	unknown	sister chromatid cohesion	0.722343
YCL017C	NFS1	cysteine desulfhydrase activity	iron ion homeostasis, iron-sulfur cluster assembly	1.92513
YCL018W	LEU2	3-isopropylmalate dehydrogenase activity	leucine biosynthesis	2.48689
YCL020W	YCL020W	unknown	unknown	1.1841
YCL021W-A	YCL021W-A	unknown	unknown	1.17028
YCL022C	YCL022C	unknown	unknown	1.66303
YCL023C	YCL023C	unknown	unknown	0.511405
YCL024W	KCC4	protein kinase activity	axial budding, protein amino acid phosphorylation, bud growth, septin checkpoint, septin ring assembly	1.23764
YCL025C	AGP1	amino acid transporter activity	amino acid transport	0.768286
YCL026C-A	FRM2		negative regulation of fatty acid metabolism	0.579225
YCL026C-B	YCL026C-B	unknown	unknown	0.702833
YCL027W	FUS1	unknown	conjugation with cellular fusion	0.839544
YCL028W	RNQ1	unknown	unknown	0.758535
YCL029C	BIK1	microtubule binding activity	mitotic anaphase B, mitotic spindle assembly	1.64692
YCL030C	HIS4	histidinol dehydrogenase activity, phosphoribosyl-AMP cyclohydrolase activity, phosphoribosyl-ATP pyrophosphatase activity	histidine biosynthesis	1.09217
YCL031C	RRP7	unknown	35S primary transcript processing, ribosomal small subunit assembly and maintenance	0.940275
YCL032W	STE50	protein kinase regulator activity	MAPKKK cascade (osmolarity sensing), MAPKKK cascade (pseudohyphal growth), response to pheromone, signal transduction during conjugation with cellular fusion	1.41762
YCL033C	YCL033C	protein-methionine-R-oxide reductase activity	response to oxidative stress	0.974523
YCL034W	LSB5	unknown	actin filament organization, endocytosis	8.76296
YCL035C	GRX1	thiol-disulfide exchange intermediate activity	regulation of redox homeostasis, response to oxidative stress	0.937116
YCL036W	GFD2	unknown	unknown	1.23741
YCL037C	SRO9	RNA binding	protein biosynthesis	0.938444
YCL038C	AUT4	unknown	autophagy, * protein-vacuolar targeting	0.873017
YCL039W	MOH2	unknown	unknown	1.19707
YCL040W	GLK1	glucokinase activity	carbohydrate metabolism	1.41388
YCL043C	PDI1	* protein disulfide isomerase activity	protein folding, protein disulfide-isomerase reaction	0.67255
YCL044C	YCL044C	unknown	unknown	0.429099
YCL046W	YCL046W	unknown	unknown	1.06234
YCL047C	YCL047C	unknown	unknown	1.05642
YCL048W	YCL048W	unknown	unknown	0.735371
YCL049C	YCL049C	unknown	unknown	0.895055
YCL050C	APA1	bis(5'-nucleosyl)-tetraphosphatase	nucleotide metabolism	1.54298
YCL051W	LRE1	protein kinase inhibitor activity, transcription regulator activity	cell wall organization and biogenesis, response to heat	1.59414
YCL052C	PBN1	unknown	protein processing	0.79895
YCL054W	SPB1	RNA methyltransferase	rRNA processing	0.648757
YCL055W	KAR4	transcription regulator activity	karyogamy during conjugation with cellular fusion, meiosis, mitosis, * positive regulation of transcription from Pol II promoter	1.34628
YCL056C	YCL056C	unknown	unknown	0.677443
YCL057W	PRD1	metalloendopeptidase, saccharolysin	proteolysis and peptidolysis	0.896581
YCL058C	FYV5	unknown	unknown	0.803931
YCL059C	KRR1	unknown	ribosome biogenesis	0.576376
YCL061C	MRC1	unknown	DNA replication checkpoint, chromatin silencing at HML and HMR (sensu Saccharomyces), chromatin silencing at telomere	0.820519
YCL063W	VAC17	receptor activity	vacuole inheritance	0.791263
YCL064C	CHA1	L-serine ammonia-lyase activity, threonine dehydratase activity	serine family amino acid catabolism, threonine catabolism	1.53002
YCL065W	YCL065W	unknown	unknown	0.746453
YCL066W	HMLALPHA1	transcription co-activator activity	regulation of transcription from Pol II promoter, regulation of transcription, mating-type specific	0.834873
YCL067C	MHLALPHA2	transcription co-repressor	donor preference, regulation of transcription from Pol II promoter, regulation of transcription, mating-type specific	0.846899
YCL068C	YCL068C	unknown	unknown	1.58835
YCL069W	YCL069W	unknown	unknown	0.777487
YCL073C	YCL073C	transporter activity	transport	0.76883
YCL074W	YCL074W	unknown	unknown	1.60049
YCL075W	YCL075W	unknown	unknown	0.741458
YCL076W	YCL076W	unknown	unknown	0.294786
YCR001W	YCR001W	unknown	unknown	0.574269
YCR002C	CDC10	structural constituent of cytoskeleton activity	axial budding, cell wall organization and biogenesis, cellular morphogenesis, cellular morphogenesis during conjugation with cellular fusion, conjugation with cellular fusion, cytokinesis, establishment of cell polarity (sensu Saccharomyces), polar budding, spore wall assembly (sensu Saccharomyces)	0.737715
YCR003W	MRPL32	structural constituent of ribosome	protein biosynthesis	1.87914
YCR004C	YCP4	electron transporter activity	unknown	1.01668
YCR005C	CIT2	citrate (SI)-synthase activity	citrate metabolism, glutamate biosynthesis, glyoxylate cycle	1.22211
YCR006C	YCR006C	unknown	unknown	1.45262
YCR007C	YCR007C	unknown	unknown	0.830805
YCR008W	SAT4	protein kinase activity	G1/S transition of mitotic cell cycle, cation homeostasis	0.644946
YCR009C	RVS161	cytoskeletal protein binding	endocytosis, polar budding, response to osmotic stress	0.804426
YCR010C	ADY2	transporter activity	DNA metabolism, meiosis, nitrogen utilization, transport	0.577191
YCR011C	ADP1	ATP-binding cassette (ABC) transporter activity	transport	1.79563
YCR012W	PGK1	phosphoglycerate kinase activity	glycolysis, gluconeogenesis	1.84585
YCR013C	YCR013C	unknown	unknown	2.77383
YCR014C	POL4	beta DNA polymerase activity	base-excision repair, gap-filling, double-strand break repair	0.89158
YCR015C	YCR015C	unknown	unknown	0.862793
YCR016W	YCR016W	unknown	unknown	1.25257
YCR017C	CWH43	unknown	cell wall organization and biogenesis, signal transduction	1.57824
YCR019W	MAK32	unknown	virus-host interaction	0.601659
YCR020C	PET18	unknown	mitochondrion organization and biogenesis, * thiamin metabolism	1.03129
YCR020W-B	HTL1	unknown	DNA replication and chromosome cycle, regulation of cell cycle	0.235133
YCR021C	HSP30	heat shock protein activity	protein folding, response to stress	0.849857
YCR022C	YCR022C	unknown	unknown	0.710115
YCR023C	YCR023C	unknown	unknown	0.605623
YCR024C	YCR024C	asparagine-tRNA ligase activity	protein biosynthesis	0.607119
YCR024C-A	PMP1	unknown	cation transport	0.908582
YCR025C	YCR025C	unknown	unknown	0.758313
YCR026C	YCR026C	unknown	unknown	0.667648
YCR027C	RHB1	RHEB small monomeric GTPase activity	arginine transport, * lysine transport	1.92265
YCR028C	FEN2	pantothenate transporter	pantothenate transport	1.08264
YCR030C	SYP1	unknown	unknown	0.973026
YCR031C	RPS14A	RNA binding, structural constituent of ribosome	protein biosynthesis, ribosomal small subunit assembly and maintenance	1.6761
YCR033W	SNT1	NAD-dependent histone deacetylase, * NAD-independent histone deacetylase	histone deacetylation, negative regulation of meiosis	0.735025
YCR034W	FEN1	unknown	fatty acid elongation, nonselective vesicle transport, sphingolipid biosynthesis	1.76485
YCR035C	RRP43	3'-5' exoribonuclease activity	35S primary transcript processing, mRNA catabolism	0.883936
YCR036W	RBK1	ATP binding, ribokinase	* ribose metabolism	1.07577
YCR037C	PHO87	inorganic phosphate transporter activity	phosphate transport	1.11885
YCR038C	BUD5	RAS guanyl-nucleotide exchange factor, guanyl-nucleotide exchange factor, signal transducer	axial budding, bud site selection, polar budding, pseudohyphal growth, small GTPase mediated signal transduction	0.676839
YCR039C	MATALPHA2	transcription co-repressor activity	donor preference, regulation of transcription from Pol II promoter, regulation of transcription, mating-type specific	1.16077
YCR040W	MATALPHA1	transcription co-activator activity	regulation of transcription from Pol II promoter, regulation of transcription, mating-type specific	0.838517
YCR041W	YCR041W	unknown	unknown	0.82957
YCR042C	TSM1	general RNA polymerase II transcription factor activity	G1-specific transcription in mitotic cell cycle, transcription initiation from Pol II promoter	0.747072
YCR043C	YCR043C	unknown	unknown	1.96127
YCR044C	PER1	unknown	manganese ion homeostasis, response to unfolded protein	0.709223
YCR045C	YCR045C	serine-type peptidase activity	unknown	1.07514
YCR046C	IMG1	structural constituent of ribosome	protein biosynthesis	1.17655
YCR047C	BUD23	S-adenosylmethionine-dependent methyltransferase activity	bud site selection	0.435955
YCR048W	ARE1	sterol O-acyltransferase activity	sterol metabolism	1.04636
YCR050C	YCR050C	unknown	unknown	0.823995
YCR052W	RSC6	unknown	chromatin modeling	0.542349
YCR053W	THR4	threonine synthase activity	threonine metabolism	0.726345
YCR054C	CTR86	unknown	unknown	1.69455
YCR057C	PWP2	snoRNA binding activity	cytokinesis, establishment of cell polarity (sensu Saccharomyces), processing of 20S pre-rRNA	1.19715
YCR059C	YIH1	unknown	regulation of amino acid metabolism	0.359018
YCR061W	YCR061W	unknown	unknown	5.03523
YCR063W	BUD31	unknown	bud site selection	9.36604
YCR064C	YCR064C	unknown	unknown	16.5192
YCR065W	HCM1	specific RNA polymerase II transcription factor	spindle assembly, transcription initiation from Pol II promoter	1.44316
YCR066W	RAD18	DNA dependent ATPase activity, single-stranded DNA binding, ubiquitin conjugating enzyme activity	DNA repair	1.06137
YCR067C	SED4	unknown	ER to Golgi transport	0.651169
YCR068W	CVT17	lipase activity	autophagy, membrane degradation, vacuolar protein processing/maturation	0.929414
YCR069W	CPR4	peptidyl-prolyl cis-trans isomerase activity	unknown	1.17937
YCR071C	IMG2	structural constituent of ribosome	protein biosynthesis	1.5794
YCR072C	YCR072C	unknown	unknown	0.893548
YCR073W-A	SOL2	unknown	tRNA processing	0.248027
YCR075C	ERS1	cystine transporter activity	cystine transport	0.707074
YCR076C	YCR076C	unknown	unknown	1.50914
YCR077C	(PAT1)	unknown	chromosome segregation, regulation of translational initiation	1.00994
YCR079W	YCR079W	protein phosphatase activity	unknown	0.900504
YCR081W	SRB8	RNA polymerase II transcription mediator	negative regulation of transcription from Pol II promoter	0.885617
YCR082W	YCR082W	unknown	unknown	2.25877
YCR083W	TRX3	thiol-disulfide exchange intermediate activity	response to oxidative stress	0.646771
YCR084C	TUP1	general transcriptional repressor	negative regulation of transcription	0.644281
YCR085W	YCR085W	unknown	unknown	0.737353
YCR086W	CSM1	unknown	meiotic chromosome segregation	0.557186
YCR087W	YCR087W	unknown	unknown	0.891483
YCR088W	ABP1	protein binding	actin cortical patch assembly, establishment of cell polarity (sensu Saccharomyces)	0.902565
YCR089W	FIG2	unknown	cytogamy, cellular morphogenesis during conjugation with cellular fusion	1.0587
YCR090C	YCR090C	unknown	unknown	0.930802
YCR091W	KIN82	protein kinase	unknown	0.595664
YCR094W	CDC50	transcription regulator activity	G1 phase of mitotic cell cycle, establishment and/or maintenance of cell polarity (sensu Saccharomyces), regulation of transcription	0.838039
YCR095C	YCR095C	unknown	unknown	1.45122
YCR096C	HMRA2	unknown	unknown	1.07679
YCR098C	GIT1	phospholipid transporter	phospholipid transport	0.511308
YCR099C	YCR099C	unknown	unknown	0.520013
YCR100C	YCR100C	unknown	unknown	0.494943
YCR101C	YCR101C	unknown	unknown	0.861302
YCR102C	YCR102C	unknown	unknown	1.33668
YCR102W-A	YCR102W-A	unknown	unknown	0.293555
YCR104W	PAU3	unknown	unknown	0.724449
YCR105W	ADH7	alcohol dehydrogenase (NADP+) activity	alcohol metabolism	0.288939
YCR106W	RDS1	transcription factor activity	response to xenobiotic stimulus	1.0629
YCR107W	AAD3	benzyl alcohol dehydrogenase activity	aldehyde metabolism	1.01259
YDL001W	RMD1	unknown	unknown	0.820962
YDL002C	NHP10	unknown	unknown	0.58927
YDL003W	MCD1	unknown	mitotic chromosome condensation, mitotic sister chromatid cohesion	2.06246
YDL004W	ATP16	hydrogen-transporting ATP synthase activity, rotational mechanism	ATP synthesis coupled proton transport	1.4484
YDL005C	MED2	RNA polymerase II transcription mediator activity	transcription from Pol II promoter	0.857778
YDL006W	PTC1	protein phosphatase type 2C activity	mitochondrion inheritance, protein amino acid dephosphorylation, response to osmotic stress, tRNA splicing	1.27173
YDL007W	RPT2	ATPase activity, proteasome endopeptidase activity	ubiquitin-dependent protein catabolism	3.9119
YDL008W	APC11	protein binding, ubiquitin-protein ligase activity	cyclin catabolism, mitotic chromosome segregation, mitotic metaphase/anaphase transition, mitotic spindle elongation, ubiquitin-dependent protein catabolism	6.99963
YDL009C	YDL009C	unknown	unknown	0.558084
YDL010W	YDL010W	unknown	unknown	1.04798
YDL011C	YDL011C	unknown	unknown	1.53253
YDL012C	YDL012C	unknown	unknown	1.94155
YDL013W	HEX3	DNA binding activity	DNA recombination, response to DNA damage, sporulation (sensu Saccharomyces)	1.15588
YDL014W	NOP1	methyltransferase activity	35S primary transcript processing, processing of 20S pre-rRNA, RNA methylation, ribosomal large subunit assembly and maintenance	0.674647
YDL015C	TSC13	oxidoreductase activity	very-long-chain fatty acid metabolism	0.9352
YDL016C	YDL016C	unknown	unknown	0.24399
YDL018C	ERP3	unknown	secretory pathway	1.77578
YDL019C	OSH2	oxysterol binding activity	steroid biosynthesis	1.66143
YDL020C	RPN4	* proteasome endopeptidase	ubiquitin-dependent protein catabolism	1.78
YDL021W	GPM2	phosphoglycerate mutase activity	glycolysis, gluconeogenesis	1.0367
YDL022W	GPD1	glycerol-3-phosphate dehydrogenase (NAD+) activity	intracellular accumulation of glycerol	0.936262
YDL023C	YDL023C	unknown	unknown	0.995437
YDL024C	DIA3	acid phosphatase activity	invasive growth, pseudohyphal growth	1.33502
YDL025C	YDL025C	protein kinase activity	unknown	1.72666
YDL027C	YDL027C	unknown	unknown	0.774575
YDL028C	MPS1	protein threonine/tyrosine kinase activity	mitotic spindle checkpoint, spindle pole body duplication (sensu Saccharomyces)	1.1166
YDL029W	ARP2	actin binding, structural constituent of cytoskeleton	actin filament organization	1.3153
YDL031W	DBP10	ATP dependent RNA helicase activity	35S primary transcript processing, ribosomal large subunit assembly and maintenance	0.678069
YDL032W	YDL032W	unknown	unknown	1.72207
YDL033C	YDL033C	tRNA (5-methylaminomethyl-2-thiouridylate) methyltransferase activity	unknown	1.21744
YDL034W	YDL034W	unknown	unknown	1.40084
YDL035C	GPR1	G-protein coupled receptor activity	G-protein coupled receptor protein signaling pathway, pseudohyphal growth	0.910546
YDL036C	YDL036C	unknown	unknown	1.06947
YDL037C	BSC1	unknown	unknown	0.708328
YDL038C	YDL038C	unknown	unknown	1.00762
YDL039C	PRM7	unknown	conjugation with cellular fusion	1.68218
YDL040C	NAT1	peptide alpha-N-acetyltransferase activity	protein amino acid acetylation	1.43423
YDL041W	KRE26	unknown	unknown	1.47559
YDL042C	SIR2	histone binding activity, histone deacetylase activity	cell aging (sensu Saccharomyces), chromatin assembly/disassembly, chromatin silencing at HML and HMR (sensu Saccharomyces), chromatin silencing at telomere, double-strand break repair via nonhomologous end-joining	1.18841
YDL043C	PRP11	RNA binding	spliceosome assembly	1.04589
YDL044C	MTF2	RNA binding	mRNA processing, protein biosynthesis	1.04149
YDL045C	FAD1	FMN adenylyltransferase activity	FAD biosynthesis	1.49446
YDL045W-A	MRP10	structural constituent of ribosome	protein biosynthesis	0.629664
YDL046W	NPC2	unknown	unknown	4.816
YDL047W	SIT4	protein serine/threonine phosphatase activity	G1/S transition of mitotic cell cycle, actin cytoskeleton organization and biogenesis, cell wall organization and biogenesis, protein amino acid phosphorylation, protein kinase cascade	1.23673
YDL049C	KNH1	unknown	beta-1,6 glucan biosynthesis	1.1887
YDL050C	YDL050C	unknown	unknown	0.941105
YDL051W	LHP1	RNA binding	tRNA processing	1.6474
YDL052C	SLC1	1-acylglycerol-3-phosphate O-acyltransferase activity	sphingolipid biosynthesis	1.59374
YDL053C	PBP4	unknown	unknown	1.63521
YDL054C	MCH1	NOT a monocarboxylic acid transporter activity, transporter activity	transport	2.5401
YDL055C	PSA1	mannose-1-phosphate guanylyltransferase	GDP-mannose biosynthesis, cell wall mannoprotein biosynthesis, * protein amino acid glycosylation	1.3082
YDL056W	MBP1	DNA binding activity, transcription factor activity	DNA replication, regulation of cell cycle	0.606641
YDL057W	YDL057W	unknown	unknown	1.01804
YDL058W	USO1		ER to Golgi transport, protein complex assembly	0.306612
YDL059C	RAD59	DNA strand annealing activity	double-strand break repair via break-induced replication, double-strand break repair via single-strand annealing, telomerase-independent telomere maintenance	0.940341
YDL060W	TSR1	unknown	ribosome biogenesis and assembly	1.21026
YDL061C	RPS29B	structural constituent of ribosome	* protein biosynthesis	0.91426
YDL062W	YDL062W	unknown	unknown	1.15981
YDL063C	YDL063C	unknown	unknown	0.945121
YDL064W	UBC9	ubiquitin-like conjugating enzyme activity	* G2/M transition of mitotic cell cycle, mitotic spindle elongation, protein modification	1.13102
YDL065C	PEX19	unknown	peroxisome organization and biogenesis, protein-peroxisome targeting	0.6746
YDL066W	IDP1	isocitrate dehydrogenase (NADP+) activity	glutamate biosynthesis, isocitrate metabolism	1.36296
YDL068W	YDL068W	unknown	unknown	0.305784
YDL069C	CBS1	translation factor activity, nucleic acid binding	protein biosynthesis	0.662964
YDL070W	BDF2	unknown	unknown	1.71278
YDL071C	YDL071C	unknown	unknown	0.703886
YDL072C	YDL072C	unknown	unknown	1.17951
YDL073W	YDL073W	unknown	unknown	0.838295
YDL074C	BRE1	unknown	transport	0.82045
YDL075W	RPL31A	structural constituent of ribosome	protein biosynthesis	1.18755
YDL076C	RXT3	unknown	unknown	1.10458
YDL077C	VAM6	Rab guanyl-nucleotide exchange factor activity	homotypic vacuole fusion (non-autophagic), vacuole organization and biogenesis	1.04834
YDL078C	MDH3	malic enzyme activity	NADH regeneration, fatty acid beta-oxidation, glyoxylate cycle, malate metabolism	0.858194
YDL079C	MRK1	glycogen synthase kinase 3 activity	protein amino acid phosphorylation, proteolysis and peptidolysis, response to stress	0.934052
YDL080C	THI3	carboxy-lyase activity, transcriptional activator activity	thiamin biosynthesis	0.970234
YDL081C	RPP1A	structural constituent of ribosome	protein biosynthesis, translational elongation	0.6219
YDL082W	RPL13A	structural constituent of ribosome	protein biosynthesis	0.865443
YDL083C	RPS16B	structural constituent of ribosome	protein biosynthesis	0.615076
YDL084W	SUB2	ATP dependent RNA helicase activity, pre-mRNA splicing factor activity	lariat formation, 5'-splice site cleavage, mRNA-nucleus export	1.12642
YDL085C-A	YDL085C-A	unknown	unknown	1.56408
YDL085W	NDE2	NADH dehydrogenase activity	NADH oxidation, ethanol fermentation	1.13134
YDL086W	YDL086W	carboxymethylenebutenolidase activity	unknown	0.93059
YDL087C	LUC7	mRNA binding activity	mRNA splice site selection	1.38092
YDL088C	ASM4	structural molecule	NLS-bearing substrate-nucleus import, mRNA-binding (hnRNP) protein-nucleus import, mRNA-nucleus export, nuclear pore organization and biogenesis, protein-nucleus export, * protein-nucleus import, docking, rRNA-nucleus export, ribosomal protein-nucleus import, * snRNA-nucleus export, snRNP protein-nucleus import	0.889076
YDL089W	YDL089W	unknown	unknown	0.943604
YDL090C	RAM1	protein farnesyltransferase activity	protein amino acid farnesylation	1.84627
YDL091C	YDL091C	unknown	unknown	2.43675
YDL092W	SRP14	signal sequence binding	protein-ER targeting	1.16349
YDL093W	PMT5	dolichyl-phosphate-mannose-protein mannosyltransferase activity	O-linked glycosylation	0.87791
YDL094C	YDL094C	unknown	unknown	0.867854
YDL095W	PMT1	dolichyl-phosphate-mannose-protein mannosyltransferase activity	O-linked glycosylation	0.726404
YDL096C	YDL096C	unknown	unknown	0.843195
YDL097C	RPN6	proteasome endopeptidase activity, structural molecule activity	ubiquitin-dependent protein catabolism	1.13843
YDL098C	SNU23	* pre-mRNA splicing factor	mRNA splicing	0.844161
YDL099W	YDL099W	unknown	unknown	1.27354
YDL100C	YDL100C	unknown	unknown	0.959394
YDL101C	DUN1	* protein kinase	* DNA damage checkpoint, cell cycle checkpoint, protein amino acid phosphorylation	1.05908
YDL102W	CDC2	delta DNA polymerase activity	base-excision repair, lagging strand elongation, leading strand elongation, mismatch repair, mutagenesis, nucleotide-excision repair, postreplication repair	1.5477
YDL103C	QRI1	UDP-N-acetylglucosamine pyrophosphorylase activity	UDP-N-acetylglucosamine biosynthesis	0.992128
YDL104C	QRI7	unknown	unknown	0.919522
YDL105W	QRI2	unknown	unknown	0.786472
YDL106C	PHO2	transcription factor activity	cellular response to phosphate starvation, histidine biosynthesis, purine base biosynthesis, transcription	1.23522
YDL107W	MSS2	protein stabilization	mitochondrial translocation, protein complex assembly	0.614164
YDL108W	KIN28	cyclin-dependent protein kinase, general RNA polymerase II transcription factor	negative regulation of transcription from Pol II promoter, mitotic, protein amino acid phosphorylation, transcription initiation from Pol II promoter	0.894128
YDL109C	YDL109C	lipase activity	lipid metabolism	0.914658
YDL110C	YDL110C	unknown	unknown	1.06788
YDL111C	RPR42	3'-5' exoribonuclease activity	35S primary transcript processing	1.17243
YDL112W	TRM3	tRNA (guanosine) methyltransferase activity	tRNA methylation	1.26317
YDL113C	CVT20	lipid binding	autophagy, protein-vacuolar targeting	1.24644
YDL114W	YDL114W	unknown	unknown	0.579452
YDL115C	IWR1	unknown	unknown	0.848242
YDL116W	NUP84	structural molecule activity	NLS-bearing substrate-nucleus import, mRNA-binding (hnRNP) protein-nucleus import, mRNA-nucleus export, nuclear membrane organization and biogenesis, nuclear pore organization and biogenesis, protein-nucleus export, rRNA-nucleus export, ribosomal protein-nucleus import, snRNA-nucleus export, snRNP protein-nucleus import, tRNA-nucleus export	1.14716
YDL117W	CYK3	molecular_function unknown	cytokinesis	0.881021
YDL118W	YDL118W	unknown	unknown	0.996199
YDL119C	YDL119C	transporter activity	transport	1.30568
YDL120W	YFH1	enzyme regulator activity	iron incorporation into metallo-sulfur cluster, iron ion homeostasis, oxygen and reactive oxygen species metabolism	0.902352
YDL121C	YDL121C	unknown	unknown	1.05659
YDL122W	UBP1	ubiquitin-specific protease activity	protein deubiquitination	1.44136
YDL123W	SNA4	unknown	unknown	0.675969
YDL124W	YDL124W	unknown	unknown	0.829015
YDL125C	HNT1	hydrolase, nucleotide binding	* nucleotide metabolism	1.95914
YDL126C	CDC48	ATPase activity	ER-associated protein catabolism, cell cycle, non-selective vesicle fusion, protein transport, ubiquitin-dependent protein catabolism	1.08592
YDL127W	PCL2	cyclin-dependent protein kinase, intrinsic regulator activity	cell cycle	0.633985
YDL128W	VCX1	calcium ion transporter activity, calcium:hydrogen antiporter activity	calcium ion homeostasis, calcium ion transport	1.46279
YDL129W	YDL129W	unknown	unknown	0.369639
YDL130W	RPP1B	structural constituent of ribosome	protein biosynthesis, * translational elongation	2.05967
YDL130W-A	STF1	unknown	ATP synthesis coupled proton transport	0.87769
YDL131W	LYS21	homocitrate synthase activity	lysine biosynthesis, aminoadipic pathway	1.12369
YDL132W	CDC53	structural molecule activity, ubiquitin-protein ligase activity	G1/S transition of mitotic cell cycle, G2/M transition of mitotic cell cycle, ubiquitin-dependent protein catabolism	0.675276
YDL134C	PPH21	protein phosphatase type 2A activity	G1/S transition of mitotic cell cycle, actin filament organization, bud growth, mitotic spindle checkpoint, protein biosynthesis	1.71172
YDL135C	RDI1	Rho GDP-dissociation inhibitor, signal transducer	actin filament organization, small GTPase mediated signal transduction	0.366016
YDL136W	RPL35B	structural constituent of ribosome	protein biosynthesis	0.76417
YDL137W	ARF2	ARF small monomeric GTPase activity	ER to Golgi transport, intra-Golgi transport	1.08892
YDL139C	SCM3	unknown	unknown	1.39345
YDL140C	RPO21	DNA-directed RNA polymerase activity	transcription from Pol II promoter	1.80726
YDL141W	BPL1	biotin-[acetyl-CoA-carboxylase] ligase, biotin-[methylcrotonoyl-CoA-carboxylase] ligase, biotin-[methylmalonyl-CoA-carboxyltransferase] ligase, biotin-[propionyl-CoA-carboxylase (ATP-hydrolyzing)] ligase	protein modification	5.06854
YDL142C	CRD1	cardiolipin synthase activity	lipid biosynthesis, mitochondrial membrane organization and biogenesis	1.08748
YDL143W	CCT4	chaperone activity	cytoskeleton organization and biogenesis, protein folding	1.35417
YDL144C	YDL144C	unknown	unknown	1.01222
YDL145C	COP1		ER to Golgi transport, retrograde (Golgi to ER) transport	0.564651
YDL146W	YDL146W	unknown	unknown	0.864429
YDL147W	RPN5	endopeptidase activity	ubiquitin-dependent protein catabolism	0.612574
YDL148C	NOP14	snoRNA binding activity	processing of 20S pre-rRNA	0.907802
YDL149W	APG9		autophagy, autophagic vacuole formation, protein-vacuolar targeting	1.46035
YDL150W	RPC53	DNA-directed RNA polymerase activity	transcription from Pol III promoter	1.46905
YDL152W	YDL152W	unknown	unknown	0.806322
YDL153C	SAS10	snoRNA binding	establishment and/or maintenance of chromatin architecture, processing of 20S pre-rRNA	1.15388
YDL154W	MSH5	unknown	meiotic recombination	1.00683
YDL155W	CLB3	cyclin-dependent protein kinase, regulator activity	G1/S transition of mitotic cell cycle, G2/M transition of mitotic cell cycle, regulation of CDK activity,	1.22966
YDL156W	YDL156W	unknown	unknown	1.85943
YDL157C	YDL157C	unknown	unknown	2.35149
YDL158C	YDL158C	unknown	unknown	0.709148
YDL159W	STE7	MAP kinase kinase	protein amino acid phosphorylation, * pseudohyphal growth, signal transduction during conjugation with cellular fusion	1.47515
YDL161W	ENT1	cytoskeletal adaptor activity	actin cortical patch assembly, actin filament organization, endocytosis	1.41954
YDL162C	YDL162C	unknown	unknown	1.94429
YDL163W	YDL163W	unknown	unknown	0.547616
YDL164C	CDC9	DNA ligase (ATP)	DNA ligation, * DNA recombination, base-excision repair, lagging strand elongation, nucleotide-excision repair	0.881239
YDL165W	CDC36	3'-5' exoribonuclease activity	negative regulation of transcription from Pol II promoter, poly(A) tail shortening, regulation of cell cycle, regulation of transcription from Pol II promoter, response to pheromone during conjugation with cellular fusion	0.691316
YDL166C	FAP7	unknown	response to oxidative stress	1.15181
YDL167C	NRP1	unknown	unknown	1.50495
YDL168W	SFA1	formaldehyde dehydrogenase (glutathione) activity	formaldehyde assimilation	0.622328
YDL169C	UGX2	unknown	unknown	0.603214
YDL170W	UGA3	specific RNA polymerase II transcription factor	nitrogen utilization, regulation of transcription from Pol II promoter	0.966986
YDL171C	GLT1	glutamate synthase (NADH) activity	glutamate biosynthesis	0.963453
YDL172C	YDL172C	unknown	unknown	0.858869
YDL173W	YDL173W	unknown	unknown	0.672012
YDL174C	DLD1	D-lactate dehydrogenase (cytochrome) activity	aerobic respiration, carbohydrate metabolism	1.27556
YDL175C	AIR2	unknown	mRNA-nucleus export	1.11816
YDL176W	YDL176W	unknown	unknown	0.811741
YDL177C	YDL177C	unknown	unknown	1.0329
YDL178W	DLD2	D-lactate dehydrogenase (cytochrome)	unknown	1.82354
YDL179W	PCL9	cyclin-dependent protein kinase, regulator activity	cell cycle	0.555695
YDL180W	YDL180W	unknown	unknown	0.976525
YDL181W	INH1	unknown	ATP synthesis coupled proton transport	2.36445
YDL182W	LYS20	homocitrate synthase activity	lysine biosynthesis, aminoadipic pathway	1.09563
YDL183C	YDL183C	unknown	unknown	0.608145
YDL185W	TFP1	endodeoxyribonuclease activity, hydrogen-transporting ATPase activity, rotational mechanism	intron homing, protein metabolism, vacuolar acidification	0.477738
YDL186W	YDL186W	unknown	unknown	1.01234
YDL187C	YDL187C	unknown	unknown	0.809191
YDL188C	PPH22	protein phosphatase type 2A activity	G1/S transition of mitotic cell cycle, actin filament organization, bud growth, mitotic spindle checkpoint, protein biosynthesis	1.28425
YDL190C	UFD2	ubiquitin conjugating enzyme activity	response to stress, ubiquitin-dependent protein catabolism	0.738204
YDL191W	RPL35A	structural constituent of ribosome	protein biosynthesis	1.1534
YDL192W	ARF1	ARF small monomeric GTPase activity	ER to Golgi transport, intra-Golgi transport	0.975273
YDL193W	YDL193W	unknown	unknown	0.907915
YDL194W	SNF3	glucose binding activity, NOT a glucose transporter activity, receptor activity	response to glucose stimulus, signal transduction	1.02075
YDL195W	SEC31	structural molecule activity	ER to Golgi transport	0.980613
YDL196W	YDL196W	unknown	unknown	2.37085
YDL197C	ASF2	unknown	chromatin silencing at HML and HMR (sensu Saccharomyces)	1.3508
YDL198C	YHM1	transporter activity	transport, mitochondrial genome maintenance	2.00079
YDL199C	YDL199C	unknown	unknown	0.899611
YDL200C	MGT1	methylated-DNA-[protein]-cysteine S-methyltransferase activity	DNA dealkylation	0.65608
YDL201W	YDL201W	protein binding, tRNA (guanine-N7-)-methyltransferase activity	tRNA methylation	2.06749
YDL202W	MRPL11	structural constituent of ribosome	protein biosynthesis	0.501995
YDL203C	YDL203C	unknown	unknown	0.989745
YDL204W	RTN2	unknown	unknown	2.24556
YDL205C	HEM3	hydroxymethylbilane synthase activity	heme biosynthesis	0.936906
YDL206W	YDL206W	unknown	unknown	0.637674
YDL207W	GLE1	unknown	poly(A)+ mRNA-nucleus export	1.02014
YDL208W	NHP2	RNA binding	35S primary transcript processing, rRNA modification	0.942876
YDL209C	CWC2	unknown	mRNA splicing	1.19359
YDL210W	UGA4	gamma-aminobutyric acid transporter activity	transport	1.08467
YDL211C	YDL211C	unknown	unknown	1.08887
YDL212W	SHR3	chaperone activity	ER to Golgi transport, amino acid transport	0.829088
YDL213C	NOP6	unknown	response to dessication	1.03886
YDL215C	GDH2	glutamate dehydrogenase activity	nitrogen metabolism	1.35918
YDL216C	RRI1	metalloendopeptidase activity	adaptation to pheromone during conjugation with cellular fusion, protein deneddylation	1.21701
YDL217C	TIM22	* protein transporter	mitochondrial translocation	1.57335
YDL218W	YDL218W	unknown	unknown	1.36331
YDL219W	DTD1	hydrolase activity, acting on ester bonds	D-amino acid catabolism	1.09525
YDL220C	CDC13	single-stranded DNA binding activity	telomere capping, telomere maintenance	0.882624
YDL221W	YDL221W	unknown	unknown	0.82308
YDL222C	YDL222C	cell wall organization and biogenesis	unknown	0.66585
YDL223C	HBT1	cellular morphogenesis during conjugation with cellular fusion	shmoo tip	1.44031
YDL224C	WHI4	RNA binding	regulation of cell size	1.46653
YDL225W	SHS1	structural constituent of cytoskeleton	cytokinesis, cellular morphogenesis, establishment of cell polarity (sensu Saccharomyces)	1.06601
YDL226C	GCS1	ARF GTPase activator activity, antifungal peptide activity	ER to Golgi transport, cell cycle dependent actin filament reorganization, retrograde (Golgi to ER) transport, ER-Golgi intermediate compartment	1.22729
YDL229W	SSB1	ATPase activity, chaperone activity	protein biosynthesis	1.20459
YDL230W	PTP1	protein tyrosine phosphatase activity	protein amino acid dephosphorylation	1.18522
YDL231C	BRE4	unknown	endocytosis	0.975378
YDL233W	YDL233W	unknown	unknown	1.85459
YDL234C	GYP7	RAB GTPase activator	vesicle-mediated transport	0.716968
YDL235C	YPD1	transferase activity, transferring phosphorus-containing groups	osmosensory signaling pathway via two-component system, response to osmotic stress	1.09037
YDL236W	PHO13	4-nitrophenylphosphatase activity, alkaline phosphatase activity	histone dephosphorylation, protein amino acid dephosphorylation	0.833568
YDL237W	YDL237W	unknown	unknown	0.609544
YDL238C	YDL238C	unknown	unknown	1.24476
YDL239C	ADY3	protein binding activity	protein complex assembly, spore wall assembly (sensu Saccharomyces), sporulation	1.22197
YDL241W	YDL241W	unknown	unknown	0.376139
YDL242W	YDL242W	unknown	unknown	0.885687
YDL243C	AAD4	benzyl alcohol dehydrogenase	aldehyde metabolism	1.24694
YDL244W	THI13	unknown	* thiamin biosynthesis	1.06688
YDL245C	HXT15	fructose transporter activity, glucose transporter activity, mannose transporter activity	hexose transport	0.903009
YDL246C	SOR2	oxidoreductase, acting on the CH-OH group of donors, NAD or NADP as acceptor	unknown	1.00324
YDL247W	MPH2	carbohydrate transporter activity, maltose porter activity	carbohydrate transport	1.01834
YDR001C	NTH1	alpha,alpha-trehalase	response to stress, trehalose catabolism	0.504717
YDR002W	YRB1	RAN protein binding	G1/S transition of mitotic cell cycle, RNA-nucleus export, protein-nucleus import, ubiquitin-dependent protein catabolism	0.26656
YDR003W	YDR003W	unknown	unknown	0.665576
YDR004W	RAD57	protein binding	DNA recombinase assembly, NOT involved in double-strand break repair via break-induced replication, NOT involved in double-strand break repair via single-strand annealing, double-strand break repair via synthesis-dependent strand annealing, meiotic DNA recombinase assembly, telomerase-independent telomere maintenance	1.99596
YDR005C	MAF1	unknown	negative regulation of transcription from Pol III promoter	0.5799
YDR006C	SOK1	unknown	cAMP-mediated signaling	0.607025
YDR007W	TRP1	phosphoribosylanthranilate isomerase	* amino acid metabolism, * tryptophan biosynthesis	8.00601
YDR008C	YDR008C	unknown	unknown	7.68247
YDR009W	GAL3	unknown	galactose metabolism, * regulation of transcription, DNA-dependent	1.47921
YDR010C	YDR010C	unknown	unknown	0.455656
YDR012W	RPL4B	structural constituent of ribosome	protein biosynthesis	1.14958
YDR013W	YDR013W	unknown	unknown	1.73019
YDR014W	RAD61	unknown	response to radiation	0.89386
YDR015C	YDR015C	unknown	unknown	1.07083
YDR016C	DAD1	* structural constituent of cytoskeleton	mitotic spindle assembly (sensu Saccharomyces)	2.82024
YDR017C	KCS1	inositol/phosphatidylinositol kinase activity	response to stress, vacuole organization and biogenesis	1.14591
YDR018C	YDR018C	unknown	unknown	0.703601
YDR019C	GCV1	glycine dehydrogenase (decarboxylating) activity	glycine metabolism, one-carbon compound metabolism	0.895625
YDR020C	YDR020C	unknown	unknown	0.877535
YDR021W	FAL1	ATP dependent RNA helicase activity	35S primary transcript processing, mRNA splicing	0.885328
YDR022C	CIS1	unknown	regulation of CDK activity	6.26674
YDR023W	SES1	serine-tRNA ligase activity	amino acid activation	1.18137
YDR024W	FYV1	unknown	unknown	1.21586
YDR025W	RPS11A	structural constituent of ribosome	protein biosynthesis, regulation of translational fidelity, ribosomal small subunit assembly and maintenance	1.0883
YDR026C	YDR026C	unknown	unknown	1.66973
YDR027C	LUV1	unknown	Golgi to vacuole transport	0.73195
YDR029W	YDR029W	unknown	unknown	0.569531
YDR031W	YDR031W	unknown	unknown	0.760756
YDR032C	PST2	unknown	unknown	1.20111
YDR033W	MRH1	unknown	unknown	1.53701
YDR034C	LYS14	transcriptional activator activity	lysine biosynthesis, aminoadipic pathway	1.18434
YDR034W-B	YDR034W-B	unknown	unknown	5.92828
YDR035W	ARO3	2-dehydro-3-deoxyphosphoheptonate aldolase activity	aromatic amino acid biosynthesis	1.17656
YDR036C	MRP5	unknown	endocytosis	1.01169
YDR037W	KRS1	lysine-tRNA ligase activity	lysyl-tRNA aminoacylation	1.68118
YDR039C	ENA2	ATPase activity, coupled to transmembrane movement of ions, phosphorylative mechanism	sodium ion transport	1.01651
YDR041W	RSM10	structural constituent of ribosome activity	protein biosynthesis	0.760604
YDR042C	YDR042C	unknown	unknown	0.540718
YDR043C	NRG1	DNA binding activity, transcriptional repressor activity	glucose metabolism, invasive growth, regulation of transcription from Pol II promoter, response to pH	0.702997
YDR044W	HEM13	coproporphyrinogen oxidase	heme biosynthesis	1.35582
YDR045C	RPC11	DNA-directed RNA polymerase activity	transcription from Pol III promoter	1.11864
YDR046C	BAP3	amino acid transporter activity	amino acid transport	0.741505
YDR047W	HEM12	uroporphyrinogen decarboxylase	heme biosynthesis	1.28509
YDR048C	YDR048C	unknown	unknown	0.528658
YDR049W	YDR049W	unknown	unknown	0.794647
YDR050C	TPI1	triose-phosphate isomerase activity	glycolysis, gluconeogenesis	0.943276
YDR051C	YDR051C	unknown	unknown	0.810141
YDR053W	YDR053W	unknown	unknown	1.30355
YDR054C	CDC34	ubiquitin conjugating enzyme activity, ubiquitin-protein ligase activity	G1/S transition of mitotic cell cycle, G2/M transition of mitotic cell cycle, ubiquitin-dependent protein catabolism	1.34807
YDR055W	PST1	unknown	unknown	2.11837
YDR056C	YDR056C	unknown	unknown	0.660206
YDR057W	YOS9	protein transporter activity	ER to Golgi transport	1.04408
YDR058C	TGL2	triacylglycerol lipase activity	lipid metabolism	3.66413
YDR059C	UBC5	ubiquitin conjugating enzyme activity	endocytosis, protein monoubiquitination, protein polyubiquitination, response to stress, response to unfolded protein, sporulation (sensu Saccharomyces)	3.65363
YDR060W	MAK21	unknown	ribosomal large subunit assembly and maintenance	0.980861
YDR061W	YDR061W	unknown	unknown	0.627128
YDR062W	LCB2	serine C-palmitoyltransferase activity	sphingolipid biosynthesis	0.670997
YDR063W	YDR063W	unknown	unknown	0.70415
YDR064W	RPS13	structural constituent of ribosome	protein biosynthesis	1.28379
YDR065W	YDR065W	unknown	unknown	1.09201
YDR066C	YDR066C	unknown	unknown	0.607964
YDR067C	YDR067C	unknown	unknown	0.349647
YDR068W	DOS2	unknown	unknown	0.532846
YDR069C	DOA4	proteasome endopeptidase activity, ubiquitin-specific protease activity	protein degradation, regulation of DNA replication	1.33316
YDR070C	YDR070C	unknown	unknown	0.416742
YDR071C	PAA1	unknown	unknown	1.3711
YDR072C	IPT1	transferase, transferring phosphorus-containing groups	mannosyl diphosphorylinositol ceramide metabolism	1.56497
YDR073W	SNF11	general RNA polymerase II transcription factor activity	chromatin modeling	1.41063
YDR074W	TPS2	trehalose phosphatase activity	carbohydrate metabolism, response to stress	1.18799
YDR075W	PPH3	protein phosphatase type 2A activity	nitrogen metabolism, protein amino acid dephosphorylation	4.93916
YDR076W	RAD55	protein binding activity	DNA recombinase assembly, NOT involved in double-strand break repair via break-induced replication, NOT involved in double-strand break repair via single-strand annealing, double-strand break repair via synthesis-dependent strand annealing, meiotic DNA recombinase assembly	0.563686
YDR077W	SED1	* structural constituent of cell wall	cell wall organization and biogenesis	1.69449
YDR078C	SHU2	unknown	unknown	0.368879
YDR079C-A	YDR079C-A	unknown	unknown	0.931778
YDR079W	PET100	chaperone activity	aerobic respiration, cytochrome c oxidase biogenesis	1.05351
YDR080W	VPS41	Rab guanyl-nucleotide exchange factor activity	high affinity iron ion transport, homotypic vacuole fusion (non-autophagic), protein transport, vacuole organization and biogenesis	1.15057
YDR081C	PDC2	transcription regulator activity	ethanol fermentation, thiamin biosynthesis, transcription from Pol II promoter	0.837607
YDR082W	STN1	protein binding	* telomere capping	1.53153
YDR083W	RRP8	methyltransferase activity	rRNA processing	1.10709
YDR084C	YDR084C	unknown	unknown	0.675206
YDR085C	AFR1	receptor signaling protein activity	regulation of G-protein coupled receptor protein signaling pathway, signal transduction during conjugation with cellular fusion	1.55718
YDR086C	SSS1	protein transporter	co-translational membrane targeting	2.71813
YDR087C	RRP1	unknown	rRNA processing	0.942224
YDR088C	SLU7	protein binding activity	mRNA splicing	2.39529
YDR089W	YDR089W	unknown	unknown	0.867138
YDR090C	YDR090C	unknown	unknown	1.54642
YDR091C	RLI1	ATP-binding cassette (ABC) transporter activity	unknown	1.12216
YDR092W	UBC13	ubiquitin conjugating enzyme activity	post-replication repair, protein monoubiquitination, protein polyubiquitination	0.826832
YDR093W	DNF2	phospholipid-translocating ATPase activity	intracellular protein transport	1.73928
YDR094W	YDR094W	unknown	unknown	1.50539
YDR095C	YDR095C	unknown	unknown	1.00965
YDR096W	GIS1	transcription factor activity	intracellular signaling cascade	1.57773
YDR097C	MSH6	ATP binding activity, ATPase activity, DNA binding activity	mismatch repair	1.55074
YDR098C	GRX3	thiol-disulfide exchange intermediate activity	response to oxidative stress	7.24961
YDR099W	BMH2	DNA binding	RAS protein signal transduction, activation of MAPK (pseudohyphal growth), glycogen metabolism, pseudohyphal growth, sporulation (sensu Saccharomyces)	0.785518
YDR100W	TVP15	unknown	unknown	2.19915
YDR101C	YDR101C	unknown	unknown	1.04168
YDR102C	YDR102C	unknown	unknown	0.594518
YDR103W	STE5	MAP-kinase scaffold protein activity	signal transduction during conjugation with cellular fusion	1.19141
YDR104C	SPO71	unknown	spore wall assembly (sensu Saccharomyces)	2.03876
YDR105C	TMS1	unknown	unknown	1.49548
YDR106W	ARP10	unknown	unknown	5.36645
YDR107C	YDR107C	unknown	unknown	1.00326
YDR108W	GSG1	unknown	meiosis, ER to Golgi transport	0.85974
YDR109C	YDR109C	kinase	unknown	0.608659
YDR110W	FOB1	ribosomal DNA (rDNA) binding activity	DNA recombination, extrachromosomal circular DNA accumulation	1.13575
YDR111C	YDR111C	transaminase	unknown	1.24917
YDR112W	YDR112W	unknown	unknown	1.43526
YDR113C	PDS1	protein binding activity	mitotic sister chromatid separation, protein-nucleus import	1.75286
YDR114C	YDR114C	unknown	unknown	1.71135
YDR115W	YDR115W	structural constituent of ribosome activity	aerobic respiration	0.584122
YDR116C	MRPL1	structural constituent of ribosome	aerobic respiration, meiosis, protein biosynthesis	0.940276
YDR117C	YDR117C	unknown	unknown	1.02321
YDR118W	APC4	protein binding, ubiquitin-protein ligase activity	cyclin catabolism, mitotic chromosome segregation, mitotic metaphase/anaphase transition, mitotic spindle elongation, ubiquitin-dependent protein catabolism	1.1634
YDR119W	YDR119W	unknown	unknown	1.22983
YDR120C	TRM1	tRNA (guanine-N2-)-methyltransferase activity	tRNA methylation	0.687998
YDR121W	DPB4	epsilon DNA polymerase activity	* lagging strand elongation, leading strand elongation	0.892358
YDR122W	KIN1	protein kinase activity	unknown	1.89408
YDR123C	INO2	specific RNA polymerase II transcription factor activity	phospholipid biosynthesis, positive regulation of transcription from Pol II promoter	1.09025
YDR124W	YDR124W	unknown	unknown	0.591272
YDR125C	ECM18	unknown	cell wall organization and biogenesis	0.553675
YDR126W	SWF1	unknown	unknown	1.1162
YDR127W	ARO1	3-dehydroquinate dehydratase activity, 3-dehydroquinate synthase activity, 3-phosphoshikimate 1-carboxyvinyltransferase activity, shikimate 5-dehydrogenase activity, shikimate kinase activity	aromatic amino acid family biosynthesis	2.51872
YDR128W	YDR128W	unknown	unknown	0.932539
YDR129C	SAC6	actin cross-linking activity	endocytosis, polar budding, response to osmotic stress	0.6281
YDR130C	FIN1	protein binding	unknown	0.554399
YDR131C	YDR131C	protein binding activity	ubiquitin-dependent protein catabolism	1.634
YDR132C	YDR132C	unknown	unknown	0.518328
YDR133C	YDR133C	unknown	unknown	0.806512
YDR134C	YDR134C	unknown	unknown	0.907754
YDR136C	VPS61	unknown	protein-vacuolar targeting	2.48065
YDR137W	RGP1	guanyl-nucleotide exchange factor activity	intracellular protein transport	1.13119
YDR140W	FYV9	unknown	unknown	1.4539
YDR141C	DOP1	unknown	cellular morphogenesis	0.778191
YDR142C	PEX7	peroxisome targeting signal receptor activity, peroxisome targeting signal-2 receptor activity	peroxisome organization and biogenesis, protein-peroxisome targeting	0.461108
YDR143C	SAN1	unknown	establishment and/or maintenance of chromatin architecture	1.67805
YDR144C	MKC7	aspartic-type signal peptidase activity	proteolysis and peptidolysis	0.879156
YDR145W	TAF12	unknown	transcription	1.13805
YDR146C	SWI5	transcriptional activator activity	G1-specific transcription in mitotic cell cycle	1.0751
YDR148C	KGD2	unknown	2-oxoglutarate metabolism, tricarboxylic acid cycle	1.17277
YDR149C	YDR149C	unknown	unknown	0.87945
YDR150W	NUM1	tubulin binding activity	microtubule cytoskeleton organization and biogenesis, nuclear migration (sensu Saccharomyces)	1.1094
YDR151C	CTH1	unknown	unknown	1.00135
YDR152W	GIR2	unknown	unknown	1.08842
YDR153C	ENT5	clathrin binding activity	Golgi to endosome transport	1.28681
YDR154C	YDR154C	unknown	unknown	1.67847
YDR155C	CPR1	peptidyl-prolyl cis-trans isomerase activity	protein metabolism	0.828237
YDR156W	RPA14	DNA-directed RNA polymerase activity	transcription from Pol I promoter	0.531159
YDR157W	YDR157W	unknown	unknown	0.865247
YDR158W	HOM2	aspartate-semialdehyde dehydrogenase	* methionine metabolism, * threonine metabolism	1.1689
YDR159W	SAC3	unknown	actin filament-based process, mitosis, protein-nucleus export	0.593319
YDR160W	SSY1	amino acid binding activity	chemosensory perception	0.704869
YDR161W	TCI1	unknown	unknown	0.789394
YDR162C	NBP2	unknown	unknown	1.32588
YDR163W	YDR163W	unknown	unknown	0.859969
YDR164C	SEC1	SNARE binding activity	exocytosis, non-selective vesicle docking, non-selective vesicle fusion	0.755946
YDR166C	SEC5	unknown	Golgi to plasma membrane transport, cytokinesis, establishment of cell polarity (sensu Saccharomyces), nonselective vesicle docking, nonselective vesicle fusion, polar budding	0.921889
YDR167W	TAF10	general RNA polymerase II transcription factor	G1-specific transcription in mitotic cell cycle, chromatin modification, establishment and/or maintenance of chromatin architecture, * histone acetylation, * protein amino acid acetylation, transcription initiation from Pol II promoter	0.373225
YDR168W	CDC37	chaperone activity	regulation of cell cycle, signal transduction, spindle pole body duplication (sensu Saccharomyces)	0.597948
YDR169C	STB3	unknown	unknown	0.79893
YDR170C	SEC7	ARF guanyl-nucleotide exchange factor activity	ER to Golgi transport, intra-Golgi transport	1.20413
YDR171W	HSP42	chaperone activity, heat shock protein activity	cytoskeleton organization and biogenesis, response to stress	1.01678
YDR172W	SUP35	translation release factor	* translational termination	0.878135
YDR173C	ARG82	* inositol/phosphatidylinositol kinase	arginine metabolism, * phosphorylation	1.0349
YDR174W	HMO1	RNA polymerase I transcription factor activity, single-stranded DNA binding activity	plasmid maintenance	0.89231
YDR175C	RSM24	structural constituent of ribosome	protein biosynthesis, aerobic respiration	0.977636
YDR176W	NGG1	transcription cofactor	* chromatin modification, histone acetylation	1.38173
YDR177W	UBC1	ubiquitin conjugating enzyme	* endocytosis, * germination (sensu Saccharomyces), protein monoubiquitination, protein polyubiquitination	1.32415
YDR178W	SDH4	succinate dehydrogenase (ubiquinone) activity	mitochondrial electron transport, succinate to ubiquinone, tricarboxylic acid cycle	2.48498
YDR179C	CSN9	unknown	adaptation to pheromone during conjugation with cellular fusion, protein deneddylation	0.965451
YDR180W	SCC2	protein kinase activity	mitotic sister chromatid cohesion	1.05624
YDR181C	SAS4	H3/H4 histone acetyltransferase activity, acetyltransferase activity	chromatin silencing at telomere	1.52728
YDR182W	CDC1	unknown	DNA recombination, bud growth, conjugation with cellular fusion, manganese homeostasis, metal ion homeostasis, spindle pole body duplication (sensu Saccharomyces)	0.94781
YDR183W	PLP1	GTPase inhibitor activity	positive regulation of transcription from Pol II promoter by pheromones	1.07963
YDR184C	ATC1	unknown	polar budding, response to stress	0.726182
YDR185C	YDR185C	unknown	unknown	1.39405
YDR187C	YDR187C	unknown	unknown	0.367795
YDR188W	CCT6	chaperone activity	protein folding, cytoskeleton organization and biogenesis	0.527154
YDR189W	SLY1	SNARE binding	ER to Golgi transport	1.13335
YDR190C	RVB1	ATPase activity	regulation of transcription from Pol II promoter	0.949665
YDR191W	HST4	DNA binding activity	chromatin silencing at telomere, short-chain fatty acid metabolism	1.32754
YDR192C	NUP42	structural molecule activity	NLS-bearing substrate-nucleus import, mRNA-binding (hnRNP) protein-nucleus import, mRNA-nucleus export, nuclear pore organization and biogenesis, protein-nucleus export, rRNA-nucleus export, ribosomal protein-nucleus import, snRNA-nucleus export, snRNP protein-nucleus import, tRNA-nucleus export	0.977454
YDR193W	YDR193W	unknown	unknown	0.992026
YDR194C	MSS116	RNA helicase activity	RNA splicing	1.48492
YDR196C	YDR196C	unknown	unknown	1.42688
YDR197W	CBS2	unknown	protein biosynthesis	1.14445
YDR198C	YDR198C	unknown	unknown	1.20496
YDR199W	YDR199W	unknown	unknown	1.14636
YDR200C	VPS64	cell cycle arrest in response to pheromone, protein-vacuolar targeting	unknown	1.19313
YDR201W	SPC19	structural constituent of cytoskeleton mitotic spindle assembly (sensu Saccharomyces)	microtubule nucleation,	0.566334
YDR202C	RAV2	unknown	vacuolar acidification	0.454712
YDR203W	YDR203W	unknown	unknown	0.295217
YDR204W	COQ4	unknown	ubiquinone metabolism	1.05932
YDR206W	EBS1	unknown	telomerase-dependent telomere maintenance	1.12444
YDR207C	UME6	DNA binding activity, transcription regulator activity	entry into meiosis, negative regulation of transcription, mitotic	1.25542
YDR208W	MSS4	1-phosphatidylinositol-4-phosphate 5-kinase activity	actin cable assembly, actin cytoskeleton organization and biogenesis	1.13327
YDR209C	YDR209C	unknown	unknown	0.75657
YDR210W	YDR210W	unknown	unknown	1.88227
YDR211W	GCD6	* translation initiation factor	translational initiation	1.19374
YDR212W	TCP1	chaperone activity	protein folding, cytoskeleton organization and biogenesis	1.82791
YDR214W	YDR214W	chaperone activator activity	protein folding, response to stress	1.70944
YDR215C	YDR215C	unknown	unknown	1.2445
YDR216W	ADR1	transcription factor activity	peroxisome organization and biogenesis, regulation of carbohydrate metabolism, transcription	0.454146
YDR217C	RAD9	protein binding activity	DNA repair; DNA damage checkpoint, nucleotide-excision repair, regulation of cell cycle	1.14833
YDR218C	SPR28	structural constituent of cytoskeleton	cell wall organization and biogenesis, cellular morphogenesis	1.94633
YDR219C	YDR219C	protein binding	ubiquitin-dependent protein catabolism	1.1746
YDR220C	YDR220C	unknown	unknown	0.93329
YDR221W	YDR221W	unknown	unknown	1.1074
YDR222W	YDR222W	unknown	unknown	3.07288
YDR223W	YDR223W	unknown	unknown	1.32029
YDR224C	HTB1	DNA binding activity	chromatin assembly/disassembly	1.11168
YDR225W	HTA1	DNA binding activity	chromatin assembly/disassembly	1.28411
YDR226W	ADK1	adenylate kinase	cell proliferation	1.2427
YDR227W	SIR4	histone binding activity, structural constituent of chromatin	cell aging (sensu Saccharomyces), chromatin silencing, double-strand break repair via nonhomologous end-joining	0.345713
YDR228C	PCF11	cleavage/polyadenylation specificity factor activity, protein binding	mRNA cleavage, mRNA polyadenylation, transcription termination from Pol II promoter	1.03701
YDR229W	IVY1	phospholipid binding	secretory pathway	0.950523
YDR230W	YDR230W	unknown	unknown	0.165896
YDR231C	COX20	chaperone	aerobic respiration, * cytochrome c oxidase biogenesis, protein processing	0.324017
YDR232W	HEM1	5-aminolevulinate synthase activity	heme biosynthesis	0.541808
YDR233C	RTN1	unknown	unknown	2.29612
YDR234W	LYS4	lysine biosynthesis,	lysine biosynthesis, aminoadipic pathway	1.05663
YDR235W	PRP42	RNA binding	mRNA splicing	0.581861
YDR236C	FMN1	NOT a FMN adenylyltransferase activity, riboflavin kinase activity	FMN biosynthesis	0.782233
YDR237W	MRPL7	structural constituent of ribosome	protein biosynthesis	1.64769
YDR238C	SEC26	unknown	ER to Golgi transport	1.38972
YDR242W	AMD2	amidase activity	unknown	1.47495
YDR243C	PRP28	ATP dependent RNA helicase activity, pre-mRNA splicing factor activity	lariat formation, 5'-splice site cleavage	1.51575
YDR244W	PEX5	peroxisome targeting sequence binding, peroxisome targeting signal receptor activity, peroxisome targeting signal-1 receptor activity	peroxisome targeting signal receptor	4.39689
YDR245W	MNN10	alpha-1,6-mannosyltransferase activity	N-glycan processing, actin filament organization, cell wall mannoprotein biosynthesis, mannan metabolism	0.66806
YDR246W	TRS23	unknown	ER to Golgi transport	0.848619
YDR248C	YDR248C	unknown	unknown	1.05898
YDR249C	YDR249C	unknown	unknown	1.27346
YDR250C	YDR250C	unknown	unknown	1.58187
YDR251W	PAM1	unknown	pseudohyphal growth	0.588802
YDR253C	MET32	DNA binding, specific RNA polymerase II transcription factor activity	sulfur amino acid metabolism	1.00769
YDR254W	CHL4	DNA binding	chromosome segregation	1.08663
YDR255C	RMD5	unknown	unknown	0.879029
YDR256C	CTA1	catalase	oxygen and reactive oxygen species metabolism	0.923128
YDR257C	RMS1	unknown	unknown	1.5369
YDR258C	HSP78	ATP-dependent peptidase activity, chaperone activity, heat shock protein activity	protein folding, mitochondrial genome maintenance, response to stress, mitochondrial translocation	1.59483
YDR259C	YAP6	RNA polymerase II transcription factor activity	positive regulation of transcription from Pol II promoter	0.951295
YDR260C	SWM1	unknown	regulation of mitotic metaphase/anaphase transition, spore wall assembly (sensu Saccharomyces)	1.28455
YDR261C	EXG2	glucan 1,3-beta-glucosidase activity	unknown	1.43985
YDR262W	YDR262W	unknown	unknown	1.60017
YDR263C	DIN7	nuclease activity	DNA repair	0.885096
YDR264C	AKR1	palmitoyltransferase activity	endocytosis, protein amino acid palmitoylation, signal transduction during conjugation with cellular fusion	1.42131
YDR265W	PEX10	unknown	peroxisome organization and biogenesis	0.660252
YDR266C	YDR266C	unknown	unknown	0.906972
YDR267C	YDR267C	unknown	unknown	0.982929
YDR268W	MSW1	tryptophan-tRNA ligase activity	tryptophanyl-tRNA aminoacylation	1.33459
YDR269C	YDR269C	unknown	unknown	1.39606
YDR270W	CCC2	copper-exporting ATPase activity	copper ion transport, intracellular copper ion transport	0.608697
YDR271C	YDR271C	unknown	unknown	2.15402
YDR272W	GLO2	hydroxyacylglutathione hydrolase activity	carbohydrate metabolism, cytoplasm	1.23386
YDR273W	DON1	unknown	meiosis, spore wall assembly (sensu Saccharomyces)	1.11857
YDR274C	YDR274C	unknown	unknown	2.57277
YDR275W	YDR275W	unknown	unknown	0.91266
YDR276C	PMP3	unknown	cation transport	0.870301
YDR277C	MTH1	unknown	glucose transport, signal transduction	1.2666
YDR278C	YDR278C	unknown	unknown	27.5506
YDR279W	YDR279W	unknown	unknown	0.675985
YDR280W	RRP45	3'-5' exoribonuclease activity	35S primary transcript processing	0.993406
YDR281C	PHM6	unknown	unknown	0.456485
YDR282C	YDR282C	unknown	unknown	1.34397
YDR283C	GCN2	protein kinase activity	amino acid biosynthesis, protein amino acid phosphorylation, regulation of translational initiation	2.09998
YDR284C	DPP1	diacylglycerol pyrophosphate phosphatase activity, phosphatidate phosphatase activity,	phospholipid metabolism	1.71348
YDR285W	ZIP1	unknown	meiosis, synapsis	1.31737
YDR286C	YDR286C	unknown	unknown	1.07169
YDR287W	YDR287W	myo-inositol-1(or 4)-monophosphatase activity	myo-inositol metabolism	0.840454
YDR288W	YDR288W	unknown	unknown	0.672554
YDR289C	RTT103	unknown	negative regulation of DNA transposition	1.19119
YDR291W	YDR291W	helicase activity	unknown	0.970714
YDR292C	SRP101	signal recognition particle binding activity	protein-ER targeting	0.843434
YDR293C	SSD1	RNA binding activity	cell wall organization and biogenesis	0.877525
YDR294C	DPL1	sphinganine-1-phosphate aldolase activity	calcium-mediated signaling, cellular response to starvation, sphingolipid metabolism	0.676672
YDR295C	PLO2	unknown	unknown	0.798478
YDR297W	SUR2	sphingosine hydroxylase	sphingolipid metabolism	1.69062
YDR298C	ATP5	hydrogen-transporting two-sector ATPase	ATP synthesis coupled proton transport	1.3045
YDR299W	BFR2	unknown	ER to Golgi transport	0.88081
YDR300C	PRO1	glutamate 5-kinase activity	proline biosynthesis	0.731884
YDR301W	CFT1	cleavage/polyadenylation specificity factor activity	mRNA cleavage, mRNA polyadenylation, transcription termination from Pol II promoter	1.2167
YDR302W	GPI11	phosphoethanolamine N-methyltransferase	GPI anchor biosynthesis	0.643011
YDR303C	RSC3	DNA binding activity	regulation of cell cycle, regulation of transcription, DNA-dependent	1.16812
YDR304C	CPR5	peptidyl-prolyl cis-trans isomerase activity	unknown	6.49378
YDR305C	HNT2	hydrolase activity, nucleoside triphosphatase activity	nucleoside catabolism	0.658674
YDR306C	YDR306C	protein binding	ubiquitin-dependent protein catabolism	1.50511
YDR307W	YDR307W	unknown	unknown	3.6169
YDR308C	SRB7	RNA polymerase II transcription mediator activity	transcription from Pol II promoter	0.915959
YDR309C	GIC2	small GTPase regulatory/interacting protein activity	Rho protein signal transduction, axial budding, establishment of cell polarity (sensu Saccharomyces)	1.71352
YDR311W	TFB1	general RNA polymerase II transcription factor activity	negative regulation of transcription from Pol II promoter, mitotic, nucleotide-excision repair, nucleotide-excision repair, DNA duplex unwinding, transcription initiation from Pol II promoter	1.33672
YDR312W	SSF2	rRNA binding	conjugation with cellular fusion, ribosomal large subunit assembly and maintenance	0.704676
YDR313C	PIB1	ubiquitin-protein ligase activity	protein ubiquitination	2.37511
YDR314C	YDR314C	unknown	unknown	0.888047
YDR315C	IPK1	inositol/phosphatidylinositol kinase activity	myo-inositol metabolism	1.10874
YDR316W	YDR316W	S-adenosylmethionine-dependent methyltransferase activity	unknown	3.21021
YDR317W	YDR317W	unknown	unknown	0.867377
YDR318W	MCM21	protein binding activity	chromosome segregation	0.627019
YDR319C	YDR319C	unknown	unknown	1.08543
YDR320C	SWA2	unknown	ER organization and biogenesis	1.00938
YDR321W	ASP1	asparaginase activity	aspartate biosynthesis	1.27355
YDR322C-A	TIM11	structural molecule activity	ATP synthesis coupled proton transport	4.10819
YDR322W	MRPL35	structural constituent of ribosome	protein biosynthesis	1.13551
YDR323C	PEP7		Golgi to vacuole transport, non-selective vesicle docking, non-selective vesicle fusion	0.632112
YDR324C	YDR324C	snoRNA binding activity	processing of 20S pre-rRNA	1.29901
YDR325W	YCG1	unknown	mitotic chromosome condensation	1.03349
YDR326C	YDR326C	unknown	unknown	0.835647
YDR327W	YDR327W	unknown	unknown	2.3522
YDR328C	SKP1	ubiquitin-protein ligase activity	G1/S transition of mitotic cell cycle, G2/M transition of mitotic cell cycle, ubiquitin-dependent protein catabolism	1.1796
YDR329C	PEX3	unknown	peroxisome organization and biogenesis, protein-peroxisome targeting	0.745783
YDR330W	YDR330W	unknown	ubiquitin-dependent protein catabolism	1.49859
YDR331W	GPI8	GPI-anchor transamidase activity	attachment of GPI anchor to protein	0.753832
YDR332W	YDR332W	helicase activity	unknown	0.882786
YDR333C	YDR333C	unknown	unknown	0.784549
YDR334W	SWR1	helicase activity	unknown	1.02134
YDR335W	MSN5	* importin-alpha export receptor	protein-nucleus export	0.726957
YDR336W	YDR336W	unknown	unknown	0.855758
YDR337W	MRPS28	RNA binding, structural constituent of ribosome	protein biosynthesis, ribosomal small subunit assembly and maintenance	1.52349
YDR338C	YDR338C	unknown	unknown	0.684982
YDR339C	YDR339C	unknown	unknown	3.81241
YDR340W	YDR340W	unknown	unknown	7.50375
YDR341C	YDR341C	arginine-tRNA ligase activity	protein biosynthesis	1.0909
YDR342C	HXT7	fructose transporter activity, glucose transporter activity, mannose transporter activity	hexose transport	1.27481
YDR344C	YDR344C	unknown	unknown	0.772971
YDR345C	HXT3	fructose transporter activity, glucose transporter activity, * mannose transporter activity	transport	1.62029
YDR346C	SVF1	unknown	unknown	0.473455
YDR347W	MRP1	structural constituent of ribosome	protein biosynthesis	1.21904
YDR348C	YDR348C	unknown	unknown	0.542732
YDR349C	YPS7	aspartic-type endopeptidase activity	unknown	0.891507
YDR350C	TCM10	unknown	unknown	2.13616
YDR351W	SBE2	unknown	cell wall organization and biogenesis	0.809455
YDR352W	YDR352W	unknown	unknown	1.38128
YDR353W	TRR1	thioredoxin reductase (NADPH) activity	regulation of redox homeostasis	1.04593
YDR354W	TRP4	anthranilate phosphoribosyltransferase activity	tryptophan biosynthesis	1.45814
YDR355C	YDR355C	unknown	unknown	2.16236
YDR356W	SPC110	structural constituent of cytoskeleton	microtubule nucleation	1.42747
YDR357C	YDR357C	unknown	unknown	1.93404
YDR358W	GGA1	unknown	Golgi to vacuole transport	1.36257
YDR359C	VID21	unknown	unknown	1.0122
YDR360W	YDR360W	unknown	unknown	0.995516
YDR361C	BCP1	unknown	unknown	0.545149
YDR362C	TFC6	RNA polymerase III transcription factor activity	transcription initiation from Pol III promoter	1.30258
YDR363W	ESC2	unknown	chromatin silencing at HML and HMR (sensu Saccharomyces)	0.647265
YDR363W-A	SEM1	unknown	filamentous growth, exocytosis, regulation of cell cycle	5.77262
YDR364C	CDC40	nucleic acid binding, pre-mRNA splicing factor activity	DNA replication, S phase of mitotic cell cycle, mitotic spindle assembly (sensu Saccharomyces), nuclear mRNA splicing, via spliceosome	1.13534
YDR366C	YDR366C	unknown	unknown	1.88622
YDR367W	YDR367W	unknown	unknown	0.964197
YDR368W	YPR1	oxidoreductase activity	arabinose metabolism	0.676235
YDR369C	XRS2	protein binding activity	double-strand break repair via break-induced replication, meiotic DNA double-strand break formation	1.26094
YDR370C	YDR370C	unknown	unknown	0.820454
YDR371W	CTS2	unknown	unknown	1.25185
YDR372C	YDR372C	unknown	protein-vacuolar targeting	0.817755
YDR373W	FRQ1	calcium ion binding	unknown	0.630339
YDR374C	YDR374C	unknown	unknown	1.18794
YDR375C	BCS1	ATPase activity	aerobic respiration	1.07679
YDR376W	ARH1	* NADPH-adrenodoxin reductase	heme a biosynthesis, iron ion homeostasis	1.0477
YDR377W	ATP17	hydrogen-transporting two-sector ATPase	ATP synthesis coupled proton transport	1.38538
YDR378C	LSM6	pre-mRNA splicing factor activity	mRNA splicing	0.825789
YDR379C-A	YDR379C-A	unknown	unknown	1.02805
YDR379W	RGA2	Rho GTPase activator activity, signal transducer activity	actin filament organization, apical bud growth, establishment of cell polarity (sensu Saccharomyces), invasive growth, isotropic bud growth, pseudohyphal growth, signal transduction during conjugation with cellular fusion, small GTPase mediated signal transduction	0.34623
YDR380W	ARO10	carboxy-lyase activity, phenylpyruvate decarboxylase activity, pyruvate decarboxylase activity	leucine catabolism, phenylalanine catabolism	0.998919
YDR381C-A	YDR381C-A	unknown	unknown	1.14024
YDR381W	YRA1	RNA binding activity	mRNA-nucleus export	0.594425
YDR382W	RPP2B	structural constituent of ribosome	protein biosynthesis, translational elongation	1.05928
YDR383C	NKP1	unknown	unknown	1.5334
YDR384C	ATO3	transporter activity	nitrogen utilization, transport	2.05511
YDR385W	EFT2	translation elongation factor activity	translational elongation	1.16796
YDR386W	MUS81	endonuclease activity	DNA repair, meiotic recombination	0.587859
YDR387C	YDR387C	unknown	unknown	0.83465
YDR388W	RVS167	cytoskeletal protein binding	endocytosis, polar budding, response to osmotic stress	0.377622
YDR389W	SAC7	Rho GTPase activator activity, signal transducer activity	cell cycle dependent actin filament reorganization, small GTPase mediated signal transduction	1.25165
YDR390C	UBA2	SUMO activating enzyme activity	protein sumoylation	2.325
YDR391C	YDR391C	unknown	unknown	5.22417
YDR392W	SPT3	transcription cofactor activity	chromatin modification, conjugation with cellular fusion, filamentous growth, histone acetylation, invasive growth, sporulation (sensu Fungi)	1.21828
YDR394W	RPT3	ATPase activity, proteasome endopeptidase activity	ubiquitin-dependent protein catabolism	1.16675
YDR395W	SXM1	protein carrier activity	mRNA-nucleus export, nucleocytoplasmic transport	0.890051
YDR396W	YDR396W	unknown	unknown	0.617661
YDR397C	NCB2	transcription co-repressor activity	negative regulation of transcription from Pol II promoter	0.534173
YDR398W	UTP5	snoRNA binding	processing of 20S pre-rRNA	1.06523
YDR399W	HPT1	hypoxanthine phosphoribosyltransferase activity	purine biosynthesis	1.70358
YDR400W	URH1	hydrolase activity, acting on glycosyl bonds	pyrimidine salvage	1.32572
YDR401W	YDR401W	unknown	unknown	0.469152
YDR402C	DIT2	cytochrome P450, enzyme	spore wall assembly (sensu Saccharomyces)	0.801675
YDR403W	DIT1	enzyme	* spore wall assembly (sensu Saccharomyces)	1.77993
YDR404C	RPB7	DNA-directed RNA polymerase activity	transcription from Pol II promoter	0.898277
YDR405W	MRP20	structural constituent of ribosome	protein biosynthesis	0.78658
YDR406W	PDR15	ATP-binding cassette (ABC) transporter activity	transport	0.416317
YDR407C	TRS120	molecular_function unknown	ER to Golgi transport	0.560906
YDR408C	ADE8	phosphoribosylglycinamide formyltransferase	adenine biosynthesis	0.232212
YDR409W	SIZ1	SUMO ligase activity	sumoylation	1.44198
YDR410C	STE14	protein-S-isoprenylcysteine O-methyltransferase activity	peptide pheromone maturation	0.773017
YDR411C	YDR411C	unknown	unknown	0.952689
YDR412W	YDR412W	unknown	unknown	0.891933
YDR413C	YDR413C	unknown	unknown	0.904374
YDR414C	ERD1	unknown	protein-ER retention	0.843151
YDR415C	YDR415C	unknown	unknown	2.05987
YDR416W	SYF1	unknown	cell cycle, mRNA splicing	0.925018
YDR417C	YDR417C	unknown	unknown	1.21434
YDR418W	RPL12B	structural constituent of ribosome	protein biosynthesis, ribosomal large subunit assembly and maintenance	1.27742
YDR419W	RAD30	eta DNA polymerase activity	DNA repair, DNA replication, bypass DNA synthesis	2.19139
YDR420W	HKR1	unknown	beta-1,3 glucan biosynthesis, bud site selection, cell wall organization and biogenesis	0.916227
YDR421W	ARO80	specific RNA polymerase II transcription factor activity	positive regulation of transcription from Pol II promoter	0.704063
YDR422C	SIP1	SNF1A/AMP-activated protein kinase activity	protein amino acid phosphorylation, signal transduction	1.11147
YDR423C	CAD1	RNA polymerase II transcription factor activity	positive regulation of transcription from Pol II promoter, response to cadmium ion	1.26796
YDR424C	DYN2	microtubule motor activity	actin filament-based process, microtubule-based process	0.96725
YDR425W	YDR425W	protein transporter activity	protein transport	1.55986
YDR427W	RPN9	proteasome endopeptidase activity	ubiquitin-dependent protein catabolism	0.919047
YDR428C	YDR428C	unknown	unknown	0.861056
YDR429C	TIF35	translation initiation factor activity	translational initiation	1.79045
YDR430C	CYM1	unknown	unknown	0.349103
YDR431W	YDR431W	unknown	unknown	1.63566
YDR432W	NPL3	mRNA binding activity	mRNA-nucleus export	1.03424
YDR433W	KRE22	unknown	unknown	1.09229
YDR434W	GPI17	GPI-anchor transamidase	* attachment of GPI anchor to protein	0.969339
YDR435C	PPM1	C-terminal protein carboxyl methyltransferase	C-terminal protein amino acid methylation	1.28137
YDR436W	PPZ2	protein serine/threonine phosphatase	* sodium ion homeostasis	1.01207
YDR437W	YDR437W	unknown	unknown	1.26298
YDR438W	YDR438W	unknown	unknown	0.707136
YDR439W	LRS4	unknown	* chromatin silencing at ribosomal DNA (rDNA)	1.29227
YDR440W	DOT1	protein-lysine N-methyltransferase activity	chromatin silencing at telomere, histone methylation, regulation of meiosis	1.18635
YDR441C	APT2	unknown	unknown	0.403072
YDR442W	YDR442W	unknown	unknown	2.14316
YDR443C	SSN2	general RNA polymerase II transcription factor activity	negative regulation of transcription from Pol II promoter	4.14009
YDR444W	YDR444W	unknown	unknown	2.30709
YDR445C	YDR445C	unknown	unknown	28.8561
YDR447C	RPS17B	structural constituent of ribosome	protein biosynthesis, ribosomal small subunit assembly and maintenance	0.981796
YDR448W	ADA2	transcription co-activator activity	chromatin modification, histone acetylation	1.537
YDR449C	UTP6	snoRNA binding	processing of 20S pre-rRNA	1.0879
YDR450W	RPS18A	structural constituent of ribosome	protein biosynthesis	0.637055
YDR451C	YHP1	specific RNA polymerase II transcription factor	negative regulation of transcription from Pol II promoter, regulation of meiosis	1.00084
YDR452W	PPN1	endopolyphosphatase activity	polyphosphate metabolism	1.28
YDR453C	TSA2	* thioredoxin peroxidase	regulation of redox homeostasis	1.59176
YDR454C	GUK1	guanylate kinase activity	GMP metabolism	2.29315
YDR455C	YDR455C	unknown	unknown	1.83405
YDR456W	NHX1	monovalent inorganic cation transporter activity	endosome transport, monovalent inorganic cation homeostasis, monovalent inorganic cation transport, vacuolar acidification	1.13033
YDR457W	TOM1	ubiquitin-protein ligase activity	mitosis, nucleocytoplasmic transport, protein monoubiquitination, protein polyubiquitination, nuclear organization and biogenesis	1.99681
YDR458C	YDR458C	unknown	unknown	1.73895
YDR459C	YDR459C	unknown	unknown	0.990395
YDR460W	TFB3	general RNA polymerase II transcription factor activity	negative regulation of transcription from Pol II promoter, mitotic, nucleotide-excision repair, nucleotide-excision repair, DNA duplex unwinding, transcription initiation from Pol II promoter	1.75214
YDR462W	MRPL28	structural constituent of ribosome	protein biosynthesis	0.470628
YDR463W	STP1	specific RNA polymerase II transcription factor activity	tRNA splicing, positive regulation of transcription from Pol II promoter	1.00069
YDR464W	SPP41	unknown	negative regulation of transcription from Pol II promoter	0.821408
YDR467C	YDR467C	unknown	unknown	0.609932
YDR468C	TLG1	t-SNARE, v-SNARE	non-selective vesicle fusion	0.879627
YDR469W	SDC1	chromatin binding, histone-lysine N-methyltransferase activity	chromatin silencing at telomere, histone methylation	1.14956
YDR470C	UGO1	transporter activity	mitochondrial fusion, transport	1.13528
YDR471W	RPL27B	structural constituent of ribosome	protein biosynthesis	0.749587
YDR473C	PRP3	pre-mRNA splicing factor activity	mRNA splicing	0.473134
YDR474C	YDR474C	unknown	unknown	0.839215
YDR475C	JIP4	unknown	unknown	0.952131
YDR476C	YDR476C	unknown	unknown	1.68307
YDR477W	SNF1	SNF1A/AMP-activated protein kinase activity	cell adhesion, cellular response to nitrogen starvation, filamentous growth, glucose metabolism, protein amino acid phosphorylation, regulation of carbohydrate metabolism, signal transduction	1.93953
YDR478W	SNM1	ribonuclease MRP	* rRNA processing	3.00984
YDR479C	YDR479C	unknown	unknown	0.723472
YDR480W	DIG2	transcription factor binding	invasive growth	1.52403
YDR481C	PHO8	alkaline phosphatase activity	histone dephosphorylation, protein amino acid dephosphorylation	0.663514
YDR482C	CWC21	unknown	unknown	0.98193
YDR483W	KRE2	alpha-1,2-mannosyltransferase activity	N-glycan processing, O-linked glycosylation, cell wall mannoprotein biosynthesis	0.755002
YDR484W	SAC2	protein binding	Golgi to vacuole transport, actin filament-based process	0.798577
YDR485C	VPS72	unknown	protein-vacuolar targeting	0.972029
YDR486C	VPS60	unknown	unknown	0.575447
YDR487C	RIB3	3,4 dihydroxy-2-butanone-4-phosphate synthase	vitamin B2 biosynthesis	1.48343
YDR488C	PAC11	microtubule motor activity	microtubule-based process	1.06076
YDR489W	YDR489W	DNA binding	DNA dependent DNA replication	0.667686
YDR490C	PKH1	protein kinase activity	MAPKKK cascade (cell wall biogenesis), endocytosis, protein amino acid phosphorylation	0.869131
YDR491C	YDR491C	unknown	unknown	0.567326
YDR492W	YDR492W	unknown	unknown	2.50658
YDR493W	YDR493W	unknown	unknown	1.15593
YDR494W	RSM28	unknown	unknown	1.1413
YDR495C	VPS3	unknown	protein-vacuolar targeting	1.44972
YDR496C	PUF6	unknown	unknown	0.54562
YDR497C	ITR1	myo-inositol transporter activity	myo-inositol transport	0.822329
YDR498C	SEC20	v-SNARE activity	non-selective vesicle fusion, retrograde (Golgi to ER) transport	1.12737
YDR499W	LCD1	* damaged DNA binding, protein binding	DNA damage checkpoint, establishment of protein localization, telomerase-dependent telomere maintenance	0.829309
YDR500C	RPL37B	structural constituent of ribosome	protein biosynthesis	1.59331
YDR501W	PLM2	transcription factor	unknown	1.40587
YDR502C	SAM2	methionine adenosyltransferase activity	methionine metabolism	0.81221
YDR503C	LPP1	phosphatidate phosphatase activity	* phospholipid metabolism	1.48044
YDR505C	PSP1	unknown	unknown	2.3429
YDR506C	YDR506C	unknown	unknown	2.85391
YDR507C	GIN4	protein kinase	* axial budding, bud growth, protein amino acid phosphorylation, * septin assembly and septum formation, septin checkpoint	0.65369
YDR508C	GNP1	amino acid permease activity, amino acid transporter activity	amino acid transport	1.4073
YDR509W	YDR509W	unknown	unknown	2.06623
YDR511W	ACN9	unknown	carbon utilization by utilization of organic compounds,	0.813676
YDR512C	EMI1	unknown	unknown	1.32482
YDR513W	TTR1	thiol-disulfide exchange intermediate activity	regulation of redox homeostasis, response to oxidative stress	1.67714
YDR514C	YDR514C	unknown	unknown	1.06667
YDR515W	SLF1	RNA binding	copper ion homeostasis, regulation of translation	1.05651
YDR516C	EMI2	unknown	unknown	1.23128
YDR517W	GRH1	unknown	mitotic spindle checkpoint	0.702208
YDR518W	EUG1	protein disulfide isomerase	protein disulfide-isomerase reaction, protein folding	1.26602
YDR519W	FPR2	peptidyl-prolyl cis-trans isomerase activity	unknown	0.520727
YDR520C	YDR520C	unknown	unknown	0.925693
YDR521W	YDR521W	unknown	unknown	0.661747
YDR522C	SPS2	unknown	* sporulation (sensu Saccharomyces)	0.829058
YDR523C	SPS1	protein serine/threonine kinase	protein amino acid phosphorylation, sporulation (sensu Saccharomyces)	0.761365
YDR524C	AGE1	ARF GTPase activator activity	ER to Golgi transport, intra-Golgi transport	1.02434
YDR525W	API2	unknown	unknown	1.79937
YDR525W-A	SNA2	unknown	unknown	0.412336
YDR526C	YDR526C	unknown	unknown	1.37276
YDR527W	YDR527W	unknown	unknown	1.44137
YDR528W	HLR1	unknown	cell wall organization and biogenesis	1.42013
YDR529C	QCR7	ubiquinol-cytochrome c reductase activity	aerobic respiration, cytochrome bc(1) complex biogenesis, oxidative phosphorylation, ubiquinone to cytochrome c	0.6285
YDR530C	APA2	bis(5'-nucleosyl)-tetraphosphatase (asymmetrical) activity, bis(5'-nucleosyl)-tetraphosphatase activity	nucleotide metabolism	1.05892
YDR531W	YDR531W	pantothenate kinase	coenzyme A biosynthesis	0.849125
YDR532C	KRE28	unknown	unknown	0.76862
YDR533C	YDR533C	unknown	unknown	0.702786
YDR534C	FIT1	unknown	siderochrome transport	0.771722
YDR535C	YDR535C	unknown	unknown	0.511339
YDR536W	STL1	transporter activity	transport	1.13739
YDR537C	YDR537C	unknown	unknown	1.74179
YDR538W	PAD1	carboxy-lyase activity	aromatic compound catabolism	1.95169
YDR539W	YDR539W	unknown	unknown	1.25107
YDR540C	YDR540C	unknown	unknown	1.02713
YDR541C	YDR541C	dihydrokaempferol 4-reductase activity	unknown	1.10614
YEL001C	YEL001C	unknown	unknown	0.605276
YEL002C	WBP1	dolichyl-diphospho-oligosaccharide-protein glycosyltransferase activity	N-linked glycosylation, cell cycle	0.561381
YEL003W	GIM4	tubulin binding	tubulin folding	0.499936
YEL004W	YEA4	UDP-N-acetylglucosamine transporter activity	UDP-N-acetylglucosamine transport, cell wall chitin biosynthesis	0.469407
YEL005C	VAB2	protein binding activity	unknown	1.22411
YEL008W	YEL008W	unknown	unknown	1.11069
YEL009C	GCN4	DNA binding activity, transcriptional activator activity	amino acid biosynthesis, regulation of transcription from Pol II promoter	4.3142
YEL009C-A	YEL009C-A	unknown	unknown	1.11138
YEL010W	YEL010W	unknown	unknown	1.76948
YEL011W	GLC3	1,4-alpha-glucan branching enzyme activity	glycogen metabolism	4.89522
YEL012W	UBC8	ubiquitin conjugating enzyme	* protein monoubiquitination, protein polyubiquitination	1.23085
YEL013W	VAC8	protein binding activity	homotypic vacuole fusion (non-autophagic), microautophagy, protein-vacuolar targeting, vacuole inheritance	2.38216
YEL014C	YEL014C	unknown	unknown	0.388458
YEL015W	DCP3	unknown	unknown	1.18035
YEL016C	YEL016C	unknown	unknown	1.62097
YEL017C-A	PMP2	unknown	unknown	2.75445
YEL018W	EAF5	unknown	unknown	0.602769
YEL019C	MMS21	unknown	DNA repair	0.475847
YEL020C	YEL020C	unknown	unknown	1.33887
YEL021W	URA3	orotidine-5'-phosphate decarboxylase activity	pyrimidine base biosynthesis	1.81744
YEL022W	GEA2	ARF guanyl-nucleotide exchange factor activity	ER to Golgi transport, intra-Golgi transport	0.876803
YEL023C	YEL023C	unknown	unknown	0.633525
YEL024W	RIP1	ubiquinol-cytochrome c reductase	aerobic respiration, oxidative phosphorylation, ubiquinone to cytochrome c	1.03907
YEL025C	SRI1	unknown	unknown	0.817843
YEL026W	SNU13	pre-mRNA splicing factor activity	mRNA splicing, processing of 20S pre-rRNA	1.72186
YEL027W	CUP5	hydrogen-exporting ATPase activity	copper ion homeostasis, endocytosis, iron ion homeostasis, protein-vacuolar targeting, vacuolar acidification, vacuole organization and biogenesis	1.04364
YEL028W	YEL028W	unknown	unknown	1.23395
YEL029C	BUD16	unknown	bud site selection	0.385204
YEL030C-A	YEL030C-A	unknown	unknown	3.11312
YEL030W	ECM10	heat shock protein activity	protein-mitochondrial targeting	1.11042
YEL032W	MCM3	ATP dependent DNA helicase activity, chromatin binding activity	DNA replication initiation, DNA unwinding, pre-replicative complex formation and maintenance	1.16423
YEL033W	YEL033W	unknown	unknown	9.38937
YEL034C-A	YEL034C-A	unknown	unknown	0.975887
YEL034W	HYP2	translation initiation factor activity	translational initiation	1.15786
YEL035C	UTR5	unknown	unknown	0.744182
YEL036C	ANP1	mannosyltransferase activity	N-linked glycosylation	0.792191
YEL037C	RAD23	damaged DNA binding	negative regulation of protein catabolism, nucleotide-excision repair, DNA damage recognition	1.07036
YEL038W	UTR4	unknown	unknown	0.458546
YEL039C	CYC7	electron carrier activity	electron transport	0.892235
YEL040W	UTR2	unknown	cell wall organization and biogenesis	1.43791
YEL041W	YEL041W	unknown	unknown	0.81656
YEL042W	GDA1	guanosine diphosphatase, uridine diphosphatase	* protein amino acid glycosylation	0.77357
YEL043W	YEL043W	unknown	unknown	1.259
YEL044W	IES6	unknown	unknown	0.838818
YEL045C	YEL045C	unknown	unknown	0.789667
YEL047C	YEL047C	fumarate reductase (NADH) activity	metabolism	0.820402
YEL048C	YEL048C	unknown	unknown	1.84957
YEL049W	PAU2	unknown	unknown	0.83644
YEL050C	RML2	structural constituent of ribosome	fatty acid metabolism, protein biosynthesis	0.826192
YEL051W	VMA8	hydrogen-transporting two-sector ATPase activity	vacuolar acidification	1.88605
YEL052W	AFG1	adenosinetriphosphatase	unknown	1.43504
YEL053C	MAK10	amino acid N-acetyltransferase	N-terminal protein amino acid acetylation, virus-host interaction	1.06634
YEL053W-A	YEL053W-A	unknown	unknown	0.636203
YEL054C	RPL12A	structural constituent of ribosome	protein biosynthesis, ribosomal large subunit assembly and maintenance	1.21121
YEL055C	POL5	DNA-directed DNA polymerase activity	DNA dependent DNA replication	0.792219
YEL056W	HAT2	H3/H4 histone acetyltransferase activity	chromatin assembly/disassembly, chromatin silencing at telomere	1.39434
YEL057C	YEL057C	unknown	unknown	0.86353
YEL058W	PCM1	phosphoacetylglucosamine mutase activity	N-acetylglucosamine biosynthesis	0.81712
YEL059W	YEL059W	unknown	unknown	0.447516
YEL060C	PRB1	serine-type endopeptidase	response to starvation, sporulation, * vacuolar protein catabolism	0.877879
YEL061C	CIN8	microtubule motor activity	mitotic anaphase B, mitotic chromosome segregation, mitotic spindle assembly (sensu Saccharomyces)	0.586954
YEL062W	NPR2	unknown	proline transport,	1.84911
YEL063C	CAN1	arginine permease activity, basic amino acid transporter activity, lysine permease activity	basic amino acid transport	0.758155
YEL064C	YEL064C	transporter activity	transport	1.32474
YEL065W	SIT1	siderochrome-iron (ferrioxamine) uptake transporter	iron homeostasis, iron-siderochrome transport	0.988126
YEL066W	HPA3	histone acetyltransferase activity	histone acetylation	0.328584
YEL067C	YEL067C	unknown	unknown	0.258852
YEL068C	YEL068C	unknown	unknown	0.388102
YEL069C	HXT13	fructose transporter activity, glucose transporter activity, mannose transporter activity	hexose transport	1.00451
YEL070W	YEL070W	unknown	unknown	0.97277
YEL071W	DLD3	D-lactate dehydrogenase (cytochrome) activity	lactate metabolism	1.59359
YEL072W	RMD6	unknown	unknown	1.11601
YEL073C	YEL073C	unknown	unknown	1.09499
YEL077C	YEL077C	unknown	unknown	0.955842
YER002W	NOP16	unknown	ribosomal large subunit biogenesis	1.44411
YER003C	PMI40	mannose-6-phosphate isomerase activity	GDP-mannose biosynthesis, cell wall mannoprotein biosynthesis, protein amino acid glycosylation	0.753351
YER004W	YER004W	unknown	unknown	0.654129
YER005W	YND1	nucleoside diphosphatase	protein amino acid glycosylation	1.43166
YER006W	NUG1	unknown	unknown	1.34587
YER007C-A	YER007C-A	RNA binding	unknown	3.5311
YER007W	PAC2	co-chaperone activity	alpha-tubulin folding, post-chaperonin tubulin folding pathway	1.09977
YER008C	SEC3	unknown	Golgi to plasma membrane transport, cytokinesis, establishment of cell polarity (sensu Saccharomyces), non-selective vesicle docking, non-selective vesicle fusion, polar budding	0.635398
YER009W	NTF2	RAN protein binding	nucleocytoplasmic transport, protein-nucleus import	0.716084
YER010C	YER010C	unknown	unknown	0.49156
YER011W	TIR1	structural constituent of cell wall	response to stress	0.62389
YER012W	PRE1	endopeptidase activity	response to stress, sporulation (sensu Saccharomyces), ubiquitin-dependent protein catabolism	0.852203
YER013W	PRP22	* ATP dependent RNA helicase, pre-mRNA splicing factor	lariat formation, 5'-splice site cleavage	0.583837
YER014W	HEM14	protoporphyrinogen oxidase	heme biosynthesis	1.25917
YER015W	FAA2	long-chain-fatty-acid-CoA-ligase	* N-terminal protein myristoylation, lipid metabolism	0.829955
YER016W	BIM1	structural constituent of cytoskeleton	microtubule depolymerization, microtubule nucleation, microtubule stabilization, mitotic spindle checkpoint, nuclear migration (sensu Saccharomyces)	0.98857
YER017C	AFG3	adenosinetriphosphatase activity, metallopeptidase activity	mitochondrial intermembrane space protein import, protein complex assembly, proteolysis and peptidolysis	0.668259
YER019C-A	SBH2	protein transporter activity	cotranslational membrane targeting	0.580809
YER019W	ISC1	phospholipase C activity	salinity response, sphingolipid catabolism	0.977853
YER020W	GPA2	heterotrimeric G-protein GTPase activity	cell growth and/or maintenance, pseudohyphal growth, signal transduction, sporulation (sensu Saccharomyces)	1.58041
YER021W	RPN3	proteasome endopeptidase	ubiquitin-dependent protein catabolism	1.27354
YER022W	SRB4	RNA polymerase II transcription mediator	transcription from Pol II promoter	1.32762
YER023W	PRO3	pyrroline 5-carboxylate reductase activity	proline biosynthesis	0.45138
YER024W	YAT2	carnitine O-acetyltransferase activity	alcohol metabolism, carnitine metabolism	1.62243
YER025W	GCD11	translation initiation factor	translational initiation	1.2347
YER026C	CHO1	CDP-diacylglycerol-serine O-phosphatidyltransferase activity	phosphatidylserine biosynthesis	4.95691
YER027C	GAL83	SNF1A/AMP-activated protein kinase activity	cell adhesion, filamentous growth, protein amino acid phosphorylation, signal transduction	0.748723
YER028C	MIG3	DNA binding, transcription factor activity	transcription initiation	1.57995
YER029C	SMB1	pre-mRNA splicing factor activity	mRNA splicing	1.35497
YER030W	YER030W	unknown	unknown	1.29036
YER031C	YPT31	GTPase activity	exocytosis, vesicle-mediated transport	0.771777
YER032W	FIR1	unknown	mRNA polyadenylation	1.15029
YER033C	ZRG8	unknown	unknown	0.805159
YER034W	YER034W	unknown	unknown	1.21037
YER035W	EDC2	RNA binding	deadenylation-dependent decapping	1.49209
YER036C	KRE30	ATP-binding cassette (ABC) transporter activity	unknown	1.14982
YER037W	PHM8	unknown	unknown	1.11558
YER038C	KRE29	unknown	unknown	0.743399
YER039C	HVG1	unknown	unknown	1.32671
YER039C-A	YER039C-A	unknown	unknown	0.593408
YER040W	GLN3	transcription factor, transcriptional activator	nitrogen metabolism, regulation of nitrogen utilization	0.856472
YER041W	YEN1	single-stranded DNA specific endodeoxyribonuclease activity	unknown	0.571115
YER042W	MXR1	protein-methionine-S-oxide reductase activity	response to oxidative stress	0.636068
YER043C	SAH1	adenosylhomocysteinase activity	methionine metabolism, selenocysteine metabolism	1.03473
YER044C	ERG28	unknown	ergosterol biosynthesis	0.710477
YER044C-A	MEI4	unknown	meiotic DNA double-strand break formation, meiotic recombination, sporulation (sensu Fungi)	1.00143
YER045C	ACA1	specific RNA polymerase II transcription factor activity	transcription initiation from Pol II promoter	1.45867
YER046W	SPO73	unknown	sporulation (sensu Saccharomyces)	1.8785
YER047C	SAP1	unknown	unknown	0.886554
YER048C	CAJ1	chaperone regulator activity	unknown	0.686226
YER049W	YER049W	unknown	unknown	1.48088
YER050C	RSM18	structural constituent of ribosome	protein biosynthesis	1.30042
YER051W	YER051W	unknown	unknown	1.15604
YER052C	HOM3	aspartate kinase	methionine metabolism, threonine metabolism	0.551254
YER053C	YER053C	unknown	unknown	2.02626
YER054C	GIP2	protein phosphatase regulator	biological_process unknown	0.873879
YER055C	HIS1	ATP phosphoribosyltransferase activity	histidine biosynthesis	0.875725
YER056C	FCY2	cytosine-purine permease	cytosine transport, purine transport	0.707881
YER056C-A	RPL34A	structural constituent of ribosome	protein biosynthesis	2.06276
YER057C	HMF1	unknown	heat shock response	0.324057
YER058W	PET117	unknown	cytochrome c oxidase biogenesis	0.37646
YER059W	PCL6	cyclin-dependent protein kinase, regulator activity	regulation of glycogen biosynthesis, regulation of glycogen catabolism	0.943757
YER060W	FCY21	cytosine-purine permease activity	unknown	1.07476
YER060W-A	FCY22	cytosine-purine permease activity	unknown	2.69778
YER061C	CEM1	3-oxoacyl-[acyl-carrier protein] synthase activity	hexadecanal biosynthesis	0.771264
YER062C	HOR2	glycerol-1-phosphatase activity	carbohydrate metabolism, glycerol biosynthesis, response to osmotic stress	0.618666
YER063W	THO1	molecular_function unknown	transcription, DNA-dependent	0.901988
YER064C	YER064C	unknown	unknown	1.91979
YER065C	ICL1	isocitrate lyase activity	glyoxylate cycle	2.65983
YER066W	YER066W	unknown	unknown	1.18996
YER067W	YER067W	unknown	unknown	1.98036
YER068W	MOT2	3'-5' exoribonuclease activity, transcriptional repressor activity	conjugation with cellular fusion, poly(A) tail shortening, regulation of transcription from Pol II promoter	1.13847
YER069W	"ARG5,6"	* N-acetyl-gamma-glutamyl-phosphate reductase activity, acetylglutamate kinase activity	ornithine biosynthesis	0.749551
YER070W	RNR1	ribonucleoside-diphosphate reductase activity	DNA replication	1.03179
YER071C	YER071C	unknown	unknown	1.84787
YER072W	VTC1	unknown	vacuole fusion (non-autophagic)	0.745362
YER073W	ALD5	* aldehyde dehydrogenase activity	electron transport	1.5742
YER074W	RPS24A	structural constituent of ribosome	protein biosynthesis	1.14613
YER074W-A	YER074W-A	unknown	unknown	0.630473
YER075C	PTP3	protein tyrosine phosphatase activity	inactivation of MAPK (osmolarity sensing), protein amino acid dephosphorylation, signal transduction during conjugation with cellular fusion	0.7459
YER076C	YER076C	unknown	unknown	1.58275
YER076W-A	YER076W-A	unknown	unknown	0.723973
YER077C	YER077C	unknown	unknown	0.941646
YER078C	YER078C	unknown	unknown	1.00299
YER079C-A	YER079C-A	unknown	unknown	1.01915
YER079W	YER079W	unknown	unknown	1.02047
YER080W	YER080W	unknown	unknown	1.48248
YER081W	SER3	phosphoglycerate dehydrogenase activity	serine family amino acid biosynthesis	1.22364
YER082C	UTP7	snoRNA binding	processing of 20S pre-rRNA	0.646963
YER083C	RMD7	unknown	cell wall organization and biogenesis	0.942899
YER084W	YER084W	unknown	unknown	0.775815
YER084W-A	YER084W-A	unknown	unknown	1.69803
YER085C	YER085C	unknown	unknown	1.93548
YER086W	ILV1	threonine dehydratase activity	branched chain family amino acid biosynthesis	1.39445
YER087C-B	SBH1	protein transporter activity	cotranslational membrane targeting	1.26686
YER087W	YER087W	proline-tRNA ligase activity	unknown	0.940838
YER088C	DOT6	unknown	cell elongation, chromatin silencing at ribosomal DNA (rDNA), chromatin silencing at telomere, filamentous growth, regulation of transcription from Pol II promoter.	1.10482
YER089C	PTC2	protein phosphatase type 2C activity	DNA damage response, signal transduction resulting in cell cycle arrest, G1/S transition of mitotic cell cycle, inactivation of MAPK (osmolarity sensing), protein amino acid dephosphorylation, regulation of CDK activity, response to unfolded protein	1.26294
YER090W	TRP2	* anthranilate synthase	tryptophan biosynthesis	1.3846
YER091C-A	YER091C-A	unknown	unknown	0.397751
YER092W	IES5	unknown	unknown	0.886424
YER093C	YER093C	unknown	sphingolipid biosynthesis	1.25226
YER093C-A	YER093C-A	unknown	unknown	1.54359
YER094C	PUP3	endopeptidase activity	ubiquitin-dependent protein catabolism	3.31197
YER095W	RAD51	recombinase activity	chromatin modeling, NOT involved in double-strand break repair via break-induced replication, NOT involved in double-strand break repair via single-strand annealing, double-strand break repair via synthesis-dependent strand annealing, heteroduplex formation, meiotic joint molecule formation, strand invasion, telomerase-independent telomere maintenance	2.48954
YER096W	SHC1	enzyme activator	* chitin biosynthesis, sporulation (sensu Fungi)	0.795789
YER097W	YER097W	unknown	unknown	20.3173
YER098W	UBP9	ubiquitin-specific protease activity	protein deubiquitination	1.59915
YER099C	PRS2	ribose-phosphate pyrophosphokinase	'de novo' IMP biosynthesis, 'de novo' pyrimidine base biosynthesis, histidine biosynthesis, purine salvage, tryptophan biosynthesis	0.717759
YER100W	UBC6	ubiquitin conjugating enzyme activity	protein monoubiquitination, protein polyubiquitination	1.77989
YER101C	AST2	unknown	unknown	1.11782
YER102W	RPS8B	structural constituent of ribosome	protein biosynthesis	1.05857
YER103W	SSA4	chaperone, heat shock protein	SRP-dependent, co-translational membrane targeting, translocation, protein folding, response to stress,	0.684519
YER104W	RTT105	unknown	negative regulation of DNA transposition	1.01659
YER105C	NUP157	structural molecule activity	NLS-bearing substrate-nucleus import, mRNA-binding (hnRNP) protein-nucleus import, mRNA-nucleus export, nuclear pore organization and biogenesis, protein-nucleus export, rRNA-nucleus export, ribosomal protein-nucleus import, snRNA-nucleus export, tRNA-nucleus export	1.40045
YER106W	MAM1	unknown	meiotic chromosome segregation	0.992656
YER107C	GLE2	structural molecule activity	NLS-bearing substrate-nucleus import, mRNA-binding (hnRNP) protein-nucleus import, mRNA-nucleus export, nuclear membrane organization and biogenesis, nuclear pore organization and biogenesis, protein-nucleus export, protein-nucleus import, rRNA-nucleus export, ribosomal protein-nucleus import, snRNA-nucleus export, snRNP protein-nucleus import, tRNA-nucleus export	0.60252
YER109C	FLO8	specific RNA polymerase II transcription factor activity	invasive growth, pseudohyphal growth	0.581316
YER110C	KAP123	protein carrier activity	protein-nucleus import	1.69872
YER111C	SWI4	transcription factor activity	G1/S transition of mitotic cell cycle, cell cycle, transcription	2.17562
YER112W	LSM4	pre-mRNA splicing factor activity	nuclear mRNA splicing, via spliceosome, rRNA processing	0.504763
YER113C	YER113C	unknown	unknown	1.37852
YER114C	BOI2	phospholipid binding activity	Rho protein signal transduction, establishment of cell polarity (sensu Saccharomyces)	1.73229
YER115C	SPR6	unknown	sporulation (sensu Fungi)	1.22244
YER116C	SLX8	DNA binding activity	DNA recombination	0.473829
YER117W	RPL23B	structural constituent of ribosome	protein biosynthesis	0.873227
YER118C	SHO1	osmosensor activity	osmosensory signaling pathway via Sho1 osmosensor, pseudohyphal growth	0.5303
YER119C	AVT6	amino acid transporter activity	amino acid transport	0.50324
YER120W	SCS2	protein binding	myo-inositol metabolism, protein-ER targeting	1.60175
YER121W	YER121W	unknown	unknown	0.454871
YER122C	GLO3	ARF GTPase activator activity	ER to Golgi transport, retrograde (Golgi to ER) transport	1.01202
YER123W	YCK3	casein kinase I	protein amino acid phosphorylation	1.27641
YER124C	DSE1	unknown	cell wall organization and biogenesis	0.787469
YER125W	RSP5	ubiquitin-protein ligase activity	chromatin assembly/disassembly, protein monoubiquitination, protein polyubiquitination	0.848493
YER126C	NSA2	unknown	ribosomal large subunit biogenesis	3.20043
YER127W	LCP5	RNA binding activity	35S primary transcript processing, rRNA modification	1.07905
YER128W	YER128W	unknown	unknown	1.16239
YER129W	PAK1	* protein kinase	DNA dependent DNA replication, protein amino acid phosphorylation	0.864603
YER130C	YER130C	unknown	unknown	0.701137
YER131W	RPS26B	structural constituent of ribosome	protein biosynthesis	1.41248
YER132C	PMD1	unknown	sporulation	1.28142
YER133W	GLC7	protein phosphatase type 1 activity, protein phosphatase type 1, catalyst activity	glycogen metabolism, filamentous growth, meiosis, mitotic spindle checkpoint, negative regulation of transcription from Pol II promoter, regulation of carbohydrate metabolism, response to heat	0.931444
YER134C	YER134C	unknown	unknown	1.02687
YER135C	YER135C	unknown	unknown	7.35202
YER136W	GDI1	RAB GDP-dissociation inhibitor activity	vesicle-mediated transport	0.765001
YER137C	YER137C	unknown	unknown	7.11792
YER138C	YER138C	unknown	unknown	1.03169
YER139C	YER139C	unknown	unknown	0.875644
YER140W	YER140W	unknown	unknown	1.23013
YER141W	COX15	unknown	cytochrome c oxidase biogenesis, heme a biosynthesis	1.38162
YER142C	MAG1	alkylbase DNA N-glycosylase activity	DNA dealkylation	1.39982
YER143W	DDI1	SNARE binding activity	ubiquitin-dependent protein catabolism, vesicle-mediated transport	0.692771
YER144C	UBP5	ubiquitin-specific protease activity	protein deubiquitination	0.554118
YER145C	FTR1	iron ion transporter activity	high affinity iron ion transport	0.991511
YER147C	SCC4	unknown	sister chromatid cohesion	1.11182
YER147C-A	YER147C-A	unknown	unknown	0.844942
YER148W	SPT15	DNA binding, RNA polymerase I transcription factor activity, RNA polymerase III transcription factor activity, general RNA polymerase II transcription factor activity	transcription from Pol I promoter, transcription iniciation from Pol II promoter, transcription iniciation from Pol III promoter	1.29233
YER149C	PEA2	cytoskeletal regulatory protein binding	Rho protein signal transduction, actin filament organization, establishment of cell polarity (sensu Saccharomyces), polar budding	0.54231
YER150W	SPI1	unknown	unknown	3.74344
YER152C	YER152C	unknown	unknown	1.55945
YER153C	PET122		protein synthesis	1.28143
YER154W	OXA1	protein transporter activity	mitochondrial translocation	1.49698
YER155C	BEM2	Rho GTPase activator activity, signal transducer activity	actin cytoskeleton organization and biogenesis, bud growth, cell wall organization and biogenesis, establishment of cell polarity (sensu Saccharomyces), microtubule cytoskeleton organization and biogenesis, small GTPase mediated signal transduction	1.13965
YER156C	YER156C	unknown	unknown	0.941374
YER157W	SEC34	protein transporter activity	ER to Golgi transport, intra-Golgi transport, retrograde (vesicle recycling within Golgi) transport	3.95577
YER158C	YER158C	unknown	unknown	0.808548
YER159C	BUR6	transcription co-repressor activity	negative regulation of transcription from Pol II promoter	3.23626
YER160C	YER160C	unknown	unknown	1.11314
YER161C	SPT2	DNA binding	negative regulation of transcription from Pol II promoter	1.13951
YER162C	RAD4	damaged DNA binding activity	nucleotide-excision repair, DNA damage recognition	1.32836
YER163C	YER163C	unknown	unknown	0.84073
YER164W	CHD1	ATPase activity, Pol II transcription elongation factor activity	RNA elongation from Pol II promoter, chromatin modeling	0.563075
YER165W	PAB1	poly(A) binding	regulation of translational initiation	0.453043
YER166W	DNF1	phospholipid-translocating ATPase activity	intracellular protein transport	1.23876
YER167W	BCK2	unknown	G1/S transition of mitotic cell cycle, regulation of cell cycle	0.701061
YER168C	CCA1	* tRNA adenylyltransferase	tRNA modification	0.722734
YER169W	RPH1	specific transcriptional repressor activity	DNA repair, negative regulation of transcription from Pol II promoter	1.02917
YER170W	ADK2	adenylate kinase activity	unknown	1.09065
YER171W	RAD3	DNA helicase activity, general RNA polymerase II transcription factor activity	negative regulation of transcription from Pol II promoter, mitotic, nucleotide-excision repair, DNA duplex unwinding, transcription initiation from Pol II promoter	1.02314
YER173W	RAD24	unknown	DNA damage checkpoint, * meiotic recombination, * nucleotide-excision repair	1.84499
YER174C	GRX4	thiol-disulfide exchange intermediate activity	response to oxidative stress	0.988549
YER175C	TMT1	trans-aconitate 3-methyltransferase activity	unknown	0.61328
YER176W	ECM32	DNA helicase activity, RNA helicase activity	regulation of translational termination	0.858267
YER177W	BMH1	DNA binding	RAS protein signal transduction, activation of MAPK (pseudohyphal growth), glycogen metabolism, pseudohyphal growth, sporulation (sensu Saccharomyces)	0.97959
YER178W	PDA1	pyruvate dehydrogenase (lipoamide) activity	pyruvate metabolism	1.61563
YER179W	DMC1	double-stranded DNA binding, single-stranded DNA binding	meiosis, meiotic joint molecule formation, meiotic recombination	1.1875
YER180C	ISC10	unknown	sporulation	1.45711
YER181C	YER181C	unknown	unknown	8.2523
YER182W	YER182W	unknown	unknown	1.43774
YER183C	FAU1	5-formyltetrahydrofolate cyclo-ligase activity	folic acid and derivative biosynthesis	0.980609
YER185W	YER185W	unknown	unknown	1.03443
YER186C	YER186C	unknown	unknown	0.600401
YER187W	YER187W	unknown	unknown	0.923087
YER187W-A	KHS1	unknown	unknown	1.05857
YER188W	YER188W	unknown	unknown	0.882042
YFL001W	DEG1	pseudouridylate synthase activity	RNA processing	1.71972
YFL002C	SPB4	ATP dependent RNA helicase activity	35S primary transcript processing, ribosomal large subunit assembly and maintenance	0.793462
YFL003C	MSH4	DNA binding activity	meiotic recombination	0.890326
YFL004W	VTC2	unknown	protein localization, vacuole fusion (non-autophagic)	1.03932
YFL005W	SEC4	RAB small monomeric GTPase	Golgi to plasma membrane transport, cytokinesis, non-selective vesicle fusion, polar budding, small GTPase mediated signal transduction	0.836053
YFL006W	YFL006W	unknown	unknown	0.809357
YFL007W	BLM3	unknown	unknown	1.72176
YFL008W	SMC1	AT DNA binding, DNA secondary structure binding, adenosinetriphosphatase, double-stranded DNA binding	mitotic chromosome segregation	0.498626
YFL009W	CDC4	protein binding activity, ubiquitin-protein ligase activity	G1/S transition of mitotic cell cycle, G2/M transition of mitotic cell cycle, ubiquitin-dependent protein catabolism	1.08992
YFL011W	AUA1	No coincide ORF y gen??	amino acid uptake	0.693996
YFL011W-A	HXT10	unknown	unknown	0.197265
YFL012W	YFL012W	unknown	unknown	1.36737
YFL013C	IES1	unknown	unknown	1.16826
YFL014W	HSP12	heat shock protein activity	cell adhesion, hyperosmotic response, response to dessication, response to heat, response to oxidative stress	0.357227
YFL015C	YFL015C	unknown	unknown	0.453179
YFL015W-A	YFL015W-A	unknown	unknown	0.697894
YFL016C	MDJ1	co-chaperone activity	protein folding, proteolysis and peptidolysis	0.704749
YFL018C	LPD1	dihydrolipoamide dehydrogenase activity	acetyl-CoA biosynthesis from pyruvate, glycine catabolism, isoleucine catabolism, leucine catabolism, serine biosynthesis, valine catabolism	1.75787
YFL019C	YFL019C	unknown	unknown	2.03339
YFL020C	PAU5	unknown	unknown	0.87378
YFL021W	GAT1	specific RNA polymerase II transcription factor activity, transcriptional activator activity	regulation of nitrogen utilization, transcription initiation from Pol II promoter	0.640288
YFL022C	FRS2	phenylalanine-tRNA ligase activity	phenylalanyl-tRNA aminoacylation	0.813145
YFL023W	BUD27	unknown	bud site selection	0.807992
YFL025C	BST1	unknown	ER-associated protein catabolism, vesicle organization and biogenesis	0.832942
YFL026W	STE2	mating-type alpha-factor pheromone receptor activity	formation of a cell surface projection, response to pheromone during conjugation with cellular fusion	0.619433
YFL027C	GYP8	Rab GTPase activator activity	vesicle-mediated transport	1.32335
YFL028C	CAF16	ATP-binding cassette (ABC) transporter activity	regulation of transcription, DNA-dependent	1.52755
YFL029C	CAK1	protein kinase activity, meiosis, protein amino acid phosphorylation	cell cycle	1.74388
YFL030W	AGX1	alanine-glyoxylate aminotransferase activity	glyoxylate cycle	1.22748
YFL031W	HAC1	specific RNA polymerase II transcription factor activity	phospholipid metabolism, regulation of transcription from Pol II promoter, unfolded protein response, target gene transcriptional activation	0.466583
YFL032W	YFL032W	unknown	unknown	0.315572
YFL033C	RIM15	protein kinase activity	protein amino acid phosphorylation, regulation of meiosis, response to stress	2.27583
YFL034C-B	MOB2	protein kinase activator activity	establishment and/or maintenance of cell polarity (sensu Saccharomyces), exit from mitosis, protein amino acid phosphorylation	0.761085
YFL034W	YFL034W	unknown	unknown	0.892421
YFL036W	RPO41	DNA-directed RNA polymerase activity	mitochondrial genome maintenance, transcription from mitochondrial promoter	1.00349
YFL037W	TUB2	structural constituent of cytoskeleton	homologous chromosome segregation, mitotic chromosome segregation, nuclear migration (sensu Saccharomyces), nuclear migration during conjugation with cellular fusion	0.951544
YFL038C	YPT1	RAB small monomeric GTPase activity	ER to Golgi transport, protein complex assembly	0.85602
YFL039C	ACT1	structural constituent of cytoskeleton	apical bud growth, cell cycle dependent actin filament reorganization, cell wall organization and biogenesis, cytokinesis, endocytosis, establishment of cell polarity (sensu Saccharomyces), exocytosis, histone acetylation, isotropic bud growth, mitochondrion inheritance, mitotic spindle orientation, protein secretion, regulation of transcription from Pol II promoter, response to osmotic stress, s…	1.68586
YFL040W	YFL040W	unknown	unknown	0.982929
YFL041W	FET5	multicopper ferroxidase iron transport mediator activity	iron ion transport	1.59699
YFL042C	YFL042C	unknown	unknown	1.12214
YFL043C	YFL043C	unknown	unknown	0.748065
YFL044C	YFL044C	unknown	unknown	1.9427
YFL045C	SEC53	phosphomannomutase activity	protein-ER targeting	0.566557
YFL046W	YFL046W	unknown	unknown	0.835666
YFL047W	RGD2	Rho GTPase activator	small GTPase mediated signal transduction	1.02853
YFL048C	EMP47	unknown	ER to Golgi transport	1.05407
YFL049W	YFL049W	unknown	unknown	1.28097
YFL050C	ALR2	di-, tri-valent inorganic cation transporter activity	di-, tri-valent inorganic cation transport, magnesium ion transport	0.729786
YFL051C	YFL051C	unknown	unknown	0.576337
YFL052W	YFL052W	DNA binding	unknown	0.817532
YFL053W	DAK2	unknown	carbohydrate metabolism; stress response	0.690792
YFL054C	YFL054C	water channel	unknown	1.12324
YFL055W	AGP3	amino acid transporter activity	amino acid transport	0.36565
YFL056C	AAD6	benzyl alcohol dehydrogenase activity	aldehyde metabolism	0.404148
YFL057C	AAD16	benzyl alcohol dehydrogenase activity	aldehyde metabolism	1.75311
YFL058W	THI5	unknown	thiamin biosynthesis	1.01044
YFL059W	SNZ3	protein binding	pyridoxine metabolism, thiamin biosynthesis	0.627074
YFL060C	SNO3	imidazoleglycerol phosphate synthase activity	pyridoxine metabolism, thiamin biosynthesis	1.43073
YFL061W	YFL061W	unknown	unknown	0.65367
YFL067W	YFL067W	unknown	unknown	0.588886
YFL-TyA	TY2A			1.11545
YFR001W	LOC1	mRNA binding	ribosomal large subunit biogenesis	1.00494
YFR002W	NIC96	structural molecule activity	NLS-bearing substrate-nucleus import, mRNA-binding (hnRNP) protein-nucleus import, mRNA-nucleus export, nuclear pore organization and biogenesis, protein-nucleus export, protein-nucleus import, rRNA-nucleus export, ribosomal protein-nucleus import, snRNA-nucleus export, snRNP protein-nucleus import, tRNA-nucleus export	1.07143
YFR003C	YFR003C	unknown	unknown	0.618264
YFR004W	RPN11	endopeptidase activity	ubiquitin-dependent protein catabolism	0.828235
YFR005C	SAD1	pre-mRNA splicing factor activity	mRNA splicing	0.884709
YFR006W	YFR006W	unknown	unknown	2.52057
YFR007W	YFR007W	unknown	unknown	2.58638
YFR008W	YFR008W	unknown	unknown	1.01184
YFR009W	GCN20	unknown	regulation of translational elongation	2.01691
YFR010W	UBP6	ubiquitin-specific protease activity	protein deubiquitination	0.716292
YFR011C	YFR011C	unknown	unknown	6.34234
YFR012W	VAM7	unknown	unknown	1.82463
YFR013W	IOC3	protein binding activity	chromatin modeling	1.53265
YFR014C	CMK1	calmodulin-dependent protein kinase I activity	protein amino acid phosphorylation, signal transduction	1.05474
YFR015C	GSY1	glycogen (starch) synthase	glycogen metabolism	0.751441
YFR016C	YFR016C	unknown	unknown	1.61224
YFR017C	YFR017C	unknown	unknown	0.761363
YFR018C	YFR018C	unknown	unknown	0.808132
YFR019W	FAB1	1-phosphatidylinositol-3-phosphate 5-kinase activity	phospholipid metabolism, response to stress, vacuole organization and biogenesis	4.67407
YFR020W	YFR020W	unknown	unknown	0.630217
YFR021W	AUT10	unknown	autophagy, protein-vacuolar targeting, sporulation (sensu Saccharomyces), vacuolar protein processing/maturation	0.741434
YFR022W	YFR022W	unknown	unknown	0.674665
YFR023W	PES4	unknown	DNA dependent DNA replication	0.41451
YFR024C	YFR024C	unknown	unknown	0.61368
YFR024C-A	LSB3	unknown	unknown	0.840141
YFR025C	HIS2	histidinol-phosphatase activity	histidine biosynthesis	2.63387
YFR026C	YFR026C	unknown	unknown	0.962892
YFR027W	ECO1	acetyltransferase activity	DNA repair, DNA replication, sister chromatid cohesion	0.949689
YFR028C	CDC14	protein phosphatase activity	DNA dependent DNA replication, protein amino acid dephosphorylation, regulation of exit from mitosis	0.999214
YFR029W	PTR3	amino acid binding	chemosensory perception	2.73035
YFR030W	MET10	sulfite reductase (NADPH) activity	sulfate assimilation	2.59708
YFR031C	SMC2	AT DNA binding, * DNA secondary structure binding, adenosinetriphosphatase, double-stranded DNA binding	mitotic chromosome condensation, mitotic chromosome segregation	1.38026
YFR031C-A	RPL2A	structural constituent of ribosome	protein biosynthesis	0.608542
YFR032C	YFR032C	unknown	unknown	1.15843
YFR032C-A	RPL29	structural constituent of ribosome	protein biosynthesis	0.69429
YFR033C	QCR6	ubiquinol-cytochrome c reductase	aerobic respiration, oxidative phosphorylation, ubiquinone to cytochrome c	1.01868
YFR034C	PHO4	transcription factor activity	cellular response to phosphate starvation, phosphate metabolism	0.946265
YFR035C	YFR035C	unknown	unknown	5.35792
YFR036W	CDC26	* protein binding, * ubiquitin-protein ligase	cyclin catabolism, mitotic chromosome segregation, mitotic metaphase/anaphase transition, mitotic spindle elongation, * ubiquitin-dependent protein catabolism	10.5597
YFR037C	RSC8	unknown	chromatin modeling	0.625223
YFR038W	YFR038W	helicase activity	unknown	1.26436
YFR039C	YFR039C	unknown	unknown	0.919043
YFR040W	SAP155	protein serine/threonine phosphatase activity	G1/S transition of mitotic cell cycle	2.99947
YFR041C	YFR041C	unknown	unknown	2.27924
YFR042W	YFR042W	unknown	unknown	0.969131
YFR043C	YFR043C	unknown	unknown	0.655912
YFR044C	YFR044C	unknown	unknown	1.71552
YFR045W	YFR045W	* transporter	* transport	8.85827
YFR046C	YFR046C	unknown	invasive growth, meiosis, protein processing	1.58234
YFR047C	BNA6	nicotinate-nucleotide pyrophosphorylase (carboxylating)	nicotinamide adenine dinucleotide biosynthesis	1.64638
YFR048W	RMD8	unknown	unknown	0.734908
YFR049W	YMR31	structural constituent of ribosome activity	* protein biosynthesis	1.31398
YFR050C	PRE4	endopeptidase activity	ubiquitin-dependent protein catabolism	3.05692
YFR051C	RET2	protein binding	ER to Golgi transport, retrograde (Golgi to ER) transport	0.78034
YFR052W	RPN12	proteasome endopeptidase activity	ubiquitin-dependent protein catabolism	0.915956
YFR053C	HXK1	hexokinase activity	fructose metabolism	1.09961
YFR054C	YFR054C	unknown	unknown	0.769769
YFR055W	YFR055W	cystathionine beta-lyase activity	copper ion homeostasis	4.09429
YFR056C	YFR056C	unknown	unknown	1.8463
YFR057W	YFR057W	unknown	unknown	0.811543
YGL001C	ERG26	C-3 sterol dehydrogenase (C-4 sterol decarboxylase) activity	ergosterol biosynthesis	2.81923
YGL002W	ERP6	unknown	secretory pathway	0.872866
YGL003C	CDH1	enzyme activator activity	cell cycle	1.25988
YGL004C	RPN14	unknown	unknown	1.07943
YGL005C	COD5	unknown	intra-Golgi transport	0.7937
YGL006W	PMC1	calcium-transporting ATPase	calcium ion homeostasis, calcium ion transport	0.558288
YGL007W	YGL007W	unknown	unknown	0.473321
YGL008C	PMA1	hydrogen-transporting two-sector ATPase activity	regulation of pH, proton transport	0.900082
YGL010W	YGL010W	unknown	unknown	0.865102
YGL011C	SCL1	proteasome endopeptidase activity	ubiquitin-dependent protein catabolism	0.778045
YGL012W	ERG4	delta24(24-1) sterol reductase activity	ergosterol biosynthesis	1.39795
YGL013C	PDR1	DNA binding activity, transcriptional activator activity	regulation of transcription from Pol II promoter, response to drug	1.32225
YGL015C	YGL015C	unknown	unknown	0.209324
YGL016W	KAP122	protein carrier activity	protein-nucleus import, response to drug	0.606075
YGL017W	ATE1	arginyltransferase activity	protein modification, ubiquitin-dependent protein catabolism	0.885149
YGL018C	JAC1	* co-chaperone	aerobic respiration, iron-sulfur cluster assembly	1.83335
YGL019W	CKB1	protein kinase CK2 activity	G1/S transition of mitotic cell cycle, G2/M transition of mitotic cell cycle, cell ion homeostasis, establishment of cell polarity (sensu Saccharomyces), flocculation, protein amino acid phosphorylation, regulation of transcription from Pol I promoter, regulation of transcription from Pol III promoter, response to DNA damage	0.898506
YGL020C	MDM39	unknown	mitochondrion organization and biogenesis	0.696554
YGL021W	ALK1	unknown	unknown	0.846644
YGL022W	STT3	dolichyl-diphospho-oligosaccharide-protein glycosyltransferase activity	N-linked glycosylation	1.78337
YGL023C	PIB2	phosphatidylinositol binding	vesicle-mediated transport	1.39498
YGL025C	PGD1	RNA polymerase II transcription mediator activity	transcription from Pol II promoter	0.680071
YGL026C	TRP5	tryptophan synthase	tryptophan biosynthesis	0.997865
YGL027C	CWH41	mannosyl-oligosaccharide glucosidase (processing A-glucosidase I) activity	cell wall organization and biogenesis	0.874576
YGL028C	SCW11	glucan 1,3-beta-glucosidase	cytokinesis, completion of separation	1.3084
YGL029W	CGR1	unknown	rRNA processing, ribosome biogenesis	4.22635
YGL030W	RPL30	structural constituent of ribosome	mRNA splicing, protein biosynthesis, rRNA processing, * regulation of translation	1.47698
YGL031C	RPL24A	RNA binding, structural constituent of ribosome	protein biosynthesis	0.905679
YGL032C	AGA2	cell adhesion receptor	agglutination during conjugation with cellular fusion	0.423687
YGL033W	HOP2	unknown	synapsis	0.765058
YGL035C	MIG1	specific RNA polymerase II transcription factor activity	glucose metabolism, regulation of transcription from Pol II promoter	0.633744
YGL036W	MTC2	unknown	unknown	0.884032
YGL037C	PNC1	nicotinamidase	chromatin silencing at ribosomal DNA (rDNA), chromatin silencing at telomere, nicotinate nucleotide biosynthesis, salvage pathway	1.41051
YGL038C	OCH1	alpha-1,6-mannosyltransferase activity, transferase activity, transferring glycosyl groups	N-linked glycoprotein maturation	0.691306
YGL039W	YGL039W	dihydrokaempferol 4-reductase activity	unknown	1.23318
YGL040C	HEM2	porphobilinogen synthase activity	heme biosynthesis	0.950497
YGL042C	YGL042C	unknown	unknown	0.607912
YGL043W	DST1	positive transcription elongation factor activity	RNA elongation from Pol II promoter, meiotic recombination	0.80051
YGL044C	RNA15	* cleavage/polyadenylation specificity factor activity	mRNA cleavage, * mRNA polyadenylation	1.18491
YGL045W	RIM8	unknown	* invasive growth, * meiosis, protein processing	1.08001
YGL046W	YGL046W	unknown	unknown	1.26221
YGL047W	YGL047W	unknown	unknown	7.95574
YGL048C	RPT6	ATPase activity, endopeptidase activity	ubiquitin-dependent protein catabolism	0.835043
YGL049C	TIF4632	translation initiation factor activity	translational initiation	0.693103
YGL050W	YGL050W	unknown	unknown	4.0633
YGL051W	MST27	unknown	unknown	1.43328
YGL052W	YGL052W	unknown	unknown	0.874592
YGL053W	PRM8	unknown	conjugation with cellular fusion	0.859069
YGL054C	ERV14	unknown	ER to Golgi transport, axial budding, sporulation (sensu Saccharomyces)	8.18248
YGL055W	OLE1	stearoyl-CoA desaturase	fatty acid desaturation, mitochondrion inheritance	0.983616
YGL056C	SDS23	unknown		1.33342
YGL057C	YGL057C	unknown	unknown	0.411577
YGL058W	RAD6	* ubiquitin conjugating enzyme	DNA repair, ubiquitin-dependent protein catabolism	1.20129
YGL059W	YGL059W	protein kinase activity	unknown	0.635106
YGL060W	YGL060W	unknown	unknown	0.787247
YGL061C	DUO1	structural constituent of cytoskeleton	mitotic spindle assembly (sensu Saccharomyces)	1.20753
YGL062W	PYC1	pyruvate carboxylase	NADPH regeneration, gluconeogenesis	0.976339
YGL064C	MRH4	RNA helicase activity	ribosome biogenesis	1.32424
YGL065C	ALG2	glycolipid mannosyltransferase activity	oligosaccharide-lipid intermediate assembly	2.04986
YGL066W	SGF73	unknown	histone acetylation	0.967724
YGL068W	YGL068W	unknown	unknown	0.830195
YGL069C	YGL069C	unknown	unknown	0.735175
YGL070C	RPB9	DNA-directed RNA polymerase II activity	transcription from Pol II promoter	0.86406
YGL071W	RCS1	transcription factor	high affinity iron transport, * positive regulation of transcription from Pol II promoter	0.967479
YGL072C	YGL072C	unknown	unknown	0.573169
YGL073W	HSF1	transcription factor activity	regulation of transcription from Pol II promoter, response to heat, response to stress	1.02248
YGL074C	YGL074C	unknown	unknown	1.18793
YGL075C	MPS2	structural constituent of cytoskeleton	mitotic anaphase, spindle pole body duplication (sensu Saccharomyces)	1.38559
YGL076C	RPL7A	structural constituent of ribosome	protein biosynthesis	1.35853
YGL077C	HNM1	choline transporter activity, choline transport	transport	0.910972
YGL078C	DBP3	ATP dependent RNA helicase activity, *	* 35S primary transcript processing, ribosomal large subunit assembly and maintenance	1.27428
YGL079W	YGL079W	unknown	unknown	0.772009
YGL080W	YGL080W	unknown	unknown	1.16755
YGL081W	YGL081W	unknown	unknown	0.94549
YGL082W	YGL082W	unknown	unknown	1.02936
YGL083W	SCY1	unknown	unknown	1.26462
YGL084C	GUP1	glycerol transporter activity	glycerol catabolism, glycerol transport	1.05281
YGL085W	YGL085W	unknown	unknown	0.540394
YGL086W	MAD1	unknown	mitotic spindle checkpoint, nucleocytoplasmic transport	0.666214
YGL087C	MMS2	ubiquitin conjugating enzyme	DNA repair, ubiquitin-dependent protein catabolism	0.998865
YGL088W	YGL088W	unknown	unknown	1.29161
YGL089C	MFAlpha2	No en SGD	mating	0.768399
YGL090W	LIF1	structural molecule activity	double-strand break repair via nonhomologous end-joining	1.63401
YGL091C	NBP35	ATPase activity	unknown	0.643114
YGL092W	NUP145	structural molecule activity	NLS-bearing substrate-nucleus import, mRNA-binding (hnRNP) protein-nucleus import, mRNA-nucleus export, nuclear pore organization and biogenesis, protein-nucleus export, protein-nucleus import, rRNA-nucleus export, ribosomal protein-nucleus import, snRNA-nucleus export, snRNP protein-nucleus import, tRNA splicing, tRNA-nucleus export	1.16216
YGL093W	SPC105	structural constituent of cytoskeleton	microtubule nucleation	0.977863
YGL094C	PAN2	poly(A)-specific ribonuclease activity	mRNA processing, post-replication repair	0.690215
YGL095C	VPS45	chaperone activity	Golgi to vacuole transport, osmoregulation, protein complex assembly, vacuole organization and biogenesis	2.91065
YGL096W	TOS8	transcription factor activity	unknown	0.624157
YGL097W	SRM1	signal transducer activity	rRNA-nucleus export, ribosome nucleus export	0.713434
YGL098W	USE1	unknown	unknown	1.56638
YGL099W	LSG1	unknown	conjugation with cellular fusion, sporulation (sensu Saccharomyces)	1.60681
YGL100W	SEH1	structural molecule activity	NLS-bearing substrate-nucleus import, mRNA-binding (hnRNP) protein-nucleus import, mRNA-nucleus export, nuclear pore organization and biogenesis, protein-nucleus export, rRNA-nucleus export, ribosomal protein-nucleus import, snRNA-nucleus export, snRNP protein-nucleus import, tRNA-nucleus export	1.1691
YGL101W	YGL101W	unknown	unknown	1.77788
YGL102C	YGL102C	unknown	unknown	0.870369
YGL103W	RPL28	RNA binding, structural constituent of ribosome	protein biosynthesis	1.16835
YGL104C	VPS73	unknown	protein-vacuolar targeting	1.91436
YGL105W	ARC1	tRNA binding	amino acid activation, tRNA-nucleus export	2.19734
YGL106W	MLC1	microfilament motor	* apical bud growth, cytokinesis, * endocytosis, establishment of cell polarity (sensu Saccharomyces), isotropic bud growth, * mitochondrion inheritance, vacuole inheritance, vesicle-mediated transport	0.211864
YGL107C	RMD9	unknown	unknown	0.656751
YGL108C	YGL108C	unknown	unknown	1.57403
YGL109W	YGL109W	unknown	unknown	1.84748
YGL110C	CUE3	unknown	unknown	0.761814
YGL111W	NSA1	unknown	ribosomal large subunit biogenesis	0.5844
YGL112C	TAF6	general RNA polymerase II transcription factor activity	* G1-specific transcription in mitotic cell cycle, chromatin modification, establishment and/or maintenance of chromatin architecture, * histone acetylation, protein amino acid acetylation, transcription initiation from Pol II promoter	0.770804
YGL113W	SLD3	chromatin binding	DNA replication initiation, DNA unwinding	0.53593
YGL114W	YGL114W	unknown	unknown	0.951967
YGL115W	SNF4	protein kinase activator	peroxisome organization and biogenesis, regulation of transcription from Pol II promoter	0.909939
YGL116W	CDC20	enzyme activator activity	cyclin catabolism, mitotic chromosome segregation, mitotic metaphase/anaphase transition, mitotic spindle elongation, ubiquitin-dependent protein catabolism	0.897138
YGL117W	YGL117W	unknown	unknown	0.827963
YGL118C	YGL118C	unknown	unknown	4.18364
YGL119W	ABC1	chaperone activity	oxidative phosphorylation, ubiquinone to cytochrome c	0.68132
YGL121C	GPG1	signal transducer	signal transduction	0.933176
YGL122C	NAB2	poly(A) binding	poly(A)+ mRNA-nucleus export	1.1091
YGL123W	RPS2	structural constituent of ribosome	protein biosynthesis, regulation of translational fidelity	0.648541
YGL124C	MON1	unknown	protein-vacuolar targeting	1.60343
YGL125W	MET13	methylenetetrahydrofolate reductase (NADPH) activity, structural constituent of ribosome	methionine metabolism, protein biosynthesis, sulfur amino acid biosynthesis	1.04648
YGL127C	SOH1	unknown	DNA repair, transcription from Pol II promoter	0.411778
YGL128C	CWC23	unknown	unknown	1.15426
YGL129C	RSM23	structural constituent of ribosome	protein biosynthesis	1.27584
YGL130W	CEG1	mRNA guanylyltransferase activity	mRNA capping	1.36007
YGL131C	YGL131C	unknown	unknown	0.76061
YGL132W	YGL132W	unknown	unknown	0.736325
YGL133W	ITC1	unknown	chromatin modeling, negative regulation of transcription from Pol II promoter by pheromones	0.628957
YGL134W	PCL10	cyclin-dependent protein kinase, regulator activity	regulation of glycogen biosynthesis, regulation of glycogen catabolism	2.29346
YGL135W	RPL1B	* structural constituent of ribosome	protein biosynthesis	0.89357
YGL136C	MRM2	rRNA (uridine-2'-O-)-methyltransferase	rRNA modification	0.987675
YGL137W	SEC27	unknown	ER to Golgi transport, retrograde (Golgi to ER) transport	1.19541
YGL138C	YGL138C	unknown	unknown	1.86473
YGL139W	YGL139W	unknown	unknown	0.891323
YGL140C	YGL140C	unknown	unknown	0.514965
YGL141W	HUL5	* ubiquitin-protein ligase	protein monoubiquitination, protein polyubiquitination	0.930157
YGL142C	GPI10	unknown	GPI anchor biosynthesis	0.756007
YGL143C	MRF1	translation release factor activity	protein biosynthesis, translational termination	1.43054
YGL144C	ROG1	lipase	* lipid metabolism	0.853467
YGL145W	TIP20	unknown	retrograde (Golgi to ER) transport	0.903754
YGL146C	YGL146C	unknown	unknown	0.848214
YGL147C	RPL9A	* structural constituent of ribosome	* protein biosynthesis	1.3249
YGL149W	YGL149W	unknown	unknown	0.914025
YGL150C	INO80	ATPase activity	DNA repair, chromatin modeling, transcription from Pol II promoter	0.987482
YGL151W	NUT1	unknown	regulation of transcription from Pol II promoter	1.20431
YGL152C	YGL152C	unknown	unknown	1.94901
YGL153W	PEX14	protein binding activity	protein-peroxisome targeting	1.93727
YGL154C	LYS5	phosphopantetheinyltransferase activity	lysine biosynthesis, aminoadipic pathway	1.11114
YGL155W	CDC43	protein geranylgeranyltransferase activity, signal transducer activity	calcium ion homeostasis, establishment of cell polarity (sensu Saccharomyces), protein amino acid geranylgeranylation, small GTPase mediated signal transduction	1.08613
YGL156W	AMS1	alpha-mannosidase activity	carbohydrate metabolism	0.656291
YGL157W	YGL157W	dihydrokaempferol 4-reductase activity	unknown	2.19201
YGL158W	RCK1	protein serine/threonine kinase	protein amino acid phosphorylation, regulation of meiosis	1.48167
YGL160W	YGL160W	oxidoreductase activity	unknown	0.866515
YGL161C	YIP5	RAB interactor	unknown	0.855266
YGL162W	SUT1	* specific RNA polymerase II transcription factor activity	regulation of transcription from Pol II promoter, sterol transport	1.11247
YGL163C	RAD54	DNA dependent adenosinetriphosphatase activity, DNA supercoiling activity	NOT involved in double-strand break repair via break-induced replication, NOT involved in double-strand break repair via single-strand annealing, double-strand break repair via synthesis-dependent strand annealing, heteroduplex formation, telomerase-independent telomere maintenance	0.903707
YGL164C	YRB30	enzyme regulator activity, protein binding activity	unknown	1.80701
YGL165C	YGL165C	unknown	unknown	0.620173
YGL166W	CUP2	ligand-regulated transcription factor	response to copper, transcription initiation from Pol II promoter	1.69239
YGL167C	PMR1	calcium-transporting ATPase activity	secretory pathway	0.62621
YGL168W	YGL168W	unknown	unknown	0.804311
YGL169W	SUA5	unknown	cell growth and/or maintenance	2.98951
YGL170C	SPO74	unknown	sporulation (sensu Saccharomyces)	1.87439
YGL171W	ROK1	ATP dependent RNA helicase activity, ATPase activity	35S primary transcript processing, mRNA splicing	0.626112
YGL172W	NUP49	structural molecule activity	NLS-bearing substrate-nucleus import, mRNA-binding (hnRNP) protein-nucleus import, mRNA-nucleus export, nuclear pore organization and biogenesis, protein-nucleus export, protein-nucleus import, rRNA-nucleus export, ribosomal large subunit nucleus export, ribosomal protein-nucleus import, snRNA-nucleus export, snRNP protein-nucleus import, tRNA splicing, tRNA-nucleus export	1.07854
YGL173C	KEM1	5'-3' exoribonuclease activity, deoxyribonuclease activity, recombinase activity	35S primary transcript processing, filamentous growth, mRNA catabolism	1.51458
YGL174W	BUD13	unknown	bud site selection	0.693158
YGL175C	SAE2	unknown	meiotic DNA double-strand break processing	0.901412
YGL176C	YGL176C	unknown	unknown	0.884033
YGL177W	YGL177W	unknown	unknown	0.82244
YGL178W	MPT5	mRNA binding activity	cell aging (sensu Saccharomyces), cell wall organization and biogenesis, mRNA catabolism, deadenylation-dependent, protein targeting, re-entry into mitotic cell cycle after pheromone arrest	1.08981
YGL179C	YGL179C	protein kinase activity	unknown	0.858124
YGL180W	APG1	protein serine/threonine kinase activity	autophagy	0.97695
YGL182C	YGL182C	unknown	unknown	0.888171
YGL183C	MND1	unknown	meiotic recombination	0.399145
YGL184C	STR3	cystathionine beta-lyase activity	methionine biosynthesis	0.535962
YGL185C	YGL185C	oxidoreductase activity, acting on the CH-OH group of donors, NAD or NADP as acceptor	metabolism	1.74285
YGL186C	TPN1	vitamin/cofactor transporter activity	vitamin/cofactor transport	0.815855
YGL187C	COX4	cytochrome c oxidase	aerobic respiration	1.01205
YGL189C	RPS26A	* structural constituent of ribosome	protein biosynthesis	1.44401
YGL190C	CDC55	protein phosphatase type 2A activity	actin filament organization, bud growth, mitotic spindle checkpoint, protein biosynthesis, pseudohyphal growth	0.81432
YGL191W	COX13	cytochrome c oxidase, enzyme regulator	aerobic respiration	2.63381
YGL192W	IME4	mRNA methyltransferase activity	mRNA modification, meiosis	1.51094
YGL193C	YGL193C	unknown	unknown	1.74821
YGL194C	HOS2	NAD-dependent histone deacetylase activity, NAD-independent histone deacetylase activity	establishment and/or maintenance of chromatin architecture, histone deacetylation, negative regulation of meiosis, regulation of transcription, DNA-dependent	1.12066
YGL195W	GCN1	unknown	regulation of translational elongation	1.97792
YGL196W	YGL196W	unknown	unknown	0.721099
YGL197W	MDS3	unknown	sporulation	2.10277
YGL198W	YIP4	RAB interactor activity	unknown	3.46344
YGL199C	YGL199C	unknown	unknown	1.00096
YGL200C	EMP24	unknown	ER to Golgi transport, vesicle organization and biogenesis	3.61475
YGL201C	MCM6	ATP dependent DNA helicase activity, chromatin binding activity	DNA replication initiation, DNA unwinding	0.805241
YGL202W	ARO8	aromatic-amino-acid transaminase activity	aromatic amino acid family metabolism	1.63318
YGL203C	KEX1	carboxypeptidase D	protein processing	1.29247
YGL204C	YGL204C	unknown	unknown	0.981939
YGL205W	POX1	acyl-CoA oxidase activity	fatty acid beta-oxidation	2.48047
YGL206C	CHC1	unknown	vesicle-mediated transport, protein-vacuolar targeting	1.91868
YGL207W	SPT16	Pol II transcription elongation factor activity	chromatin structure	1.13587
YGL208W	SIP2	SNF1A/AMP-activated protein kinase activity	cell aging (sensu Saccharomyces), filamentous growth, protein amino acid phosphorylation, signal transduction	0.751559
YGL209W	MIG2	specific RNA polymerase II transcription factor activity	glucose metabolism, regulation of transcription from Pol II promoter	1.69159
YGL210W	YPT32	GTPase activity	exocytosis, vesicle-mediated transport	1.84122
YGL211W	YGL211W	unknown	unknown	1.38026
YGL212W	VAM7	v-SNARE activity	Golgi to vacuole transport, non-selective vesicle fusion	1.04168
YGL213C	SKI8	translation repressor activity	mRNA catabolism	1.77666
YGL214W	YGL214W	unknown	unknown	1.13702
YGL215W	CLG1	cyclin-dependent protein kinase, regulator activity	cell cycle	0.919434
YGL216W	KIP3	microtubule motor activity	microtubule depolymerization, mitotic spindle assembly (sensu Saccharomyces), mitotic spindle orientation, nuclear migration (sensu Saccharomyces)	1.5649
YGL217C	YGL217C	unknown	unknown	1.03051
YGL218W	YGL218W	unknown	unknown	1.58975
YGL219C	MDM34	unknown	mitochondrion organization and biogenesis	1.86736
YGL220W	YGL220W	unknown	unknown	0.498944
YGL221C	NIF3	unknown	unknown	1.3296
YGL222C	EDC1	* mRNA binding activity	deadenylation-dependent decapping	0.807552
YGL223C	COG1	unknown	intra-Golgi transport, retrograde (vesicle recycling within Golgi) transport	1.41062
YGL224C	SDT1	nucleotidase activity	pyrimidine base metabolism	0.486069
YGL225W	VGR4	nucleotide-sugar transporter activity	N-linked glycosylation, lipid glycosylation, nucleotide-sugar transport	0.950612
YGL226C-A	OST5	dolichyl-diphospho-oligosaccharide-protein glycosyltransferase activity	N-linked glycosylation	1.35464
YGL226W	YGL226W	unknown	unknown	5.71388
YGL227W	VID30	unknown	regulation of nitrogen utilization	0.888433
YGL228W	SHE10	unknown	unknown	1.02584
[truncated: 3,847 more rows]
