# Supplementary material for: The Sas3p and Gcn5p histone acetyltransferases are recruited to similar genes
Source: Genome Biol. 2007 Jun 20;8(6):R119. doi: 10.1186/gb-2007-8-6-r119 (PMC2394765; doi:10.1186/gb-2007-8-6-r119)
Supplement: Additional data file 2 — The binding ratio was calculated as the ratio of chromatin-immunoprecipitated signals between the epitope-tagged strain and the un-tagged parent, using the same antibodies. [file gb-2007-8-6-r119-S2.xls]

## Sheet: Hoja1
ORF name	Gene name	Molecular function	Biological Process	Binding ratio (sas3-ha/wt)
YAL001C	TFC3	RNA polymerase III transcription factor	transcription initiation from Pol III promoter	0.710717
YAL002W	VPS8	unknown	late endosome to vacuole transport	0.642137
YAL003W	EFB1	translation elongation factor	translational elongation	1.23817
YAL004W		unknown	unknown	1.39287
YAL005C	SSA1	adenosinetriphosphatase activity, chaperone activity, heat shock protein activity	SRP-dependent, co-translational membrane targeting, translocation, * protein folding, * protein-nucleus import, translocation	1.30172
YAL007C	ERP2	unknown	ER to Golgi transport	0.761482
YAL008W	FUN14		unknown	0.700143
YAL009W	SPO7	unknown	meiosis, nuclear organization and biogenesis, sporulation (sensu Saccharomyces)	1.03978
YAL010C	MDM10	unknown	mitochondrial genome maintenance, mitochondrion inheritance, mitochondrion organization and biogenesis	0.723911
YAL011W	SWC1	unknown	unknown	1.04486
YAL012W	CYS3	cystathionine-gamma-lyase activity	cysteine metabolism, sulfur amino acid metabolism, transsulfuration	1.02541
YAL013W	DEP1	unknown	phospholipid metabolism, regulation of transcription from Pol II promoter	0.877936
YAL014C	SYN8	SNAP receptor activity	unknown	0.509025
YAL015C	NTG1	purine-specific oxidized base lesion DNA N-glycosylase activity, pyrimidine-specific oxidized base lesion DNA N-glycosylase activity	DNA repair, base-excision repair, AP site formation	1.26983
YAL016W	TPD3	protein phosphatase type 2A	actin filament organization, bud growth, mitotic spindle checkpoint, protein biosynthesis	1.2752
YAL017W	FUN31	protein serine/threonine kinase activity	hexose metabolism, protein amino acid phosphorylation	0.823085
YAL018C		unknown	unknown	2.36103
YAL019W	FUN30	unknown	chromosome organization and biogenesis (sensu Eukarya)	1.18011
YAL020C	ATS1	unknown	microtubule-based process	0.828765
YAL021C	CCR4	3'-5' exoribonuclease activity	poly(A) tail shortening, regulation of transcription from Pol II promoter	1.227
YAL022C	FUN26	nucleoside transporter nucleoside transport	nucleoside transport	1.13645
YAL023C	PMT2	dolichyl-phosphate-mannose-protein mannosyltransferase activity	O-linked glycosylation	1.30074
YAL024C	LTE1	guanyl-nucleotide exchange factor activity	exit from mitosis	0.790416
YAL025C	MAK16	unknown	ribosomal large subunit biogenesis virus-host interaction	1.46229
YAL026C	DRS2	adenosinetriphosphatase activity, phospholipid-translocating ATPase activity	intracellular protein transport, post Golgi transport	1.16004
YAL027W		unknown	unknown	0.746579
YAL028W	FRT2		NO EN SGD	0.93288
YAL029C	MYO4	microfilament motor activity	mRNA localization, intracellular	0.805075
YAL030W	SNC1	v-SNARE	Golgi to plasma membrane transport, * endocytosis, non-selective vesicle fusion	1.08173
YAL031C	FUN21	unknown	unknown	0.890496
YAL032C	PRP45	transcriptional activator activity	positive regulation of transcription from Pol II promoter	1.12884
YAL033W	POP5	ribonuclease MRP activity, ribonuclease P activity	tRNA processing, rRNA processing	1.31743
YAL034C	FUN19	unknown	unknown	1.06843
YAL034W-A	MTW1	unknown	chromosome segregation	0.918796
YAL035W	FUN12	translation initiation factor activity	translational initiation	1.24014
YAL036C	FUN11	unknown	unknown	1.32636
YAL037C-B		unknown	unknown	1.63689
YAL037W		unknown	unknown	1.04926
YAL038W	CDC19	pyruvate kinase activity	glycolysis, pyruvate metabolism	1.79066
YAL039C	CYC3	holocytochrome c synthase activity	cytochrome c-heme linkage	0.621383
YAL040C	CLN3	cyclin-dependent protein kinase, intrinsic regulator activity	G1/S transition of mitotic cell cycle, regulation of CDK activity	1.17754
YAL041W	CDC24	Rho guanyl-nucleotide exchange factor activity, signal transducer activity	apical bud growth, cellular morphogenesis during conjugation with cellular fusion, chitin localization, establishment of cell polarity (sensu Saccharomyces), invasive growth, isotropic bud growth, pseudohyphal growth, signal transduction during conjugation with cellular fusion, small GTPase mediated signal transduction	1.0219
YAL042W	ERV46	unknown	ER to Golgi transport	0.908482
YAL043C	PTA1	cleavage/polyadenylation specificity factor activity	tRNA processing, mRNA polyadenylation, mRNA cleavage	1.06561
YAL044C	GCV3	glycine dehydrogenase (decarboxylating)	one-carbon compound metabolism	0.842005
YAL044W-A		unknown	unknown	1.41638
YAL045C		unknown	unknown	1.14011
YAL046C		unknown	unknown	1.2887
YAL047C	SPC72	structural constituent of cytoskeleton	microtubule nucleation, mitotic chromosome segregation, mitotic spindle elongation, nuclear migration (sensu Saccharomyces)	0.856186
YAL047W-A		unknown	unknown	0.95185
YAL048C		unknown	vesicle-mediated transport	1.13441
YAL049C		unknown	unknown	1.096
YAL051W	OAF1	DNA binding activity, transcriptional activator activity	fatty acid metabolism, peroxisome organization and biogenesis, positive regulation of transcription	0.973941
YAL053W		unknown	unknown	1.01911
YAL054C	ACS1	acetate-CoA ligase	* acetate fermentation, acetyl-CoA biosynthesis	0.994119
YAL055W	PEX22	unknown	protein-peroxisome targeting	0.837463
YAL056W	GPB2	signal transducer activity	signal transduction	0.978637
YAL058W	CNE1	unknown	ER-associated protein catabolism	1.14913
YAL059W	ECM1	unknown	cell wall organization and biogenesis	1.07858
YAL060W	BDH1	(R,R)-butanediol dehydrogenase activity	butanediol fermentation	1.22545
YAL061W		oxidoreductase activity, acting on the CH-OH group of donors, NAD or NADP as acceptor	unknown	1.2787
YAL062W	GDH3	glutamate dehydrogenase activity	glutamate biosynthesis	1.00815
YAL064W-B		unknown	unknown	1.62947
YAL065C		unknown	unknown	1.35659
YAL066W		unknown	unknown	0.331334
YAL067C	SEO1	transporter activity	transport	0.630466
YAR002C-A	ERP1	unknown	ER to Golgi transport	1.06954
YAR002W	NUP60	structural constituent of nuclear pore	nucleocytoplasmic transport, protein-nucleus import, docking	1.39789
YAR003W	SWD1	chromatin binding activity, histone-lysine N-methyltransferase activity, transcriptional activator activity	chromatin silencing at telomere, histone methylation	1.06877
YAR007C	RFA1	damaged DNA binding, single-stranded DNA binding	DNA recombination, DNA replication, priming, DNA strand elongation, DNA unwinding, double-strand break repair, nucleotide-excision repair, postreplication repair	0.953243
YAR008W	SEN34	tRNA-intron endonuclease activity	tRNA splicing	0.981926
YAR009C		RNA-directed DNA polymerase, * peptidase, ribonuclease	unknown	0.974981
YAR010C		unknown	unknown	0.852861
YAR014C	BUD14	unknown	bud site selection, filamentous growth	1.04092
YAR015W	ADE1	phosphoribosylaminoimidazole-succinocarboxamide synthase	* purine base metabolism	1.97167
YAR018C	KIN3	protein kinase activity	chromosome segregation	0.994495
YAR019C	CDC15	protein kinase activity	cytokinesis, exit from mitosis, * protein amino acid phosphorylation	0.917659
YAR020C	PAU7	unknown	unknown	0.774979
YAR023C		unknown	unknown	0.959831
YAR027W	UIP3	unknown	unknown	0.718691
YAR028W		unknown	unknown	0.730448
YAR029W	FUN57	unknown	unknown	0.706537
YAR030C		unknown	unknown	0.801471
YAR031W	PRM9	unknown	conjugation with cellular fusion	0.852126
YAR033W	MST28	unknown	unknown	0.897078
YAR035W	YAT1	carnitine O-acetyltransferase	alcohol metabolism, carnitine metabolism	0.357501
YAR042W	SWH1	unknown	unknown	0.778733
YAR044W	OSH1	oxysterol binding activity, phosphatidylinositol binding activity	steroid biosynthesis	1.08432
YAR047C		unknown	unknown	0.338215
YAR050W	FLO1	cell adhesion molecule activity	flocculation	1.11766
YAR053W		unknown	unknown	0.607572
YAR060C		unknown	unknown	1.17828
YAR061W		unknown	unknown	0.901046
YAR062W		unknown	unknown	0.977843
YAR064W		unknown	unknown	0.682552
YAR068W		unknown	unknown	1.15791
YAR069C		unknown	unknown	0.769941
YAR070C		unknown	unknown	0.864693
YAR071W	PHO11	acid phosphatase activity	phosphate metabolism	1.20735
YAR073W	IMD1	IMP dehydrogenase activity	GTP biosynthesis	1.10107
YBL001C	ECM15	unknown	cell wall organization and biogenesis	1.43728
YBL002W	HTB2	DNA binding activity	chromatin assembly/disassembly	0.972329
YBL003C	HTA2	DNA binding activity	chromatin assembly/disassembly	1.13094
YBL004W		unknown	unknown	0.862052
YBL005W	PDR3	DNA binding activity, transcriptional activator activity	regulation of transcription from Pol II promoter, response to drug	0.849751
YBL006C		unknown	unknown	0.969614
YBL007C	SLA1	cytoskeletal protein binding activity	actin cortical patch assembly, actin filament organization, cell wall organization and biogenesis, endocytosis, polar budding	1.1501
YBL008W	HIR1	transcription co-repressor activity	regulation of transcription from Pol II promoter	0.959403
YBL009W		unknown	unknown	1.03982
YBL010C		unknown	unknown	0.992094
YBL011W	SCT1	glycerol-3-phosphate O-acyltransferase activity	phospholipid biosynthesis	1.17748
YBL012C		unknown	unknown	0.961461
YBL013W	FMT1	methionyl-tRNA formyltransferase activity	methionyl-tRNA aminoacylation, translational initiation	0.988645
YBL014C	RRN6	RNA polymerase I transcription factor activity	transcription from Pol I promoter	0.973518
YBL015W	ACH1	acetyl-CoA hydrolase	* acetate metabolism, * acetyl-CoA metabolism	1.00844
YBL016W	FUS3	MAP kinase activity	cell cycle arrest, protein amino acid phosphorylation, signal transduction during conjugation with cellular fusion	1.12125
YBL017C	PEP1	signal sequence binding	protein-vacuolar targeting, vacuolar transport	0.922704
YBL018C	POP8	ribonuclease MRP activity, ribonuclease P activity	tRNA processing, rRNA processing	0.862608
YBL019W	APN2	double-stranded DNA specific 3'-5' exodeoxyribonuclease, phosphodiesterase I	DNA repair	0.921382
YBL020W	RFT1	oligosaccharide transporter activity	N-linked glycosylation, oligosaccharide transport	0.9414
YBL021C	HAP3	transcriptional activator activity	transcription, regulation of carbohydrate metabolism	0.905298
YBL022C	PIM1	ATP-dependent peptidase activity	proteolysis and peptidolysis, response to heat	1.05888
YBL023C	MCM2	ATP dependent DNA helicase activity, chromatin binding activity	DNA replication initiation, DNA unwinding, pre-replicative complex formation and maintenance	1.12808
YBL024W	NCL1	tRNA (cytosine-5-)-methyltransferase	* tRNA methylation	1.02619
YBL025W	RRN10	RNA polymerase I transcription factor activity, ribosomal DNA (rDNA) binding activity	transcription from Pol I promoter	1.05075
YBL026W	LSM2	pre-mRNA splicing factor activity	mRNA splicing, rRNA processing	0.768481
YBL027W	RPL19B	structural constituent of ribosome	protein synthesis	1.7458
YBL028C		unknown	unknown	0.541589
YBL029C-A		unknown	unknown	0.860907
YBL029W		unknown	unknown	0.730853
YBL030C	PET9	ATP/ADP antiporter	ATP/ADP exchange	1.20639
YBL031W	SHE1	unknown	unknown	1.113
YBL032W		mRNA binding activity	mRNA localization, intracellular, telomerase-dependent telomere maintenance	1.0643
YBL033C	RIB1	cyclohydrolase activity	vitamin B2 biosynthesis	1.01834
YBL034C	STU1	structural constituent of cytoskeleton	microtubule nucleation	0.369142
YBL035C	POL12	alpha DNA polymerase	DNA replication initiation, DNA replication, priming, lagging strand elongation	1.14111
YBL036C		unknown	unknown	0.885743
YBL037W	APL3	unknown	vesicle-mediated transport	1.2534
YBL038W	MRPL16	peptidyltransferase activity, structural constituent of ribosome	protein biosynthesis	0.948382
YBL039C	URA7	CTP synthase activity	CTP biosynthesis, phospholipid biosynthesis, pyrimidine base biosynthesis	1.30021
YBL040C	ERD2	HDEL receptor activity	protein-ER retention	0.868808
YBL041W	PRE7	endopeptidase activity	ubiquitin-dependent protein catabolism	2.25671
YBL042C	FUI1	uridine transporter	uridine transport	1.50412
YBL043W	ECM13	unknown	cell wall organization and biogenesis	1.09954
YBL044W		unknown	unknown	0.730109
YBL045C	COR1	ubiquinol-cytochrome c reductase activity	aerobic respiration	1.35243
YBL046W		unknown	unknown	1.07686
YBL047C	EDE1	unknown	endocytosis	1.34185
YBL048W		unknown	unknown	0.609911
YBL049W	MOH1	unknown	unknown	0.91
YBL050W	SEC17	soluble NSF attachment protein activity	ER to Golgi transport	1.25566
YBL051C	PIN4	unknown	unknown	1.24691
YBL052C	SAS3	acetyltransferase activity	chromatin modification, chromatin silencing at HML and HMR (sensu Saccharomyces), chromatin silencing at telomere	0.928996
YBL053W		unknown	unknown	0.81825
YBL054W		unknown	unknown	1.01066
YBL055C		unknown	unknown	0.999172
YBL056W	PTC3	protein phosphatase type 2C activity	inactivation of MAPK (osmolarity sensing), protein amino acid dephosphorylation, regulation of CDK activity, cellular_component unknown	1.65185
YBL057C	PTH2	aminoacyl-tRNA hydrolase activity	* protein biosynthesis	1.47551
YBL058W	SHP1	unknown	glycogen metabolism, sporulation (sensu Saccharomyces)	1.17743
YBL059W		unknown	unknown	1.09653
YBL060W		unknown	unknown	0.959775
YBL061C	SKT5	enzyme activator	cell wall chitin biosynthesis, cytokinesis, response to osmotic stress	1.2804
YBL062W		unknown	unknown	0.814557
YBL063W	KIP1	microtubule motor activity, structural constituent of cytoskeleton	microtubule nucleation, mitotic anaphase B	0.789549
YBL064C	PRX1	thioredoxin peroxidase activity	regulation of redox homeostasis	1.03514
YBL065W		unknown	unknown	1.01367
YBL066C	SEF1	unknown	unknown	0.985784
YBL067C	UBP13	ubiquitin-specific protease	unknown	1.00352
YBL068W	PRS4	ribose-phosphate pyrophosphokinase activity	'de novo' IMP biosynthesis, 'de novo' pyrimidine base biosynthesis, histidine biosynthesis, purine salvage, tryptophan biosynthesis	1.06637
YBL069W	AST1	* protein transporter	protein-membrane targeting	1.32365
YBL070C		unknown	unknown	1.1891
YBL071C		unknown	unknown	0.705627
YBL071W-A	KTI11	unknown	G1 phase of mitotic cell cycle	1.32642
YBL072C	RPS8A	* structural constituent of ribosome activity	protein biosynthesis	1.65142
YBL073W		unknown	unknown	1.22052
YBL074C	AAR2	unknown	snRNP recycling	0.942506
YBL075C	SSA3	heat shock protein	SRP-dependent, co-translational membrane targeting, translocation, protein folding, response to stress	1.1589
YBL076C	ILS1	isoleucine-tRNA ligase activity	protein biosynthesis	1.06256
YBL077W		unknown	unknown	1.01506
YBL078C	AUT7	microtubule binding activity	autophagy, protein-vacuolar targeting	0.613451
YBL079W	NUP170	structural molecule activity	NLS-bearing substrate-nucleus import, chromosome segregation, mRNA-binding (hnRNP) protein-nucleus import, mRNA-nucleus export, nuclear pore organization and biogenesis, protein-nucleus export, protein-nucleus import, docking, rRNA-nucleus export, ribosomal protein-nucleus import, snRNA-nucleus export, snRNP protein-nucleus import, tRNA-nucleus export,	0.69739
YBL080C	PET112	unknown	* aerobic respiration, mitochondrion organization and biogenesis, protein biosynthesis	1.09931
YBL081W		unknown	unknown	1.37949
YBL082C	RHK1	alpha-1,3-mannosyltransferase activity	dolichol-linked oligosaccharide biosynthesis, protein amino acid glycosylation	0.928045
YBL083C		unknown	unknown	0.653184
YBL085W	BOI1	phospholipid binding activity,	Rho protein signal transduction, establishment of cell polarity (sensu Saccharomyces)	1.14364
YBL086C			unknown	1.11276
YBL087C	RPL23A	structural constituent of ribosome	protein biosynthesis	1.31734
YBL088C	TEL1	inositol/phosphatidylinositol kinase activity	response to DNA damage, telomerase-dependent telomere maintenance	0.895747
YBL089W	AVT5	transporter	* transport	0.578354
YBL090W	MRP21	structural constituent of ribosome	protein biosynthesis	0.91092
YBL091C	MAP2	methionyl aminopeptidase activity	proteolysis and peptidolysis	1.42401
YBL091C-A		unknown	unknown	0.880087
YBL092W	RPL32	structural constituent of ribosome	protein biosynthesis	1.98482
YBL093C	ROX3	RNA polymerase II transcription mediator	transcription from Pol II promoter	1.94413
YBL094C		unknown	unknown	1.13699
YBL095W		unknown	unknown	1.04894
YBL096C		unknown	unknown	0.948423
YBL097W	BRN1	unknown	mitotic chromosome condensation, mitotic chromosome segregation	0.909378
YBL098W	BNA4	kynurenine 3-monooxygenase activity	nicotinamide adenine dinucleotide biosynthesis	0.776682
YBL099W	ATP1	* hydrogen-transporting two-sector ATPase	* ATP synthesis coupled proton transport	1.2162
YBL100C		unknown	unknown	0.919887
YBL101C	ECM21	unknown	cell wall organization and biogenesis	1.13231
YBL102W	SFT2	unknown	Golgi to endosome transport	0.804881
YBL103C	RTG3	specific RNA polymerase II transcription factor	transcription initiation from Pol II promoter	1.40181
YBL104C		unknown	unknown	0.918814
YBL105C	PKC1	* protein kinase C	cell wall organization and biogenesis, protein amino acid phosphorylation, protein kinase cascade, signal transduction	0.899291
YBL106C	SRO77	unknown	Golgi to plasma membrane transport, exocytosis	0.93193
YBL107C		unknown	unknown	0.70624
YBR001C	NTH2	alpha,alpha-trehalase activity	response to stress, trehalose catabolism	1.08666
YBR002C	RER2	prenyltransferase activity	dolichol biosynthesis, protein amino acid glycosylation	1.23882
YBR003W	COQ1	trans-hexaprenyltranstransferase activity	ubiquinone metabolism	1.18158
YBR004C		unknown	unknown	1.12955
YBR005W				0.388241
YBR006W	UGA2	succinate-semialdehyde dehydrogenase (NAD(P)+) activity	glutamate catabolism, response to oxidative stress	1.28942
YBR007C		unknown	unknown	1.19077
YBR008C	FLR1	multidrug transporter	* response to toxin	1.17131
YBR009C	HHF1	DNA binding activity	chromatin assembly/disassembly	1.05138
YBR010W	HHT1	DNA binding activity	chromatin assembly/disassembly	1.2754
YBR011C	IPP1	inorganic diphosphatase activity	phosphate metabolism	1.52184
YBR012C		unknown	unknown	1.05305
YBR013C		unknown	unknown	0.790023
YBR014C		unknown	unknown	0.904392
YBR015C	MNN2	alpha-1,2-mannosyltransferase activity	protein amino acid glycosylation	1.38801
YBR016W		unknown	response to dessication	0.98311
YBR017C	KAP104	nuclear localization sequence binding activity	mRNA-binding (hnRNP) protein-nucleus import, protein-nucleus import	1.12687
YBR018C	GAL7	UTP-hexose-1-phosphate uridylyltransferase activity	galactose metabolism	0.771905
YBR019C	GAL10	unknown	* galactose metabolism	1.10026
YBR020W	GAL1	galactokinase	galactose metabolism	1.05004
YBR021W	FUR4	uracil permease activity	uracil transport	1.12662
YBR022W		hydrolase activity	unknown	0.940967
YBR023C	CHS3	chitin synthase activity	cell wall chitin biosynthesis, cytokinesis, response to osmotic stress	0.897955
YBR024W	SCO2	unknown	copper ion transport	1.31532
YBR025C		unknown	unknown	0.979641
YBR026C	ETR1	enoyl-[acyl-carrier protein] reductase activity	aerobic respiration, fatty acid biosynthesis	0.907824
YBR027C		unknown	unknown	1.15268
YBR028C		unknown	unknown	1.15239
YBR029C	CDS1	phosphatidate cytidylyltransferase activity	phosphatidylglycerol biosynthesis, phosphatidylserine metabolism	0.947098
YBR030W		unknown	phospholipid metabolism	1.20686
YBR031W	RPL4A	structural constituent of ribosome	protein biosynthesis	1.77776
YBR032W		unknown	unknown	1.1819
YBR033W	EDS1	unknown	unknown	0.983616
YBR034C	HMT1	protein-arginine N-methyltransferase activity	mRNA-nucleus export, peptidyl-arginine modification	1.31456
YBR035C	PDX3	pyridoxamine-phosphate oxidase activity	fatty acid metabolism	1.60488
YBR036C	CSG2	unknown	calcium ion homeostasis	1.08532
YBR037C	SCO1	unknown	* copper ion transport, * protein complex assembly	1.2826
YBR038W	CHS2	chitin synthase activity	cytokinesis, response to osmotic stress	1.17503
YBR039W	ATP3	hydrogen-transporting two-sector ATPase	ATP synthesis coupled proton transport	1.2582
YBR040W	FIG1	cytogamy	cellular morphogenesis during conjugation with cellular fusion	0.86215
YBR041W	FAT1	long-chain fatty acid transporter activity, long-chain-fatty-acid-CoA-ligase activity	lipid transport, very-long-chain fatty acid metabolism	0.93116
YBR042C		acyltransferase activity	phospholipid biosynthesis	0.688136
YBR043C	AQR2	unknown	unknown	1.61858
YBR044C	TCM62	chaperone activity	protein complex assembly	0.970021
YBR045C	GIP1	protein phosphatase 1 binding activity	spore wall assembly (sensu Saccharomyces)	0.789145
YBR046C	ZTA1	unknown	unknown	1.01602
YBR047W		unknown	unknown	0.621818
YBR048W	RPS11B	structural constituent of ribosome activity	protein biosynthesis, * regulation of translational fidelity, ribosomal small subunit assembly and maintenance	1.51849
YBR049C	REB1	Pol I transcription termination factor activity, RNA polymerase II transcription factor activity,	regulation of transcription from Pol II promoter, transcription termination from Pol I promoter	1.14661
YBR050C	REG2	protein phosphatase type 1 activity	cell growth and/or maintenance, negative regulation of transcription from Pol II promoter	0.834219
YBR051W		unknown	unknown	0.521092
YBR052C		unknown	unknown	1.06654
YBR053C		unknown	unknown	0.821193
YBR054W	YRO2	unknown	unknown	0.901993
YBR055C	PRP6	pre-mRNA splicing factor activity	mRNA splicing	0.742303
YBR056W		unknown	unknown	0.780674
YBR057C	MUM2	unknown	premeiotic DNA synthesis	1.23669
YBR058C	UBP14	ubiquitin-specific protease activity	protein deubiquitination	1.16698
YBR059C	AKL1	protein kinase activity	unknown	1.19781
YBR060C	ORC2	DNA replication origin binding	DNA replication initiation, chromatin silencing at HML and HMR (sensu Saccharomyces), pre-replicative complex formation and maintenance	0.871765
YBR061C	TRM7	tRNA methyltransferase activity	tRNA methylation, protein biosynthesis	1.30427
YBR062C		unknown	unknown	1.01706
YBR063C		unknown	unknown	0.563031
YBR064W		unknown	unknown	0.615546
YBR065C	ECM2	unknown	cell wall organization and biogenesis	0.78719
YBR066C	NRG2	transcriptional repressor	invasive growth	0.96097
YBR067C	TIP1	lipase activity, structural constituent of cell wall	cell wall organization and biogenesis	1.01265
YBR068C	BAP2	amino acid transporter activity	amino acid transport	1.41335
YBR069C	TAT1	amino acid transporter activity	amino acid transport	1.4573
YBR070C	SAT2	unknown	unknown	1.07861
YBR071W		unknown	unknown	0.83136
YBR072W	HSP26	heat shock protein	protein folding, response to stress	0.762068
YBR073W	RDH54	DNA dependent ATPase activity, DNA supercoiling activity	double-strand break repair via break-induced replication, heteroduplex formation, meiotic recombination	0.94764
YBR074W		unknown	unknown	0.82211
YBR075W		unknown	unknown	0.805077
YBR076W	ECM8	unknown	cell wall organization and biogenesis	0.728842
YBR077C		unknown	unknown	0.680562
YBR078W	ECM33	unknown	cell wall organization and biogenesis	1.50685
YBR079C	RPG1	translation initiation factor activity	translational initiation	1.14608
YBR081C	SPT7	structural molecule activity	chromatin modification, conjugation with cellular fusion, histone acetylation	1.12349
YBR082C	UBC4	ubiquitin conjugating enzyme activity, protein monoubiquitination, protein polyubiquitination, response to stress, sporulation (sensu Saccharomyces)	protein degradation, ubiquitin-mediated	0.859719
YBR083W	TEC1	specific RNA polymerase II transcription factor activity	positive regulation of transcription from Pol II promoter, pseudohyphal growth	0.905948
YBR084C-A	RPL19A	structural constituent of ribosome	protein biosynthesis	1.39544
YBR084W	MIS1	formate-tetrahydrofolate ligase activity, methenyltetrahydrofolate cyclohydrolase activity, methylenetetrahydrofolate dehydrogenase (NADP+) activity	conversion of met-tRNAf to fmet-tRNA, nucleobase, nucleoside, nucleotide and nucleic acid metabolism	1.42019
YBR085W	AAC3	ATP/ADP antiporter	ATP/ADP exchange	0.77279
YBR086C	IST2	unknown	response to osmotic stress	1.0579
YBR087W	RFC5	DNA clamp loader activity	leading strand elongation, mismatch repair, * sister chromatid cohesion	0.785291
YBR088C	POL30	DNA polymerase processivity factor activity	base-excision repair, lagging strand elongation, leading strand elongation, mismatch repair, mutagenesis, nucleotide-excision repair, post-replication repair	0.988682
YBR089W		unknown	unknown	0.966922
YBR090C	NHP6B	unknown	unknown	1.06372
YBR091C	MRS5	protein transporter activity	mitochondrial translocation	1.24209
YBR092C	PHO3	acid phosphatase activity	thiamin transport	1.15366
YBR093C	PHO5	acid phosphatase activity	cellular response to phosphate starvation, phosphate metabolism	1.25553
YBR094W		unknown	unknown	0.866895
YBR095C	RXT2	unknown	conjugation with cellular fusion, invasive growth	1.09971
YBR096W		unknown	unknown	0.645082
YBR097W	VPS15	protein serine/threonine kinase activity	protein amino acid phosphorylation, protein-Golgi retention, * vacuolar transport, protein-vacuolar targeting	0.921619
YBR098W	MMS4	endonuclease activity, transcription co-activator activity	DNA repair, meiotic recombination	0.772335
YBR099C		unknown	unknown	0.709017
YBR101C	FES1	adenyl-nucleotide exchange factor activity	protein biosynthesis	0.938882
YBR102C	EXO84	unknown	Golgi to plasma membrane transport, cytokinesis, establishment of cell polarity (sensu Saccharomyces), mRNA splicing, non-selective vesicle docking, non-selective vesicle fusion, polar budding	0.940859
YBR103W	SIF2	* NAD-dependent histone deacetylase, NAD-independent histone deacetylase	chromatin silencing at telomere, histone deacetylation, negative regulation of meiosis, negative regulation of transcription from Pol II promoter	1.39395
YBR104W	YMC2	transporter activity	transport	1.09806
YBR105C	VID24	unknown	vesicle-mediated transport	1.24256
YBR106W	PHO88	phosphate transporter	phosphate transport	1.44085
YBR107C	IML3	unknown	chromosome segregation	1.60577
YBR108W		unknown	unknown	1.00267
YBR109C	CMD1	calcium ion binding activity	budding, cytoskeleton organization and biogenesis, mitosis	1.32543
YBR110W	ALG1	beta-1,4-mannosyltransferase activity	N-linked glycosylation	0.985259
YBR111C	YSA1	phosphoribosyl-ATP diphosphatase activity	unknown	1.10064
YBR112C	CYC8	general transcriptional repressor activity, transcription co-activator activity	negative regulation of transcription	1.36975
YBR113W		unknown	unknown	0.715814
YBR114W	RAD16	DNA dependent ATPase activity	nucleotide-excision repair, DNA damage recognition	0.802819
YBR115C	LYS2	aminoadipate-semialdehyde dehydrogenase activity	lysine biosynthesis, aminoadipic pathway	2.86035
YBR116C		unknown	unknown	0.992779
YBR117C	TKL2	transketolase	pentose-phosphate shunt	1.08956
YBR118W	TEF2	translation elongation factor activity	translational elongation	2.42058
YBR119W	MUD1	RNA binding	mRNA splicing	1.15333
YBR120C	CBP6	unknown	protein biosynthesis	0.906429
YBR121C	GRS1	glycine-tRNA ligase	glycyl-tRNA aminoacylation, transcription termination	1.3479
YBR122C	MRPL36	structural constituent of ribosome	protein biosynthesis	0.836352
YBR123C	TFC1	RNA polymerase III transcription factor	transcription initiation from Pol III promoter	1.03484
YBR124W		unknown	unknown	0.963279
YBR125C	PTC4	protein phosphatase type 2C activity	unknown	0.914542
YBR126C	TPS1	alpha,alpha-trehalose-phosphate synthase (UDP-forming) activity	carbohydrate metabolism, response to stress	1.07198
YBR127C	VMA2	hydrogen-transporting two-sector ATPase	vacuolar acidification	1.66485
YBR128C	APG14	unknown	autophagy	0.80632
YBR129C	OPY1	unknown	conjugation with cellular fusion	1.05311
YBR130C	SHE3	mRNA binding activity	mRNA localization, intracellular	0.832747
YBR131W	CCZ1	guanyl-nucleotide exchange factor	autophagic vacuole fusion, * autophagy, vacuolar transport	0.952858
YBR132C	AGP2	hydrogen:amino acid symporter activity	fatty acid metabolism, response to osmotic stress	1.27736
YBR133C	HSL7	protein-arginine N-methyltransferase activity	G2/M transition of mitotic cell cycle, regulation of cell cycle	1.2072
YBR134W		unknown	unknown	0.95771
YBR135W	CKS1	unknown	regulation of cell cycle	0.671894
YBR136W	MEC1	inositol/phosphatidylinositol kinase activity	DNA damage checkpoint, DNA recombination, DNA replication checkpoint, meiotic recombination, nucleobase, nucleoside, nucleotide and nucleic acid metabolism	0.862285
YBR137W		unknown	unknown	0.955177
YBR138C	HDR1	unknown	unknown	1.02636
YBR139W		* carboxypeptidase C	unknown	1.42098
YBR140C	IRA1	Ras GTPase activator activity	RAS protein signal transduction, * sporulation (sensu Saccharomyces)	0.877277
YBR141C		unknown	unknown	1.00827
YBR142W	MAK5	ATP dependent RNA helicase activity	rRNA processing, ribosomal large subunit assembly and maintenance	1.00842
YBR143C	SUP45	translation release factor activity, codon specific	translational termination	1.19153
YBR144C		unknown	unknown	0.832206
YBR145W	ADH5	alcohol dehydrogenase activity	alcohol metabolism	1.00731
YBR146W	MRPS9	structural constituent of ribosome	protein biosynthesis	0.91068
YBR147W		unknown	unknown	0.812334
YBR148W	YSW1	unknown	unknown	0.572986
YBR149W	ARA1	D-arabinose 1-dehydrogenase [NAD(P)] activity	carbohydrate metabolism	1.34875
YBR150C	TBS1	unknown	unknown	1.13248
YBR151W	APD1	unknown	unknown	1.10705
YBR152W	SPP381	unknown	mRNA splicing	1.13991
YBR153W	RIB7	diaminohydroxyphosphoribosylaminopyrimidine deaminase activity	vitamin B2 biosynthesis	1.21176
YBR154C	RPB5	DNA-directed RNA polymerase I activity, DNA-directed RNA polymerase II activity, DNA-directed RNA polymerase III activity	transcription from Pol I promoter, transcription from Pol II promoter, transcription from Pol III promoter	1.03621
YBR155W	CNS1	chaperone activity	protein folding	1.26888
YBR156C	SLI15	protein kinase activator	chromosome segregation, protein amino acid phosphorylation	0.982591
YBR157C	ICS2	unknown	unknown	1.00998
YBR158W	AMN1	unknown	unknown	1.10949
YBR159W		ketoreductase activity	fatty acid elongation	0.999013
YBR160W	CDC28	cyclin-dependent protein kinase	G1/S transition of mitotic cell cycle, G2/M transition of mitotic cell cycle, S phase of mitotic cell cycle, * protein amino acid phosphorylation, * regulation of cell cycle, * regulation of meiosis	1.14607
YBR161W		transferase activity, transferring glycosyl groups	unknown	0.948776
YBR162C	TOS1	unknown	unknown	1.80118
YBR162W-A	YSY6	unknown	protein secretion	0.83118
YBR163W	DEM1	unknown	unknown	1.20339
YBR164C	ARL1	small monomeric GTPase activity	protein-vacuolar targeting, * vesicle-mediated transport	0.789662
YBR165W	UBS1	unknown	protein ubiquitination, protein-nucleus export	0.80051
YBR166C	TYR1	prephenate dehydrogenase activity	tyrosine metabolism	0.953573
YBR167C	POP7	ribonuclease MRP activity, ribonuclease P activity	rRNA and tRNA processing	0.75799
YBR168W		unknown	unknown	0.770053
YBR169C	SSE2	heat shock protein	* protein folding	1.20827
YBR170C	NPL4	protein binding, structural molecule activity	NLS-bearing substrate-nucleus import, mRNA-binding (hnRNP) protein-nucleus import, mRNA-nucleus export, nuclear membrane organization and biogenesis, nuclear pore organization and biogenesis, protein-nucleus export, protein-nucleus import, rRNA-nucleus export, ribosomal protein-nucleus import, snRNA-nucleus export, snRNP protein-nucleus import, tRNA-nucleus export	1.43648
YBR171W	SEC66	endoplasmic reticulum receptor	SRP-dependent, co-translational membrane targeting, translocation	0.676691
YBR172C	SMY2	unknown	cytoskeleton organization and biogenesis	1.48827
YBR173C	UMP1	chaperone activity, proteasome activator activity	protein catabolism	1.10735
YBR174C		unknown	unknown	1.10151
YBR175W	SWD3	chromatin binding, * histone-lysine N-methyltransferase	chromatin silencing at telomere, * histone methylation	1.62786
YBR176W	ECM31	3-methyl-2-oxobutanoate hydroxymethyltransferase	pantothenate biosynthesis	1.06348
YBR177C	EHT1	unknown	lipid metabolism	1.1532
YBR178W		unknown	unknown	0.771321
YBR179C	FZO1	GTPase activity	mitochondrion organization and biogenesis	1.00112
YBR180W	DRT1	amine/polyamine transporter activity, multidrug transporter activity	amine/polyamine transport, spore wall assembly (sensu Saccharomyces)	0.929177
YBR181C	RPS6B	structural constituent of ribosome	protein biosynthesis	1.33764
YBR182C	SMP1	DNA bending activity, transcription factor activity	positive regulation of transcription from Pol II promoter	1.00839
YBR183W	YPC1	ceramidase activity	ceramide metabolism	0.936158
YBR184W		unknown	unknown	0.791207
YBR185C	MBA1	unknown	aerobic respiration, inner mitochondrial membrane organization and biogenesis	0.916543
YBR186W	PCH2	unknown	* regulation of meiosis	0.738398
YBR187W		unknown	unknown	1.47045
YBR188C	NTC20	pre-mRNA splicing factor activity	mRNA splicing	1.01821
YBR189W	RPS9B	structural constituent of ribosome	protein biosynthesis, regulation of translational fidelity	1.50862
YBR190W		unknown	unknown	0.864893
YBR191W	RPL21A	structural constituent of ribosome	protein biosynthesis	1.55067
YBR192W	RIM2	transporter activity	mitochondrial genome maintenance	1.13937
YBR194W	SOY1	unknown	unknown	0.872385
YBR195C	MSI1		DNA repair, RAS protein signal transduction, chromatin silencing, nucleosome assembly chromatin assembly complex	0.966915
YBR196C	PGI1	glucose-6-phosphate isomerase activity	gluconeogenesis, glycolysis, pentose-phosphate shunt	1.5162
YBR197C		unknown	unknown	0.793181
YBR199W	KTR4	mannosyltransferase activity	N-linked glycosylation	0.879639
YBR201W	DER1	unknown	ER-associated protein catabolism	0.696474
YBR202W	CDC47	ATP dependent DNA helicase activity, chromatin binding activity	DNA replication initiation, DNA unwinding, pre-replicative complex formation and maintenance	1.23122
YBR203W	COS111	unknown	signal transduction	0.857322
YBR204C		unknown	unknown	0.875732
YBR205W	KTR3	mannosyltransferase activity	N-linked glycosylation, O-linked glycosylation, cell wall organization and biogenesis	0.97281
YBR206W		unknown	unknown	0.949127
YBR207W	FTH1	unknown	endocytosis	2.16066
YBR208C	DUR1,2	allophanate hydrolase activity, urea carboxylase activity	urea metabolism	1.53689
YBR209W		unknown	unknown	0.675038
YBR210W		unknown	unknown	0.728289
YBR211C	AME1	unknown	unknown	0.955425
YBR212W	NGR1	RNA binding activity, single-stranded DNA binding activity	regulation of growth	1.07953
YBR213W	MET8	ferrochelatase activity, siroheme synthase activity	siroheme biosynthesis, sulfate assimilation	0.862124
YBR214W	SDS24	unknown	DNA metabolism, endocytosis, meiosis	1.13452
YBR215W	HPC2	transcription regulator activity	G1/S-specific transcription in mitotic cell cycle	0.750101
YBR216C		unknown	unknown	0.979327
YBR217W	APG12	unknown	autophagy, protein-vacuolar targeting	0.926732
YBR218C	PYC2	pyruvate carboxylase	NADPH regeneration, gluconeogenesis	1.06658
YBR219C		unknown	unknown	0.940942
YBR220C		unknown	unknown	1.04684
YBR221C	PDB1	pyruvate dehydrogenase (lipoamide) activity	pyruvate metabolism	1.33038
YBR222C	FAT2		transport	1.62611
YBR223C	TDP1	tyrosyl-DNA phosophodiesterase	* DNA repair	1.17789
YBR224W		unknown	unknown	0.95658
YBR225W		unknown	unknown	1.01162
YBR227C	MCX1	ATP binding, chaperone	unknown	1.31324
YBR228W	SLX1	unknown	DNA repair	1.08218
YBR229C	ROT2	alpha-glucosidase activity	cell wall biosynthesis (sensu Fungi)	1.09083
YBR230C		unknown	unknown	1.06291
YBR231C	AOR1	unknown	Unknown	1.00043
YBR232C		unknown	unknown	1.13855
YBR233W	PBP2	unknown	unknown	1.13047
YBR233W-A	DAD3	protein binding activity	mitosis	1.17262
YBR234C	ARC40	structural constituent of cytoskeleton	actin filament organization	1.20094
YBR235W		ion transporter	unknown	1.24911
YBR236C	ABD1	mRNA (guanine-N7)-methyltransferase activity	mRNA capping	0.935387
YBR237W	PRP5	ATP dependent RNA helicase activity, pre-mRNA splicing factor activity	lariat formation, 5'-splice site cleavage	0.897781
YBR238C		unknown	unknown	1.12466
YBR239C		unknown	unknown	1.50921
YBR240C	THI2	transcriptional activator activity	thiamin biosynthesis	1.48085
YBR241C		unknown	unknown	0.507439
YBR242W		unknown	unknown	1.33811
YBR243C	ALG7	UDP-N-acetylglucosamine-dolichyl-phosphate N-acetylglucosamine-1-phosphate transferase activity	N-linked glycosylation	1.18926
YBR244W	GPX2	glutathione peroxidase activity	response to oxidative stress	0.731626
YBR245C	ISW1	* ATPase	chromatin modeling	0.912163
YBR246W		unknown	unknown	1.29198
YBR247C	ENP1	snoRNA binding	cell growth and/or maintenance, processing of 20S pre-rRNA, rRNA processing	1.10156
YBR248C	HIS7	imidazoleglycerol phosphate synthase activity	histidine biosynthesis	1.47805
YBR249C	ARO4	2-dehydro-3-deoxyphosphoheptonate aldolase activity	aromatic amino acid biosynthesis	1.10174
YBR250W		unknown	unknown	1.01845
YBR251W	MRPS5	structural constituent of ribosome	* protein biosynthesis	1.02779
YBR252W	DUT1	dUTP pyrophosphatase activity	pyrimidine deoxyribonucleoside triphosphate catabolism	1.33111
YBR253W	SRB6	RNA polymerase II transcription mediator activity	transcription from Pol II promoter	1.6757
YBR254C	TRS20	unknown	ER to Golgi transport	0.849815
YBR255C-A		unknown	unknown	0.693229
YBR255W		unknown	unknown	1.23227
YBR256C	RIB5	riboflavin synthase activity	vitamin B2 biosynthesis	1.17459
YBR257W	POP4	ribonuclease MRP activity, ribonuclease P activity	rRNA processing, tRNA processing	0.879873
YBR258C	SHG1	histone-lysine N-methyltransferase activity	histone methylation	0.832701
YBR260C	RGD1	Rho GTPase activator	osmosensory signaling pathway	1.19213
YBR261C		unknown	unknown	1.58813
YBR262C		unknown	unknown	1.52436
YBR263W	SHM1	glycine hydroxymethyltransferase activity	one-carbon compound metabolism	1.38312
YBR264C	YPT10	guanyl nucleotide binding	Golgi organization and biogenesis	1.07139
YBR265W	TSC10	oxidoreductase, acting on NADH or NADPH	3-keto-sphinganine metabolism, * sphingolipid biosynthesis	1.35514
YBR266C		unknown	endocytosis	1.76747
YBR267W		unknown	unknown	1.75685
YBR268W	MRPL37	structural constituent of ribosome	protein biosynthesis	1.26998
YBR269C		unknown	unknown	1.3445
YBR270C		unknown	unknown	1.0089
YBR271W		unknown	unknown	1.07485
YBR272C	HSM3	unknown	mismatch repair	0.834681
YBR273C		unknown	unknown	1.14156
YBR274W	CHK1	protein kinase activity	DNA damage checkpoint, protein amino acid phosphorylation	0.958282
YBR275C	RIF1	unknown	chromatin silencing at telomere, telomerase-dependent telomere maintenance	0.986028
YBR276C	PPS1	protein tyrosine/threonine phosphatase activity	regulation of S phase of mitotic cell cycle, vitamin B12 reduction	1.00543
YBR277C		unknown	unknown	1.1087
YBR278W	DPB3	epsilon DNA polymerase	lagging strand elongation, leading strand elongation, * mismatch repair, nucleotide-excision repair	1.05847
YBR279W	PAF1	Pol II transcription elongation factor activity	RNA elongation from Pol II promoter	1.0997
YBR280C		unknown	unknown	1.29753
YBR281C		unknown	unknown	0.954071
YBR282W	MRPL27	structural constituent of ribosome	protein biosynthesis	0.884854
YBR283C	SSH1	protein transporter activity	cotranslational membrane targeting	1.05475
YBR284W		unknown	unknown	0.742851
YBR285W		unknown	unknown	0.637487
YBR286W	APE3	aminopeptidase activity	vacuolar protein catabolism	1.16645
YBR287W		unknown	unknown	1.15755
YBR288C	APM3	unknown	Golgi to vacuole transport	0.808099
YBR289W	SNF5	general RNA polymerase II transcription factor activity	chromatin modeling	1.14361
YBR290W	BSD2	unknown	* heavy metal ion transport, protein-vacuolar targeting	1.20369
YBR291C	CTP1	* tricarboxylate carrier activity	mitochondrial citrate transport	1.29787
YBR292C		unknown	unknown	0.535521
YBR293W		unknown	unknown	0.751001
YBR294W	SUL1	sulfate transporter activity	sulfate transport	1.1779
YBR295W	PCA1	P-type ATPase	copper ion homeostasis	1.0198
YBR296C	PHO89	sodium:inorganic phosphate symporter activity	phosphate transport	0.791689
YBR297W	MAL33	transcription factor activity	carbohydrate metabolism, regulation of transcription, DNA-dependent	0.674406
YBR298C	MAL31	alpha-glucoside:hydrogen symporter activity	alpha-glucoside transport	1.03785
YBR299W	MAL32	alpha-glucosidase activity	maltose catabolism	0.90863
YBR300C		unknown	unknown	0.920527
YBR301W	DAN3	unknown	unknown	0.787306
YCL001W-A		unknown	unknown	0.622667
YCL002C		unknown	unknown	0.710067
YCL003W		unknown	unknown	1.12897
YCL004W	PGS1	CDP-diacylglycerol-glycerol-3-phosphate 3-phosphatidyltransferase activity	phospholipid biosynthesis	1.1016
YCL005W		unknown	unknown	1.50706
YCL007C	CWH36	unknown	cell wall organization and biogenesis	0.958202
YCL008C	STP22	protein binding activity	protein-membrane targeting, protein-vacuolar targeting	1.06807
YCL009C	ILV6	* acetolactate synthase activity, * enzyme regulator activity	branched chain family amino acid biosynthesis	1.59254
YCL010C	SGF29	histone acetylation	unknown	0.998934
YCL011C	GBP2	RNA binding activity, telomeric DNA binding activity	poly(A)+ mRNA-nucleus export, telomere maintenance	1.40005
YCL014W	BUD3	unknown	axial budding, cytokinesis, bud site selection	0.791435
YCL016C	DCC1	unknown	sister chromatid cohesion	1.04129
YCL017C	NFS1	cysteine desulfhydrase activity	iron ion homeostasis, iron-sulfur cluster assembly	0.953827
YCL020W		unknown	unknown	0.848887
YCL021W-A		unknown	unknown	0.988604
YCL022C		unknown	unknown	0.753646
YCL023C		unknown	unknown	0.473166
YCL024W	KCC4	protein kinase activity	axial budding, protein amino acid phosphorylation, bud growth, septin checkpoint, septin ring assembly	0.995498
YCL025C	AGP1	amino acid transporter activity	amino acid transport	1.65752
YCL026C-A	FRM2		negative regulation of fatty acid metabolism	0.739378
YCL026C-B		unknown	unknown	0.917017
YCL027W	FUS1	unknown	conjugation with cellular fusion	1.10254
YCL028W	RNQ1	unknown	unknown	1.101
YCL029C	BIK1	microtubule binding activity	mitotic anaphase B, mitotic spindle assembly	1.29331
YCL030C	HIS4	histidinol dehydrogenase activity, phosphoribosyl-AMP cyclohydrolase activity, phosphoribosyl-ATP pyrophosphatase activity	histidine biosynthesis	1.60086
YCL031C	RRP7	unknown	35S primary transcript processing, ribosomal small subunit assembly and maintenance	1.54163
YCL032W	STE50	protein kinase regulator activity	MAPKKK cascade (osmolarity sensing), MAPKKK cascade (pseudohyphal growth), response to pheromone, signal transduction during conjugation with cellular fusion	1.65897
YCL033C		protein-methionine-R-oxide reductase activity	response to oxidative stress	2.14526
YCL034W	LSB5	unknown	actin filament organization, endocytosis	0.600718
YCL035C	GRX1	thiol-disulfide exchange intermediate activity	regulation of redox homeostasis, response to oxidative stress	1.03445
YCL036W	GFD2	unknown	unknown	1.05755
YCL037C	SRO9	RNA binding	protein biosynthesis	1.53357
YCL038C	AUT4	unknown	autophagy, * protein-vacuolar targeting	1.20705
YCL039W	MOH2	unknown	unknown	1.03812
YCL040W	GLK1	glucokinase activity	carbohydrate metabolism	0.829331
YCL043C	PDI1	* protein disulfide isomerase activity	protein folding, protein disulfide-isomerase reaction	1.24564
YCL044C		unknown	unknown	1.29639
YCL046W		unknown	unknown	1.23961
YCL047C		unknown	unknown	0.94276
YCL048W		unknown	unknown	0.657822
YCL049C		unknown	unknown	1.35087
YCL050C	APA1	bis(5'-nucleosyl)-tetraphosphatase	nucleotide metabolism	1.30213
YCL051W	LRE1	protein kinase inhibitor activity, transcription regulator activity	cell wall organization and biogenesis, response to heat	1.1616
YCL052C	PBN1	unknown	protein processing	0.908161
YCL054W	SPB1	RNA methyltransferase	rRNA processing	1.04516
YCL055W	KAR4	transcription regulator activity	karyogamy during conjugation with cellular fusion, meiosis, mitosis, * positive regulation of transcription from Pol II promoter	0.778023
YCL056C		unknown	unknown	0.693604
YCL057W	PRD1	metalloendopeptidase, saccharolysin	proteolysis and peptidolysis	1.26721
YCL058C	FYV5	unknown	unknown	0.964412
YCL059C	KRR1	unknown	ribosome biogenesis	1.15415
YCL061C	MRC1	unknown	DNA replication checkpoint, chromatin silencing at HML and HMR (sensu Saccharomyces), chromatin silencing at telomere	0.758976
YCL063W	VAC17	receptor activity	vacuole inheritance	1.36611
YCL064C	CHA1	L-serine ammonia-lyase activity, threonine dehydratase activity	serine family amino acid catabolism, threonine catabolism	1.21679
YCL065W		unknown	unknown	1.07287
YCL066W	HMLALPHA1	transcription co-activator activity	regulation of transcription from Pol II promoter, regulation of transcription, mating-type specific	1.01542
YCL067C	MHLALPHA2	transcription co-repressor	donor preference, regulation of transcription from Pol II promoter, regulation of transcription, mating-type specific	0.634342
YCL068C		unknown	unknown	1.32632
YCL069W		unknown	unknown	0.966743
YCL073C		transporter activity	transport	1.00856
YCL074W		unknown	unknown	1.32897
YCL075W		unknown	unknown	1.426
YCL076W		unknown	unknown	0.892915
YCR001W		unknown	unknown	1.66737
YCR002C	CDC10	structural constituent of cytoskeleton activity	axial budding, cell wall organization and biogenesis, cellular morphogenesis, cellular morphogenesis during conjugation with cellular fusion, conjugation with cellular fusion, cytokinesis, establishment of cell polarity (sensu Saccharomyces), polar budding, spore wall assembly (sensu Saccharomyces)	0.862348
YCR003W	MRPL32	structural constituent of ribosome	protein biosynthesis	0.783513
YCR004C	YCP4	electron transporter activity	unknown	1.31969
YCR005C	CIT2	citrate (SI)-synthase activity	citrate metabolism, glutamate biosynthesis, glyoxylate cycle	0.836547
YCR006C		unknown	unknown	1.03138
YCR007C		unknown	unknown	0.70053
YCR008W	SAT4	protein kinase activity	G1/S transition of mitotic cell cycle, cation homeostasis	1.11616
YCR009C	RVS161	cytoskeletal protein binding	endocytosis, polar budding, response to osmotic stress	0.923718
YCR010C	ADY2	transporter activity	DNA metabolism, meiosis, nitrogen utilization, transport	1.26634
YCR011C	ADP1	ATP-binding cassette (ABC) transporter activity	transport	0.85093
YCR012W	PGK1	phosphoglycerate kinase activity	glycolysis, gluconeogenesis	1.6074
YCR013C		unknown	unknown	1.80689
YCR014C	POL4	beta DNA polymerase activity	base-excision repair, gap-filling, double-strand break repair	1.11862
YCR015C		unknown	unknown	0.712614
YCR016W		unknown	unknown	0.766742
YCR017C	CWH43	unknown	cell wall organization and biogenesis, signal transduction	0.960774
YCR018C	SRD1	unknown	rRNA processing	1.20054
YCR019W	MAK32	unknown	virus-host interaction	1.22232
YCR020C	PET18	unknown	mitochondrion organization and biogenesis, * thiamin metabolism	0.968579
YCR020C-A	MAK31	amino acid N-acetyltransferase activity	N-terminal protein amino acid acetylation, virus-host interaction	1.83086
YCR020W-B	HTL1	unknown	DNA replication and chromosome cycle, regulation of cell cycle	0.523746
YCR021C	HSP30	heat shock protein activity	protein folding, response to stress	1.25826
YCR022C		unknown	unknown	1.12333
YCR023C		unknown	unknown	1.28296
YCR024C		asparagine-tRNA ligase activity	protein biosynthesis	0.804561
YCR024C-A	PMP1	unknown	cation transport	0.757522
YCR025C		unknown	unknown	0.82296
YCR026C		unknown	unknown	1.16712
YCR027C	RHB1	RHEB small monomeric GTPase activity	arginine transport, * lysine transport	0.952809
YCR028C	FEN2	pantothenate transporter	pantothenate transport	0.79551
YCR030C	SYP1	unknown	unknown	0.662866
YCR031C	RPS14A	RNA binding, structural constituent of ribosome	protein biosynthesis, ribosomal small subunit assembly and maintenance	1.7612
YCR033W	SNT1	NAD-dependent histone deacetylase, * NAD-independent histone deacetylase	histone deacetylation, negative regulation of meiosis	1.39503
YCR034W	FEN1	unknown	fatty acid elongation, nonselective vesicle transport, sphingolipid biosynthesis	1.16176
YCR035C	RRP43	3'-5' exoribonuclease activity	35S primary transcript processing, mRNA catabolism	0.967194
YCR036W	RBK1	ATP binding, ribokinase	* ribose metabolism	1.04684
YCR037C	PHO87	inorganic phosphate transporter activity	phosphate transport	1.1476
YCR038C	BUD5	RAS guanyl-nucleotide exchange factor, guanyl-nucleotide exchange factor, signal transducer	axial budding, bud site selection, polar budding, pseudohyphal growth, small GTPase mediated signal transduction	1.25407
YCR039C	MATALPHA2	transcription co-repressor activity	donor preference, regulation of transcription from Pol II promoter, regulation of transcription, mating-type specific	0.855454
YCR040W	MATALPHA1	transcription co-activator activity	regulation of transcription from Pol II promoter, regulation of transcription, mating-type specific	1.14821
YCR041W		unknown	unknown	1.04064
YCR042C	TSM1	general RNA polymerase II transcription factor activity	G1-specific transcription in mitotic cell cycle, transcription initiation from Pol II promoter	0.947246
YCR043C		unknown	unknown	0.819713
YCR044C	PER1	unknown	manganese ion homeostasis, response to unfolded protein	1.24973
YCR045C		serine-type peptidase activity	unknown	1.05892
YCR046C	IMG1	structural constituent of ribosome	protein biosynthesis	0.932953
YCR047C	BUD23	S-adenosylmethionine-dependent methyltransferase activity	bud site selection	0.922867
YCR048W	ARE1	sterol O-acyltransferase activity	sterol metabolism	1.07129
YCR049C		unknown	unknown	0.979876
YCR050C		unknown	unknown	1.11402
YCR051W		unknown	unknown	0.767553
YCR052W	RSC6	unknown	chromatin modeling	0.976764
YCR053W	THR4	threonine synthase activity	threonine metabolism	1.48484
YCR054C	CTR86	unknown	unknown	0.776763
YCR057C	PWP2	snoRNA binding activity	cytokinesis, establishment of cell polarity (sensu Saccharomyces), processing of 20S pre-rRNA	1.08354
YCR059C	YIH1	unknown	regulation of amino acid metabolism	1.00663
YCR060W		unknown	unknown	0.567528
YCR061W		unknown	unknown	0.825732
YCR063W	BUD31	unknown	bud site selection	1.68122
YCR064C		unknown	unknown	2.00658
YCR065W	HCM1	specific RNA polymerase II transcription factor	spindle assembly, transcription initiation from Pol II promoter	1.11192
YCR066W	RAD18	DNA dependent ATPase activity, single-stranded DNA binding, ubiquitin conjugating enzyme activity	DNA repair	0.87352
YCR067C	SED4	unknown	ER to Golgi transport	1.21358
YCR068W	CVT17	lipase activity	autophagy, membrane degradation, vacuolar protein processing/maturation	0.986339
YCR069W	CPR4	peptidyl-prolyl cis-trans isomerase activity	unknown	1.20278
YCR071C	IMG2	structural constituent of ribosome	protein biosynthesis	1.70294
YCR072C		unknown	unknown	1.48079
YCR073C	SSK22	MAP kinase kinase kinase activity	activation of MAPKK (osmolarity sensing), osmosensory signaling pathway, protein amino acid phosphorylation	0.916976
YCR073W-A	SOL2	unknown	tRNA processing	1.1533
YCR075C	ERS1	cystine transporter activity	cystine transport	1.40252
YCR076C		unknown	unknown	1.22858
YCR077C	(PAT1)	unknown	chromosome segregation, regulation of translational initiation	0.893875
YCR079W		protein phosphatase activity	unknown	1.25593
YCR081W	SRB8	RNA polymerase II transcription mediator	negative regulation of transcription from Pol II promoter	0.884028
YCR082W		unknown	unknown	0.965944
YCR083W	TRX3	thiol-disulfide exchange intermediate activity	response to oxidative stress	1.14317
YCR084C	TUP1	general transcriptional repressor	negative regulation of transcription	1.27496
YCR085W		unknown	unknown	1.22961
YCR086W	CSM1	unknown	meiotic chromosome segregation	1.39479
YCR087W		unknown	unknown	1.1423
YCR088W	ABP1	protein binding	actin cortical patch assembly, establishment of cell polarity (sensu Saccharomyces)	1.09362
YCR089W	FIG2	unknown	cytogamy, cellular morphogenesis during conjugation with cellular fusion	1.94435
YCR090C		unknown	unknown	0.745182
YCR091W	KIN82	protein kinase	unknown	0.903917
YCR094W	CDC50	transcription regulator activity	G1 phase of mitotic cell cycle, establishment and/or maintenance of cell polarity (sensu Saccharomyces), regulation of transcription	1.25172
YCR095C		unknown	unknown	0.761726
YCR096C	HMRA2	unknown	unknown	0.88016
YCR098C	GIT1	phospholipid transporter	phospholipid transport	0.997227
YCR099C		unknown	unknown	0.846382
YCR100C		unknown	unknown	0.96911
YCR101C		unknown	unknown	0.8801
YCR102C		unknown	unknown	0.529128
YCR102W-A		unknown	unknown	0.34295
YCR104W	PAU3	unknown	unknown	0.812477
YCR105W	ADH7	alcohol dehydrogenase (NADP+) activity	alcohol metabolism	0.815789
YCR106W	RDS1	transcription factor activity	response to xenobiotic stimulus	0.864721
YCR107W	AAD3	benzyl alcohol dehydrogenase activity	aldehyde metabolism	1.00998
YDL001W	RMD1	unknown	unknown	0.858558
YDL002C	NHP10	unknown	unknown	1.00087
YDL003W	MCD1	unknown	mitotic chromosome condensation, mitotic sister chromatid cohesion	1.1331
YDL004W	ATP16	hydrogen-transporting ATP synthase activity, rotational mechanism	ATP synthesis coupled proton transport	1.17098
YDL005C	MED2	RNA polymerase II transcription mediator activity	transcription from Pol II promoter	0.990964
YDL006W	PTC1	protein phosphatase type 2C activity	mitochondrion inheritance, protein amino acid dephosphorylation, response to osmotic stress, tRNA splicing	1.47445
YDL007W	RPT2	ATPase activity, proteasome endopeptidase activity	ubiquitin-dependent protein catabolism	1.03288
YDL008W	APC11	protein binding, ubiquitin-protein ligase activity	cyclin catabolism, mitotic chromosome segregation, mitotic metaphase/anaphase transition, mitotic spindle elongation, ubiquitin-dependent protein catabolism	1.2148
YDL009C		unknown	unknown	0.902309
YDL010W		unknown	unknown	0.68599
YDL011C		unknown	unknown	0.748033
YDL012C		unknown	unknown	0.974896
YDL013W	HEX3	DNA binding activity	DNA recombination, response to DNA damage, sporulation (sensu Saccharomyces)	1.23585
YDL014W	NOP1	methyltransferase activity	35S primary transcript processing, processing of 20S pre-rRNA, RNA methylation, ribosomal large subunit assembly and maintenance	1.34683
YDL015C	TSC13	oxidoreductase activity	very-long-chain fatty acid metabolism	0.712119
YDL016C		unknown	unknown	1.2529
YDL018C	ERP3	unknown	secretory pathway	0.9643
YDL019C	OSH2	oxysterol binding activity	steroid biosynthesis	1.00706
YDL020C	RPN4	* proteasome endopeptidase	ubiquitin-dependent protein catabolism	0.924253
YDL021W	GPM2	phosphoglycerate mutase activity	glycolysis, gluconeogenesis	0.950428
YDL022W	GPD1	glycerol-3-phosphate dehydrogenase (NAD+) activity	intracellular accumulation of glycerol	1.18623
YDL023C		unknown	unknown	0.950748
YDL024C	DIA3	acid phosphatase activity	invasive growth, pseudohyphal growth	0.82178
YDL025C		protein kinase activity	unknown	1.05079
YDL026W		unknown	unknown	0.846599
YDL027C		unknown	unknown	0.560661
YDL028C	MPS1	protein threonine/tyrosine kinase activity	mitotic spindle checkpoint, spindle pole body duplication (sensu Saccharomyces)	0.921107
YDL029W	ARP2	actin binding, structural constituent of cytoskeleton	actin filament organization	1.12154
YDL031W	DBP10	ATP dependent RNA helicase activity	35S primary transcript processing, ribosomal large subunit assembly and maintenance	1.03204
YDL032W		unknown	unknown	1.08475
YDL033C		tRNA (5-methylaminomethyl-2-thiouridylate) methyltransferase activity	unknown	1.193
YDL034W		unknown	unknown	1.11321
YDL035C	GPR1	G-protein coupled receptor activity	G-protein coupled receptor protein signaling pathway, pseudohyphal growth	0.924843
YDL036C		unknown	unknown	1.28472
YDL037C	BSC1	unknown	unknown	0.840828
YDL038C		unknown	unknown	0.238114
YDL039C	PRM7	unknown	conjugation with cellular fusion	1.07742
YDL040C	NAT1	peptide alpha-N-acetyltransferase activity	protein amino acid acetylation	1.02155
YDL041W	KRE26	unknown	unknown	1.17004
YDL042C	SIR2	histone binding activity, histone deacetylase activity	cell aging (sensu Saccharomyces), chromatin assembly/disassembly, chromatin silencing at HML and HMR (sensu Saccharomyces), chromatin silencing at telomere, double-strand break repair via nonhomologous end-joining	1.16572
YDL043C	PRP11	RNA binding	spliceosome assembly	0.795621
YDL044C	MTF2	RNA binding	mRNA processing, protein biosynthesis	1.01026
YDL045C	FAD1	FMN adenylyltransferase activity	FAD biosynthesis	0.865339
YDL045W-A	MRP10	structural constituent of ribosome	protein biosynthesis	0.980725
YDL046W	NPC2	unknown	unknown	1.80558
YDL047W	SIT4	protein serine/threonine phosphatase activity	G1/S transition of mitotic cell cycle, actin cytoskeleton organization and biogenesis, cell wall organization and biogenesis, protein amino acid phosphorylation, protein kinase cascade	1.42887
YDL048C	STP4	unknown	unknown	2.81581
YDL049C	KNH1	unknown	beta-1,6 glucan biosynthesis	1.09545
YDL050C		unknown	unknown	1.07419
YDL051W	LHP1	RNA binding	tRNA processing	2.2109
YDL052C	SLC1	1-acylglycerol-3-phosphate O-acyltransferase activity	sphingolipid biosynthesis	1.11717
YDL053C	PBP4	unknown	unknown	0.722894
YDL054C	MCH1	NOT a monocarboxylic acid transporter activity, transporter activity	transport	1.07951
YDL055C	PSA1	mannose-1-phosphate guanylyltransferase	GDP-mannose biosynthesis, cell wall mannoprotein biosynthesis, * protein amino acid glycosylation	1.72523
YDL056W	MBP1	DNA binding activity, transcription factor activity	DNA replication, regulation of cell cycle	1.08678
YDL057W		unknown	unknown	0.953626
YDL058W	USO1		ER to Golgi transport, protein complex assembly	0.757522
YDL059C	RAD59	DNA strand annealing activity	double-strand break repair via break-induced replication, double-strand break repair via single-strand annealing, telomerase-independent telomere maintenance	1.18171
YDL060W	TSR1	unknown	ribosome biogenesis and assembly	0.892719
YDL061C	RPS29B	structural constituent of ribosome	* protein biosynthesis	1.63092
YDL062W		unknown	unknown	1.05056
YDL063C		unknown	unknown	0.998301
YDL064W	UBC9	ubiquitin-like conjugating enzyme activity	* G2/M transition of mitotic cell cycle, mitotic spindle elongation, protein modification	0.787578
YDL065C	PEX19	unknown	peroxisome organization and biogenesis, protein-peroxisome targeting	0.844727
YDL066W	IDP1	isocitrate dehydrogenase (NADP+) activity	glutamate biosynthesis, isocitrate metabolism	1.32002
YDL067C	COX9	cytochrome c oxidase	aerobic respiration	1.4417
YDL068W		unknown	unknown	0.619243
YDL069C	CBS1	translation factor activity, nucleic acid binding	protein biosynthesis	0.667196
YDL070W	BDF2	unknown	unknown	1.34155
YDL071C		unknown	unknown	1.21562
YDL072C		unknown	unknown	1.70134
YDL073W		unknown	unknown	0.790045
YDL074C	BRE1	unknown	transport	0.972485
YDL075W	RPL31A	structural constituent of ribosome	protein biosynthesis	1.48591
YDL076C	RXT3	unknown	unknown	0.960544
YDL077C	VAM6	Rab guanyl-nucleotide exchange factor activity	homotypic vacuole fusion (non-autophagic), vacuole organization and biogenesis	1.19987
YDL078C	MDH3	malic enzyme activity	NADH regeneration, fatty acid beta-oxidation, glyoxylate cycle, malate metabolism	1.04165
YDL079C	MRK1	glycogen synthase kinase 3 activity	protein amino acid phosphorylation, proteolysis and peptidolysis, response to stress	0.792281
YDL080C	THI3	carboxy-lyase activity, transcriptional activator activity	thiamin biosynthesis	1.12794
YDL081C	RPP1A	structural constituent of ribosome	protein biosynthesis, translational elongation	1.36912
YDL082W	RPL13A	structural constituent of ribosome	protein biosynthesis	1.53858
YDL083C	RPS16B	structural constituent of ribosome	protein biosynthesis	1.68906
YDL084W	SUB2	ATP dependent RNA helicase activity, pre-mRNA splicing factor activity	lariat formation, 5'-splice site cleavage, mRNA-nucleus export	1.1931
YDL085C-A		unknown	unknown	1.20786
YDL085W	NDE2	NADH dehydrogenase activity	NADH oxidation, ethanol fermentation	1.61956
YDL086W		carboxymethylenebutenolidase activity	unknown	0.986977
YDL087C	LUC7	mRNA binding activity	mRNA splice site selection	1.05598
YDL088C	ASM4	structural molecule	NLS-bearing substrate-nucleus import, mRNA-binding (hnRNP) protein-nucleus import, mRNA-nucleus export, nuclear pore organization and biogenesis, protein-nucleus export, * protein-nucleus import, docking, rRNA-nucleus export, ribosomal protein-nucleus import, * snRNA-nucleus export, snRNP protein-nucleus import	1.05034
YDL089W		unknown	unknown	0.648011
YDL090C	RAM1	protein farnesyltransferase activity	protein amino acid farnesylation	1.07878
YDL091C		unknown	unknown	0.877133
YDL092W	SRP14	signal sequence binding	protein-ER targeting	0.750527
YDL093W	PMT5	dolichyl-phosphate-mannose-protein mannosyltransferase activity	O-linked glycosylation	1.09365
YDL094C		unknown	unknown	0.732831
YDL095W	PMT1	dolichyl-phosphate-mannose-protein mannosyltransferase activity	O-linked glycosylation	1.344
YDL096C		unknown	unknown	1.10496
YDL097C	RPN6	proteasome endopeptidase activity, structural molecule activity	ubiquitin-dependent protein catabolism	1.19823
YDL098C	SNU23	* pre-mRNA splicing factor	mRNA splicing	0.821305
YDL099W		unknown	unknown	1.10629
YDL100C		unknown	unknown	1.26472
YDL101C	DUN1	* protein kinase	* DNA damage checkpoint, cell cycle checkpoint, protein amino acid phosphorylation	1.01938
YDL102W	CDC2	delta DNA polymerase activity	base-excision repair, lagging strand elongation, leading strand elongation, mismatch repair, mutagenesis, nucleotide-excision repair, postreplication repair	1.3501
YDL103C	QRI1	UDP-N-acetylglucosamine pyrophosphorylase activity	UDP-N-acetylglucosamine biosynthesis	1.02144
YDL104C	QRI7	unknown	unknown	1.01502
YDL105W	QRI2	unknown	unknown	0.910238
YDL106C	PHO2	transcription factor activity	cellular response to phosphate starvation, histidine biosynthesis, purine base biosynthesis, transcription	0.864663
YDL107W	MSS2	protein stabilization	mitochondrial translocation, protein complex assembly	0.973244
YDL108W	KIN28	cyclin-dependent protein kinase, general RNA polymerase II transcription factor	negative regulation of transcription from Pol II promoter, mitotic, protein amino acid phosphorylation, transcription initiation from Pol II promoter	1.20848
YDL109C		lipase activity	lipid metabolism	1.24344
YDL110C		unknown	unknown	0.774626
YDL111C	RPR42	3'-5' exoribonuclease activity	35S primary transcript processing	1.18324
YDL112W	TRM3	tRNA (guanosine) methyltransferase activity	tRNA methylation	0.898498
YDL113C	CVT20	lipid binding	autophagy, protein-vacuolar targeting	0.670267
YDL114W		unknown	unknown	0.864178
YDL115C	IWR1	unknown	unknown	0.990939
YDL116W	NUP84	structural molecule activity	NLS-bearing substrate-nucleus import, mRNA-binding (hnRNP) protein-nucleus import, mRNA-nucleus export, nuclear membrane organization and biogenesis, nuclear pore organization and biogenesis, protein-nucleus export, rRNA-nucleus export, ribosomal protein-nucleus import, snRNA-nucleus export, snRNP protein-nucleus import, tRNA-nucleus export	0.849334
YDL117W	CYK3	molecular_function unknown	cytokinesis	1.05624
YDL118W		unknown	unknown	1.18912
YDL119C		transporter activity	transport	1.03965
YDL120W	YFH1	enzyme regulator activity	iron incorporation into metallo-sulfur cluster, iron ion homeostasis, oxygen and reactive oxygen species metabolism	1.14444
YDL121C		unknown	unknown	0.735561
YDL122W	UBP1	ubiquitin-specific protease activity	protein deubiquitination	1.03462
YDL123W	SNA4	unknown	unknown	0.946668
YDL124W		unknown	unknown	1.28345
YDL125C	HNT1	hydrolase, nucleotide binding	* nucleotide metabolism	1.73928
YDL126C	CDC48	ATPase activity	ER-associated protein catabolism, cell cycle, non-selective vesicle fusion, protein transport, ubiquitin-dependent protein catabolism	1.40336
YDL127W	PCL2	cyclin-dependent protein kinase, intrinsic regulator activity	cell cycle	1.0086
YDL128W	VCX1	calcium ion transporter activity, calcium:hydrogen antiporter activity	calcium ion homeostasis, calcium ion transport	1.56187
YDL129W		unknown	unknown	1.13449
YDL130W	RPP1B	structural constituent of ribosome	protein biosynthesis, * translational elongation	1.75214
YDL130W-A	STF1	unknown	ATP synthesis coupled proton transport	0.736095
YDL131W	LYS21	homocitrate synthase activity	lysine biosynthesis, aminoadipic pathway	1.05947
YDL132W	CDC53	structural molecule activity, ubiquitin-protein ligase activity	G1/S transition of mitotic cell cycle, G2/M transition of mitotic cell cycle, ubiquitin-dependent protein catabolism	0.912078
YDL133W		unknown	unknown	0.753059
YDL134C	PPH21	protein phosphatase type 2A activity	G1/S transition of mitotic cell cycle, actin filament organization, bud growth, mitotic spindle checkpoint, protein biosynthesis	1.20449
YDL135C	RDI1	Rho GDP-dissociation inhibitor, signal transducer	actin filament organization, small GTPase mediated signal transduction	1.27741
YDL136W	RPL35B	structural constituent of ribosome	protein biosynthesis	1.05286
YDL137W	ARF2	ARF small monomeric GTPase activity	ER to Golgi transport, intra-Golgi transport	1.51071
YDL139C	SCM3	unknown	unknown	0.890799
YDL140C	RPO21	DNA-directed RNA polymerase activity	transcription from Pol II promoter	2.11782
YDL141W	BPL1	biotin-[acetyl-CoA-carboxylase] ligase, biotin-[methylcrotonoyl-CoA-carboxylase] ligase, biotin-[methylmalonyl-CoA-carboxyltransferase] ligase, biotin-[propionyl-CoA-carboxylase (ATP-hydrolyzing)] ligase	protein modification	1.08848
YDL142C	CRD1	cardiolipin synthase activity	lipid biosynthesis, mitochondrial membrane organization and biogenesis	0.845799
YDL143W	CCT4	chaperone activity	cytoskeleton organization and biogenesis, protein folding	1.38023
YDL144C		unknown	unknown	1.11098
YDL145C	COP1		ER to Golgi transport, retrograde (Golgi to ER) transport	1.07925
YDL146W		unknown	unknown	0.897371
YDL147W	RPN5	endopeptidase activity	ubiquitin-dependent protein catabolism	0.845485
YDL148C	NOP14	snoRNA binding activity	processing of 20S pre-rRNA	0.713413
YDL149W	APG9		autophagy, autophagic vacuole formation, protein-vacuolar targeting	0.782535
YDL150W	RPC53	DNA-directed RNA polymerase activity	transcription from Pol III promoter	1.31084
YDL152W		unknown	unknown	1.04627
YDL153C	SAS10	snoRNA binding	establishment and/or maintenance of chromatin architecture, processing of 20S pre-rRNA	0.967323
YDL154W	MSH5	unknown	meiotic recombination	0.692117
YDL155W	CLB3	cyclin-dependent protein kinase, regulator activity	G1/S transition of mitotic cell cycle, G2/M transition of mitotic cell cycle, regulation of CDK activity,	1.3718
YDL156W		unknown	unknown	1.31967
YDL157C		unknown	unknown	1.18688
YDL158C		unknown	unknown	1.24815
YDL159W	STE7	MAP kinase kinase	protein amino acid phosphorylation, * pseudohyphal growth, signal transduction during conjugation with cellular fusion	1.32706
YDL161W	ENT1	cytoskeletal adaptor activity	actin cortical patch assembly, actin filament organization, endocytosis	2.25612
YDL162C		unknown	unknown	1.20257
YDL163W		unknown	unknown	1.38018
YDL164C	CDC9	DNA ligase (ATP)	DNA ligation, * DNA recombination, base-excision repair, lagging strand elongation, nucleotide-excision repair	1.17226
YDL165W	CDC36	3'-5' exoribonuclease activity	negative regulation of transcription from Pol II promoter, poly(A) tail shortening, regulation of cell cycle, regulation of transcription from Pol II promoter, response to pheromone during conjugation with cellular fusion	1.18147
YDL166C	FAP7	unknown	response to oxidative stress	1.76794
YDL167C	NRP1	unknown	unknown	1.57925
YDL168W	SFA1	formaldehyde dehydrogenase (glutathione) activity	formaldehyde assimilation	1.15851
YDL169C	UGX2	unknown	unknown	0.993836
YDL170W	UGA3	specific RNA polymerase II transcription factor	nitrogen utilization, regulation of transcription from Pol II promoter	2.84333
YDL171C	GLT1	glutamate synthase (NADH) activity	glutamate biosynthesis	1.14635
YDL172C		unknown	unknown	0.41096
YDL173W		unknown	unknown	0.987109
YDL174C	DLD1	D-lactate dehydrogenase (cytochrome) activity	aerobic respiration, carbohydrate metabolism	1.27625
YDL175C	AIR2	unknown	mRNA-nucleus export	1.04932
YDL176W		unknown	unknown	1.02878
YDL177C		unknown	unknown	1.08874
YDL178W	DLD2	D-lactate dehydrogenase (cytochrome)	unknown	1.12998
YDL179W	PCL9	cyclin-dependent protein kinase, regulator activity	cell cycle	1.10025
YDL180W		unknown	unknown	0.914583
YDL181W	INH1	unknown	ATP synthesis coupled proton transport	2.03443
YDL182W	LYS20	homocitrate synthase activity	lysine biosynthesis, aminoadipic pathway	1.18534
YDL183C		unknown	unknown	0.693424
YDL185W	TFP1	endodeoxyribonuclease activity, hydrogen-transporting ATPase activity, rotational mechanism	intron homing, protein metabolism, vacuolar acidification	1.04109
YDL186W		unknown	unknown	0.974461
YDL187C		unknown	unknown	2.28609
YDL188C	PPH22	protein phosphatase type 2A activity	G1/S transition of mitotic cell cycle, actin filament organization, bud growth, mitotic spindle checkpoint, protein biosynthesis	1.13713
YDL190C	UFD2	ubiquitin conjugating enzyme activity	response to stress, ubiquitin-dependent protein catabolism	0.960205
YDL191W	RPL35A	structural constituent of ribosome	protein biosynthesis	1.58575
YDL192W	ARF1	ARF small monomeric GTPase activity	ER to Golgi transport, intra-Golgi transport	0.877017
YDL193W		unknown	unknown	0.912209
YDL194W	SNF3	glucose binding activity, NOT a glucose transporter activity, receptor activity	response to glucose stimulus, signal transduction	1.05132
YDL195W	SEC31	structural molecule activity	ER to Golgi transport	1.01186
YDL196W		unknown	unknown	2.18656
YDL197C	ASF2	unknown	chromatin silencing at HML and HMR (sensu Saccharomyces)	1.18593
YDL198C	YHM1	transporter activity	transport, mitochondrial genome maintenance	1.0988
YDL199C		unknown	unknown	0.936189
YDL200C	MGT1	methylated-DNA-[protein]-cysteine S-methyltransferase activity	DNA dealkylation	0.913577
YDL201W		protein binding, tRNA (guanine-N7-)-methyltransferase activity	tRNA methylation	1.11085
YDL202W	MRPL11	structural constituent of ribosome	protein biosynthesis	1.06029
YDL203C		unknown	unknown	1.07991
YDL204W	RTN2	unknown	unknown	1.04301
YDL205C	HEM3	hydroxymethylbilane synthase activity	heme biosynthesis	1.20029
YDL206W		unknown	unknown	0.805815
YDL207W	GLE1	unknown	poly(A)+ mRNA-nucleus export	1.18445
YDL208W	NHP2	RNA binding	35S primary transcript processing, rRNA modification	1.39936
YDL209C	CWC2	unknown	mRNA splicing	1.29853
YDL210W	UGA4	gamma-aminobutyric acid transporter activity	transport	0.995188
YDL211C		unknown	unknown	0.877566
YDL212W	SHR3	chaperone activity	ER to Golgi transport, amino acid transport	0.787384
YDL213C	NOP6	unknown	response to dessication	1.04713
YDL215C	GDH2	glutamate dehydrogenase activity	nitrogen metabolism	0.875951
YDL216C	RRI1	metalloendopeptidase activity	adaptation to pheromone during conjugation with cellular fusion, protein deneddylation	0.776336
YDL217C	TIM22	* protein transporter	mitochondrial translocation	1.58772
YDL218W		unknown	unknown	0.963272
YDL219W	DTD1	hydrolase activity, acting on ester bonds	D-amino acid catabolism	0.76937
YDL220C	CDC13	single-stranded DNA binding activity	telomere capping, telomere maintenance	1.01207
YDL221W		unknown	unknown	0.701009
YDL222C		cell wall organization and biogenesis	unknown	0.780176
YDL223C	HBT1	cellular morphogenesis during conjugation with cellular fusion	shmoo tip	0.867898
YDL224C	WHI4	RNA binding	regulation of cell size	0.96344
YDL225W	SHS1	structural constituent of cytoskeleton	cytokinesis, cellular morphogenesis, establishment of cell polarity (sensu Saccharomyces)	1.03027
YDL226C	GCS1	ARF GTPase activator activity, antifungal peptide activity	ER to Golgi transport, cell cycle dependent actin filament reorganization, retrograde (Golgi to ER) transport, ER-Golgi intermediate compartment	0.963805
YDL229W	SSB1	ATPase activity, chaperone activity	protein biosynthesis	1.15726
YDL230W	PTP1	protein tyrosine phosphatase activity	protein amino acid dephosphorylation	0.991032
YDL231C	BRE4	unknown	endocytosis	1.21298
YDL232W	OST4	dolichyl-diphospho-oligosaccharide-protein glycosyltransferase	N-linked glycosylation	0.766071
YDL233W		unknown	unknown	0.793049
YDL234C	GYP7	RAB GTPase activator	vesicle-mediated transport	1.08301
YDL235C	YPD1	transferase activity, transferring phosphorus-containing groups	osmosensory signaling pathway via two-component system, response to osmotic stress	0.790118
YDL236W	PHO13	4-nitrophenylphosphatase activity, alkaline phosphatase activity	histone dephosphorylation, protein amino acid dephosphorylation	1.14693
YDL237W		unknown	unknown	1.06457
YDL238C		unknown	unknown	1.01555
YDL239C	ADY3	protein binding activity	protein complex assembly, spore wall assembly (sensu Saccharomyces), sporulation	0.637047
YDL240W	LRG1	Rho GTPase activator activity	cell wall biosynthesis (sensu Fungi), small GTPase mediated signal transduction	0.751827
YDL241W		unknown	unknown	0.887901
YDL242W		unknown	unknown	0.753461
YDL243C	AAD4	benzyl alcohol dehydrogenase	aldehyde metabolism	1.0496
YDL244W	THI13	unknown	* thiamin biosynthesis	0.750019
YDL245C	HXT15	fructose transporter activity, glucose transporter activity, mannose transporter activity	hexose transport	1.02027
YDL246C	SOR2	oxidoreductase, acting on the CH-OH group of donors, NAD or NADP as acceptor	unknown	0.887156
YDL247W	MPH2	carbohydrate transporter activity, maltose porter activity	carbohydrate transport	0.917762
YDR001C	NTH1	alpha,alpha-trehalase	response to stress, trehalose catabolism	1.11657
YDR002W	YRB1	RAN protein binding	G1/S transition of mitotic cell cycle, RNA-nucleus export, protein-nucleus import, ubiquitin-dependent protein catabolism	1.12131
YDR003W		unknown	unknown	1.23814
YDR004W	RAD57	protein binding	DNA recombinase assembly, NOT involved in double-strand break repair via break-induced replication, NOT involved in double-strand break repair via single-strand annealing, double-strand break repair via synthesis-dependent strand annealing, meiotic DNA recombinase assembly, telomerase-independent telomere maintenance	1.52987
YDR005C	MAF1	unknown	negative regulation of transcription from Pol III promoter	0.924375
YDR006C	SOK1	unknown	cAMP-mediated signaling	0.852026
YDR007W	TRP1	phosphoribosylanthranilate isomerase	* amino acid metabolism, * tryptophan biosynthesis	1.46579
YDR008C		unknown	unknown	1.48244
YDR009W	GAL3	unknown	galactose metabolism, * regulation of transcription, DNA-dependent	0.997366
YDR010C		unknown	unknown	1.01678
YDR012W	RPL4B	structural constituent of ribosome	protein biosynthesis	1.44951
YDR013W		unknown	unknown	1.03071
YDR014W	RAD61	unknown	response to radiation	0.812223
YDR015C		unknown	unknown	1.0969
YDR016C	DAD1	* structural constituent of cytoskeleton	mitotic spindle assembly (sensu Saccharomyces)	1.00418
YDR017C	KCS1	inositol/phosphatidylinositol kinase activity	response to stress, vacuole organization and biogenesis	0.843122
YDR018C		unknown	unknown	0.957064
YDR019C	GCV1	glycine dehydrogenase (decarboxylating) activity	glycine metabolism, one-carbon compound metabolism	1.12934
YDR020C		unknown	unknown	1.10373
YDR021W	FAL1	ATP dependent RNA helicase activity	35S primary transcript processing, mRNA splicing	0.813959
YDR022C	CIS1	unknown	regulation of CDK activity	1.02033
YDR023W	SES1	serine-tRNA ligase activity	amino acid activation	1.46925
YDR024W	FYV1	unknown	unknown	1.52692
YDR025W	RPS11A	structural constituent of ribosome	protein biosynthesis, regulation of translational fidelity, ribosomal small subunit assembly and maintenance	1.3993
YDR026C		unknown	unknown	1.16147
YDR027C	LUV1	unknown	Golgi to vacuole transport	1.03081
YDR028C	REG1	protein phosphatase type 1 activity, protein phosphatase type 1, intrinsic regulator activity	cell growth and/or maintenance, glycogen metabolism, negative regulation of transcription from Pol II promoter, regulation of carbohydrate metabolism	0.764251
YDR029W		unknown	unknown	0.372233
YDR031W		unknown	unknown	0.710814
YDR032C	PST2	unknown	unknown	1.31374
YDR033W	MRH1	unknown	unknown	1.46973
YDR034C	LYS14	transcriptional activator activity	lysine biosynthesis, aminoadipic pathway	0.940148
YDR034W-B		unknown	unknown	1.08087
YDR035W	ARO3	2-dehydro-3-deoxyphosphoheptonate aldolase activity	aromatic amino acid biosynthesis	1.32654
YDR036C	MRP5	unknown	endocytosis	1.08843
YDR037W	KRS1	lysine-tRNA ligase activity	lysyl-tRNA aminoacylation	1.08044
YDR038C	ENA5	ATPase activity, coupled to transmembrane movement of ions, phosphorylative mechanism	sodium ion transport	1.30229
YDR039C	ENA2	ATPase activity, coupled to transmembrane movement of ions, phosphorylative mechanism	sodium ion transport	1.28884
YDR040C	ENA1	ATPase activity, coupled to transmembrane movement of ions, phosphorylative mechanism	sodium ion transport	1.39227
YDR041W	RSM10	structural constituent of ribosome activity	protein biosynthesis	0.926225
YDR042C		unknown	unknown	0.719802
YDR043C	NRG1	DNA binding activity, transcriptional repressor activity	glucose metabolism, invasive growth, regulation of transcription from Pol II promoter, response to pH	0.754871
YDR044W	HEM13	coproporphyrinogen oxidase	heme biosynthesis	1.03386
YDR045C	RPC11	DNA-directed RNA polymerase activity	transcription from Pol III promoter	0.867612
YDR046C	BAP3	amino acid transporter activity	amino acid transport	1.15496
YDR047W	HEM12	uroporphyrinogen decarboxylase	heme biosynthesis	1.35275
YDR048C		unknown	unknown	0.526274
YDR049W		unknown	unknown	0.818729
YDR050C	TPI1	triose-phosphate isomerase activity	glycolysis, gluconeogenesis	1.64609
YDR051C		unknown	unknown	0.969088
YDR053W		unknown	unknown	1.40721
YDR054C	CDC34	ubiquitin conjugating enzyme activity, ubiquitin-protein ligase activity	G1/S transition of mitotic cell cycle, G2/M transition of mitotic cell cycle, ubiquitin-dependent protein catabolism	0.954212
YDR055W	PST1	unknown	unknown	0.82015
YDR056C		unknown	unknown	1.12138
YDR057W	YOS9	protein transporter activity	ER to Golgi transport	0.960732
YDR058C	TGL2	triacylglycerol lipase activity	lipid metabolism	0.716122
YDR059C	UBC5	ubiquitin conjugating enzyme activity	endocytosis, protein monoubiquitination, protein polyubiquitination, response to stress, response to unfolded protein, sporulation (sensu Saccharomyces)	0.946601
YDR060W	MAK21	unknown	ribosomal large subunit assembly and maintenance	1.23929
YDR061W		unknown	unknown	1.16912
YDR062W	LCB2	serine C-palmitoyltransferase activity	sphingolipid biosynthesis	1.14742
YDR063W		unknown	unknown	0.779585
YDR064W	RPS13	structural constituent of ribosome	protein biosynthesis	1.44424
YDR065W		unknown	unknown	0.825824
YDR066C		unknown	unknown	0.649743
YDR067C		unknown	unknown	0.871234
YDR068W	DOS2	unknown	unknown	0.643601
YDR069C	DOA4	proteasome endopeptidase activity, ubiquitin-specific protease activity	protein degradation, regulation of DNA replication	0.835722
YDR070C		unknown	unknown	0.980287
YDR071C	PAA1	unknown	unknown	0.264048
YDR072C	IPT1	transferase, transferring phosphorus-containing groups	mannosyl diphosphorylinositol ceramide metabolism	1.43869
YDR073W	SNF11	general RNA polymerase II transcription factor activity	chromatin modeling	0.946956
YDR074W	TPS2	trehalose phosphatase activity	carbohydrate metabolism, response to stress	1.09839
YDR075W	PPH3	protein phosphatase type 2A activity	nitrogen metabolism, protein amino acid dephosphorylation	1.12932
YDR076W	RAD55	protein binding activity	DNA recombinase assembly, NOT involved in double-strand break repair via break-induced replication, NOT involved in double-strand break repair via single-strand annealing, double-strand break repair via synthesis-dependent strand annealing, meiotic DNA recombinase assembly	0.93975
YDR077W	SED1	* structural constituent of cell wall	cell wall organization and biogenesis	1.53626
YDR078C	SHU2	unknown	unknown	1.03554
YDR079C-A		unknown	unknown	0.800101
YDR079W	PET100	chaperone activity	aerobic respiration, cytochrome c oxidase biogenesis	0.61755
YDR080W	VPS41	Rab guanyl-nucleotide exchange factor activity	high affinity iron ion transport, homotypic vacuole fusion (non-autophagic), protein transport, vacuole organization and biogenesis	0.474795
YDR081C	PDC2	transcription regulator activity	ethanol fermentation, thiamin biosynthesis, transcription from Pol II promoter	0.93115
YDR082W	STN1	protein binding	* telomere capping	0.816827
YDR083W	RRP8	methyltransferase activity	rRNA processing	0.816043
YDR084C		unknown	unknown	1.13769
YDR085C	AFR1	receptor signaling protein activity	regulation of G-protein coupled receptor protein signaling pathway, signal transduction during conjugation with cellular fusion	0.927475
YDR086C	SSS1	protein transporter	co-translational membrane targeting	1.09868
YDR087C	RRP1	unknown	rRNA processing	0.738169
YDR088C	SLU7	protein binding activity	mRNA splicing	0.84759
YDR089W		unknown	unknown	0.95479
YDR090C		unknown	unknown	0.762291
YDR091C	RLI1	ATP-binding cassette (ABC) transporter activity	unknown	0.962776
YDR092W	UBC13	ubiquitin conjugating enzyme activity	post-replication repair, protein monoubiquitination, protein polyubiquitination	1.33663
YDR093W	DNF2	phospholipid-translocating ATPase activity	intracellular protein transport	0.827207
YDR094W		unknown	unknown	0.614708
YDR095C		unknown	unknown	0.893513
YDR096W	GIS1	transcription factor activity	intracellular signaling cascade	0.81835
YDR097C	MSH6	ATP binding activity, ATPase activity, DNA binding activity	mismatch repair	1.48822
YDR098C	GRX3	thiol-disulfide exchange intermediate activity	response to oxidative stress	0.93389
YDR099W	BMH2	DNA binding	RAS protein signal transduction, activation of MAPK (pseudohyphal growth), glycogen metabolism, pseudohyphal growth, sporulation (sensu Saccharomyces)	1.31361
YDR100W	TVP15	unknown	unknown	0.945706
YDR101C		unknown	unknown	1.10936
YDR102C		unknown	unknown	0.517303
YDR103W	STE5	MAP-kinase scaffold protein activity	signal transduction during conjugation with cellular fusion	0.913716
YDR104C	SPO71	unknown	spore wall assembly (sensu Saccharomyces)	1.12746
YDR105C	TMS1	unknown	unknown	0.757719
YDR106W	ARP10	unknown	unknown	0.599569
YDR107C		unknown	unknown	1.00232
YDR108W	GSG1	unknown	meiosis, ER to Golgi transport	0.956348
YDR109C		kinase	unknown	1.37563
YDR110W	FOB1	ribosomal DNA (rDNA) binding activity	DNA recombination, extrachromosomal circular DNA accumulation	0.95946
YDR111C		transaminase	unknown	1.31213
YDR112W		unknown	unknown	0.978243
YDR113C	PDS1	protein binding activity	mitotic sister chromatid separation, protein-nucleus import	1.30669
YDR114C		unknown	unknown	0.699932
YDR115W		structural constituent of ribosome activity	aerobic respiration	1.34598
YDR116C	MRPL1	structural constituent of ribosome	aerobic respiration, meiosis, protein biosynthesis	0.977803
YDR117C		unknown	unknown	0.771141
YDR118W	APC4	protein binding, ubiquitin-protein ligase activity	cyclin catabolism, mitotic chromosome segregation, mitotic metaphase/anaphase transition, mitotic spindle elongation, ubiquitin-dependent protein catabolism	0.653281
YDR119W		unknown	unknown	1.20371
YDR120C	TRM1	tRNA (guanine-N2-)-methyltransferase activity	tRNA methylation	1.20248
YDR121W	DPB4	epsilon DNA polymerase activity	* lagging strand elongation, leading strand elongation	1.09087
YDR122W	KIN1	protein kinase activity	unknown	0.997183
YDR123C	INO2	specific RNA polymerase II transcription factor activity	phospholipid biosynthesis, positive regulation of transcription from Pol II promoter	1.52551
YDR124W		unknown	unknown	0.763537
YDR125C	ECM18	unknown	cell wall organization and biogenesis	0.773154
YDR126W	SWF1	unknown	unknown	1.01863
YDR127W	ARO1	3-dehydroquinate dehydratase activity, 3-dehydroquinate synthase activity, 3-phosphoshikimate 1-carboxyvinyltransferase activity, shikimate 5-dehydrogenase activity, shikimate kinase activity	aromatic amino acid family biosynthesis	0.804656
YDR128W		unknown	unknown	0.993176
YDR129C	SAC6	actin cross-linking activity	endocytosis, polar budding, response to osmotic stress	1.01824
YDR130C	FIN1	protein binding	unknown	0.807846
YDR131C		protein binding activity	ubiquitin-dependent protein catabolism	0.831947
YDR132C		unknown	unknown	0.742542
YDR133C		unknown	unknown	1.13432
YDR134C		unknown	unknown	0.924302
YDR135C	YCF1	arsenite transporter activity, bilirubin transporter activity, cadmium ion transporter activity	arsenite transport, bilirubin transport, cadmium ion transport, response to mercury ion	0.835578
YDR136C	VPS61	unknown	protein-vacuolar targeting	0.710954
YDR137W	RGP1	guanyl-nucleotide exchange factor activity	intracellular protein transport	1.13388
YDR139C	RUB1	* protein tagging	RUB1-dependent protein catabolism	1.36936
YDR140W	FYV9	unknown	unknown	1.22727
YDR141C	DOP1	unknown	cellular morphogenesis	1.02359
YDR142C	PEX7	peroxisome targeting signal receptor activity, peroxisome targeting signal-2 receptor activity	peroxisome organization and biogenesis, protein-peroxisome targeting	1.21544
YDR143C	SAN1	unknown	establishment and/or maintenance of chromatin architecture	1.06299
YDR144C	MKC7	aspartic-type signal peptidase activity	proteolysis and peptidolysis	1.10255
YDR145W	TAF12	unknown	transcription	0.906238
YDR146C	SWI5	transcriptional activator activity	G1-specific transcription in mitotic cell cycle	0.905377
YDR148C	KGD2	unknown	2-oxoglutarate metabolism, tricarboxylic acid cycle	1.03147
YDR149C		unknown	unknown	0.97565
YDR150W	NUM1	tubulin binding activity	microtubule cytoskeleton organization and biogenesis, nuclear migration (sensu Saccharomyces)	1.06708
YDR151C	CTH1	unknown	unknown	1.03335
YDR152W	GIR2	unknown	unknown	1.08446
YDR153C	ENT5	clathrin binding activity	Golgi to endosome transport	1.12567
YDR154C		unknown	unknown	1.07236
YDR155C	CPR1	peptidyl-prolyl cis-trans isomerase activity	protein metabolism	0.941205
YDR156W	RPA14	DNA-directed RNA polymerase activity	transcription from Pol I promoter	0.750509
YDR157W		unknown	unknown	0.847736
YDR158W	HOM2	aspartate-semialdehyde dehydrogenase	* methionine metabolism, * threonine metabolism	1.2837
YDR159W	SAC3	unknown	actin filament-based process, mitosis, protein-nucleus export	0.92598
YDR160W	SSY1	amino acid binding activity	chemosensory perception	1.01717
YDR161W	TCI1	unknown	unknown	1.16088
YDR162C	NBP2	unknown	unknown	1.28556
YDR163W		unknown	unknown	1.13347
YDR164C	SEC1	SNARE binding activity	exocytosis, non-selective vesicle docking, non-selective vesicle fusion	0.995579
YDR166C	SEC5	unknown	Golgi to plasma membrane transport, cytokinesis, establishment of cell polarity (sensu Saccharomyces), nonselective vesicle docking, nonselective vesicle fusion, polar budding	0.754717
YDR167W	TAF10	general RNA polymerase II transcription factor	G1-specific transcription in mitotic cell cycle, chromatin modification, establishment and/or maintenance of chromatin architecture, * histone acetylation, * protein amino acid acetylation, transcription initiation from Pol II promoter	1.69323
YDR168W	CDC37	chaperone activity	regulation of cell cycle, signal transduction, spindle pole body duplication (sensu Saccharomyces)	0.923149
YDR169C	STB3	unknown	unknown	1.46843
YDR170C	SEC7	ARF guanyl-nucleotide exchange factor activity	ER to Golgi transport, intra-Golgi transport	0.936995
YDR171W	HSP42	chaperone activity, heat shock protein activity	cytoskeleton organization and biogenesis, response to stress	1.11598
YDR172W	SUP35	translation release factor	* translational termination	1.60015
YDR173C	ARG82	* inositol/phosphatidylinositol kinase	arginine metabolism, * phosphorylation	0.957196
YDR174W	HMO1	RNA polymerase I transcription factor activity, single-stranded DNA binding activity	plasmid maintenance	2.1362
YDR175C	RSM24	structural constituent of ribosome	protein biosynthesis, aerobic respiration	1.07825
YDR176W	NGG1	transcription cofactor	* chromatin modification, histone acetylation	1.34615
YDR177W	UBC1	ubiquitin conjugating enzyme	* endocytosis, * germination (sensu Saccharomyces), protein monoubiquitination, protein polyubiquitination	1.7169
YDR178W	SDH4	succinate dehydrogenase (ubiquinone) activity	mitochondrial electron transport, succinate to ubiquinone, tricarboxylic acid cycle	0.937196
YDR179C	CSN9	unknown	adaptation to pheromone during conjugation with cellular fusion, protein deneddylation	0.686935
YDR180W	SCC2	protein kinase activity	mitotic sister chromatid cohesion	0.574974
YDR181C	SAS4	H3/H4 histone acetyltransferase activity, acetyltransferase activity	chromatin silencing at telomere	0.846413
YDR182W	CDC1	unknown	DNA recombination, bud growth, conjugation with cellular fusion, manganese homeostasis, metal ion homeostasis, spindle pole body duplication (sensu Saccharomyces)	1.14597
YDR183W	PLP1	GTPase inhibitor activity	positive regulation of transcription from Pol II promoter by pheromones	0.787365
YDR184C	ATC1	unknown	polar budding, response to stress	2.24308
YDR185C		unknown	unknown	0.831249
YDR187C		unknown	unknown	1.27835
YDR188W	CCT6	chaperone activity	protein folding, cytoskeleton organization and biogenesis	1.28512
YDR189W	SLY1	SNARE binding	ER to Golgi transport	1.38617
YDR190C	RVB1	ATPase activity	regulation of transcription from Pol II promoter	2.0237
YDR191W	HST4	DNA binding activity	chromatin silencing at telomere, short-chain fatty acid metabolism	1.04682
YDR192C	NUP42	structural molecule activity	NLS-bearing substrate-nucleus import, mRNA-binding (hnRNP) protein-nucleus import, mRNA-nucleus export, nuclear pore organization and biogenesis, protein-nucleus export, rRNA-nucleus export, ribosomal protein-nucleus import, snRNA-nucleus export, snRNP protein-nucleus import, tRNA-nucleus export	1.30831
YDR193W		unknown	unknown	1.07776
YDR194C	MSS116	RNA helicase activity	RNA splicing	0.763897
YDR196C		unknown	unknown	0.905016
YDR197W	CBS2	unknown	protein biosynthesis	0.83108
YDR198C		unknown	unknown	1.05035
YDR199W		unknown	unknown	0.96355
YDR200C	VPS64	cell cycle arrest in response to pheromone, protein-vacuolar targeting	unknown	0.681559
YDR201W	SPC19	structural constituent of cytoskeleton mitotic spindle assembly (sensu Saccharomyces)	microtubule nucleation,	1.29575
YDR202C	RAV2	unknown	vacuolar acidification	0.999109
YDR203W		unknown	unknown	1.14453
YDR204W	COQ4	unknown	ubiquinone metabolism	1.06004
YDR206W	EBS1	unknown	telomerase-dependent telomere maintenance	0.914662
YDR207C	UME6	DNA binding activity, transcription regulator activity	entry into meiosis, negative regulation of transcription, mitotic	1.06841
YDR208W	MSS4	1-phosphatidylinositol-4-phosphate 5-kinase activity	actin cable assembly, actin cytoskeleton organization and biogenesis	1.15965
YDR209C		unknown	unknown	0.837086
YDR210W		unknown	unknown	0.782139
YDR211W	GCD6	* translation initiation factor	translational initiation	1.03484
YDR212W	TCP1	chaperone activity	protein folding, cytoskeleton organization and biogenesis	1.1291
YDR214W		chaperone activator activity	protein folding, response to stress	1.05021
YDR215C		unknown	unknown	2.09626
YDR216W	ADR1	transcription factor activity	peroxisome organization and biogenesis, regulation of carbohydrate metabolism, transcription	0.766025
YDR217C	RAD9	protein binding activity	DNA repair; DNA damage checkpoint, nucleotide-excision repair, regulation of cell cycle	0.739613
YDR218C	SPR28	structural constituent of cytoskeleton	cell wall organization and biogenesis, cellular morphogenesis	0.775066
YDR219C		protein binding	ubiquitin-dependent protein catabolism	0.909779
YDR220C		unknown	unknown	0.749088
YDR221W		unknown	unknown	1.05621
YDR222W		unknown	unknown	0.800367
YDR223W		unknown	unknown	0.937564
YDR224C	HTB1	DNA binding activity	chromatin assembly/disassembly	0.893302
YDR225W	HTA1	DNA binding activity	chromatin assembly/disassembly	0.938687
YDR226W	ADK1	adenylate kinase	cell proliferation	2.05758
YDR227W	SIR4	histone binding activity, structural constituent of chromatin	cell aging (sensu Saccharomyces), chromatin silencing, double-strand break repair via nonhomologous end-joining	0.910813
YDR228C	PCF11	cleavage/polyadenylation specificity factor activity, protein binding	mRNA cleavage, mRNA polyadenylation, transcription termination from Pol II promoter	0.692933
YDR229W	IVY1	phospholipid binding	secretory pathway	1.03055
YDR230W		unknown	unknown	1.26689
YDR231C	COX20	chaperone	aerobic respiration, * cytochrome c oxidase biogenesis, protein processing	1.52207
YDR232W	HEM1	5-aminolevulinate synthase activity	heme biosynthesis	1.11259
YDR233C	RTN1	unknown	unknown	1.3561
YDR234W	LYS4	lysine biosynthesis,	lysine biosynthesis, aminoadipic pathway	1.33667
YDR235W	PRP42	RNA binding	mRNA splicing	0.74444
YDR236C	FMN1	NOT a FMN adenylyltransferase activity, riboflavin kinase activity	FMN biosynthesis	1.16046
YDR237W	MRPL7	structural constituent of ribosome	protein biosynthesis	1.33955
YDR238C	SEC26	unknown	ER to Golgi transport	0.851557
YDR239C		unknown	unknown	0.287051
YDR240C	SNU56	mRNA binding	mRNA splicing	0.836985
YDR242W	AMD2	amidase activity	unknown	0.847443
YDR243C	PRP28	ATP dependent RNA helicase activity, pre-mRNA splicing factor activity	lariat formation, 5'-splice site cleavage	0.833423
YDR244W	PEX5	peroxisome targeting sequence binding, peroxisome targeting signal receptor activity, peroxisome targeting signal-1 receptor activity	peroxisome targeting signal receptor	0.880061
YDR245W	MNN10	alpha-1,6-mannosyltransferase activity	N-glycan processing, actin filament organization, cell wall mannoprotein biosynthesis, mannan metabolism	0.991959
YDR246W	TRS23	unknown	ER to Golgi transport	1.13188
YDR247W		protein kinase activity, protein serine/threonine kinase activity	G1/S transition of mitotic cell cycle, protein amino acid phosphorylation	1.02163
YDR248C		unknown	unknown	0.842699
YDR249C		unknown	unknown	0.944663
YDR250C		unknown	unknown	0.970969
YDR251W	PAM1	unknown	pseudohyphal growth	1.05366
YDR252W	BTT1	chaperone activity	nascent polypeptide association	1.03774
YDR253C	MET32	DNA binding, specific RNA polymerase II transcription factor activity	sulfur amino acid metabolism	0.835208
YDR254W	CHL4	DNA binding	chromosome segregation	0.718146
YDR255C	RMD5	unknown	unknown	0.765045
YDR256C	CTA1	catalase	oxygen and reactive oxygen species metabolism	1.37249
YDR257C	RMS1	unknown	unknown	0.812205
YDR258C	HSP78	ATP-dependent peptidase activity, chaperone activity, heat shock protein activity	protein folding, mitochondrial genome maintenance, response to stress, mitochondrial translocation	0.898713
YDR259C	YAP6	RNA polymerase II transcription factor activity	positive regulation of transcription from Pol II promoter	0.748627
YDR260C	SWM1	unknown	regulation of mitotic metaphase/anaphase transition, spore wall assembly (sensu Saccharomyces)	0.998496
YDR261C	EXG2	glucan 1,3-beta-glucosidase activity	unknown	0.941706
YDR262W		unknown	unknown	0.831617
YDR263C	DIN7	nuclease activity	DNA repair	0.57641
YDR264C	AKR1	palmitoyltransferase activity	endocytosis, protein amino acid palmitoylation, signal transduction during conjugation with cellular fusion	1.12039
YDR265W	PEX10	unknown	peroxisome organization and biogenesis	1.02219
YDR266C		unknown	unknown	0.998064
YDR267C		unknown	unknown	1.3547
YDR268W	MSW1	tryptophan-tRNA ligase activity	tryptophanyl-tRNA aminoacylation	0.82079
YDR269C		unknown	unknown	1.02172
YDR270W	CCC2	copper-exporting ATPase activity	copper ion transport, intracellular copper ion transport	1.09598
YDR271C		unknown	unknown	1.23141
YDR272W	GLO2	hydroxyacylglutathione hydrolase activity	carbohydrate metabolism, cytoplasm	0.869305
YDR273W	DON1	unknown	meiosis, spore wall assembly (sensu Saccharomyces)	0.90178
YDR274C		unknown	unknown	0.617881
YDR275W		unknown	unknown	1.04587
YDR276C	PMP3	unknown	cation transport	1.20558
YDR277C	MTH1	unknown	glucose transport, signal transduction	0.978708
YDR278C		unknown	unknown	0.755392
YDR279W		unknown	unknown	0.980503
YDR280W	RRP45	3'-5' exoribonuclease activity	35S primary transcript processing	1.06865
YDR281C	PHM6	unknown	unknown	0.994248
YDR282C		unknown	unknown	0.721566
YDR283C	GCN2	protein kinase activity	amino acid biosynthesis, protein amino acid phosphorylation, regulation of translational initiation	1.00342
YDR284C	DPP1	diacylglycerol pyrophosphate phosphatase activity, phosphatidate phosphatase activity,	phospholipid metabolism	0.981232
YDR285W	ZIP1	unknown	meiosis, synapsis	0.651976
YDR286C		unknown	unknown	0.730604
YDR287W		myo-inositol-1(or 4)-monophosphatase activity	myo-inositol metabolism	0.800013
YDR288W		unknown	unknown	0.936752
YDR289C	RTT103	unknown	negative regulation of DNA transposition	0.805195
YDR291W		helicase activity	unknown	0.826424
YDR292C	SRP101	signal recognition particle binding activity	protein-ER targeting	1.07124
YDR293C	SSD1	RNA binding activity	cell wall organization and biogenesis	1.13283
YDR294C	DPL1	sphinganine-1-phosphate aldolase activity	calcium-mediated signaling, cellular response to starvation, sphingolipid metabolism	1.1397
YDR295C	PLO2	unknown	unknown	0.89239
YDR296W	MHR1	transcription regulator activity	mitochondrial genome maintenance	0.903201
YDR297W	SUR2	sphingosine hydroxylase	sphingolipid metabolism	1.01038
YDR298C	ATP5	hydrogen-transporting two-sector ATPase	ATP synthesis coupled proton transport	1.29021
YDR299W	BFR2	unknown	ER to Golgi transport	1.13441
YDR300C	PRO1	glutamate 5-kinase activity	proline biosynthesis	0.919973
YDR301W	CFT1	cleavage/polyadenylation specificity factor activity	mRNA cleavage, mRNA polyadenylation, transcription termination from Pol II promoter	1.03866
YDR302W	GPI11	phosphoethanolamine N-methyltransferase	GPI anchor biosynthesis	1.13507
YDR303C	RSC3	DNA binding activity	regulation of cell cycle, regulation of transcription, DNA-dependent	0.832604
YDR304C	CPR5	peptidyl-prolyl cis-trans isomerase activity	unknown	1.62549
YDR305C	HNT2	hydrolase activity, nucleoside triphosphatase activity	nucleoside catabolism	1.08551
YDR306C		protein binding	ubiquitin-dependent protein catabolism	0.87823
YDR307W		unknown	unknown	0.670496
YDR308C	SRB7	RNA polymerase II transcription mediator activity	transcription from Pol II promoter	0.756003
YDR309C	GIC2	small GTPase regulatory/interacting protein activity	Rho protein signal transduction, axial budding, establishment of cell polarity (sensu Saccharomyces)	1.2195
YDR310C	SUM1	transcriptional repressor activity	chromatin silencing at HML and HMR (sensu Saccharomyces), chromatin silencing at telomere, regulation of mitosis	1.12736
YDR311W	TFB1	general RNA polymerase II transcription factor activity	negative regulation of transcription from Pol II promoter, mitotic, nucleotide-excision repair, nucleotide-excision repair, DNA duplex unwinding, transcription initiation from Pol II promoter	0.754347
YDR312W	SSF2	rRNA binding	conjugation with cellular fusion, ribosomal large subunit assembly and maintenance	0.747382
YDR313C	PIB1	ubiquitin-protein ligase activity	protein ubiquitination	1.03512
YDR314C		unknown	unknown	0.851472
YDR315C	IPK1	inositol/phosphatidylinositol kinase activity	myo-inositol metabolism	0.81272
YDR316W		S-adenosylmethionine-dependent methyltransferase activity	unknown	1.20669
YDR317W		unknown	unknown	0.820925
YDR318W	MCM21	protein binding activity	chromosome segregation	0.909872
YDR319C		unknown	unknown	0.50774
YDR320C	SWA2	unknown	ER organization and biogenesis	1.30115
YDR320C-A	DAD4	protein binding activity	mitosis	0.731655
YDR321W	ASP1	asparaginase activity	aspartate biosynthesis	1.37999
YDR322C-A	TIM11	structural molecule activity	ATP synthesis coupled proton transport	0.74008
YDR322W	MRPL35	structural constituent of ribosome	protein biosynthesis	1.11306
YDR323C	PEP7		Golgi to vacuole transport, non-selective vesicle docking, non-selective vesicle fusion	0.80993
YDR324C		snoRNA binding activity	processing of 20S pre-rRNA	0.905669
YDR325W	YCG1	unknown	mitotic chromosome condensation	0.754943
YDR326C		unknown	unknown	0.74141
YDR327W		unknown	unknown	1.0508
YDR328C	SKP1	ubiquitin-protein ligase activity	G1/S transition of mitotic cell cycle, G2/M transition of mitotic cell cycle, ubiquitin-dependent protein catabolism	1.53434
YDR329C	PEX3	unknown	peroxisome organization and biogenesis, protein-peroxisome targeting	0.933944
YDR330W		unknown	ubiquitin-dependent protein catabolism	1.2985
YDR331W	GPI8	GPI-anchor transamidase activity	attachment of GPI anchor to protein	0.75698
YDR332W		helicase activity	unknown	0.921233
YDR333C		unknown	unknown	1.01576
YDR334W	SWR1	helicase activity	unknown	1.04116
YDR335W	MSN5	* importin-alpha export receptor	protein-nucleus export	1.05013
YDR336W		unknown	unknown	0.846731
YDR337W	MRPS28	RNA binding, structural constituent of ribosome	protein biosynthesis, ribosomal small subunit assembly and maintenance	0.883029
YDR338C		unknown	unknown	1.48134
YDR339C		unknown	unknown	0.918623
YDR340W		unknown	unknown	0.552435
YDR341C		arginine-tRNA ligase activity	protein biosynthesis	1.14199
YDR342C	HXT7	fructose transporter activity, glucose transporter activity, mannose transporter activity	hexose transport	0.926964
YDR343C	HXT6	fructose transporter activity, glucose transporter activity, mannose transporter activity	hexose transport	1.0241
YDR344C		unknown	unknown	0.729029
YDR345C	HXT3	fructose transporter activity, glucose transporter activity, * mannose transporter activity	transport	0.992088
YDR346C	SVF1	unknown	unknown	1.32762
YDR347W	MRP1	structural constituent of ribosome	protein biosynthesis	0.931432
YDR348C		unknown	unknown	1.31312
YDR349C	YPS7	aspartic-type endopeptidase activity	unknown	1.18109
YDR350C	TCM10	unknown	unknown	0.890696
YDR351W	SBE2	unknown	cell wall organization and biogenesis	1.02058
YDR352W		unknown	unknown	1.11989
YDR353W	TRR1	thioredoxin reductase (NADPH) activity	regulation of redox homeostasis	1.28005
YDR354W	TRP4	anthranilate phosphoribosyltransferase activity	tryptophan biosynthesis	1.26506
YDR355C		unknown	unknown	1.59998
YDR356W	SPC110	structural constituent of cytoskeleton	microtubule nucleation	0.924195
YDR357C		unknown	unknown	0.686296
YDR358W	GGA1	unknown	Golgi to vacuole transport	0.967833
YDR359C	VID21	unknown	unknown	0.973015
YDR360W		unknown	unknown	2.09589
YDR361C	BCP1	unknown	unknown	0.744641
YDR362C	TFC6	RNA polymerase III transcription factor activity	transcription initiation from Pol III promoter	1.08869
YDR363W	ESC2	unknown	chromatin silencing at HML and HMR (sensu Saccharomyces)	1.07425
YDR363W-A	SEM1	unknown	filamentous growth, exocytosis, regulation of cell cycle	0.998248
YDR364C	CDC40	nucleic acid binding, pre-mRNA splicing factor activity	DNA replication, S phase of mitotic cell cycle, mitotic spindle assembly (sensu Saccharomyces), nuclear mRNA splicing, via spliceosome	0.895558
YDR366C		unknown	unknown	0.435976
YDR367W		unknown	unknown	0.838132
YDR368W	YPR1	oxidoreductase activity	arabinose metabolism	1.24321
YDR369C	XRS2	protein binding activity	double-strand break repair via break-induced replication, meiotic DNA double-strand break formation	0.896664
YDR370C		unknown	unknown	0.778888
YDR371W	CTS2	unknown	unknown	0.921878
YDR372C		unknown	protein-vacuolar targeting	0.995667
YDR373W	FRQ1	calcium ion binding	unknown	0.50551
YDR374C		unknown	unknown	0.586536
YDR375C	BCS1	ATPase activity	aerobic respiration	0.87405
YDR376W	ARH1	* NADPH-adrenodoxin reductase	heme a biosynthesis, iron ion homeostasis	1.00719
YDR377W	ATP17	hydrogen-transporting two-sector ATPase	ATP synthesis coupled proton transport	1.22479
YDR378C	LSM6	pre-mRNA splicing factor activity	mRNA splicing	0.946119
YDR379C-A		unknown	unknown	0.388868
YDR379W	RGA2	Rho GTPase activator activity, signal transducer activity	actin filament organization, apical bud growth, establishment of cell polarity (sensu Saccharomyces), invasive growth, isotropic bud growth, pseudohyphal growth, signal transduction during conjugation with cellular fusion, small GTPase mediated signal transduction	0.743751
YDR380W	ARO10	carboxy-lyase activity, phenylpyruvate decarboxylase activity, pyruvate decarboxylase activity	leucine catabolism, phenylalanine catabolism	0.854331
YDR381C-A		unknown	unknown	0.852838
YDR381W	YRA1	RNA binding activity	mRNA-nucleus export	2.09284
YDR382W	RPP2B	structural constituent of ribosome	protein biosynthesis, translational elongation	1.26036
YDR383C	NKP1	unknown	unknown	0.938181
YDR384C	ATO3	transporter activity	nitrogen utilization, transport	0.869762
YDR385W	EFT2	translation elongation factor activity	translational elongation	1.74461
YDR386W	MUS81	endonuclease activity	DNA repair, meiotic recombination	0.841944
YDR387C		unknown	unknown	1.19611
YDR388W	RVS167	cytoskeletal protein binding	endocytosis, polar budding, response to osmotic stress	0.829756
YDR389W	SAC7	Rho GTPase activator activity, signal transducer activity	cell cycle dependent actin filament reorganization, small GTPase mediated signal transduction	0.764191
YDR390C	UBA2	SUMO activating enzyme activity	protein sumoylation	1.03159
YDR391C		unknown	unknown	0.961392
YDR392W	SPT3	transcription cofactor activity	chromatin modification, conjugation with cellular fusion, filamentous growth, histone acetylation, invasive growth, sporulation (sensu Fungi)	1.17924
YDR394W	RPT3	ATPase activity, proteasome endopeptidase activity	ubiquitin-dependent protein catabolism	1.36754
YDR395W	SXM1	protein carrier activity	mRNA-nucleus export, nucleocytoplasmic transport	0.980248
YDR396W		unknown	unknown	0.995136
YDR397C	NCB2	transcription co-repressor activity	negative regulation of transcription from Pol II promoter	0.954928
YDR398W	UTP5	snoRNA binding	processing of 20S pre-rRNA	1.20343
YDR399W	HPT1	hypoxanthine phosphoribosyltransferase activity	purine biosynthesis	2.0159
YDR400W	URH1	hydrolase activity, acting on glycosyl bonds	pyrimidine salvage	1.09323
YDR401W		unknown	unknown	0.625919
YDR402C	DIT2	cytochrome P450, enzyme	spore wall assembly (sensu Saccharomyces)	0.908222
YDR403W	DIT1	enzyme	* spore wall assembly (sensu Saccharomyces)	0.910122
YDR404C	RPB7	DNA-directed RNA polymerase activity	transcription from Pol II promoter	0.857066
YDR405W	MRP20	structural constituent of ribosome	protein biosynthesis	0.966243
YDR406W	PDR15	ATP-binding cassette (ABC) transporter activity	transport	0.891876
YDR407C	TRS120	molecular_function unknown	ER to Golgi transport	0.744198
YDR408C	ADE8	phosphoribosylglycinamide formyltransferase	adenine biosynthesis	1.07947
YDR409W	SIZ1	SUMO ligase activity	sumoylation	1.16986
YDR410C	STE14	protein-S-isoprenylcysteine O-methyltransferase activity	peptide pheromone maturation	0.945643
YDR411C		unknown	unknown	1.26683
YDR412W		unknown	unknown	1.16092
YDR413C		unknown	unknown	0.89586
YDR414C	ERD1	unknown	protein-ER retention	0.885579
YDR415C		unknown	unknown	1.06431
YDR416W	SYF1	unknown	cell cycle, mRNA splicing	1.12507
YDR417C		unknown	unknown	2.30449
YDR418W	RPL12B	structural constituent of ribosome	protein biosynthesis, ribosomal large subunit assembly and maintenance	1.23593
YDR419W	RAD30	eta DNA polymerase activity	DNA repair, DNA replication, bypass DNA synthesis	1.4813
YDR420W	HKR1	unknown	beta-1,3 glucan biosynthesis, bud site selection, cell wall organization and biogenesis	0.902107
YDR421W	ARO80	specific RNA polymerase II transcription factor activity	positive regulation of transcription from Pol II promoter	0.904677
YDR422C	SIP1	SNF1A/AMP-activated protein kinase activity	protein amino acid phosphorylation, signal transduction	1.24659
YDR423C	CAD1	RNA polymerase II transcription factor activity	positive regulation of transcription from Pol II promoter, response to cadmium ion	1.06558
YDR424C	DYN2	microtubule motor activity	actin filament-based process, microtubule-based process	0.866363
YDR425W		protein transporter activity	protein transport	0.750283
YDR427W	RPN9	proteasome endopeptidase activity	ubiquitin-dependent protein catabolism	1.01064
YDR428C		unknown	unknown	0.927902
YDR429C	TIF35	translation initiation factor activity	translational initiation	0.936605
YDR430C	CYM1	unknown	unknown	1.57034
YDR431W		unknown	unknown	1.12178
YDR432W	NPL3	mRNA binding activity	mRNA-nucleus export	1.12862
YDR433W	KRE22	unknown	unknown	1.10211
YDR434W	GPI17	GPI-anchor transamidase	* attachment of GPI anchor to protein	0.966338
YDR435C	PPM1	C-terminal protein carboxyl methyltransferase	C-terminal protein amino acid methylation	1.09642
YDR436W	PPZ2	protein serine/threonine phosphatase	* sodium ion homeostasis	1.43731
YDR437W		unknown	unknown	1.22687
YDR438W		unknown	unknown	1.0803
YDR439W	LRS4	unknown	* chromatin silencing at ribosomal DNA (rDNA)	1.04809
YDR440W	DOT1	protein-lysine N-methyltransferase activity	chromatin silencing at telomere, histone methylation, regulation of meiosis	0.76436
YDR441C	APT2	unknown	unknown	1.03711
YDR442W		unknown	unknown	1.15029
YDR443C	SSN2	general RNA polymerase II transcription factor activity	negative regulation of transcription from Pol II promoter	1.04427
YDR444W		unknown	unknown	1.2916
YDR446W	ECM11	unknown	cell wall organization and biogenesis	1.33797
YDR447C	RPS17B	structural constituent of ribosome	protein biosynthesis, ribosomal small subunit assembly and maintenance	1.19066
YDR448W	ADA2	transcription co-activator activity	chromatin modification, histone acetylation	1.0143
YDR449C	UTP6	snoRNA binding	processing of 20S pre-rRNA	0.812303
YDR450W	RPS18A	structural constituent of ribosome	protein biosynthesis	1.38072
YDR451C	YHP1	specific RNA polymerase II transcription factor	negative regulation of transcription from Pol II promoter, regulation of meiosis	1.19609
YDR452W	PPN1	endopolyphosphatase activity	polyphosphate metabolism	1.78652
YDR453C	TSA2	* thioredoxin peroxidase	regulation of redox homeostasis	1.15281
YDR454C	GUK1	guanylate kinase activity	GMP metabolism	0.84489
YDR455C		unknown	unknown	1.05456
YDR456W	NHX1	monovalent inorganic cation transporter activity	endosome transport, monovalent inorganic cation homeostasis, monovalent inorganic cation transport, vacuolar acidification	0.903407
YDR457W	TOM1	ubiquitin-protein ligase activity	mitosis, nucleocytoplasmic transport, protein monoubiquitination, protein polyubiquitination, nuclear organization and biogenesis	1.00401
YDR458C		unknown	unknown	0.859093
YDR459C		unknown	unknown	0.960032
YDR460W	TFB3	general RNA polymerase II transcription factor activity	negative regulation of transcription from Pol II promoter, mitotic, nucleotide-excision repair, nucleotide-excision repair, DNA duplex unwinding, transcription initiation from Pol II promoter	0.978649
YDR461W	MFA1	pheromone	signal transduction during conjugation with cellular fusion	0.881946
YDR462W	MRPL28	structural constituent of ribosome	protein biosynthesis	0.789668
YDR463W	STP1	specific RNA polymerase II transcription factor activity	tRNA splicing, positive regulation of transcription from Pol II promoter	1.17912
YDR464W	SPP41	unknown	negative regulation of transcription from Pol II promoter	0.899733
YDR466W		protein kinase activity	unknown	2.2501
YDR467C		unknown	unknown	1.47517
YDR468C	TLG1	t-SNARE, v-SNARE	non-selective vesicle fusion	0.997811
YDR469W	SDC1	chromatin binding, histone-lysine N-methyltransferase activity	chromatin silencing at telomere, histone methylation	0.663399
YDR470C	UGO1	transporter activity	mitochondrial fusion, transport	0.815439
YDR471W	RPL27B	structural constituent of ribosome	protein biosynthesis	1.55387
YDR472W	TRS31	unknown	ER to Golgi transport	0.888837
YDR473C	PRP3	pre-mRNA splicing factor activity	mRNA splicing	1.28462
YDR474C		unknown	unknown	1.12495
YDR475C	JIP4	unknown	unknown	0.79283
YDR476C		unknown	unknown	1.3789
YDR477W	SNF1	SNF1A/AMP-activated protein kinase activity	cell adhesion, cellular response to nitrogen starvation, filamentous growth, glucose metabolism, protein amino acid phosphorylation, regulation of carbohydrate metabolism, signal transduction	0.889685
YDR478W	SNM1	ribonuclease MRP	* rRNA processing	1.25183
YDR479C		unknown	unknown	1.00145
YDR480W	DIG2	transcription factor binding	invasive growth	1.00899
YDR481C	PHO8	alkaline phosphatase activity	histone dephosphorylation, protein amino acid dephosphorylation	0.976705
YDR482C	CWC21	unknown	unknown	0.86392
YDR483W	KRE2	alpha-1,2-mannosyltransferase activity	N-glycan processing, O-linked glycosylation, cell wall mannoprotein biosynthesis	1.00537
YDR484W	SAC2	protein binding	Golgi to vacuole transport, actin filament-based process	0.86886
YDR485C	VPS72	unknown	protein-vacuolar targeting	1.24627
YDR486C	VPS60	unknown	unknown	0.715428
YDR487C	RIB3	3,4 dihydroxy-2-butanone-4-phosphate synthase	vitamin B2 biosynthesis	1.19749
YDR488C	PAC11	microtubule motor activity	microtubule-based process	0.759652
YDR489W		DNA binding	DNA dependent DNA replication	0.834577
YDR490C	PKH1	protein kinase activity	MAPKKK cascade (cell wall biogenesis), endocytosis, protein amino acid phosphorylation	1.10461
YDR491C		unknown	unknown	1.11388
YDR492W		unknown	unknown	1.18049
YDR493W		unknown	unknown	1.62365
YDR494W	RSM28	unknown	unknown	0.383143
YDR495C	VPS3	unknown	protein-vacuolar targeting	0.281983
YDR496C	PUF6	unknown	unknown	1.20587
YDR497C	ITR1	myo-inositol transporter activity	myo-inositol transport	1.31764
YDR498C	SEC20	v-SNARE activity	non-selective vesicle fusion, retrograde (Golgi to ER) transport	1.05335
YDR499W	LCD1	* damaged DNA binding, protein binding	DNA damage checkpoint, establishment of protein localization, telomerase-dependent telomere maintenance	0.865967
YDR500C	RPL37B	structural constituent of ribosome	protein biosynthesis	0.988898
YDR501W	PLM2	transcription factor	unknown	0.842958
YDR502C	SAM2	methionine adenosyltransferase activity	methionine metabolism	1.07665
YDR503C	LPP1	phosphatidate phosphatase activity	* phospholipid metabolism	0.850869
YDR504C		unknown	unknown	0.39147
YDR505C	PSP1	unknown	unknown	1.00289
YDR506C		unknown	unknown	0.934361
YDR507C	GIN4	protein kinase	* axial budding, bud growth, protein amino acid phosphorylation, * septin assembly and septum formation, septin checkpoint	0.83791
YDR508C	GNP1	amino acid permease activity, amino acid transporter activity	amino acid transport	1.73216
YDR509W		unknown	unknown	1.27322
YDR510W	SMT3	protein tagging	sumoylation	1.60571
YDR511W	ACN9	unknown	carbon utilization by utilization of organic compounds,	1.31185
YDR512C	EMI1	unknown	unknown	1.11772
YDR513W	TTR1	thiol-disulfide exchange intermediate activity	regulation of redox homeostasis, response to oxidative stress	0.914243
YDR514C		unknown	unknown	0.912299
YDR515W	SLF1	RNA binding	copper ion homeostasis, regulation of translation	0.565532
YDR516C	EMI2	unknown	unknown	1.42558
YDR517W	GRH1	unknown	mitotic spindle checkpoint	1.14915
YDR518W	EUG1	protein disulfide isomerase	protein disulfide-isomerase reaction, protein folding	0.931477
YDR519W	FPR2	peptidyl-prolyl cis-trans isomerase activity	unknown	1.13881
YDR520C		unknown	unknown	0.91596
YDR521W		unknown	unknown	1.11594
YDR522C	SPS2	unknown	* sporulation (sensu Saccharomyces)	0.79517
YDR523C	SPS1	protein serine/threonine kinase	protein amino acid phosphorylation, sporulation (sensu Saccharomyces)	0.920463
YDR524C	AGE1	ARF GTPase activator activity	ER to Golgi transport, intra-Golgi transport	0.675909
YDR525W	API2	unknown	unknown	0.631459
YDR525W-A	SNA2	unknown	unknown	1.76338
YDR526C		unknown	unknown	1.09162
YDR527W		unknown	unknown	1.34155
YDR528W	HLR1	unknown	cell wall organization and biogenesis	0.842099
YDR529C	QCR7	ubiquinol-cytochrome c reductase activity	aerobic respiration, cytochrome bc(1) complex biogenesis, oxidative phosphorylation, ubiquinone to cytochrome c	1.21861
YDR530C	APA2	bis(5'-nucleosyl)-tetraphosphatase (asymmetrical) activity, bis(5'-nucleosyl)-tetraphosphatase activity	nucleotide metabolism	1.14564
YDR531W		pantothenate kinase	coenzyme A biosynthesis	0.971668
YDR532C	KRE28	unknown	unknown	0.784346
YDR533C		unknown	unknown	1.10009
YDR534C	FIT1	unknown	siderochrome transport	0.918997
YDR535C		unknown	unknown	0.920538
YDR536W	STL1	transporter activity	transport	0.98738
YDR537C		unknown	unknown	1.26124
YDR538W	PAD1	carboxy-lyase activity	aromatic compound catabolism	1.26612
YDR539W		unknown	unknown	1.17337
YDR540C		unknown	unknown	0.570751
YDR541C		dihydrokaempferol 4-reductase activity	unknown	0.947099
YEL001C		unknown	unknown	1.05527
YEL002C	WBP1	dolichyl-diphospho-oligosaccharide-protein glycosyltransferase activity	N-linked glycosylation, cell cycle	1.04034
YEL003W	GIM4	tubulin binding	tubulin folding	0.414801
YEL004W	YEA4	UDP-N-acetylglucosamine transporter activity	UDP-N-acetylglucosamine transport, cell wall chitin biosynthesis	0.514619
YEL005C	VAB2	protein binding activity	unknown	0.824365
YEL008W		unknown	unknown	1.00094
YEL009C	GCN4	DNA binding activity, transcriptional activator activity	amino acid biosynthesis, regulation of transcription from Pol II promoter	2.40091
YEL009C-A		unknown	unknown	0.504926
YEL010W		unknown	unknown	0.460512
YEL011W	GLC3	1,4-alpha-glucan branching enzyme activity	glycogen metabolism	1.2143
YEL012W	UBC8	ubiquitin conjugating enzyme	* protein monoubiquitination, protein polyubiquitination	0.847919
YEL013W	VAC8	protein binding activity	homotypic vacuole fusion (non-autophagic), microautophagy, protein-vacuolar targeting, vacuole inheritance	0.881949
YEL014C		unknown	unknown	0.67662
YEL015W	DCP3	unknown	unknown	1.31141
YEL016C		unknown	unknown	1.12689
YEL017C-A	PMP2	unknown	unknown	0.760315
YEL017W	GTT3	unknown	unknown	1.11376
YEL018W	EAF5	unknown	unknown	1.73126
YEL019C	MMS21	unknown	DNA repair	1.22657
YEL020C		unknown	unknown	0.911903
YEL021W	URA3	orotidine-5'-phosphate decarboxylase activity	pyrimidine base biosynthesis	1.26382
YEL022W	GEA2	ARF guanyl-nucleotide exchange factor activity	ER to Golgi transport, intra-Golgi transport	0.792438
YEL023C		unknown	unknown	0.773778
YEL024W	RIP1	ubiquinol-cytochrome c reductase	aerobic respiration, oxidative phosphorylation, ubiquinone to cytochrome c	0.846938
YEL025C	SRI1	unknown	unknown	1.04627
YEL026W	SNU13	pre-mRNA splicing factor activity	mRNA splicing, processing of 20S pre-rRNA	1.19081
YEL027W	CUP5	hydrogen-exporting ATPase activity	copper ion homeostasis, endocytosis, iron ion homeostasis, protein-vacuolar targeting, vacuolar acidification, vacuole organization and biogenesis	1.24536
YEL028W		unknown	unknown	1.1234
YEL029C	BUD16	unknown	bud site selection	0.869059
YEL030C-A		unknown	unknown	1.05068
YEL030W	ECM10	heat shock protein activity	protein-mitochondrial targeting	0.98927
YEL031W	SPF1	P-type ATPase	calcium ion homeostasis, protein amino acid glycosylation	1.24278
YEL032W	MCM3	ATP dependent DNA helicase activity, chromatin binding activity	DNA replication initiation, DNA unwinding, pre-replicative complex formation and maintenance	1.23525
YEL033W		unknown	unknown	2.24218
YEL034C-A		unknown	unknown	1.86617
YEL034W	HYP2	translation initiation factor activity	translational initiation	1.8514
YEL035C	UTR5	unknown	unknown	0.821665
YEL036C	ANP1	mannosyltransferase activity	N-linked glycosylation	1.09889
YEL037C	RAD23	damaged DNA binding	negative regulation of protein catabolism, nucleotide-excision repair, DNA damage recognition	1.20943
YEL038W	UTR4	unknown	unknown	0.841505
YEL039C	CYC7	electron carrier activity	electron transport	0.703426
YEL040W	UTR2	unknown	cell wall organization and biogenesis	1.2783
YEL041W		unknown	unknown	0.729709
YEL042W	GDA1	guanosine diphosphatase, uridine diphosphatase	* protein amino acid glycosylation	1.66643
YEL043W		unknown	unknown	1.19942
YEL044W	IES6	unknown	unknown	1.06956
YEL045C		unknown	unknown	1.35644
YEL046C	GLY1	threonine aldolase activity	glycine biosynthesis, threonine catabolism	1.92631
YEL047C		fumarate reductase (NADH) activity	metabolism	1.09486
YEL048C		unknown	unknown	1.20642
YEL049W	PAU2	unknown	unknown	1.11942
YEL050C	RML2	structural constituent of ribosome	fatty acid metabolism, protein biosynthesis	1.1801
YEL051W	VMA8	hydrogen-transporting two-sector ATPase activity	vacuolar acidification	1.12375
YEL052W	AFG1	adenosinetriphosphatase	unknown	1.62578
YEL053C	MAK10	amino acid N-acetyltransferase	N-terminal protein amino acid acetylation, virus-host interaction	1.0779
YEL053W-A		unknown	unknown	0.591595
YEL054C	RPL12A	structural constituent of ribosome	protein biosynthesis, ribosomal large subunit assembly and maintenance	1.64247
YEL055C	POL5	DNA-directed DNA polymerase activity	DNA dependent DNA replication	0.971177
YEL056W	HAT2	H3/H4 histone acetyltransferase activity	chromatin assembly/disassembly, chromatin silencing at telomere	1.07024
YEL057C		unknown	unknown	0.7398
YEL058W	PCM1	phosphoacetylglucosamine mutase activity	N-acetylglucosamine biosynthesis	1.20685
YEL059W		unknown	unknown	0.921804
YEL060C	PRB1	serine-type endopeptidase	response to starvation, sporulation, * vacuolar protein catabolism	1.03237
YEL061C	CIN8	microtubule motor activity	mitotic anaphase B, mitotic chromosome segregation, mitotic spindle assembly (sensu Saccharomyces)	0.614002
YEL062W	NPR2	unknown	proline transport,	0.766045
YEL063C	CAN1	arginine permease activity, basic amino acid transporter activity, lysine permease activity	basic amino acid transport	1.44064
YEL064C		transporter activity	transport	0.799991
YEL065W	SIT1	siderochrome-iron (ferrioxamine) uptake transporter	iron homeostasis, iron-siderochrome transport	1.11313
YEL066W	HPA3	histone acetyltransferase activity	histone acetylation	0.913443
YEL067C		unknown	unknown	1.05756
YEL068C		unknown	unknown	1.07998
YEL069C	HXT13	fructose transporter activity, glucose transporter activity, mannose transporter activity	hexose transport	0.985972
YEL070W		unknown	unknown	0.947515
YEL071W	DLD3	D-lactate dehydrogenase (cytochrome) activity	lactate metabolism	1.28097
YEL072W	RMD6	unknown	unknown	0.701515
YEL073C		unknown	unknown	0.728981
YEL077C		unknown	unknown	1.16589
YER002W	NOP16	unknown	ribosomal large subunit biogenesis	1.32789
YER003C	PMI40	mannose-6-phosphate isomerase activity	GDP-mannose biosynthesis, cell wall mannoprotein biosynthesis, protein amino acid glycosylation	1.21279
YER004W		unknown	unknown	0.969895
YER005W	YND1	nucleoside diphosphatase	protein amino acid glycosylation	1.44572
YER006W	NUG1	unknown	unknown	1.35913
YER007C-A		RNA binding	unknown	0.989307
YER007W	PAC2	co-chaperone activity	alpha-tubulin folding, post-chaperonin tubulin folding pathway	0.843784
YER008C	SEC3	unknown	Golgi to plasma membrane transport, cytokinesis, establishment of cell polarity (sensu Saccharomyces), non-selective vesicle docking, non-selective vesicle fusion, polar budding	0.887502
YER009W	NTF2	RAN protein binding	nucleocytoplasmic transport, protein-nucleus import	0.974475
YER010C		unknown	unknown	1.11439
YER011W	TIR1	structural constituent of cell wall	response to stress	0.688501
YER012W	PRE1	endopeptidase activity	response to stress, sporulation (sensu Saccharomyces), ubiquitin-dependent protein catabolism	0.93432
YER013W	PRP22	* ATP dependent RNA helicase, pre-mRNA splicing factor	lariat formation, 5'-splice site cleavage	0.864235
YER014W	HEM14	protoporphyrinogen oxidase	heme biosynthesis	1.18191
YER015W	FAA2	long-chain-fatty-acid-CoA-ligase	* N-terminal protein myristoylation, lipid metabolism	0.942855
YER016W	BIM1	structural constituent of cytoskeleton	microtubule depolymerization, microtubule nucleation, microtubule stabilization, mitotic spindle checkpoint, nuclear migration (sensu Saccharomyces)	1.10171
YER017C	AFG3	adenosinetriphosphatase activity, metallopeptidase activity	mitochondrial intermembrane space protein import, protein complex assembly, proteolysis and peptidolysis	1.31703
YER018C	SPC25	structural constituent of cytoskeleton	chromosome segregation, microtubule nucleation	0.677904
YER019C-A	SBH2	protein transporter activity	cotranslational membrane targeting	1.08081
YER019W	ISC1	phospholipase C activity	salinity response, sphingolipid catabolism	0.88538
YER020W	GPA2	heterotrimeric G-protein GTPase activity	cell growth and/or maintenance, pseudohyphal growth, signal transduction, sporulation (sensu Saccharomyces)	1.10665
YER021W	RPN3	proteasome endopeptidase	ubiquitin-dependent protein catabolism	1.15379
YER022W	SRB4	RNA polymerase II transcription mediator	transcription from Pol II promoter	0.938557
YER023W	PRO3	pyrroline 5-carboxylate reductase activity	proline biosynthesis	1.29439
YER024W	YAT2	carnitine O-acetyltransferase activity	alcohol metabolism, carnitine metabolism	1.12496
YER025W	GCD11	translation initiation factor	translational initiation	1.69129
YER026C	CHO1	CDP-diacylglycerol-serine O-phosphatidyltransferase activity	phosphatidylserine biosynthesis	1.16886
YER027C	GAL83	SNF1A/AMP-activated protein kinase activity	cell adhesion, filamentous growth, protein amino acid phosphorylation, signal transduction	1.07346
YER028C	MIG3	DNA binding, transcription factor activity	transcription initiation	1.00746
YER029C	SMB1	pre-mRNA splicing factor activity	mRNA splicing	1.11127
YER030W		unknown	unknown	0.626645
YER031C	YPT31	GTPase activity	exocytosis, vesicle-mediated transport	1.37034
YER032W	FIR1	unknown	mRNA polyadenylation	1.14817
YER033C	ZRG8	unknown	unknown	0.73724
YER034W		unknown	unknown	0.773259
YER035W	EDC2	RNA binding	deadenylation-dependent decapping	0.829675
YER036C	KRE30	ATP-binding cassette (ABC) transporter activity	unknown	1.75033
YER037W	PHM8	unknown	unknown	0.937213
YER038C	KRE29	unknown	unknown	0.761528
YER039C	HVG1	unknown	unknown	1.13932
YER039C-A		unknown	unknown	1.39153
YER040W	GLN3	transcription factor, transcriptional activator	nitrogen metabolism, regulation of nitrogen utilization	1.1996
YER041W	YEN1	single-stranded DNA specific endodeoxyribonuclease activity	unknown	1.31311
YER042W	MXR1	protein-methionine-S-oxide reductase activity	response to oxidative stress	0.57745
YER043C	SAH1	adenosylhomocysteinase activity	methionine metabolism, selenocysteine metabolism	1.73657
YER044C	ERG28	unknown	ergosterol biosynthesis	0.685732
YER044C-A	MEI4	unknown	meiotic DNA double-strand break formation, meiotic recombination, sporulation (sensu Fungi)	0.741424
YER045C	ACA1	specific RNA polymerase II transcription factor activity	transcription initiation from Pol II promoter	1.11097
YER046W	SPO73	unknown	sporulation (sensu Saccharomyces)	1.04439
YER047C	SAP1	unknown	unknown	1.06234
YER048C	CAJ1	chaperone regulator activity	unknown	1.03253
YER048W-A		unknown	unknown	0.29353
YER049W		unknown	unknown	1.28901
YER050C	RSM18	structural constituent of ribosome	protein biosynthesis	0.988426
YER051W		unknown	unknown	0.681621
YER052C	HOM3	aspartate kinase	methionine metabolism, threonine metabolism	1.31169
YER053C		unknown	unknown	1.29741
YER054C	GIP2	protein phosphatase regulator	biological_process unknown	1.01975
YER055C	HIS1	ATP phosphoribosyltransferase activity	histidine biosynthesis	1.48861
YER056C	FCY2	cytosine-purine permease	cytosine transport, purine transport	1.62309
YER056C-A	RPL34A	structural constituent of ribosome	protein biosynthesis	1.56321
YER057C	HMF1	unknown	heat shock response	1.40126
YER058W	PET117	unknown	cytochrome c oxidase biogenesis	1.14556
YER059W	PCL6	cyclin-dependent protein kinase, regulator activity	regulation of glycogen biosynthesis, regulation of glycogen catabolism	0.92995
YER060W	FCY21	cytosine-purine permease activity	unknown	1.28886
YER060W-A	FCY22	cytosine-purine permease activity	unknown	1.24419
YER061C	CEM1	3-oxoacyl-[acyl-carrier protein] synthase activity	hexadecanal biosynthesis	1.05041
YER062C	HOR2	glycerol-1-phosphatase activity	carbohydrate metabolism, glycerol biosynthesis, response to osmotic stress	1.0646
YER063W	THO1	molecular_function unknown	transcription, DNA-dependent	1.37375
YER064C		unknown	unknown	1.21337
YER065C	ICL1	isocitrate lyase activity	glyoxylate cycle	1.10417
YER066W		unknown	unknown	1.07682
YER067W		unknown	unknown	0.913362
YER068W	MOT2	3'-5' exoribonuclease activity, transcriptional repressor activity	conjugation with cellular fusion, poly(A) tail shortening, regulation of transcription from Pol II promoter	0.925272
YER069W	"ARG5,6"	* N-acetyl-gamma-glutamyl-phosphate reductase activity, acetylglutamate kinase activity	ornithine biosynthesis	1.26923
YER070W	RNR1	ribonucleoside-diphosphate reductase activity	DNA replication	1.1401
YER071C		unknown	unknown	0.829524
YER072W	VTC1	unknown	vacuole fusion (non-autophagic)	1.11892
YER073W	ALD5	* aldehyde dehydrogenase activity	electron transport	1.77422
YER074W	RPS24A	structural constituent of ribosome	protein biosynthesis	1.65523
YER074W-A		unknown	unknown	0.637876
YER075C	PTP3	protein tyrosine phosphatase activity	inactivation of MAPK (osmolarity sensing), protein amino acid dephosphorylation, signal transduction during conjugation with cellular fusion	0.966939
YER076C		unknown	unknown	1.28497
YER076W-A		unknown	unknown	0.891408
YER077C		unknown	unknown	1.0091
YER078C		unknown	unknown	0.834873
YER079C-A		unknown	unknown	0.980998
YER079W		unknown	unknown	1.12843
YER080W		unknown	unknown	0.955635
YER081W	SER3	phosphoglycerate dehydrogenase activity	serine family amino acid biosynthesis	1.24405
YER082C	UTP7	snoRNA binding	processing of 20S pre-rRNA	0.990058
YER083C	RMD7	unknown	cell wall organization and biogenesis	1.02811
YER084W		unknown	unknown	1.25245
YER084W-A		unknown	unknown	0.865439
YER085C		unknown	unknown	1.01717
YER086W	ILV1	threonine dehydratase activity	branched chain family amino acid biosynthesis	0.993544
YER087C-B	SBH1	protein transporter activity	cotranslational membrane targeting	0.796479
YER087W		proline-tRNA ligase activity	unknown	0.99998
YER088C	DOT6	unknown	cell elongation, chromatin silencing at ribosomal DNA (rDNA), chromatin silencing at telomere, filamentous growth, regulation of transcription from Pol II promoter.	1.4733
YER089C	PTC2	protein phosphatase type 2C activity	DNA damage response, signal transduction resulting in cell cycle arrest, G1/S transition of mitotic cell cycle, inactivation of MAPK (osmolarity sensing), protein amino acid dephosphorylation, regulation of CDK activity, response to unfolded protein	0.84984
YER090W	TRP2	* anthranilate synthase	tryptophan biosynthesis	1.09356
YER091C	MET6	5-methyltetrahydropteroyltriglutamate-homocysteine S-methyltransferase activity	methionine metabolism	1.27147
YER091C-A		unknown	unknown	1.14582
YER092W	IES5	unknown	unknown	0.978314
YER093C		unknown	sphingolipid biosynthesis	0.758689
YER093C-A		unknown	unknown	1.27192
YER094C	PUP3	endopeptidase activity	ubiquitin-dependent protein catabolism	1.46419
YER095W	RAD51	recombinase activity	chromatin modeling, NOT involved in double-strand break repair via break-induced replication, NOT involved in double-strand break repair via single-strand annealing, double-strand break repair via synthesis-dependent strand annealing, heteroduplex formation, meiotic joint molecule formation, strand invasion, telomerase-independent telomere maintenance	1.06233
YER096W	SHC1	enzyme activator	* chitin biosynthesis, sporulation (sensu Fungi)	0.930661
YER097W		unknown	unknown	1.29227
YER098W	UBP9	ubiquitin-specific protease activity	protein deubiquitination	0.773342
YER099C	PRS2	ribose-phosphate pyrophosphokinase	'de novo' IMP biosynthesis, 'de novo' pyrimidine base biosynthesis, histidine biosynthesis, purine salvage, tryptophan biosynthesis	1.12001
YER100W	UBC6	ubiquitin conjugating enzyme activity	protein monoubiquitination, protein polyubiquitination	1.08994
YER101C	AST2	unknown	unknown	0.966743
YER102W	RPS8B	structural constituent of ribosome	protein biosynthesis	2.02862
YER103W	SSA4	chaperone, heat shock protein	SRP-dependent, co-translational membrane targeting, translocation, protein folding, response to stress,	1.15136
YER104W	RTT105	unknown	negative regulation of DNA transposition	1.91345
YER105C	NUP157	structural molecule activity	NLS-bearing substrate-nucleus import, mRNA-binding (hnRNP) protein-nucleus import, mRNA-nucleus export, nuclear pore organization and biogenesis, protein-nucleus export, rRNA-nucleus export, ribosomal protein-nucleus import, snRNA-nucleus export, tRNA-nucleus export	0.974384
YER106W	MAM1	unknown	meiotic chromosome segregation	0.54469
YER107C	GLE2	structural molecule activity	NLS-bearing substrate-nucleus import, mRNA-binding (hnRNP) protein-nucleus import, mRNA-nucleus export, nuclear membrane organization and biogenesis, nuclear pore organization and biogenesis, protein-nucleus export, protein-nucleus import, rRNA-nucleus export, ribosomal protein-nucleus import, snRNA-nucleus export, snRNP protein-nucleus import, tRNA-nucleus export	1.1668
YER109C	FLO8	specific RNA polymerase II transcription factor activity	invasive growth, pseudohyphal growth	1.10982
YER110C	KAP123	protein carrier activity	protein-nucleus import	0.85667
YER111C	SWI4	transcription factor activity	G1/S transition of mitotic cell cycle, cell cycle, transcription	0.716842
YER112W	LSM4	pre-mRNA splicing factor activity	nuclear mRNA splicing, via spliceosome, rRNA processing	0.688031
YER113C		unknown	unknown	0.974742
YER114C	BOI2	phospholipid binding activity	Rho protein signal transduction, establishment of cell polarity (sensu Saccharomyces)	1.66474
YER115C	SPR6	unknown	sporulation (sensu Fungi)	0.751233
YER116C	SLX8	DNA binding activity	DNA recombination	1.39735
YER117W	RPL23B	structural constituent of ribosome	protein biosynthesis	1.48797
YER118C	SHO1	osmosensor activity	osmosensory signaling pathway via Sho1 osmosensor, pseudohyphal growth	0.971007
YER119C	AVT6	amino acid transporter activity	amino acid transport	1.12261
YER120W	SCS2	protein binding	myo-inositol metabolism, protein-ER targeting	1.50643
YER121W		unknown	unknown	1.19335
YER122C	GLO3	ARF GTPase activator activity	ER to Golgi transport, retrograde (Golgi to ER) transport	1.32272
YER123W	YCK3	casein kinase I	protein amino acid phosphorylation	0.929317
YER124C	DSE1	unknown	cell wall organization and biogenesis	1.19325
YER125W	RSP5	ubiquitin-protein ligase activity	chromatin assembly/disassembly, protein monoubiquitination, protein polyubiquitination	1.32035
YER126C	NSA2	unknown	ribosomal large subunit biogenesis	1.12057
YER127W	LCP5	RNA binding activity	35S primary transcript processing, rRNA modification	1.59322
YER128W		unknown	unknown	1.71223
YER129W	PAK1	* protein kinase	DNA dependent DNA replication, protein amino acid phosphorylation	1.22307
YER130C		unknown	unknown	0.887442
YER131W	RPS26B	structural constituent of ribosome	protein biosynthesis	1.54457
YER132C	PMD1	unknown	sporulation	0.891443
YER133W	GLC7	protein phosphatase type 1 activity, protein phosphatase type 1, catalyst activity	glycogen metabolism, filamentous growth, meiosis, mitotic spindle checkpoint, negative regulation of transcription from Pol II promoter, regulation of carbohydrate metabolism, response to heat	0.726672
YER134C		unknown	unknown	1.15972
YER135C		unknown	unknown	0.753625
YER136W	GDI1	RAB GDP-dissociation inhibitor activity	vesicle-mediated transport	0.882852
YER137C		unknown	unknown	0.810639
YER138C		unknown	unknown	0.565786
YER139C		unknown	unknown	0.893783
YER140W		unknown	unknown	1.12956
YER141W	COX15	unknown	cytochrome c oxidase biogenesis, heme a biosynthesis	1.09314
YER142C	MAG1	alkylbase DNA N-glycosylase activity	DNA dealkylation	0.590025
YER143W	DDI1	SNARE binding activity	ubiquitin-dependent protein catabolism, vesicle-mediated transport	0.883261
YER144C	UBP5	ubiquitin-specific protease activity	protein deubiquitination	1.46745
YER145C	FTR1	iron ion transporter activity	high affinity iron ion transport	1.32401
YER146W	LSM5	pre-mRNA splicing factor activity	mRNA splicing, rRNA processing	1.2389
YER147C	SCC4	unknown	sister chromatid cohesion	1.18442
YER147C-A		unknown	unknown	1.20752
YER148W	SPT15	DNA binding, RNA polymerase I transcription factor activity, RNA polymerase III transcription factor activity, general RNA polymerase II transcription factor activity	transcription from Pol I promoter, transcription iniciation from Pol II promoter, transcription iniciation from Pol III promoter	0.990311
YER149C	PEA2	cytoskeletal regulatory protein binding	Rho protein signal transduction, actin filament organization, establishment of cell polarity (sensu Saccharomyces), polar budding	0.907512
YER150W	SPI1	unknown	unknown	0.858177
YER151C	UBP3	ubiquitin-specific protease activity	protein deubiquitination	1.04516
YER152C		unknown	unknown	0.691141
YER153C	PET122		protein synthesis	0.926664
YER154W	OXA1	protein transporter activity	mitochondrial translocation	1.26406
YER155C	BEM2	Rho GTPase activator activity, signal transducer activity	actin cytoskeleton organization and biogenesis, bud growth, cell wall organization and biogenesis, establishment of cell polarity (sensu Saccharomyces), microtubule cytoskeleton organization and biogenesis, small GTPase mediated signal transduction	0.939897
YER156C		unknown	unknown	1.45526
YER157W	SEC34	protein transporter activity	ER to Golgi transport, intra-Golgi transport, retrograde (vesicle recycling within Golgi) transport	0.960945
YER158C		unknown	unknown	0.873927
YER159C	BUR6	transcription co-repressor activity	negative regulation of transcription from Pol II promoter	1.10824
YER160C		unknown	unknown	0.52823
YER161C	SPT2	DNA binding	negative regulation of transcription from Pol II promoter	1.10557
YER162C	RAD4	damaged DNA binding activity	nucleotide-excision repair, DNA damage recognition	0.973458
YER163C		unknown	unknown	1.53518
YER164W	CHD1	ATPase activity, Pol II transcription elongation factor activity	RNA elongation from Pol II promoter, chromatin modeling	0.774669
YER165W	PAB1	poly(A) binding	regulation of translational initiation	1.16228
YER166W	DNF1	phospholipid-translocating ATPase activity	intracellular protein transport	0.86086
YER167W	BCK2	unknown	G1/S transition of mitotic cell cycle, regulation of cell cycle	1.07655
YER168C	CCA1	* tRNA adenylyltransferase	tRNA modification	1.08086
YER169W	RPH1	specific transcriptional repressor activity	DNA repair, negative regulation of transcription from Pol II promoter	0.999663
YER170W	ADK2	adenylate kinase activity	unknown	1.06457
YER171W	RAD3	DNA helicase activity, general RNA polymerase II transcription factor activity	negative regulation of transcription from Pol II promoter, mitotic, nucleotide-excision repair, DNA duplex unwinding, transcription initiation from Pol II promoter	0.935571
YER173W	RAD24	unknown	DNA damage checkpoint, * meiotic recombination, * nucleotide-excision repair	1.18791
YER174C	GRX4	thiol-disulfide exchange intermediate activity	response to oxidative stress	1.30266
YER175C	TMT1	trans-aconitate 3-methyltransferase activity	unknown	1.13589
YER176W	ECM32	DNA helicase activity, RNA helicase activity	regulation of translational termination	1.35974
YER177W	BMH1	DNA binding	RAS protein signal transduction, activation of MAPK (pseudohyphal growth), glycogen metabolism, pseudohyphal growth, sporulation (sensu Saccharomyces)	1.33185
YER178W	PDA1	pyruvate dehydrogenase (lipoamide) activity	pyruvate metabolism	1.55472
YER179W	DMC1	double-stranded DNA binding, single-stranded DNA binding	meiosis, meiotic joint molecule formation, meiotic recombination	0.914094
YER180C	ISC10	unknown	sporulation	1.01158
YER181C		unknown	unknown	0.642662
YER182W		unknown	unknown	0.968652
YER183C	FAU1	5-formyltetrahydrofolate cyclo-ligase activity	folic acid and derivative biosynthesis	1.43823
YER184C		unknown	unknown	0.0950419
YER185W		unknown	unknown	0.567333
YER186C		unknown	unknown	0.762777
YER187W		unknown	unknown	1.20995
YER187W-A	KHS1	unknown	unknown	0.593191
YER188W		unknown	unknown	0.936093
YFL001W	DEG1	pseudouridylate synthase activity	RNA processing	1.1365
YFL002C	SPB4	ATP dependent RNA helicase activity	35S primary transcript processing, ribosomal large subunit assembly and maintenance	0.901363
YFL003C	MSH4	DNA binding activity	meiotic recombination	0.838097
YFL004W	VTC2	unknown	protein localization, vacuole fusion (non-autophagic)	0.89882
YFL005W	SEC4	RAB small monomeric GTPase	Golgi to plasma membrane transport, cytokinesis, non-selective vesicle fusion, polar budding, small GTPase mediated signal transduction	1.11231
YFL006W		unknown	unknown	1.51843
YFL007W	BLM3	unknown	unknown	1.10507
YFL008W	SMC1	AT DNA binding, DNA secondary structure binding, adenosinetriphosphatase, double-stranded DNA binding	mitotic chromosome segregation	1.09142
YFL009W	CDC4	protein binding activity, ubiquitin-protein ligase activity	G1/S transition of mitotic cell cycle, G2/M transition of mitotic cell cycle, ubiquitin-dependent protein catabolism	1.00824
YFL010C	WWM1	unknown	unknown	1.32468
YFL011W	AUA1	No coincide ORF y gen??	amino acid uptake	1.12517
YFL011W-A	HXT10	unknown	unknown	0.912749
YFL012W		unknown	unknown	0.556523
YFL013C	IES1	unknown	unknown	1.26229
YFL014W	HSP12	heat shock protein activity	cell adhesion, hyperosmotic response, response to dessication, response to heat, response to oxidative stress	1.2494
YFL015C		unknown	unknown	0.585251
YFL015W-A		unknown	unknown	0.651948
YFL016C	MDJ1	co-chaperone activity	protein folding, proteolysis and peptidolysis	1.16316
YFL017C	GNA1	glucosamine 6-phosphate N-acetyltransferase activity	UDP-N-acetylglucosamine biosynthesis	2.12426
YFL018C	LPD1	dihydrolipoamide dehydrogenase activity	acetyl-CoA biosynthesis from pyruvate, glycine catabolism, isoleucine catabolism, leucine catabolism, serine biosynthesis, valine catabolism	1.25729
YFL019C		unknown	unknown	0.514314
YFL020C	PAU5	unknown	unknown	1.15513
YFL021W	GAT1	specific RNA polymerase II transcription factor activity, transcriptional activator activity	regulation of nitrogen utilization, transcription initiation from Pol II promoter	1.11407
YFL022C	FRS2	phenylalanine-tRNA ligase activity	phenylalanyl-tRNA aminoacylation	1.25035
YFL023W	BUD27	unknown	bud site selection	0.99074
YFL024C	EPL1	histone acetyltransferase activity	histone acetylation, regulation of transcription from Pol II promoter	0.873157
YFL025C	BST1	unknown	ER-associated protein catabolism, vesicle organization and biogenesis	0.789899
YFL026W	STE2	mating-type alpha-factor pheromone receptor activity	formation of a cell surface projection, response to pheromone during conjugation with cellular fusion	0.600196
YFL027C	GYP8	Rab GTPase activator activity	vesicle-mediated transport	0.811311
YFL028C	CAF16	ATP-binding cassette (ABC) transporter activity	regulation of transcription, DNA-dependent	0.977729
YFL029C	CAK1	protein kinase activity, meiosis, protein amino acid phosphorylation	cell cycle	0.875373
YFL030W	AGX1	alanine-glyoxylate aminotransferase activity	glyoxylate cycle	1.13924
YFL031W	HAC1	specific RNA polymerase II transcription factor activity	phospholipid metabolism, regulation of transcription from Pol II promoter, unfolded protein response, target gene transcriptional activation	0.921078
YFL032W		unknown	unknown	0.829209
YFL033C	RIM15	protein kinase activity	protein amino acid phosphorylation, regulation of meiosis, response to stress	1.02
YFL034C-B	MOB2	protein kinase activator activity	establishment and/or maintenance of cell polarity (sensu Saccharomyces), exit from mitosis, protein amino acid phosphorylation	1.22073
YFL034W		unknown	unknown	0.902538
YFL036W	RPO41	DNA-directed RNA polymerase activity	mitochondrial genome maintenance, transcription from mitochondrial promoter	0.951513
YFL037W	TUB2	structural constituent of cytoskeleton	homologous chromosome segregation, mitotic chromosome segregation, nuclear migration (sensu Saccharomyces), nuclear migration during conjugation with cellular fusion	0.984534
YFL038C	YPT1	RAB small monomeric GTPase activity	ER to Golgi transport, protein complex assembly	1.45476
YFL039C	ACT1	structural constituent of cytoskeleton	apical bud growth, cell cycle dependent actin filament reorganization, cell wall organization and biogenesis, cytokinesis, endocytosis, establishment of cell polarity (sensu Saccharomyces), exocytosis, histone acetylation, isotropic bud growth, mitochondrion inheritance, mitotic spindle orientation, protein secretion, regulation of transcription from Pol II promoter, response to osmotic stress, s…	1.2165
YFL040W		unknown	unknown	0.809759
YFL041W	FET5	multicopper ferroxidase iron transport mediator activity	iron ion transport	1.28527
YFL042C		unknown	unknown	1.35175
YFL043C		unknown	unknown	1.38963
YFL044C		unknown	unknown	1.31486
YFL045C	SEC53	phosphomannomutase activity	protein-ER targeting	1.30416
YFL046W		unknown	unknown	0.812461
YFL047W	RGD2	Rho GTPase activator	small GTPase mediated signal transduction	1.19904
YFL048C	EMP47	unknown	ER to Golgi transport	1.0896
YFL049W		unknown	unknown	0.895987
YFL050C	ALR2	di-, tri-valent inorganic cation transporter activity	di-, tri-valent inorganic cation transport, magnesium ion transport	1.06921
YFL051C		unknown	unknown	0.790455
YFL052W		DNA binding	unknown	0.955134
YFL053W	DAK2	unknown	carbohydrate metabolism; stress response	0.81829
YFL054C		water channel	unknown	1.20473
YFL055W	AGP3	amino acid transporter activity	amino acid transport	0.847214
YFL056C	AAD6	benzyl alcohol dehydrogenase activity	aldehyde metabolism	1.08352
YFL057C	AAD16	benzyl alcohol dehydrogenase activity	aldehyde metabolism	0.913024
YFL058W	THI5	unknown	thiamin biosynthesis	0.842215
YFL059W	SNZ3	protein binding	pyridoxine metabolism, thiamin biosynthesis	0.75677
YFL060C	SNO3	imidazoleglycerol phosphate synthase activity	pyridoxine metabolism, thiamin biosynthesis	1.18456
YFL061W		unknown	unknown	1.16716
YFL067W		unknown	unknown	1.18522
YFL-TyA	TY2A			0.877523
YFR001W	LOC1	mRNA binding	ribosomal large subunit biogenesis	0.813068
YFR002W	NIC96	structural molecule activity	NLS-bearing substrate-nucleus import, mRNA-binding (hnRNP) protein-nucleus import, mRNA-nucleus export, nuclear pore organization and biogenesis, protein-nucleus export, protein-nucleus import, rRNA-nucleus export, ribosomal protein-nucleus import, snRNA-nucleus export, snRNP protein-nucleus import, tRNA-nucleus export	0.919975
YFR003C		unknown	unknown	0.936222
YFR004W	RPN11	endopeptidase activity	ubiquitin-dependent protein catabolism	0.890466
YFR005C	SAD1	pre-mRNA splicing factor activity	mRNA splicing	0.844562
YFR006W		unknown	unknown	1.0091
YFR007W		unknown	unknown	0.906593
YFR008W		unknown	unknown	0.662174
YFR009W	GCN20	unknown	regulation of translational elongation	1.22512
YFR010W	UBP6	ubiquitin-specific protease activity	protein deubiquitination	0.775135
YFR011C		unknown	unknown	0.91861
YFR012W	VAM7	unknown	unknown	0.747178
YFR013W	IOC3	protein binding activity	chromatin modeling	1.0705
YFR014C	CMK1	calmodulin-dependent protein kinase I activity	protein amino acid phosphorylation, signal transduction	0.770775
YFR015C	GSY1	glycogen (starch) synthase	glycogen metabolism	1.0235
YFR016C		unknown	unknown	1.0612
YFR017C		unknown	unknown	0.676655
YFR018C		unknown	unknown	0.320311
YFR019W	FAB1	1-phosphatidylinositol-3-phosphate 5-kinase activity	phospholipid metabolism, response to stress, vacuole organization and biogenesis	0.803033
YFR020W		unknown	unknown	1.18636
YFR021W	AUT10	unknown	autophagy, protein-vacuolar targeting, sporulation (sensu Saccharomyces), vacuolar protein processing/maturation	1.10118
YFR022W		unknown	unknown	0.982964
YFR023W	PES4	unknown	DNA dependent DNA replication	0.647969
YFR024C		unknown	unknown	0.778007
YFR024C-A	LSB3	unknown	unknown	0.857172
YFR025C	HIS2	histidinol-phosphatase activity	histidine biosynthesis	1.19917
YFR026C		unknown	unknown	1.23292
YFR027W	ECO1	acetyltransferase activity	DNA repair, DNA replication, sister chromatid cohesion	1.01517
YFR028C	CDC14	protein phosphatase activity	DNA dependent DNA replication, protein amino acid dephosphorylation, regulation of exit from mitosis	1.34807
YFR029W	PTR3	amino acid binding	chemosensory perception	1.71296
YFR030W	MET10	sulfite reductase (NADPH) activity	sulfate assimilation	0.709448
YFR031C	SMC2	AT DNA binding, * DNA secondary structure binding, adenosinetriphosphatase, double-stranded DNA binding	mitotic chromosome condensation, mitotic chromosome segregation	0.860141
YFR031C-A	RPL2A	structural constituent of ribosome	protein biosynthesis	1.10925
YFR032C		unknown	unknown	0.661568
YFR032C-A	RPL29	structural constituent of ribosome	protein biosynthesis	1.80128
YFR033C	QCR6	ubiquinol-cytochrome c reductase	aerobic respiration, oxidative phosphorylation, ubiquinone to cytochrome c	1.12591
YFR034C	PHO4	transcription factor activity	cellular response to phosphate starvation, phosphate metabolism	0.621824
YFR035C		unknown	unknown	0.864855
YFR036W	CDC26	* protein binding, * ubiquitin-protein ligase	cyclin catabolism, mitotic chromosome segregation, mitotic metaphase/anaphase transition, mitotic spindle elongation, * ubiquitin-dependent protein catabolism	1.03495
YFR037C	RSC8	unknown	chromatin modeling	1.28548
YFR038W		helicase activity	unknown	0.941908
YFR039C		unknown	unknown	1.20866
YFR040W	SAP155	protein serine/threonine phosphatase activity	G1/S transition of mitotic cell cycle	0.869006
YFR041C		unknown	unknown	0.565756
YFR042W		unknown	unknown	0.655435
YFR043C		unknown	unknown	1.05641
YFR044C		unknown	unknown	1.34866
YFR045W		* transporter	* transport	0.842789
YFR046C		unknown	invasive growth, meiosis, protein processing	1.19563
YFR047C	BNA6	nicotinate-nucleotide pyrophosphorylase (carboxylating)	nicotinamide adenine dinucleotide biosynthesis	1.33293
YFR048W	RMD8	unknown	unknown	0.998865
YFR049W	YMR31	structural constituent of ribosome activity	* protein biosynthesis	1.10214
YFR050C	PRE4	endopeptidase activity	ubiquitin-dependent protein catabolism	1.23844
YFR051C	RET2	protein binding	ER to Golgi transport, retrograde (Golgi to ER) transport	1.46008
YFR052W	RPN12	proteasome endopeptidase activity	ubiquitin-dependent protein catabolism	0.812172
YFR053C	HXK1	hexokinase activity	fructose metabolism	0.964291
YFR054C		unknown	unknown	0.849525
YFR055W		cystathionine beta-lyase activity	copper ion homeostasis	1.70823
YFR056C		unknown	unknown	0.573796
YFR057W		unknown	unknown	0.794603
YGL001C	ERG26	C-3 sterol dehydrogenase (C-4 sterol decarboxylase) activity	ergosterol biosynthesis	1.26057
YGL002W	ERP6	unknown	secretory pathway	0.853646
YGL003C	CDH1	enzyme activator activity	cell cycle	1.14369
YGL004C	RPN14	unknown	unknown	0.867455
YGL005C	COD5	unknown	intra-Golgi transport	0.804717
YGL006W	PMC1	calcium-transporting ATPase	calcium ion homeostasis, calcium ion transport	1.68364
YGL007W		unknown	unknown	0.722004
YGL008C	PMA1	hydrogen-transporting two-sector ATPase activity	regulation of pH, proton transport	1.62357
YGL010W		unknown	unknown	1.23918
YGL011C	SCL1	proteasome endopeptidase activity	ubiquitin-dependent protein catabolism	1.01267
YGL012W	ERG4	delta24(24-1) sterol reductase activity	ergosterol biosynthesis	1.05663
YGL013C	PDR1	DNA binding activity, transcriptional activator activity	regulation of transcription from Pol II promoter, response to drug	0.744709
YGL014W	PUF4	mRNA binding activity	cell aging, mRNA catabolism, deadenylation-dependent, protein targeting	1.46893
YGL015C		unknown	unknown	0.716809
YGL016W	KAP122	protein carrier activity	protein-nucleus import, response to drug	0.641945
YGL017W	ATE1	arginyltransferase activity	protein modification, ubiquitin-dependent protein catabolism	1.10401
YGL018C	JAC1	* co-chaperone	aerobic respiration, iron-sulfur cluster assembly	1.68623
YGL019W	CKB1	protein kinase CK2 activity	G1/S transition of mitotic cell cycle, G2/M transition of mitotic cell cycle, cell ion homeostasis, establishment of cell polarity (sensu Saccharomyces), flocculation, protein amino acid phosphorylation, regulation of transcription from Pol I promoter, regulation of transcription from Pol III promoter, response to DNA damage	1.53222
YGL020C	MDM39	unknown	mitochondrion organization and biogenesis	0.99916
YGL021W	ALK1	unknown	unknown	0.960107
YGL022W	STT3	dolichyl-diphospho-oligosaccharide-protein glycosyltransferase activity	N-linked glycosylation	1.6874
YGL023C	PIB2	phosphatidylinositol binding	vesicle-mediated transport	1.02308
YGL025C	PGD1	RNA polymerase II transcription mediator activity	transcription from Pol II promoter	1.05364
YGL026C	TRP5	tryptophan synthase	tryptophan biosynthesis	1.43259
YGL027C	CWH41	mannosyl-oligosaccharide glucosidase (processing A-glucosidase I) activity	cell wall organization and biogenesis	1.06715
YGL028C	SCW11	glucan 1,3-beta-glucosidase	cytokinesis, completion of separation	1.00885
YGL029W	CGR1	unknown	rRNA processing, ribosome biogenesis	1.07238
YGL030W	RPL30	structural constituent of ribosome	mRNA splicing, protein biosynthesis, rRNA processing, * regulation of translation	1.57795
YGL031C	RPL24A	RNA binding, structural constituent of ribosome	protein biosynthesis	1.84203
YGL032C	AGA2	cell adhesion receptor	agglutination during conjugation with cellular fusion	0.823179
YGL033W	HOP2	unknown	synapsis	0.444284
YGL035C	MIG1	specific RNA polymerase II transcription factor activity	glucose metabolism, regulation of transcription from Pol II promoter	1.22219
YGL036W	MTC2	unknown	unknown	0.715315
YGL037C	PNC1	nicotinamidase	chromatin silencing at ribosomal DNA (rDNA), chromatin silencing at telomere, nicotinate nucleotide biosynthesis, salvage pathway	0.949271
YGL038C	OCH1	alpha-1,6-mannosyltransferase activity, transferase activity, transferring glycosyl groups	N-linked glycoprotein maturation	0.987303
YGL039W		dihydrokaempferol 4-reductase activity	unknown	0.90865
YGL040C	HEM2	porphobilinogen synthase activity	heme biosynthesis	1.2071
YGL041C		unknown	unknown	0.598207
YGL042C		unknown	unknown	1.04799
YGL043W	DST1	positive transcription elongation factor activity	RNA elongation from Pol II promoter, meiotic recombination	1.32924
YGL044C	RNA15	* cleavage/polyadenylation specificity factor activity	mRNA cleavage, * mRNA polyadenylation	1.40145
YGL045W	RIM8	unknown	* invasive growth, * meiosis, protein processing	1.42115
YGL046W		unknown	unknown	1.27782
YGL047W		unknown	unknown	1.20868
YGL048C	RPT6	ATPase activity, endopeptidase activity	ubiquitin-dependent protein catabolism	1.08933
YGL049C	TIF4632	translation initiation factor activity	translational initiation	0.84587
YGL050W		unknown	unknown	1.0274
YGL051W	MST27	unknown	unknown	1.10663
YGL052W		unknown	unknown	1.05612
YGL053W	PRM8	unknown	conjugation with cellular fusion	0.738415
YGL054C	ERV14	unknown	ER to Golgi transport, axial budding, sporulation (sensu Saccharomyces)	0.691537
YGL055W	OLE1	stearoyl-CoA desaturase	fatty acid desaturation, mitochondrion inheritance	1.26174
YGL056C	SDS23	unknown		1.59342
YGL057C		unknown	unknown	0.963607
YGL058W	RAD6	* ubiquitin conjugating enzyme	DNA repair, ubiquitin-dependent protein catabolism	1.39121
YGL059W		protein kinase activity	unknown	0.773612
YGL060W		unknown	unknown	0.762939
YGL061C	DUO1	structural constituent of cytoskeleton	mitotic spindle assembly (sensu Saccharomyces)	0.733463
YGL062W	PYC1	pyruvate carboxylase	NADPH regeneration, gluconeogenesis	1.47112
YGL063W	PUS2	pseudouridylate synthase activity	tRNA modification	0.501226
YGL064C	MRH4	RNA helicase activity	ribosome biogenesis	0.772258
YGL065C	ALG2	glycolipid mannosyltransferase activity	oligosaccharide-lipid intermediate assembly	0.866444
YGL066W	SGF73	unknown	histone acetylation	1.09396
YGL067W	NPY1	NAD diphosphatase activity	NADH metabolism	1.07418
YGL068W		unknown	unknown	1.57753
YGL069C		unknown	unknown	1.7711
YGL070C	RPB9	DNA-directed RNA polymerase II activity	transcription from Pol II promoter	1.0414
YGL071W	RCS1	transcription factor	high affinity iron transport, * positive regulation of transcription from Pol II promoter	0.969554
YGL072C		unknown	unknown	1.44186
YGL073W	HSF1	transcription factor activity	regulation of transcription from Pol II promoter, response to heat, response to stress	0.942586
YGL074C		unknown	unknown	1.23261
YGL075C	MPS2	structural constituent of cytoskeleton	mitotic anaphase, spindle pole body duplication (sensu Saccharomyces)	0.766927
YGL076C	RPL7A	structural constituent of ribosome	protein biosynthesis	1.15935
YGL077C	HNM1	choline transporter activity, choline transport	transport	1.14292
YGL078C	DBP3	ATP dependent RNA helicase activity, *	* 35S primary transcript processing, ribosomal large subunit assembly and maintenance	1.33723
YGL079W		unknown	unknown	1.16997
YGL080W		unknown	unknown	0.749075
YGL081W		unknown	unknown	0.827655
YGL082W		unknown	unknown	0.901364
YGL083W	SCY1	unknown	unknown	0.735051
YGL084C	GUP1	glycerol transporter activity	glycerol catabolism, glycerol transport	0.968975
YGL085W		unknown	unknown	0.924702
YGL086W	MAD1	unknown	mitotic spindle checkpoint, nucleocytoplasmic transport	0.693807
YGL087C	MMS2	ubiquitin conjugating enzyme	DNA repair, ubiquitin-dependent protein catabolism	1.43119
YGL088W		unknown	unknown	1.98363
YGL089C	MFAlpha2	No en SGD	mating	0.246162
YGL090W	LIF1	structural molecule activity	double-strand break repair via nonhomologous end-joining	0.995845
YGL091C	NBP35	ATPase activity	unknown	1.20625
YGL092W	NUP145	structural molecule activity	NLS-bearing substrate-nucleus import, mRNA-binding (hnRNP) protein-nucleus import, mRNA-nucleus export, nuclear pore organization and biogenesis, protein-nucleus export, protein-nucleus import, rRNA-nucleus export, ribosomal protein-nucleus import, snRNA-nucleus export, snRNP protein-nucleus import, tRNA splicing, tRNA-nucleus export	1.03222
YGL093W	SPC105	structural constituent of cytoskeleton	microtubule nucleation	1.00132
YGL094C	PAN2	poly(A)-specific ribonuclease activity	mRNA processing, post-replication repair	0.703676
YGL095C	VPS45	chaperone activity	Golgi to vacuole transport, osmoregulation, protein complex assembly, vacuole organization and biogenesis	0.719447
YGL096W	TOS8	transcription factor activity	unknown	0.690076
YGL097W	SRM1	signal transducer activity	rRNA-nucleus export, ribosome nucleus export	1.25006
YGL098W	USE1	unknown	unknown	1.08634
YGL099W	LSG1	unknown	conjugation with cellular fusion, sporulation (sensu Saccharomyces)	1.14041
YGL100W	SEH1	structural molecule activity	NLS-bearing substrate-nucleus import, mRNA-binding (hnRNP) protein-nucleus import, mRNA-nucleus export, nuclear pore organization and biogenesis, protein-nucleus export, rRNA-nucleus export, ribosomal protein-nucleus import, snRNA-nucleus export, snRNP protein-nucleus import, tRNA-nucleus export	1.38287
YGL101W		unknown	unknown	1.25428
YGL102C		unknown	unknown	1.91036
YGL103W	RPL28	RNA binding, structural constituent of ribosome	protein biosynthesis	1.9314
YGL104C	VPS73	unknown	protein-vacuolar targeting	0.836683
YGL105W	ARC1	tRNA binding	amino acid activation, tRNA-nucleus export	1.29867
YGL106W	MLC1	microfilament motor	* apical bud growth, cytokinesis, * endocytosis, establishment of cell polarity (sensu Saccharomyces), isotropic bud growth, * mitochondrion inheritance, vacuole inheritance, vesicle-mediated transport	1.7313
YGL107C	RMD9	unknown	unknown	1.18124
YGL108C		unknown	unknown	1.64397
YGL109W		unknown	unknown	1.12412
YGL110C	CUE3	unknown	unknown	0.808574
YGL111W	NSA1	unknown	ribosomal large subunit biogenesis	0.894183
YGL112C	TAF6	general RNA polymerase II transcription factor activity	* G1-specific transcription in mitotic cell cycle, chromatin modification, establishment and/or maintenance of chromatin architecture, * histone acetylation, protein amino acid acetylation, transcription initiation from Pol II promoter	1.07991
YGL113W	SLD3	chromatin binding	DNA replication initiation, DNA unwinding	0.881582
YGL114W		unknown	unknown	1.32975
YGL115W	SNF4	protein kinase activator	peroxisome organization and biogenesis, regulation of transcription from Pol II promoter	0.972649
YGL116W	CDC20	enzyme activator activity	cyclin catabolism, mitotic chromosome segregation, mitotic metaphase/anaphase transition, mitotic spindle elongation, ubiquitin-dependent protein catabolism	1.02525
YGL117W		unknown	unknown	0.74701
YGL118C		unknown	unknown	0.8106
YGL119W	ABC1	chaperone activity	oxidative phosphorylation, ubiquinone to cytochrome c	1.02451
YGL121C	GPG1	signal transducer	signal transduction	1.28679
YGL122C	NAB2	poly(A) binding	poly(A)+ mRNA-nucleus export	2.39511
YGL123W	RPS2	structural constituent of ribosome	protein biosynthesis, regulation of translational fidelity	1.6577
YGL124C	MON1	unknown	protein-vacuolar targeting	0.770583
YGL125W	MET13	methylenetetrahydrofolate reductase (NADPH) activity, structural constituent of ribosome	methionine metabolism, protein biosynthesis, sulfur amino acid biosynthesis	0.902895
YGL126W	SCS3	unknown	phospholipid metabolism	0.460473
YGL127C	SOH1	unknown	DNA repair, transcription from Pol II promoter	1.69549
YGL128C	CWC23	unknown	unknown	1.41653
YGL129C	RSM23	structural constituent of ribosome	protein biosynthesis	0.901828
YGL130W	CEG1	mRNA guanylyltransferase activity	mRNA capping	1.05019
YGL131C		unknown	unknown	0.847735
YGL132W		unknown	unknown	1.36163
YGL133W	ITC1	unknown	chromatin modeling, negative regulation of transcription from Pol II promoter by pheromones	0.950162
YGL134W	PCL10	cyclin-dependent protein kinase, regulator activity	regulation of glycogen biosynthesis, regulation of glycogen catabolism	1.22038
YGL135W	RPL1B	* structural constituent of ribosome	protein biosynthesis	1.74417
YGL136C	MRM2	rRNA (uridine-2'-O-)-methyltransferase	rRNA modification	0.981472
YGL137W	SEC27	unknown	ER to Golgi transport, retrograde (Golgi to ER) transport	1.18383
YGL138C		unknown	unknown	0.596479
YGL139W		unknown	unknown	1.10681
YGL140C		unknown	unknown	1.1095
YGL141W	HUL5	* ubiquitin-protein ligase	protein monoubiquitination, protein polyubiquitination	1.1921
YGL142C	GPI10	unknown	GPI anchor biosynthesis	0.729566
YGL143C	MRF1	translation release factor activity	protein biosynthesis, translational termination	1.38264
YGL144C	ROG1	lipase	* lipid metabolism	0.886865
YGL145W	TIP20	unknown	retrograde (Golgi to ER) transport	0.94494
YGL146C		unknown	unknown	1.06847
YGL147C	RPL9A	* structural constituent of ribosome	* protein biosynthesis	2.31857
YGL148W	ARO2	chorismate synthase activity	aromatic amino acid family biosynthesis	0.83335
YGL149W		unknown	unknown	1.19767
YGL150C	INO80	ATPase activity	DNA repair, chromatin modeling, transcription from Pol II promoter	1.07054
YGL151W	NUT1	unknown	regulation of transcription from Pol II promoter	0.867491
YGL152C		unknown	unknown	1.16274
YGL153W	PEX14	protein binding activity	protein-peroxisome targeting	1.27209
YGL154C	LYS5	phosphopantetheinyltransferase activity	lysine biosynthesis, aminoadipic pathway	0.978824
YGL155W	CDC43	protein geranylgeranyltransferase activity, signal transducer activity	calcium ion homeostasis, establishment of cell polarity (sensu Saccharomyces), protein amino acid geranylgeranylation, small GTPase mediated signal transduction	1.24183
YGL156W	AMS1	alpha-mannosidase activity	carbohydrate metabolism	0.809249
YGL157W		dihydrokaempferol 4-reductase activity	unknown	1.0411
YGL158W	RCK1	protein serine/threonine kinase	protein amino acid phosphorylation, regulation of meiosis	1.1472
YGL159W		unknown	unknown	0.43155
YGL160W		oxidoreductase activity	unknown	0.611515
YGL161C	YIP5	RAB interactor	unknown	1.61849
[truncated: 3,987 more rows]
