# Supplementary material for: The Sas3p and Gcn5p histone acetyltransferases are recruited to similar genes
Source: Genome Biol. 2007 Jun 20;8(6):R119. doi: 10.1186/gb-2007-8-6-r119 (PMC2394765; doi:10.1186/gb-2007-8-6-r119)
Supplement: Additional data file 3 — The binding ratio was calculated as the ratio of chromatin-immunoprecipitated signals between the epitope-tagged strain and the un-tagged parent, using the same antibodies. [file gb-2007-8-6-r119-S3.xls]

## Sheet: Hoja1
ORF name	Gene name	Molecular function	Biological Process	Binding ratio (gcn5-myc/wt)
YAL001C	TFC3	RNA polymerase III transcription factor	transcription initiation from Pol III promoter	1.3376
YAL002W	VPS8	unknown	late endosome to vacuole transport	1.18325
YAL003W	EFB1	translation elongation factor	translational elongation	1.75555
YAL004W		unknown	unknown	0.900316
YAL005C	SSA1	adenosinetriphosphatase activity, chaperone activity, heat shock protein activity	SRP-dependent, co-translational membrane targeting, translocation, * protein folding, * protein-nucleus import, translocation	1.3473
YAL007C	ERP2	unknown	ER to Golgi transport	1.12048
YAL008W	FUN14		unknown	1.37274
YAL009W	SPO7	unknown	meiosis, nuclear organization and biogenesis, sporulation (sensu Saccharomyces)	1.0871
YAL010C	MDM10	unknown	mitochondrial genome maintenance, mitochondrion inheritance, mitochondrion organization and biogenesis	1.02619
YAL011W	SWC1	unknown	unknown	0.819165
YAL012W	CYS3	cystathionine-gamma-lyase activity	cysteine metabolism, sulfur amino acid metabolism, transsulfuration	1.1543
YAL013W	DEP1	unknown	phospholipid metabolism, regulation of transcription from Pol II promoter	1.06974
YAL014C	SYN8	SNAP receptor activity	unknown	1.12848
YAL015C	NTG1	purine-specific oxidized base lesion DNA N-glycosylase activity, pyrimidine-specific oxidized base lesion DNA N-glycosylase activity	DNA repair, base-excision repair, AP site formation	0.798585
YAL016W	TPD3	protein phosphatase type 2A	actin filament organization, bud growth, mitotic spindle checkpoint, protein biosynthesis	1.14191
YAL017W	FUN31	protein serine/threonine kinase activity	hexose metabolism, protein amino acid phosphorylation	0.910991
YAL018C		unknown	unknown	0.952782
YAL019W	FUN30	unknown	chromosome organization and biogenesis (sensu Eukarya)	1.07083
YAL020C	ATS1	unknown	microtubule-based process	0.79295
YAL021C	CCR4	3'-5' exoribonuclease activity	poly(A) tail shortening, regulation of transcription from Pol II promoter	0.941515
YAL022C	FUN26	nucleoside transporter nucleoside transport	nucleoside transport	0.717401
YAL023C	PMT2	dolichyl-phosphate-mannose-protein mannosyltransferase activity	O-linked glycosylation	1.43095
YAL024C	LTE1	guanyl-nucleotide exchange factor activity	exit from mitosis	1.14866
YAL025C	MAK16	unknown	ribosomal large subunit biogenesis virus-host interaction	0.734804
YAL026C	DRS2	adenosinetriphosphatase activity, phospholipid-translocating ATPase activity	intracellular protein transport, post Golgi transport	1.02197
YAL027W		unknown	unknown	1.03828
YAL028W	FRT2		NO EN SGD	1.14305
YAL029C	MYO4	microfilament motor activity	mRNA localization, intracellular	1.11854
YAL030W	SNC1	v-SNARE	Golgi to plasma membrane transport, * endocytosis, non-selective vesicle fusion	1.08788
YAL031C	FUN21	unknown	unknown	0.882932
YAL032C	PRP45	transcriptional activator activity	positive regulation of transcription from Pol II promoter	1.15255
YAL033W	POP5	ribonuclease MRP activity, ribonuclease P activity	tRNA processing, rRNA processing	1.02128
YAL034C	FUN19	unknown	unknown	0.728926
YAL034W-A	MTW1	unknown	chromosome segregation	1.32398
YAL035W	FUN12	translation initiation factor activity	translational initiation	0.948557
YAL036C	FUN11	unknown	unknown	0.646062
YAL037C-B		unknown	unknown	3.95702
YAL037W		unknown	unknown	0.815628
YAL038W	CDC19	pyruvate kinase activity	glycolysis, pyruvate metabolism	1.74699
YAL039C	CYC3	holocytochrome c synthase activity	cytochrome c-heme linkage	0.720802
YAL040C	CLN3	cyclin-dependent protein kinase, intrinsic regulator activity	G1/S transition of mitotic cell cycle, regulation of CDK activity	0.818003
YAL041W	CDC24	Rho guanyl-nucleotide exchange factor activity, signal transducer activity	apical bud growth, cellular morphogenesis during conjugation with cellular fusion, chitin localization, establishment of cell polarity (sensu Saccharomyces), invasive growth, isotropic bud growth, pseudohyphal growth, signal transduction during conjugation with cellular fusion, small GTPase mediated signal transduction	1.03858
YAL042W	ERV46	unknown	ER to Golgi transport	0.913716
YAL043C	PTA1	cleavage/polyadenylation specificity factor activity	tRNA processing, mRNA polyadenylation, mRNA cleavage	1.77345
YAL044C	GCV3	glycine dehydrogenase (decarboxylating)	one-carbon compound metabolism	1.12344
YAL044W-A		unknown	unknown	1.02384
YAL045C		unknown	unknown	0.909224
YAL046C		unknown	unknown	0.909121
YAL047C	SPC72	structural constituent of cytoskeleton	microtubule nucleation, mitotic chromosome segregation, mitotic spindle elongation, nuclear migration (sensu Saccharomyces)	0.970268
YAL047W-A		unknown	unknown	0.860919
YAL048C		unknown	vesicle-mediated transport	0.882829
YAL049C		unknown	unknown	0.732807
YAL051W	OAF1	DNA binding activity, transcriptional activator activity	fatty acid metabolism, peroxisome organization and biogenesis, positive regulation of transcription	1.05645
YAL053W		unknown	unknown	0.869792
YAL054C	ACS1	acetate-CoA ligase	* acetate fermentation, acetyl-CoA biosynthesis	1.08934
YAL055W	PEX22	unknown	protein-peroxisome targeting	0.96509
YAL056W	GPB2	signal transducer activity	signal transduction	1.00884
YAL058W	CNE1	unknown	ER-associated protein catabolism	0.882562
YAL059W	ECM1	unknown	cell wall organization and biogenesis	0.846558
YAL060W	BDH1	(R,R)-butanediol dehydrogenase activity	butanediol fermentation	0.986435
YAL061W		oxidoreductase activity, acting on the CH-OH group of donors, NAD or NADP as acceptor	unknown	0.718026
YAL062W	GDH3	glutamate dehydrogenase activity	glutamate biosynthesis	0.934108
YAL064W-B		unknown	unknown	1.37379
YAL065C		unknown	unknown	1.50325
YAL066W		unknown	unknown	1.47409
YAL067C	SEO1	transporter activity	transport	0.917225
YAR002C-A	ERP1	unknown	ER to Golgi transport	1.06291
YAR002W	NUP60	structural constituent of nuclear pore	nucleocytoplasmic transport, protein-nucleus import, docking	0.887742
YAR003W	SWD1	chromatin binding activity, histone-lysine N-methyltransferase activity, transcriptional activator activity	chromatin silencing at telomere, histone methylation	1.10028
YAR007C	RFA1	damaged DNA binding, single-stranded DNA binding	DNA recombination, DNA replication, priming, DNA strand elongation, DNA unwinding, double-strand break repair, nucleotide-excision repair, postreplication repair	0.818163
YAR008W	SEN34	tRNA-intron endonuclease activity	tRNA splicing	0.924399
YAR009C		RNA-directed DNA polymerase, * peptidase, ribonuclease	unknown	0.835688
YAR010C		unknown	unknown	1.12395
YAR014C	BUD14	unknown	bud site selection, filamentous growth	0.801071
YAR015W	ADE1	phosphoribosylaminoimidazole-succinocarboxamide synthase	* purine base metabolism	0.966789
YAR018C	KIN3	protein kinase activity	chromosome segregation	0.934933
YAR019C	CDC15	protein kinase activity	cytokinesis, exit from mitosis, * protein amino acid phosphorylation	1.00752
YAR020C	PAU7	unknown	unknown	1.00997
YAR023C		unknown	unknown	0.956461
YAR027W	UIP3	unknown	unknown	1.18861
YAR028W		unknown	unknown	0.737161
YAR029W	FUN57	unknown	unknown	1.00451
YAR030C		unknown	unknown	1.01092
YAR031W	PRM9	unknown	conjugation with cellular fusion	0.815879
YAR033W	MST28	unknown	unknown	0.887623
YAR035W	YAT1	carnitine O-acetyltransferase	alcohol metabolism, carnitine metabolism	1.15855
YAR042W	SWH1	unknown	unknown	0.932095
YAR044W	OSH1	oxysterol binding activity, phosphatidylinositol binding activity	steroid biosynthesis	0.92554
YAR047C		unknown	unknown	1.06975
YAR050W	FLO1	cell adhesion molecule activity	flocculation	0.990114
YAR053W		unknown	unknown	1.222
YAR060C		unknown	unknown	1.13957
YAR061W		unknown	unknown	0.790708
YAR062W		unknown	unknown	0.934009
YAR064W		unknown	unknown	0.999755
YAR068W		unknown	unknown	1.75307
YAR069C		unknown	unknown	0.872796
YAR070C		unknown	unknown	1.36434
YAR071W	PHO11	acid phosphatase activity	phosphate metabolism	0.764584
YAR073W	IMD1	IMP dehydrogenase activity	GTP biosynthesis	0.740921
YBL001C	ECM15	unknown	cell wall organization and biogenesis	0.97735
YBL002W	HTB2	DNA binding activity	chromatin assembly/disassembly	1.36336
YBL003C	HTA2	DNA binding activity	chromatin assembly/disassembly	1.33014
YBL004W		unknown	unknown	1.22354
YBL005W	PDR3	DNA binding activity, transcriptional activator activity	regulation of transcription from Pol II promoter, response to drug	1.20256
YBL006C		unknown	unknown	0.961199
YBL007C	SLA1	cytoskeletal protein binding activity	actin cortical patch assembly, actin filament organization, cell wall organization and biogenesis, endocytosis, polar budding	0.963689
YBL008W	HIR1	transcription co-repressor activity	regulation of transcription from Pol II promoter	1.14141
YBL009W		unknown	unknown	1.10087
YBL010C		unknown	unknown	1.36865
YBL011W	SCT1	glycerol-3-phosphate O-acyltransferase activity	phospholipid biosynthesis	1.13705
YBL012C		unknown	unknown	1.37386
YBL013W	FMT1	methionyl-tRNA formyltransferase activity	methionyl-tRNA aminoacylation, translational initiation	1.21402
YBL014C	RRN6	RNA polymerase I transcription factor activity	transcription from Pol I promoter	1.0362
YBL015W	ACH1	acetyl-CoA hydrolase	* acetate metabolism, * acetyl-CoA metabolism	1.00815
YBL016W	FUS3	MAP kinase activity	cell cycle arrest, protein amino acid phosphorylation, signal transduction during conjugation with cellular fusion	0.926397
YBL017C	PEP1	signal sequence binding	protein-vacuolar targeting, vacuolar transport	1.07313
YBL018C	POP8	ribonuclease MRP activity, ribonuclease P activity	tRNA processing, rRNA processing	1.54185
YBL019W	APN2	double-stranded DNA specific 3'-5' exodeoxyribonuclease, phosphodiesterase I	DNA repair	1.10519
YBL020W	RFT1	oligosaccharide transporter activity	N-linked glycosylation, oligosaccharide transport	1.05087
YBL021C	HAP3	transcriptional activator activity	transcription, regulation of carbohydrate metabolism	1.067
YBL022C	PIM1	ATP-dependent peptidase activity	proteolysis and peptidolysis, response to heat	0.883249
YBL023C	MCM2	ATP dependent DNA helicase activity, chromatin binding activity	DNA replication initiation, DNA unwinding, pre-replicative complex formation and maintenance	0.983036
YBL024W	NCL1	tRNA (cytosine-5-)-methyltransferase	* tRNA methylation	1.07346
YBL025W	RRN10	RNA polymerase I transcription factor activity, ribosomal DNA (rDNA) binding activity	transcription from Pol I promoter	0.994269
YBL026W	LSM2	pre-mRNA splicing factor activity	mRNA splicing, rRNA processing	1.03176
YBL027W	RPL19B	structural constituent of ribosome	protein synthesis	1.01534
YBL028C		unknown	unknown	1.26079
YBL029C-A		unknown	unknown	1.38364
YBL029W		unknown	unknown	1.54314
YBL030C	PET9	ATP/ADP antiporter	ATP/ADP exchange	0.879429
YBL031W	SHE1	unknown	unknown	0.853104
YBL032W		mRNA binding activity	mRNA localization, intracellular, telomerase-dependent telomere maintenance	1.0375
YBL033C	RIB1	cyclohydrolase activity	vitamin B2 biosynthesis	1.04253
YBL034C	STU1	structural constituent of cytoskeleton	microtubule nucleation	1.14341
YBL035C	POL12	alpha DNA polymerase	DNA replication initiation, DNA replication, priming, lagging strand elongation	0.970004
YBL036C		unknown	unknown	1.24161
YBL037W	APL3	unknown	vesicle-mediated transport	1.10567
YBL038W	MRPL16	peptidyltransferase activity, structural constituent of ribosome	protein biosynthesis	0.948615
YBL039C	URA7	CTP synthase activity	CTP biosynthesis, phospholipid biosynthesis, pyrimidine base biosynthesis	0.855806
YBL040C	ERD2	HDEL receptor activity	protein-ER retention	1.181
YBL041W	PRE7	endopeptidase activity	ubiquitin-dependent protein catabolism	0.731369
YBL042C	FUI1	uridine transporter	uridine transport	1.20485
YBL043W	ECM13	unknown	cell wall organization and biogenesis	1.78953
YBL044W		unknown	unknown	1.7141
YBL045C	COR1	ubiquinol-cytochrome c reductase activity	aerobic respiration	1.07003
YBL046W		unknown	unknown	0.880521
YBL047C	EDE1	unknown	endocytosis	1.12746
YBL048W		unknown	unknown	1.37133
YBL049W	MOH1	unknown	unknown	1.45316
YBL050W	SEC17	soluble NSF attachment protein activity	ER to Golgi transport	0.641389
YBL051C	PIN4	unknown	unknown	1.13228
YBL052C	SAS3	acetyltransferase activity	chromatin modification, chromatin silencing at HML and HMR (sensu Saccharomyces), chromatin silencing at telomere	1.39155
YBL053W		unknown	unknown	1.2593
YBL054W		unknown	unknown	1.04824
YBL055C		unknown	unknown	0.860473
YBL056W	PTC3	protein phosphatase type 2C activity	inactivation of MAPK (osmolarity sensing), protein amino acid dephosphorylation, regulation of CDK activity, cellular_component unknown	1.16294
YBL057C	PTH2	aminoacyl-tRNA hydrolase activity	* protein biosynthesis	0.949681
YBL058W	SHP1	unknown	glycogen metabolism, sporulation (sensu Saccharomyces)	0.819283
YBL059W		unknown	unknown	1.06957
YBL060W		unknown	unknown	1.33502
YBL061C	SKT5	enzyme activator	cell wall chitin biosynthesis, cytokinesis, response to osmotic stress	0.872171
YBL062W		unknown	unknown	0.997809
YBL063W	KIP1	microtubule motor activity, structural constituent of cytoskeleton	microtubule nucleation, mitotic anaphase B	1.08243
YBL064C	PRX1	thioredoxin peroxidase activity	regulation of redox homeostasis	0.907725
YBL065W		unknown	unknown	0.97968
YBL066C	SEF1	unknown	unknown	1.0369
YBL067C	UBP13	ubiquitin-specific protease	unknown	1.04644
YBL068W	PRS4	ribose-phosphate pyrophosphokinase activity	'de novo' IMP biosynthesis, 'de novo' pyrimidine base biosynthesis, histidine biosynthesis, purine salvage, tryptophan biosynthesis	0.843651
YBL069W	AST1	* protein transporter	protein-membrane targeting	1.02383
YBL070C		unknown	unknown	0.420308
YBL071C		unknown	unknown	1.68712
YBL071W-A	KTI11	unknown	G1 phase of mitotic cell cycle	1.0675
YBL072C	RPS8A	* structural constituent of ribosome activity	protein biosynthesis	1.27872
YBL073W		unknown	unknown	1.21068
YBL074C	AAR2	unknown	snRNP recycling	0.889442
YBL075C	SSA3	heat shock protein	SRP-dependent, co-translational membrane targeting, translocation, protein folding, response to stress	0.813939
YBL076C	ILS1	isoleucine-tRNA ligase activity	protein biosynthesis	1.09723
YBL077W		unknown	unknown	1.34128
YBL078C	AUT7	microtubule binding activity	autophagy, protein-vacuolar targeting	1.20661
YBL079W	NUP170	structural molecule activity	NLS-bearing substrate-nucleus import, chromosome segregation, mRNA-binding (hnRNP) protein-nucleus import, mRNA-nucleus export, nuclear pore organization and biogenesis, protein-nucleus export, protein-nucleus import, docking, rRNA-nucleus export, ribosomal protein-nucleus import, snRNA-nucleus export, snRNP protein-nucleus import, tRNA-nucleus export,	1.14031
YBL080C	PET112	unknown	* aerobic respiration, mitochondrion organization and biogenesis, protein biosynthesis	0.888474
YBL081W		unknown	unknown	0.796369
YBL082C	RHK1	alpha-1,3-mannosyltransferase activity	dolichol-linked oligosaccharide biosynthesis, protein amino acid glycosylation	1.09173
YBL083C		unknown	unknown	0.992002
YBL085W	BOI1	phospholipid binding activity,	Rho protein signal transduction, establishment of cell polarity (sensu Saccharomyces)	1.25042
YBL086C			unknown	1.12717
YBL087C	RPL23A	structural constituent of ribosome	protein biosynthesis	1.19976
YBL088C	TEL1	inositol/phosphatidylinositol kinase activity	response to DNA damage, telomerase-dependent telomere maintenance	0.964255
YBL089W	AVT5	transporter	* transport	0.854217
YBL090W	MRP21	structural constituent of ribosome	protein biosynthesis	1.52761
YBL091C	MAP2	methionyl aminopeptidase activity	proteolysis and peptidolysis	1.06607
YBL091C-A		unknown	unknown	1.07873
YBL092W	RPL32	structural constituent of ribosome	protein biosynthesis	1.48969
YBL093C	ROX3	RNA polymerase II transcription mediator	transcription from Pol II promoter	0.938327
YBL094C		unknown	unknown	1.38084
YBL095W		unknown	unknown	1.30438
YBL096C		unknown	unknown	1.05246
YBL097W	BRN1	unknown	mitotic chromosome condensation, mitotic chromosome segregation	0.888803
YBL098W	BNA4	kynurenine 3-monooxygenase activity	nicotinamide adenine dinucleotide biosynthesis	0.946288
YBL099W	ATP1	* hydrogen-transporting two-sector ATPase	* ATP synthesis coupled proton transport	0.921748
YBL100C		unknown	unknown	1.3038
YBL101C	ECM21	unknown	cell wall organization and biogenesis	1.00125
YBL102W	SFT2	unknown	Golgi to endosome transport	1.36716
YBL103C	RTG3	specific RNA polymerase II transcription factor	transcription initiation from Pol II promoter	1.01312
YBL104C		unknown	unknown	0.914916
YBL105C	PKC1	* protein kinase C	cell wall organization and biogenesis, protein amino acid phosphorylation, protein kinase cascade, signal transduction	1.10272
YBL106C	SRO77	unknown	Golgi to plasma membrane transport, exocytosis	0.83282
YBL107C		unknown	unknown	1.24719
YBR001C	NTH2	alpha,alpha-trehalase activity	response to stress, trehalose catabolism	1.12897
YBR002C	RER2	prenyltransferase activity	dolichol biosynthesis, protein amino acid glycosylation	0.982682
YBR003W	COQ1	trans-hexaprenyltranstransferase activity	ubiquinone metabolism	0.844981
YBR004C		unknown	unknown	1.62689
YBR005W				1.19056
YBR006W	UGA2	succinate-semialdehyde dehydrogenase (NAD(P)+) activity	glutamate catabolism, response to oxidative stress	0.847431
YBR007C		unknown	unknown	1.2094
YBR008C	FLR1	multidrug transporter	* response to toxin	0.850369
YBR009C	HHF1	DNA binding activity	chromatin assembly/disassembly	1.41695
YBR010W	HHT1	DNA binding activity	chromatin assembly/disassembly	1.23946
YBR011C	IPP1	inorganic diphosphatase activity	phosphate metabolism	0.9652
YBR012C		unknown	unknown	1.18273
YBR013C		unknown	unknown	1.12533
YBR014C		unknown	unknown	1.3324
YBR015C	MNN2	alpha-1,2-mannosyltransferase activity	protein amino acid glycosylation	1.74797
YBR016W		unknown	response to dessication	1.1702
YBR017C	KAP104	nuclear localization sequence binding activity	mRNA-binding (hnRNP) protein-nucleus import, protein-nucleus import	0.915691
YBR018C	GAL7	UTP-hexose-1-phosphate uridylyltransferase activity	galactose metabolism	0.851056
YBR019C	GAL10	unknown	* galactose metabolism	1.13001
YBR020W	GAL1	galactokinase	galactose metabolism	0.890036
YBR021W	FUR4	uracil permease activity	uracil transport	0.899904
YBR022W		hydrolase activity	unknown	1.19895
YBR023C	CHS3	chitin synthase activity	cell wall chitin biosynthesis, cytokinesis, response to osmotic stress	1.15355
YBR024W	SCO2	unknown	copper ion transport	0.866895
YBR025C		unknown	unknown	1.03742
YBR026C	ETR1	enoyl-[acyl-carrier protein] reductase activity	aerobic respiration, fatty acid biosynthesis	0.776023
YBR027C		unknown	unknown	0.782832
YBR028C		unknown	unknown	1.08056
YBR029C	CDS1	phosphatidate cytidylyltransferase activity	phosphatidylglycerol biosynthesis, phosphatidylserine metabolism	1.12935
YBR030W		unknown	phospholipid metabolism	0.805407
YBR031W	RPL4A	structural constituent of ribosome	protein biosynthesis	1.18521
YBR032W		unknown	unknown	0.73717
YBR033W	EDS1	unknown	unknown	0.974853
YBR034C	HMT1	protein-arginine N-methyltransferase activity	mRNA-nucleus export, peptidyl-arginine modification	0.793455
YBR035C	PDX3	pyridoxamine-phosphate oxidase activity	fatty acid metabolism	0.759905
YBR036C	CSG2	unknown	calcium ion homeostasis	0.857622
YBR037C	SCO1	unknown	* copper ion transport, * protein complex assembly	0.826448
YBR038W	CHS2	chitin synthase activity	cytokinesis, response to osmotic stress	0.786543
YBR039W	ATP3	hydrogen-transporting two-sector ATPase	ATP synthesis coupled proton transport	1.04472
YBR040W	FIG1	cytogamy	cellular morphogenesis during conjugation with cellular fusion	1.08386
YBR041W	FAT1	long-chain fatty acid transporter activity, long-chain-fatty-acid-CoA-ligase activity	lipid transport, very-long-chain fatty acid metabolism	1.00271
YBR042C		acyltransferase activity	phospholipid biosynthesis	1.20137
YBR043C	AQR2	unknown	unknown	1.02379
YBR044C	TCM62	chaperone activity	protein complex assembly	0.886903
YBR045C	GIP1	protein phosphatase 1 binding activity	spore wall assembly (sensu Saccharomyces)	1.1824
YBR046C	ZTA1	unknown	unknown	0.900207
YBR047W		unknown	unknown	1.55746
YBR048W	RPS11B	structural constituent of ribosome activity	protein biosynthesis, * regulation of translational fidelity, ribosomal small subunit assembly and maintenance	1.30123
YBR049C	REB1	Pol I transcription termination factor activity, RNA polymerase II transcription factor activity,	regulation of transcription from Pol II promoter, transcription termination from Pol I promoter	1.04919
YBR050C	REG2	protein phosphatase type 1 activity	cell growth and/or maintenance, negative regulation of transcription from Pol II promoter	0.824302
YBR051W		unknown	unknown	0.961856
YBR052C		unknown	unknown	1.23205
YBR053C		unknown	unknown	0.779182
YBR054W	YRO2	unknown	unknown	0.766601
YBR055C	PRP6	pre-mRNA splicing factor activity	mRNA splicing	1.00627
YBR056W		unknown	unknown	0.84254
YBR057C	MUM2	unknown	premeiotic DNA synthesis	1.1163
YBR058C	UBP14	ubiquitin-specific protease activity	protein deubiquitination	1.00444
YBR059C	AKL1	protein kinase activity	unknown	1.05591
YBR060C	ORC2	DNA replication origin binding	DNA replication initiation, chromatin silencing at HML and HMR (sensu Saccharomyces), pre-replicative complex formation and maintenance	1.0456
YBR061C	TRM7	tRNA methyltransferase activity	tRNA methylation, protein biosynthesis	0.846257
YBR062C		unknown	unknown	1.02277
YBR063C		unknown	unknown	1.04027
YBR064W		unknown	unknown	1.06498
YBR065C	ECM2	unknown	cell wall organization and biogenesis	0.985393
YBR066C	NRG2	transcriptional repressor	invasive growth	1.14466
YBR067C	TIP1	lipase activity, structural constituent of cell wall	cell wall organization and biogenesis	0.847207
YBR068C	BAP2	amino acid transporter activity	amino acid transport	1.35717
YBR069C	TAT1	amino acid transporter activity	amino acid transport	0.937719
YBR070C	SAT2	unknown	unknown	1.00888
YBR071W		unknown	unknown	1.50191
YBR072W	HSP26	heat shock protein	protein folding, response to stress	0.564719
YBR073W	RDH54	DNA dependent ATPase activity, DNA supercoiling activity	double-strand break repair via break-induced replication, heteroduplex formation, meiotic recombination	0.884209
YBR074W		unknown	unknown	1.02442
YBR075W		unknown	unknown	0.892376
YBR076W	ECM8	unknown	cell wall organization and biogenesis	1.03681
YBR077C		unknown	unknown	1.32756
YBR078W	ECM33	unknown	cell wall organization and biogenesis	1.07434
YBR079C	RPG1	translation initiation factor activity	translational initiation	0.940285
YBR081C	SPT7	structural molecule activity	chromatin modification, conjugation with cellular fusion, histone acetylation	1.07285
YBR082C	UBC4	ubiquitin conjugating enzyme activity, protein monoubiquitination, protein polyubiquitination, response to stress, sporulation (sensu Saccharomyces)	protein degradation, ubiquitin-mediated	1.12441
YBR083W	TEC1	specific RNA polymerase II transcription factor activity	positive regulation of transcription from Pol II promoter, pseudohyphal growth	0.918551
YBR084C-A	RPL19A	structural constituent of ribosome	protein biosynthesis	1.382
YBR084W	MIS1	formate-tetrahydrofolate ligase activity, methenyltetrahydrofolate cyclohydrolase activity, methylenetetrahydrofolate dehydrogenase (NADP+) activity	conversion of met-tRNAf to fmet-tRNA, nucleobase, nucleoside, nucleotide and nucleic acid metabolism	0.894381
YBR085W	AAC3	ATP/ADP antiporter	ATP/ADP exchange	0.734971
YBR086C	IST2	unknown	response to osmotic stress	1.14682
YBR087W	RFC5	DNA clamp loader activity	leading strand elongation, mismatch repair, * sister chromatid cohesion	0.980992
YBR088C	POL30	DNA polymerase processivity factor activity	base-excision repair, lagging strand elongation, leading strand elongation, mismatch repair, mutagenesis, nucleotide-excision repair, post-replication repair	1.08855
YBR089W		unknown	unknown	1.02857
YBR090C	NHP6B	unknown	unknown	0.691826
YBR091C	MRS5	protein transporter activity	mitochondrial translocation	1.0171
YBR092C	PHO3	acid phosphatase activity	thiamin transport	0.855552
YBR093C	PHO5	acid phosphatase activity	cellular response to phosphate starvation, phosphate metabolism	0.794667
YBR094W		unknown	unknown	1.03454
YBR095C	RXT2	unknown	conjugation with cellular fusion, invasive growth	1.00658
YBR096W		unknown	unknown	1.10885
YBR097W	VPS15	protein serine/threonine kinase activity	protein amino acid phosphorylation, protein-Golgi retention, * vacuolar transport, protein-vacuolar targeting	1.21929
YBR098W	MMS4	endonuclease activity, transcription co-activator activity	DNA repair, meiotic recombination	0.939127
YBR099C		unknown	unknown	1.01058
YBR100W		unknown	unknown	#VALUE!
YBR101C	FES1	adenyl-nucleotide exchange factor activity	protein biosynthesis	0.952984
YBR102C	EXO84	unknown	Golgi to plasma membrane transport, cytokinesis, establishment of cell polarity (sensu Saccharomyces), mRNA splicing, non-selective vesicle docking, non-selective vesicle fusion, polar budding	0.967657
YBR103W	SIF2	* NAD-dependent histone deacetylase, NAD-independent histone deacetylase	chromatin silencing at telomere, histone deacetylation, negative regulation of meiosis, negative regulation of transcription from Pol II promoter	0.98513
YBR104W	YMC2	transporter activity	transport	0.918348
YBR105C	VID24	unknown	vesicle-mediated transport	0.686668
YBR106W	PHO88	phosphate transporter	phosphate transport	1.03437
YBR107C	IML3	unknown	chromosome segregation	0.827443
YBR108W		unknown	unknown	0.765873
YBR109C	CMD1	calcium ion binding activity	budding, cytoskeleton organization and biogenesis, mitosis	1.32376
YBR110W	ALG1	beta-1,4-mannosyltransferase activity	N-linked glycosylation	1.05508
YBR111C	YSA1	phosphoribosyl-ATP diphosphatase activity	unknown	1.03381
YBR112C	CYC8	general transcriptional repressor activity, transcription co-activator activity	negative regulation of transcription	1.20745
YBR113W		unknown	unknown	1.01529
YBR114W	RAD16	DNA dependent ATPase activity	nucleotide-excision repair, DNA damage recognition	1.03462
YBR115C	LYS2	aminoadipate-semialdehyde dehydrogenase activity	lysine biosynthesis, aminoadipic pathway	1.7966
YBR116C		unknown	unknown	0.863358
YBR117C	TKL2	transketolase	pentose-phosphate shunt	0.751393
YBR118W	TEF2	translation elongation factor activity	translational elongation	2.11211
YBR119W	MUD1	RNA binding	mRNA splicing	1.22474
YBR120C	CBP6	unknown	protein biosynthesis	0.881243
YBR121C	GRS1	glycine-tRNA ligase	glycyl-tRNA aminoacylation, transcription termination	0.915794
YBR122C	MRPL36	structural constituent of ribosome	protein biosynthesis	1.15774
YBR123C	TFC1	RNA polymerase III transcription factor	transcription initiation from Pol III promoter	0.824995
YBR124W		unknown	unknown	0.926255
YBR125C	PTC4	protein phosphatase type 2C activity	unknown	0.833132
YBR126C	TPS1	alpha,alpha-trehalose-phosphate synthase (UDP-forming) activity	carbohydrate metabolism, response to stress	0.800577
YBR127C	VMA2	hydrogen-transporting two-sector ATPase	vacuolar acidification	0.611033
YBR128C	APG14	unknown	autophagy	1.11216
YBR129C	OPY1	unknown	conjugation with cellular fusion	1.22478
YBR130C	SHE3	mRNA binding activity	mRNA localization, intracellular	0.7857
YBR131W	CCZ1	guanyl-nucleotide exchange factor	autophagic vacuole fusion, * autophagy, vacuolar transport	0.920981
YBR132C	AGP2	hydrogen:amino acid symporter activity	fatty acid metabolism, response to osmotic stress	0.834542
YBR133C	HSL7	protein-arginine N-methyltransferase activity	G2/M transition of mitotic cell cycle, regulation of cell cycle	0.949976
YBR134W		unknown	unknown	0.939738
YBR135W	CKS1	unknown	regulation of cell cycle	1.02537
YBR136W	MEC1	inositol/phosphatidylinositol kinase activity	DNA damage checkpoint, DNA recombination, DNA replication checkpoint, meiotic recombination, nucleobase, nucleoside, nucleotide and nucleic acid metabolism	0.770045
YBR137W		unknown	unknown	0.843209
YBR138C	HDR1	unknown	unknown	1.10821
YBR139W		* carboxypeptidase C	unknown	0.853792
YBR140C	IRA1	Ras GTPase activator activity	RAS protein signal transduction, * sporulation (sensu Saccharomyces)	1.06413
YBR141C		unknown	unknown	0.825911
YBR142W	MAK5	ATP dependent RNA helicase activity	rRNA processing, ribosomal large subunit assembly and maintenance	1.05884
YBR143C	SUP45	translation release factor activity, codon specific	translational termination	1.37367
YBR144C		unknown	unknown	0.908256
YBR145W	ADH5	alcohol dehydrogenase activity	alcohol metabolism	0.736582
YBR146W	MRPS9	structural constituent of ribosome	protein biosynthesis	0.767219
YBR147W		unknown	unknown	0.944694
YBR148W	YSW1	unknown	unknown	1.19719
YBR149W	ARA1	D-arabinose 1-dehydrogenase [NAD(P)] activity	carbohydrate metabolism	0.81323
YBR150C	TBS1	unknown	unknown	1.11234
YBR151W	APD1	unknown	unknown	0.797412
YBR152W	SPP381	unknown	mRNA splicing	0.928206
YBR153W	RIB7	diaminohydroxyphosphoribosylaminopyrimidine deaminase activity	vitamin B2 biosynthesis	1.18908
YBR154C	RPB5	DNA-directed RNA polymerase I activity, DNA-directed RNA polymerase II activity, DNA-directed RNA polymerase III activity	transcription from Pol I promoter, transcription from Pol II promoter, transcription from Pol III promoter	1.45033
YBR155W	CNS1	chaperone activity	protein folding	1.11514
YBR156C	SLI15	protein kinase activator	chromosome segregation, protein amino acid phosphorylation	1.08356
YBR157C	ICS2	unknown	unknown	0.975132
YBR158W	AMN1	unknown	unknown	1.10906
YBR159W		ketoreductase activity	fatty acid elongation	1.23926
YBR160W	CDC28	cyclin-dependent protein kinase	G1/S transition of mitotic cell cycle, G2/M transition of mitotic cell cycle, S phase of mitotic cell cycle, * protein amino acid phosphorylation, * regulation of cell cycle, * regulation of meiosis	0.823389
YBR161W		transferase activity, transferring glycosyl groups	unknown	0.793578
YBR162C	TOS1	unknown	unknown	0.765609
YBR162W-A	YSY6	unknown	protein secretion	1.30309
YBR163W	DEM1	unknown	unknown	1.07173
YBR164C	ARL1	small monomeric GTPase activity	protein-vacuolar targeting, * vesicle-mediated transport	1.26442
YBR165W	UBS1	unknown	protein ubiquitination, protein-nucleus export	1.46036
YBR166C	TYR1	prephenate dehydrogenase activity	tyrosine metabolism	0.993741
YBR167C	POP7	ribonuclease MRP activity, ribonuclease P activity	rRNA and tRNA processing	0.815374
YBR168W		unknown	unknown	1.22982
YBR169C	SSE2	heat shock protein	* protein folding	0.950328
YBR170C	NPL4	protein binding, structural molecule activity	NLS-bearing substrate-nucleus import, mRNA-binding (hnRNP) protein-nucleus import, mRNA-nucleus export, nuclear membrane organization and biogenesis, nuclear pore organization and biogenesis, protein-nucleus export, protein-nucleus import, rRNA-nucleus export, ribosomal protein-nucleus import, snRNA-nucleus export, snRNP protein-nucleus import, tRNA-nucleus export	0.878061
YBR171W	SEC66	endoplasmic reticulum receptor	SRP-dependent, co-translational membrane targeting, translocation	1.65084
YBR172C	SMY2	unknown	cytoskeleton organization and biogenesis	0.835636
YBR173C	UMP1	chaperone activity, proteasome activator activity	protein catabolism	1.00725
YBR174C		unknown	unknown	0.822502
YBR175W	SWD3	chromatin binding, * histone-lysine N-methyltransferase	chromatin silencing at telomere, * histone methylation	0.789841
YBR176W	ECM31	3-methyl-2-oxobutanoate hydroxymethyltransferase	pantothenate biosynthesis	0.77852
YBR177C	EHT1	unknown	lipid metabolism	0.947543
YBR178W		unknown	unknown	1.07748
YBR179C	FZO1	GTPase activity	mitochondrion organization and biogenesis	1.05855
YBR180W	DRT1	amine/polyamine transporter activity, multidrug transporter activity	amine/polyamine transport, spore wall assembly (sensu Saccharomyces)	0.925865
YBR181C	RPS6B	structural constituent of ribosome	protein biosynthesis	0.992291
YBR182C	SMP1	DNA bending activity, transcription factor activity	positive regulation of transcription from Pol II promoter	1.27689
YBR183W	YPC1	ceramidase activity	ceramide metabolism	0.814005
YBR184W		unknown	unknown	1.25496
YBR185C	MBA1	unknown	aerobic respiration, inner mitochondrial membrane organization and biogenesis	0.984818
YBR186W	PCH2	unknown	* regulation of meiosis	0.939828
YBR187W		unknown	unknown	0.818499
YBR188C	NTC20	pre-mRNA splicing factor activity	mRNA splicing	0.978841
YBR189W	RPS9B	structural constituent of ribosome	protein biosynthesis, regulation of translational fidelity	1.43974
YBR190W		unknown	unknown	1.05629
YBR191W	RPL21A	structural constituent of ribosome	protein biosynthesis	1.1771
YBR192W	RIM2	transporter activity	mitochondrial genome maintenance	1.07749
YBR194W	SOY1	unknown	unknown	0.972921
YBR195C	MSI1		DNA repair, RAS protein signal transduction, chromatin silencing, nucleosome assembly chromatin assembly complex	0.911206
YBR196C	PGI1	glucose-6-phosphate isomerase activity	gluconeogenesis, glycolysis, pentose-phosphate shunt	1.16559
YBR197C		unknown	unknown	1.50788
YBR198C	TAF90	general RNA polymerase II transcription factor activity	G1-specific transcription in mitotic cell cycle, chromatin modification, establishment and/or maintenance of chromatin architecture, histone acetylation, protein amino acid acetylation, transcription initiation from Pol II promoter	#VALUE!
YBR199W	KTR4	mannosyltransferase activity	N-linked glycosylation	1.12556
YBR200W	BEM1	protein binding activity	cellular morphogenesis during conjugation with cellular fusion, establishment of cell polarity (sensu Saccharomyces)	#VALUE!
YBR201W	DER1	unknown	ER-associated protein catabolism	1.12532
YBR202W	CDC47	ATP dependent DNA helicase activity, chromatin binding activity	DNA replication initiation, DNA unwinding, pre-replicative complex formation and maintenance	0.784846
YBR203W	COS111	unknown	signal transduction	0.865861
YBR204C		unknown	unknown	0.793507
YBR205W	KTR3	mannosyltransferase activity	N-linked glycosylation, O-linked glycosylation, cell wall organization and biogenesis	0.691574
YBR206W		unknown	unknown	0.705391
YBR207W	FTH1	unknown	endocytosis	0.950643
YBR208C	DUR1,2	allophanate hydrolase activity, urea carboxylase activity	urea metabolism	0.807176
YBR209W		unknown	unknown	0.911468
YBR210W		unknown	unknown	1.19112
YBR211C	AME1	unknown	unknown	1.02802
YBR212W	NGR1	RNA binding activity, single-stranded DNA binding activity	regulation of growth	0.915448
YBR213W	MET8	ferrochelatase activity, siroheme synthase activity	siroheme biosynthesis, sulfate assimilation	0.92131
YBR214W	SDS24	unknown	DNA metabolism, endocytosis, meiosis	1.00693
YBR215W	HPC2	transcription regulator activity	G1/S-specific transcription in mitotic cell cycle	1.02485
YBR216C		unknown	unknown	1.0168
YBR217W	APG12	unknown	autophagy, protein-vacuolar targeting	1.69833
YBR218C	PYC2	pyruvate carboxylase	NADPH regeneration, gluconeogenesis	0.990197
YBR219C		unknown	unknown	0.965088
YBR220C		unknown	unknown	0.865641
YBR221C	PDB1	pyruvate dehydrogenase (lipoamide) activity	pyruvate metabolism	0.828182
YBR222C	FAT2		transport	0.910662
YBR223C	TDP1	tyrosyl-DNA phosophodiesterase	* DNA repair	0.887917
YBR224W		unknown	unknown	0.979256
YBR225W		unknown	unknown	0.84994
YBR227C	MCX1	ATP binding, chaperone	unknown	0.92597
YBR228W	SLX1	unknown	DNA repair	1.24077
YBR229C	ROT2	alpha-glucosidase activity	cell wall biosynthesis (sensu Fungi)	0.869011
YBR230C		unknown	unknown	0.986706
YBR231C	AOR1	unknown	Unknown	1.11056
YBR232C		unknown	unknown	0.929612
YBR233W	PBP2	unknown	unknown	0.980304
YBR233W-A	DAD3	protein binding activity	mitosis	1.08737
YBR234C	ARC40	structural constituent of cytoskeleton	actin filament organization	0.875808
YBR235W		ion transporter	unknown	0.764435
YBR236C	ABD1	mRNA (guanine-N7)-methyltransferase activity	mRNA capping	0.634372
YBR237W	PRP5	ATP dependent RNA helicase activity, pre-mRNA splicing factor activity	lariat formation, 5'-splice site cleavage	0.851283
YBR238C		unknown	unknown	0.943438
YBR239C		unknown	unknown	0.715719
YBR240C	THI2	transcriptional activator activity	thiamin biosynthesis	0.967526
YBR241C		unknown	unknown	1.27115
YBR242W		unknown	unknown	0.792239
YBR243C	ALG7	UDP-N-acetylglucosamine-dolichyl-phosphate N-acetylglucosamine-1-phosphate transferase activity	N-linked glycosylation	0.855278
YBR244W	GPX2	glutathione peroxidase activity	response to oxidative stress	1.19673
YBR245C	ISW1	* ATPase	chromatin modeling	0.942022
YBR246W		unknown	unknown	0.910747
YBR247C	ENP1	snoRNA binding	cell growth and/or maintenance, processing of 20S pre-rRNA, rRNA processing	0.992151
YBR248C	HIS7	imidazoleglycerol phosphate synthase activity	histidine biosynthesis	1.04896
YBR249C	ARO4	2-dehydro-3-deoxyphosphoheptonate aldolase activity	aromatic amino acid biosynthesis	0.88775
YBR250W		unknown	unknown	1.04616
YBR251W	MRPS5	structural constituent of ribosome	* protein biosynthesis	0.977925
YBR252W	DUT1	dUTP pyrophosphatase activity	pyrimidine deoxyribonucleoside triphosphate catabolism	1.25287
YBR253W	SRB6	RNA polymerase II transcription mediator activity	transcription from Pol II promoter	0.783093
YBR254C	TRS20	unknown	ER to Golgi transport	0.873451
YBR255C-A		unknown	unknown	1.18309
YBR255W		unknown	unknown	0.930063
YBR256C	RIB5	riboflavin synthase activity	vitamin B2 biosynthesis	1.02187
YBR257W	POP4	ribonuclease MRP activity, ribonuclease P activity	rRNA processing, tRNA processing	1.11743
YBR258C	SHG1	histone-lysine N-methyltransferase activity	histone methylation	0.832931
YBR260C	RGD1	Rho GTPase activator	osmosensory signaling pathway	0.932566
YBR261C		unknown	unknown	0.778882
YBR262C		unknown	unknown	0.890315
YBR263W	SHM1	glycine hydroxymethyltransferase activity	one-carbon compound metabolism	0.779043
YBR264C	YPT10	guanyl nucleotide binding	Golgi organization and biogenesis	0.773614
YBR265W	TSC10	oxidoreductase, acting on NADH or NADPH	3-keto-sphinganine metabolism, * sphingolipid biosynthesis	0.98236
YBR266C		unknown	endocytosis	0.782025
YBR267W		unknown	unknown	0.747121
YBR268W	MRPL37	structural constituent of ribosome	protein biosynthesis	1.07524
YBR269C		unknown	unknown	0.907604
YBR270C		unknown	unknown	1.02203
YBR271W		unknown	unknown	0.981611
YBR272C	HSM3	unknown	mismatch repair	1.12652
YBR273C		unknown	unknown	0.850234
YBR274W	CHK1	protein kinase activity	DNA damage checkpoint, protein amino acid phosphorylation	1.17597
YBR275C	RIF1	unknown	chromatin silencing at telomere, telomerase-dependent telomere maintenance	0.796443
YBR276C	PPS1	protein tyrosine/threonine phosphatase activity	regulation of S phase of mitotic cell cycle, vitamin B12 reduction	1.18146
YBR277C		unknown	unknown	0.906803
YBR278W	DPB3	epsilon DNA polymerase	lagging strand elongation, leading strand elongation, * mismatch repair, nucleotide-excision repair	0.872423
YBR279W	PAF1	Pol II transcription elongation factor activity	RNA elongation from Pol II promoter	1.12721
YBR280C		unknown	unknown	0.819507
YBR281C		unknown	unknown	0.994163
YBR282W	MRPL27	structural constituent of ribosome	protein biosynthesis	1.02067
YBR283C	SSH1	protein transporter activity	cotranslational membrane targeting	0.869085
YBR284W		unknown	unknown	0.952253
YBR285W		unknown	unknown	0.99178
YBR286W	APE3	aminopeptidase activity	vacuolar protein catabolism	0.701827
YBR287W		unknown	unknown	0.797335
YBR288C	APM3	unknown	Golgi to vacuole transport	0.974917
YBR289W	SNF5	general RNA polymerase II transcription factor activity	chromatin modeling	0.958999
YBR290W	BSD2	unknown	* heavy metal ion transport, protein-vacuolar targeting	0.977296
YBR291C	CTP1	* tricarboxylate carrier activity	mitochondrial citrate transport	0.991675
YBR292C		unknown	unknown	0.846659
YBR293W		unknown	unknown	1.09605
YBR294W	SUL1	sulfate transporter activity	sulfate transport	0.78492
YBR295W	PCA1	P-type ATPase	copper ion homeostasis	0.971545
YBR296C	PHO89	sodium:inorganic phosphate symporter activity	phosphate transport	1.16623
YBR297W	MAL33	transcription factor activity	carbohydrate metabolism, regulation of transcription, DNA-dependent	0.812066
YBR298C	MAL31	alpha-glucoside:hydrogen symporter activity	alpha-glucoside transport	0.853209
YBR299W	MAL32	alpha-glucosidase activity	maltose catabolism	0.795293
YBR300C		unknown	unknown	0.889387
YBR301W	DAN3	unknown	unknown	0.896315
YCL001W-A		unknown	unknown	1.25595
YCL002C		unknown	unknown	1.11078
YCL003W		unknown	unknown	0.758652
YCL004W	PGS1	CDP-diacylglycerol-glycerol-3-phosphate 3-phosphatidyltransferase activity	phospholipid biosynthesis	0.842516
YCL005W		unknown	unknown	0.943586
YCL007C	CWH36	unknown	cell wall organization and biogenesis	1.36816
YCL008C	STP22	protein binding activity	protein-membrane targeting, protein-vacuolar targeting	1.17404
YCL009C	ILV6	* acetolactate synthase activity, * enzyme regulator activity	branched chain family amino acid biosynthesis	0.883688
YCL010C	SGF29	histone acetylation	unknown	0.724716
YCL011C	GBP2	RNA binding activity, telomeric DNA binding activity	poly(A)+ mRNA-nucleus export, telomere maintenance	1.00267
YCL014W	BUD3	unknown	axial budding, cytokinesis, bud site selection	0.951439
YCL016C	DCC1	unknown	sister chromatid cohesion	0.960006
YCL017C	NFS1	cysteine desulfhydrase activity	iron ion homeostasis, iron-sulfur cluster assembly	0.716794
YCL018W	LEU2	3-isopropylmalate dehydrogenase activity	leucine biosynthesis	1.47462
YCL020W		unknown	unknown	0.914122
YCL021W-A		unknown	unknown	0.742614
YCL022C		unknown	unknown	0.999362
YCL023C		unknown	unknown	1.48431
YCL024W	KCC4	protein kinase activity	axial budding, protein amino acid phosphorylation, bud growth, septin checkpoint, septin ring assembly	0.959298
YCL025C	AGP1	amino acid transporter activity	amino acid transport	0.688009
YCL026C-A	FRM2		negative regulation of fatty acid metabolism	1.16949
YCL026C-B		unknown	unknown	0.665909
YCL027W	FUS1	unknown	conjugation with cellular fusion	0.741189
YCL028W	RNQ1	unknown	unknown	0.67237
YCL029C	BIK1	microtubule binding activity	mitotic anaphase B, mitotic spindle assembly	0.770731
YCL030C	HIS4	histidinol dehydrogenase activity, phosphoribosyl-AMP cyclohydrolase activity, phosphoribosyl-ATP pyrophosphatase activity	histidine biosynthesis	0.796225
YCL031C	RRP7	unknown	35S primary transcript processing, ribosomal small subunit assembly and maintenance	1.5263
YCL032W	STE50	protein kinase regulator activity	MAPKKK cascade (osmolarity sensing), MAPKKK cascade (pseudohyphal growth), response to pheromone, signal transduction during conjugation with cellular fusion	0.821964
YCL033C		protein-methionine-R-oxide reductase activity	response to oxidative stress	1.29748
YCL034W	LSB5	unknown	actin filament organization, endocytosis	0.571069
YCL035C	GRX1	thiol-disulfide exchange intermediate activity	regulation of redox homeostasis, response to oxidative stress	1.06623
YCL036W	GFD2	unknown	unknown	0.94954
YCL037C	SRO9	RNA binding	protein biosynthesis	0.949642
YCL038C	AUT4	unknown	autophagy, * protein-vacuolar targeting	0.885669
YCL039W	MOH2	unknown	unknown	0.951433
YCL040W	GLK1	glucokinase activity	carbohydrate metabolism	0.846828
YCL043C	PDI1	* protein disulfide isomerase activity	protein folding, protein disulfide-isomerase reaction	1.40749
YCL044C		unknown	unknown	0.773409
YCL045C		unknown	unknown	#VALUE!
YCL046W		unknown	unknown	0.98181
YCL047C		unknown	unknown	0.927996
YCL048W		unknown	unknown	1.09927
YCL049C		unknown	unknown	1.0424
YCL050C	APA1	bis(5'-nucleosyl)-tetraphosphatase	nucleotide metabolism	0.835687
YCL051W	LRE1	protein kinase inhibitor activity, transcription regulator activity	cell wall organization and biogenesis, response to heat	0.769011
YCL052C	PBN1	unknown	protein processing	0.679491
YCL054W	SPB1	RNA methyltransferase	rRNA processing	1.04641
YCL055W	KAR4	transcription regulator activity	karyogamy during conjugation with cellular fusion, meiosis, mitosis, * positive regulation of transcription from Pol II promoter	1.05232
YCL056C		unknown	unknown	1.08959
YCL057W	PRD1	metalloendopeptidase, saccharolysin	proteolysis and peptidolysis	0.811813
YCL058C	FYV5	unknown	unknown	1.0072
YCL059C	KRR1	unknown	ribosome biogenesis	1.11287
YCL061C	MRC1	unknown	DNA replication checkpoint, chromatin silencing at HML and HMR (sensu Saccharomyces), chromatin silencing at telomere	1.01519
YCL063W	VAC17	receptor activity	vacuole inheritance	1.11471
YCL064C	CHA1	L-serine ammonia-lyase activity, threonine dehydratase activity	serine family amino acid catabolism, threonine catabolism	1.1887
YCL065W		unknown	unknown	1.19325
YCL066W	HMLALPHA1	transcription co-activator activity	regulation of transcription from Pol II promoter, regulation of transcription, mating-type specific	1.14324
YCL067C	MHLALPHA2	transcription co-repressor	donor preference, regulation of transcription from Pol II promoter, regulation of transcription, mating-type specific	0.751372
YCL068C		unknown	unknown	1.03763
YCL069W		unknown	unknown	1.00645
YCL073C		transporter activity	transport	0.902856
YCL074W		unknown	unknown	1.0724
YCL075W		unknown	unknown	1.19447
YCL076W		unknown	unknown	1.63309
YCR001W		unknown	unknown	2.08247
YCR002C	CDC10	structural constituent of cytoskeleton activity	axial budding, cell wall organization and biogenesis, cellular morphogenesis, cellular morphogenesis during conjugation with cellular fusion, conjugation with cellular fusion, cytokinesis, establishment of cell polarity (sensu Saccharomyces), polar budding, spore wall assembly (sensu Saccharomyces)	1.26324
YCR003W	MRPL32	structural constituent of ribosome	protein biosynthesis	0.895469
YCR004C	YCP4	electron transporter activity	unknown	0.720584
YCR005C	CIT2	citrate (SI)-synthase activity	citrate metabolism, glutamate biosynthesis, glyoxylate cycle	0.803986
YCR006C		unknown	unknown	0.96908
YCR007C		unknown	unknown	0.790845
YCR008W	SAT4	protein kinase activity	G1/S transition of mitotic cell cycle, cation homeostasis	0.84389
YCR009C	RVS161	cytoskeletal protein binding	endocytosis, polar budding, response to osmotic stress	0.798061
YCR010C	ADY2	transporter activity	DNA metabolism, meiosis, nitrogen utilization, transport	0.974454
YCR011C	ADP1	ATP-binding cassette (ABC) transporter activity	transport	1.24954
YCR012W	PGK1	phosphoglycerate kinase activity	glycolysis, gluconeogenesis	1.33804
YCR013C		unknown	unknown	1.88571
YCR014C	POL4	beta DNA polymerase activity	base-excision repair, gap-filling, double-strand break repair	1.06615
YCR015C		unknown	unknown	1.08286
YCR016W		unknown	unknown	1.27283
YCR017C	CWH43	unknown	cell wall organization and biogenesis, signal transduction	1.0745
YCR018C	SRD1	unknown	rRNA processing	0.900339
YCR019W	MAK32	unknown	virus-host interaction	0.659791
YCR020C	PET18	unknown	mitochondrion organization and biogenesis, * thiamin metabolism	0.819238
YCR020C-A	MAK31	amino acid N-acetyltransferase activity	N-terminal protein amino acid acetylation, virus-host interaction	0.844117
YCR020W-B	HTL1	unknown	DNA replication and chromosome cycle, regulation of cell cycle	1.09492
YCR021C	HSP30	heat shock protein activity	protein folding, response to stress	0.800448
YCR022C		unknown	unknown	1.41239
YCR023C		unknown	unknown	0.887575
YCR024C		asparagine-tRNA ligase activity	protein biosynthesis	0.940997
YCR024C-A	PMP1	unknown	cation transport	1.35505
YCR025C		unknown	unknown	1.23645
YCR026C		unknown	unknown	0.954941
YCR027C	RHB1	RHEB small monomeric GTPase activity	arginine transport, * lysine transport	1.20697
YCR028C	FEN2	pantothenate transporter	pantothenate transport	0.882388
YCR030C	SYP1	unknown	unknown	1.27086
YCR031C	RPS14A	RNA binding, structural constituent of ribosome	protein biosynthesis, ribosomal small subunit assembly and maintenance	1.64537
YCR033W	SNT1	NAD-dependent histone deacetylase, * NAD-independent histone deacetylase	histone deacetylation, negative regulation of meiosis	1.19872
YCR034W	FEN1	unknown	fatty acid elongation, nonselective vesicle transport, sphingolipid biosynthesis	0.742324
YCR035C	RRP43	3'-5' exoribonuclease activity	35S primary transcript processing, mRNA catabolism	1.06225
YCR036W	RBK1	ATP binding, ribokinase	* ribose metabolism	0.899291
YCR037C	PHO87	inorganic phosphate transporter activity	phosphate transport	1.03562
YCR038C	BUD5	RAS guanyl-nucleotide exchange factor, guanyl-nucleotide exchange factor, signal transducer	axial budding, bud site selection, polar budding, pseudohyphal growth, small GTPase mediated signal transduction	0.985267
YCR039C	MATALPHA2	transcription co-repressor activity	donor preference, regulation of transcription from Pol II promoter, regulation of transcription, mating-type specific	1.27463
YCR040W	MATALPHA1	transcription co-activator activity	regulation of transcription from Pol II promoter, regulation of transcription, mating-type specific	1.11659
YCR041W		unknown	unknown	0.950031
YCR042C	TSM1	general RNA polymerase II transcription factor activity	G1-specific transcription in mitotic cell cycle, transcription initiation from Pol II promoter	0.903538
YCR043C		unknown	unknown	0.987955
YCR044C	PER1	unknown	manganese ion homeostasis, response to unfolded protein	0.774142
YCR045C		serine-type peptidase activity	unknown	0.927454
YCR046C	IMG1	structural constituent of ribosome	protein biosynthesis	1.02379
YCR047C	BUD23	S-adenosylmethionine-dependent methyltransferase activity	bud site selection	0.960998
YCR048W	ARE1	sterol O-acyltransferase activity	sterol metabolism	0.920116
YCR049C		unknown	unknown	0.710123
YCR050C		unknown	unknown	0.449195
YCR051W		unknown	unknown	0.952321
YCR052W	RSC6	unknown	chromatin modeling	0.764157
YCR053W	THR4	threonine synthase activity	threonine metabolism	0.863141
YCR054C	CTR86	unknown	unknown	1.06219
YCR057C	PWP2	snoRNA binding activity	cytokinesis, establishment of cell polarity (sensu Saccharomyces), processing of 20S pre-rRNA	1.07192
YCR059C	YIH1	unknown	regulation of amino acid metabolism	0.661244
YCR060W		unknown	unknown	3.30489
YCR061W		unknown	unknown	0.89342
YCR063W	BUD31	unknown	bud site selection	1.38865
YCR064C		unknown	unknown	2.4149
YCR065W	HCM1	specific RNA polymerase II transcription factor	spindle assembly, transcription initiation from Pol II promoter	0.98781
YCR066W	RAD18	DNA dependent ATPase activity, single-stranded DNA binding, ubiquitin conjugating enzyme activity	DNA repair	1.04273
YCR067C	SED4	unknown	ER to Golgi transport	0.782169
YCR068W	CVT17	lipase activity	autophagy, membrane degradation, vacuolar protein processing/maturation	0.921837
YCR069W	CPR4	peptidyl-prolyl cis-trans isomerase activity	unknown	0.906166
YCR071C	IMG2	structural constituent of ribosome	protein biosynthesis	0.809506
YCR072C		unknown	unknown	0.924799
YCR073C	SSK22	MAP kinase kinase kinase activity	activation of MAPKK (osmolarity sensing), osmosensory signaling pathway, protein amino acid phosphorylation	0.978436
YCR073W-A	SOL2	unknown	tRNA processing	1.60302
YCR075C	ERS1	cystine transporter activity	cystine transport	0.977723
YCR076C		unknown	unknown	0.783095
YCR077C	(PAT1)	unknown	chromosome segregation, regulation of translational initiation	0.854834
YCR079W		protein phosphatase activity	unknown	0.980651
YCR081W	SRB8	RNA polymerase II transcription mediator	negative regulation of transcription from Pol II promoter	1.25566
YCR082W		unknown	unknown	1.01293
YCR083W	TRX3	thiol-disulfide exchange intermediate activity	response to oxidative stress	1.04886
YCR084C	TUP1	general transcriptional repressor	negative regulation of transcription	0.960499
YCR085W		unknown	unknown	0.877521
YCR086W	CSM1	unknown	meiotic chromosome segregation	1.8266
YCR087W		unknown	unknown	0.902792
YCR088W	ABP1	protein binding	actin cortical patch assembly, establishment of cell polarity (sensu Saccharomyces)	0.969878
YCR089W	FIG2	unknown	cytogamy, cellular morphogenesis during conjugation with cellular fusion	0.805491
YCR090C		unknown	unknown	0.961956
YCR091W	KIN82	protein kinase	unknown	0.889847
YCR092C	MSH3	damaged DNA binding activity	DNA recombination, mismatch repair, mitotic recombination, removal of non-homologous ends	#VALUE!
YCR094W	CDC50	transcription regulator activity	G1 phase of mitotic cell cycle, establishment and/or maintenance of cell polarity (sensu Saccharomyces), regulation of transcription	0.948385
YCR095C		unknown	unknown	1.06346
YCR096C	HMRA2	unknown	unknown	1.19337
YCR097W-A		unknown	unknown	3.04323
YCR098C	GIT1	phospholipid transporter	phospholipid transport	1.01527
YCR099C		unknown	unknown	1.02216
YCR100C		unknown	unknown	0.897901
YCR101C		unknown	unknown	1.11609
YCR102C		unknown	unknown	0.951941
YCR102W-A		unknown	unknown	1.07692
YCR104W	PAU3	unknown	unknown	0.892868
YCR105W	ADH7	alcohol dehydrogenase (NADP+) activity	alcohol metabolism	0.887807
YCR106W	RDS1	transcription factor activity	response to xenobiotic stimulus	1.01286
YCR107W	AAD3	benzyl alcohol dehydrogenase activity	aldehyde metabolism	0.790095
YDL001W	RMD1	unknown	unknown	1.16068
YDL002C	NHP10	unknown	unknown	1.04926
YDL003W	MCD1	unknown	mitotic chromosome condensation, mitotic sister chromatid cohesion	1.01236
YDL004W	ATP16	hydrogen-transporting ATP synthase activity, rotational mechanism	ATP synthesis coupled proton transport	1.04196
YDL005C	MED2	RNA polymerase II transcription mediator activity	transcription from Pol II promoter	0.890066
YDL006W	PTC1	protein phosphatase type 2C activity	mitochondrion inheritance, protein amino acid dephosphorylation, response to osmotic stress, tRNA splicing	0.893884
YDL007W	RPT2	ATPase activity, proteasome endopeptidase activity	ubiquitin-dependent protein catabolism	0.860665
YDL008W	APC11	protein binding, ubiquitin-protein ligase activity	cyclin catabolism, mitotic chromosome segregation, mitotic metaphase/anaphase transition, mitotic spindle elongation, ubiquitin-dependent protein catabolism	0.892001
YDL009C		unknown	unknown	0.912502
YDL010W		unknown	unknown	0.975312
YDL011C		unknown	unknown	1.08239
YDL012C		unknown	unknown	0.915358
YDL013W	HEX3	DNA binding activity	DNA recombination, response to DNA damage, sporulation (sensu Saccharomyces)	0.939395
YDL014W	NOP1	methyltransferase activity	35S primary transcript processing, processing of 20S pre-rRNA, RNA methylation, ribosomal large subunit assembly and maintenance	1.14798
YDL015C	TSC13	oxidoreductase activity	very-long-chain fatty acid metabolism	1.16216
YDL016C		unknown	unknown	1.67123
YDL018C	ERP3	unknown	secretory pathway	0.894936
YDL019C	OSH2	oxysterol binding activity	steroid biosynthesis	0.965082
YDL020C	RPN4	* proteasome endopeptidase	ubiquitin-dependent protein catabolism	0.965301
YDL021W	GPM2	phosphoglycerate mutase activity	glycolysis, gluconeogenesis	0.951628
YDL022W	GPD1	glycerol-3-phosphate dehydrogenase (NAD+) activity	intracellular accumulation of glycerol	0.858765
YDL023C		unknown	unknown	0.821331
YDL024C	DIA3	acid phosphatase activity	invasive growth, pseudohyphal growth	0.761817
YDL025C		protein kinase activity	unknown	0.865619
YDL026W		unknown	unknown	1.13163
YDL027C		unknown	unknown	0.881863
YDL028C	MPS1	protein threonine/tyrosine kinase activity	mitotic spindle checkpoint, spindle pole body duplication (sensu Saccharomyces)	1.21905
YDL029W	ARP2	actin binding, structural constituent of cytoskeleton	actin filament organization	0.838216
YDL031W	DBP10	ATP dependent RNA helicase activity	35S primary transcript processing, ribosomal large subunit assembly and maintenance	0.741886
YDL032W		unknown	unknown	0.913452
YDL033C		tRNA (5-methylaminomethyl-2-thiouridylate) methyltransferase activity	unknown	0.898018
YDL034W		unknown	unknown	1.05871
YDL035C	GPR1	G-protein coupled receptor activity	G-protein coupled receptor protein signaling pathway, pseudohyphal growth	1.06219
YDL036C		unknown	unknown	0.839169
YDL037C	BSC1	unknown	unknown	0.966543
YDL038C		unknown	unknown	0.875262
YDL039C	PRM7	unknown	conjugation with cellular fusion	0.97481
YDL040C	NAT1	peptide alpha-N-acetyltransferase activity	protein amino acid acetylation	0.998372
YDL041W	KRE26	unknown	unknown	0.8494
YDL042C	SIR2	histone binding activity, histone deacetylase activity	cell aging (sensu Saccharomyces), chromatin assembly/disassembly, chromatin silencing at HML and HMR (sensu Saccharomyces), chromatin silencing at telomere, double-strand break repair via nonhomologous end-joining	0.915445
YDL043C	PRP11	RNA binding	spliceosome assembly	1.16826
YDL044C	MTF2	RNA binding	mRNA processing, protein biosynthesis	1.07447
YDL045C	FAD1	FMN adenylyltransferase activity	FAD biosynthesis	0.869525
YDL045W-A	MRP10	structural constituent of ribosome	protein biosynthesis	0.939095
YDL046W	NPC2	unknown	unknown	0.983239
YDL047W	SIT4	protein serine/threonine phosphatase activity	G1/S transition of mitotic cell cycle, actin cytoskeleton organization and biogenesis, cell wall organization and biogenesis, protein amino acid phosphorylation, protein kinase cascade	0.963323
YDL048C	STP4	unknown	unknown	0.572772
YDL049C	KNH1	unknown	beta-1,6 glucan biosynthesis	0.825115
YDL050C		unknown	unknown	0.856912
YDL051W	LHP1	RNA binding	tRNA processing	0.959289
YDL052C	SLC1	1-acylglycerol-3-phosphate O-acyltransferase activity	sphingolipid biosynthesis	0.848165
YDL053C	PBP4	unknown	unknown	1.21093
YDL054C	MCH1	NOT a monocarboxylic acid transporter activity, transporter activity	transport	0.850356
YDL055C	PSA1	mannose-1-phosphate guanylyltransferase	GDP-mannose biosynthesis, cell wall mannoprotein biosynthesis, * protein amino acid glycosylation	1.16095
YDL056W	MBP1	DNA binding activity, transcription factor activity	DNA replication, regulation of cell cycle	1.07062
YDL057W		unknown	unknown	0.916693
YDL058W	USO1		ER to Golgi transport, protein complex assembly	0.953317
YDL059C	RAD59	DNA strand annealing activity	double-strand break repair via break-induced replication, double-strand break repair via single-strand annealing, telomerase-independent telomere maintenance	1.52496
YDL060W	TSR1	unknown	ribosome biogenesis and assembly	1.11325
YDL061C	RPS29B	structural constituent of ribosome	* protein biosynthesis	1.10344
YDL062W		unknown	unknown	1.24517
YDL063C		unknown	unknown	1.22365
YDL064W	UBC9	ubiquitin-like conjugating enzyme activity	* G2/M transition of mitotic cell cycle, mitotic spindle elongation, protein modification	1.14927
YDL065C	PEX19	unknown	peroxisome organization and biogenesis, protein-peroxisome targeting	1.08045
YDL066W	IDP1	isocitrate dehydrogenase (NADP+) activity	glutamate biosynthesis, isocitrate metabolism	0.794961
YDL067C	COX9	cytochrome c oxidase	aerobic respiration	0.819173
YDL068W		unknown	unknown	1.3199
YDL069C	CBS1	translation factor activity, nucleic acid binding	protein biosynthesis	1.18934
YDL070W	BDF2	unknown	unknown	1.0518
YDL071C		unknown	unknown	0.866435
YDL072C		unknown	unknown	0.883969
YDL073W		unknown	unknown	1.04309
YDL074C	BRE1	unknown	transport	1.2379
YDL075W	RPL31A	structural constituent of ribosome	protein biosynthesis	1.52697
YDL076C	RXT3	unknown	unknown	1.07363
YDL077C	VAM6	Rab guanyl-nucleotide exchange factor activity	homotypic vacuole fusion (non-autophagic), vacuole organization and biogenesis	2.55202
YDL078C	MDH3	malic enzyme activity	NADH regeneration, fatty acid beta-oxidation, glyoxylate cycle, malate metabolism	0.943206
YDL079C	MRK1	glycogen synthase kinase 3 activity	protein amino acid phosphorylation, proteolysis and peptidolysis, response to stress	0.964088
YDL080C	THI3	carboxy-lyase activity, transcriptional activator activity	thiamin biosynthesis	1.02922
YDL081C	RPP1A	structural constituent of ribosome	protein biosynthesis, translational elongation	0.746254
YDL082W	RPL13A	structural constituent of ribosome	protein biosynthesis	1.1009
YDL083C	RPS16B	structural constituent of ribosome	protein biosynthesis	1.1856
YDL084W	SUB2	ATP dependent RNA helicase activity, pre-mRNA splicing factor activity	lariat formation, 5'-splice site cleavage, mRNA-nucleus export	1.16808
YDL085C-A		unknown	unknown	0.867248
YDL085W	NDE2	NADH dehydrogenase activity	NADH oxidation, ethanol fermentation	1.00269
YDL086W		carboxymethylenebutenolidase activity	unknown	0.948699
YDL087C	LUC7	mRNA binding activity	mRNA splice site selection	0.882005
YDL088C	ASM4	structural molecule	NLS-bearing substrate-nucleus import, mRNA-binding (hnRNP) protein-nucleus import, mRNA-nucleus export, nuclear pore organization and biogenesis, protein-nucleus export, * protein-nucleus import, docking, rRNA-nucleus export, ribosomal protein-nucleus import, * snRNA-nucleus export, snRNP protein-nucleus import	0.942903
YDL089W		unknown	unknown	1.12425
YDL090C	RAM1	protein farnesyltransferase activity	protein amino acid farnesylation	0.983926
YDL091C		unknown	unknown	0.885544
YDL092W	SRP14	signal sequence binding	protein-ER targeting	1.16286
YDL093W	PMT5	dolichyl-phosphate-mannose-protein mannosyltransferase activity	O-linked glycosylation	0.930575
YDL094C		unknown	unknown	0.936381
YDL095W	PMT1	dolichyl-phosphate-mannose-protein mannosyltransferase activity	O-linked glycosylation	1.06653
YDL096C		unknown	unknown	0.94741
YDL097C	RPN6	proteasome endopeptidase activity, structural molecule activity	ubiquitin-dependent protein catabolism	1.02276
YDL098C	SNU23	* pre-mRNA splicing factor	mRNA splicing	1.10228
YDL099W		unknown	unknown	1.00996
YDL100C		unknown	unknown	1.11489
YDL101C	DUN1	* protein kinase	* DNA damage checkpoint, cell cycle checkpoint, protein amino acid phosphorylation	1.16752
YDL102W	CDC2	delta DNA polymerase activity	base-excision repair, lagging strand elongation, leading strand elongation, mismatch repair, mutagenesis, nucleotide-excision repair, postreplication repair	0.862346
YDL103C	QRI1	UDP-N-acetylglucosamine pyrophosphorylase activity	UDP-N-acetylglucosamine biosynthesis	0.89049
YDL104C	QRI7	unknown	unknown	1.02252
YDL105W	QRI2	unknown	unknown	0.961473
YDL106C	PHO2	transcription factor activity	cellular response to phosphate starvation, histidine biosynthesis, purine base biosynthesis, transcription	1.08951
YDL107W	MSS2	protein stabilization	mitochondrial translocation, protein complex assembly	1.46783
YDL108W	KIN28	cyclin-dependent protein kinase, general RNA polymerase II transcription factor	negative regulation of transcription from Pol II promoter, mitotic, protein amino acid phosphorylation, transcription initiation from Pol II promoter	0.961234
YDL109C		lipase activity	lipid metabolism	1.36762
YDL110C		unknown	unknown	1.0644
YDL111C	RPR42	3'-5' exoribonuclease activity	35S primary transcript processing	0.715215
YDL112W	TRM3	tRNA (guanosine) methyltransferase activity	tRNA methylation	0.949081
YDL113C	CVT20	lipid binding	autophagy, protein-vacuolar targeting	1.00566
YDL114W		unknown	unknown	0.759274
YDL115C	IWR1	unknown	unknown	1.07364
YDL116W	NUP84	structural molecule activity	NLS-bearing substrate-nucleus import, mRNA-binding (hnRNP) protein-nucleus import, mRNA-nucleus export, nuclear membrane organization and biogenesis, nuclear pore organization and biogenesis, protein-nucleus export, rRNA-nucleus export, ribosomal protein-nucleus import, snRNA-nucleus export, snRNP protein-nucleus import, tRNA-nucleus export	1.16879
YDL117W	CYK3	molecular_function unknown	cytokinesis	0.823726
YDL118W		unknown	unknown	0.979532
YDL119C		transporter activity	transport	0.951002
YDL120W	YFH1	enzyme regulator activity	iron incorporation into metallo-sulfur cluster, iron ion homeostasis, oxygen and reactive oxygen species metabolism	0.893318
YDL121C		unknown	unknown	1.02265
YDL122W	UBP1	ubiquitin-specific protease activity	protein deubiquitination	1.13156
YDL123W	SNA4	unknown	unknown	1.21645
YDL124W		unknown	unknown	0.825575
YDL125C	HNT1	hydrolase, nucleotide binding	* nucleotide metabolism	0.986092
YDL126C	CDC48	ATPase activity	ER-associated protein catabolism, cell cycle, non-selective vesicle fusion, protein transport, ubiquitin-dependent protein catabolism	1.09065
YDL127W	PCL2	cyclin-dependent protein kinase, intrinsic regulator activity	cell cycle	1.01168
YDL128W	VCX1	calcium ion transporter activity, calcium:hydrogen antiporter activity	calcium ion homeostasis, calcium ion transport	0.912036
YDL129W		unknown	unknown	0.789485
YDL130W	RPP1B	structural constituent of ribosome	protein biosynthesis, * translational elongation	1.35262
YDL130W-A	STF1	unknown	ATP synthesis coupled proton transport	1.0206
YDL131W	LYS21	homocitrate synthase activity	lysine biosynthesis, aminoadipic pathway	0.909451
YDL132W	CDC53	structural molecule activity, ubiquitin-protein ligase activity	G1/S transition of mitotic cell cycle, G2/M transition of mitotic cell cycle, ubiquitin-dependent protein catabolism	1.13392
YDL133W		unknown	unknown	0.915339
YDL134C	PPH21	protein phosphatase type 2A activity	G1/S transition of mitotic cell cycle, actin filament organization, bud growth, mitotic spindle checkpoint, protein biosynthesis	0.816216
YDL135C	RDI1	Rho GDP-dissociation inhibitor, signal transducer	actin filament organization, small GTPase mediated signal transduction	1.23864
YDL136W	RPL35B	structural constituent of ribosome	protein biosynthesis	1.24766
YDL137W	ARF2	ARF small monomeric GTPase activity	ER to Golgi transport, intra-Golgi transport	0.991535
YDL139C	SCM3	unknown	unknown	1.00161
YDL140C	RPO21	DNA-directed RNA polymerase activity	transcription from Pol II promoter	1.01804
YDL141W	BPL1	biotin-[acetyl-CoA-carboxylase] ligase, biotin-[methylcrotonoyl-CoA-carboxylase] ligase, biotin-[methylmalonyl-CoA-carboxyltransferase] ligase, biotin-[propionyl-CoA-carboxylase (ATP-hydrolyzing)] ligase	protein modification	1.03677
YDL142C	CRD1	cardiolipin synthase activity	lipid biosynthesis, mitochondrial membrane organization and biogenesis	1.22358
YDL143W	CCT4	chaperone activity	cytoskeleton organization and biogenesis, protein folding	1.05864
YDL144C		unknown	unknown	0.97671
YDL145C	COP1		ER to Golgi transport, retrograde (Golgi to ER) transport	0.757203
YDL146W		unknown	unknown	1.14861
YDL147W	RPN5	endopeptidase activity	ubiquitin-dependent protein catabolism	0.944852
YDL148C	NOP14	snoRNA binding activity	processing of 20S pre-rRNA	1.16606
YDL149W	APG9		autophagy, autophagic vacuole formation, protein-vacuolar targeting	1.14301
YDL150W	RPC53	DNA-directed RNA polymerase activity	transcription from Pol III promoter	0.907676
YDL151C	BUD30	unknown	bud site selection	#VALUE!
YDL152W		unknown	unknown	1.24671
YDL153C	SAS10	snoRNA binding	establishment and/or maintenance of chromatin architecture, processing of 20S pre-rRNA	0.911487
YDL154W	MSH5	unknown	meiotic recombination	0.954403
YDL155W	CLB3	cyclin-dependent protein kinase, regulator activity	G1/S transition of mitotic cell cycle, G2/M transition of mitotic cell cycle, regulation of CDK activity,	0.920984
YDL156W		unknown	unknown	0.846197
YDL157C		unknown	unknown	0.847396
YDL158C		unknown	unknown	1.081
YDL159W	STE7	MAP kinase kinase	protein amino acid phosphorylation, * pseudohyphal growth, signal transduction during conjugation with cellular fusion	0.994254
YDL160C	DHH1	protein binding	deadenylation-dependent decapping, NOT involved in mRNA catabolism, nonsense-mediated	#VALUE!
YDL161W	ENT1	cytoskeletal adaptor activity	actin cortical patch assembly, actin filament organization, endocytosis	0.613325
YDL162C		unknown	unknown	0.871833
YDL163W		unknown	unknown	0.747095
YDL164C	CDC9	DNA ligase (ATP)	DNA ligation, * DNA recombination, base-excision repair, lagging strand elongation, nucleotide-excision repair	1.10693
YDL165W	CDC36	3'-5' exoribonuclease activity	negative regulation of transcription from Pol II promoter, poly(A) tail shortening, regulation of cell cycle, regulation of transcription from Pol II promoter, response to pheromone during conjugation with cellular fusion	0.808966
YDL166C	FAP7	unknown	response to oxidative stress	0.904274
YDL167C	NRP1	unknown	unknown	1.14131
YDL168W	SFA1	formaldehyde dehydrogenase (glutathione) activity	formaldehyde assimilation	1.00377
YDL169C	UGX2	unknown	unknown	0.988138
YDL170W	UGA3	specific RNA polymerase II transcription factor	nitrogen utilization, regulation of transcription from Pol II promoter	1.02504
YDL171C	GLT1	glutamate synthase (NADH) activity	glutamate biosynthesis	1.04785
YDL172C		unknown	unknown	1.40116
YDL173W		unknown	unknown	1.10771
YDL174C	DLD1	D-lactate dehydrogenase (cytochrome) activity	aerobic respiration, carbohydrate metabolism	0.789184
YDL175C	AIR2	unknown	mRNA-nucleus export	0.973686
YDL176W		unknown	unknown	0.944504
YDL177C		unknown	unknown	1.21714
YDL178W	DLD2	D-lactate dehydrogenase (cytochrome)	unknown	0.831931
YDL179W	PCL9	cyclin-dependent protein kinase, regulator activity	cell cycle	1.02562
YDL180W		unknown	unknown	1.21319
YDL181W	INH1	unknown	ATP synthesis coupled proton transport	1.4484
YDL182W	LYS20	homocitrate synthase activity	lysine biosynthesis, aminoadipic pathway	1.01188
YDL183C		unknown	unknown	1.36518
YDL185W	TFP1	endodeoxyribonuclease activity, hydrogen-transporting ATPase activity, rotational mechanism	intron homing, protein metabolism, vacuolar acidification	0.949523
YDL186W		unknown	unknown	0.938063
YDL187C		unknown	unknown	1.05877
YDL188C	PPH22	protein phosphatase type 2A activity	G1/S transition of mitotic cell cycle, actin filament organization, bud growth, mitotic spindle checkpoint, protein biosynthesis	0.811728
YDL190C	UFD2	ubiquitin conjugating enzyme activity	response to stress, ubiquitin-dependent protein catabolism	0.986501
YDL191W	RPL35A	structural constituent of ribosome	protein biosynthesis	1.14571
YDL192W	ARF1	ARF small monomeric GTPase activity	ER to Golgi transport, intra-Golgi transport	0.939161
YDL193W		unknown	unknown	0.921164
YDL194W	SNF3	glucose binding activity, NOT a glucose transporter activity, receptor activity	response to glucose stimulus, signal transduction	0.991845
YDL195W	SEC31	structural molecule activity	ER to Golgi transport	0.996244
YDL196W		unknown	unknown	0.639001
YDL197C	ASF2	unknown	chromatin silencing at HML and HMR (sensu Saccharomyces)	0.774189
YDL198C	YHM1	transporter activity	transport, mitochondrial genome maintenance	1.03946
YDL199C		unknown	unknown	1.20342
YDL200C	MGT1	methylated-DNA-[protein]-cysteine S-methyltransferase activity	DNA dealkylation	0.95938
YDL201W		protein binding, tRNA (guanine-N7-)-methyltransferase activity	tRNA methylation	0.953805
YDL202W	MRPL11	structural constituent of ribosome	protein biosynthesis	1.02069
YDL203C		unknown	unknown	0.857178
YDL204W	RTN2	unknown	unknown	0.95367
YDL205C	HEM3	hydroxymethylbilane synthase activity	heme biosynthesis	1.00586
YDL206W		unknown	unknown	1.22876
YDL207W	GLE1	unknown	poly(A)+ mRNA-nucleus export	0.915525
YDL208W	NHP2	RNA binding	35S primary transcript processing, rRNA modification	0.741909
YDL209C	CWC2	unknown	mRNA splicing	0.87963
YDL210W	UGA4	gamma-aminobutyric acid transporter activity	transport	0.967533
YDL211C		unknown	unknown	1.35369
YDL212W	SHR3	chaperone activity	ER to Golgi transport, amino acid transport	1.08764
YDL213C	NOP6	unknown	response to dessication	0.749658
YDL215C	GDH2	glutamate dehydrogenase activity	nitrogen metabolism	0.767098
YDL216C	RRI1	metalloendopeptidase activity	adaptation to pheromone during conjugation with cellular fusion, protein deneddylation	0.959445
YDL217C	TIM22	* protein transporter	mitochondrial translocation	1.12233
YDL218W		unknown	unknown	1.23608
YDL219W	DTD1	hydrolase activity, acting on ester bonds	D-amino acid catabolism	2.26045
YDL220C	CDC13	single-stranded DNA binding activity	telomere capping, telomere maintenance	0.853857
YDL221W		unknown	unknown	1.13814
YDL222C		cell wall organization and biogenesis	unknown	1.04984
YDL223C	HBT1	cellular morphogenesis during conjugation with cellular fusion	shmoo tip	0.667611
YDL224C	WHI4	RNA binding	regulation of cell size	0.933263
YDL225W	SHS1	structural constituent of cytoskeleton	cytokinesis, cellular morphogenesis, establishment of cell polarity (sensu Saccharomyces)	1.2152
YDL226C	GCS1	ARF GTPase activator activity, antifungal peptide activity	ER to Golgi transport, cell cycle dependent actin filament reorganization, retrograde (Golgi to ER) transport, ER-Golgi intermediate compartment	1.03355
YDL229W	SSB1	ATPase activity, chaperone activity	protein biosynthesis	1.01681
YDL230W	PTP1	protein tyrosine phosphatase activity	protein amino acid dephosphorylation	1.03032
YDL231C	BRE4	unknown	endocytosis	0.879021
YDL232W	OST4	dolichyl-diphospho-oligosaccharide-protein glycosyltransferase	N-linked glycosylation	1.10465
YDL233W		unknown	unknown	1.43737
YDL234C	GYP7	RAB GTPase activator	vesicle-mediated transport	0.988913
YDL235C	YPD1	transferase activity, transferring phosphorus-containing groups	osmosensory signaling pathway via two-component system, response to osmotic stress	1.09397
YDL236W	PHO13	4-nitrophenylphosphatase activity, alkaline phosphatase activity	histone dephosphorylation, protein amino acid dephosphorylation	1.23218
YDL237W		unknown	unknown	1.0468
YDL238C		unknown	unknown	0.94497
YDL239C	ADY3	protein binding activity	protein complex assembly, spore wall assembly (sensu Saccharomyces), sporulation	1.08397
YDL240W	LRG1	Rho GTPase activator activity	cell wall biosynthesis (sensu Fungi), small GTPase mediated signal transduction	1.04205
YDL241W		unknown	unknown	0.842678
YDL242W		unknown	unknown	0.508731
YDL243C	AAD4	benzyl alcohol dehydrogenase	aldehyde metabolism	0.976838
YDL244W	THI13	unknown	* thiamin biosynthesis	1.06539
YDL245C	HXT15	fructose transporter activity, glucose transporter activity, mannose transporter activity	hexose transport	1.0231
YDL246C	SOR2	oxidoreductase, acting on the CH-OH group of donors, NAD or NADP as acceptor	unknown	0.881911
YDL247W	MPH2	carbohydrate transporter activity, maltose porter activity	carbohydrate transport	0.878137
YDR001C	NTH1	alpha,alpha-trehalase	response to stress, trehalose catabolism	1.12021
YDR002W	YRB1	RAN protein binding	G1/S transition of mitotic cell cycle, RNA-nucleus export, protein-nucleus import, ubiquitin-dependent protein catabolism	0.711453
YDR003W		unknown	unknown	0.974035
YDR004W	RAD57	protein binding	DNA recombinase assembly, NOT involved in double-strand break repair via break-induced replication, NOT involved in double-strand break repair via single-strand annealing, double-strand break repair via synthesis-dependent strand annealing, meiotic DNA recombinase assembly, telomerase-independent telomere maintenance	0.914273
YDR005C	MAF1	unknown	negative regulation of transcription from Pol III promoter	1.22615
YDR006C	SOK1	unknown	cAMP-mediated signaling	0.923811
YDR007W	TRP1	phosphoribosylanthranilate isomerase	* amino acid metabolism, * tryptophan biosynthesis	0.860951
YDR008C		unknown	unknown	1.12716
YDR009W	GAL3	unknown	galactose metabolism, * regulation of transcription, DNA-dependent	0.800533
YDR010C		unknown	unknown	1.12616
YDR012W	RPL4B	structural constituent of ribosome	protein biosynthesis	1.0811
YDR013W		unknown	unknown	1.52757
YDR014W	RAD61	unknown	response to radiation	1.63056
YDR015C		unknown	unknown	1.02732
YDR016C	DAD1	* structural constituent of cytoskeleton	mitotic spindle assembly (sensu Saccharomyces)	1.23025
YDR017C	KCS1	inositol/phosphatidylinositol kinase activity	response to stress, vacuole organization and biogenesis	0.891996
YDR018C		unknown	unknown	1.13027
YDR019C	GCV1	glycine dehydrogenase (decarboxylating) activity	glycine metabolism, one-carbon compound metabolism	0.953317
YDR020C		unknown	unknown	0.918579
YDR021W	FAL1	ATP dependent RNA helicase activity	35S primary transcript processing, mRNA splicing	1.16126
YDR022C	CIS1	unknown	regulation of CDK activity	1.35296
YDR023W	SES1	serine-tRNA ligase activity	amino acid activation	1.53384
YDR024W	FYV1	unknown	unknown	1.47332
YDR025W	RPS11A	structural constituent of ribosome	protein biosynthesis, regulation of translational fidelity, ribosomal small subunit assembly and maintenance	1.05226
YDR026C		unknown	unknown	0.967193
YDR027C	LUV1	unknown	Golgi to vacuole transport	1.11028
YDR028C	REG1	protein phosphatase type 1 activity, protein phosphatase type 1, intrinsic regulator activity	cell growth and/or maintenance, glycogen metabolism, negative regulation of transcription from Pol II promoter, regulation of carbohydrate metabolism	1.05666
YDR029W		unknown	unknown	0.914057
YDR031W		unknown	unknown	1.00403
YDR032C	PST2	unknown	unknown	0.968838
YDR033W	MRH1	unknown	unknown	1.08501
YDR034C	LYS14	transcriptional activator activity	lysine biosynthesis, aminoadipic pathway	1.09131
YDR034W-B		unknown	unknown	1.14362
YDR035W	ARO3	2-dehydro-3-deoxyphosphoheptonate aldolase activity	aromatic amino acid biosynthesis	1.03384
YDR036C	MRP5	unknown	endocytosis	0.87733
YDR037W	KRS1	lysine-tRNA ligase activity	lysyl-tRNA aminoacylation	1.07008
YDR038C	ENA5	ATPase activity, coupled to transmembrane movement of ions, phosphorylative mechanism	sodium ion transport	1.01908
YDR039C	ENA2	ATPase activity, coupled to transmembrane movement of ions, phosphorylative mechanism	sodium ion transport	0.761686
YDR040C	ENA1	ATPase activity, coupled to transmembrane movement of ions, phosphorylative mechanism	sodium ion transport	1.13878
YDR041W	RSM10	structural constituent of ribosome activity	protein biosynthesis	1.14062
YDR042C		unknown	unknown	1.42273
YDR043C	NRG1	DNA binding activity, transcriptional repressor activity	glucose metabolism, invasive growth, regulation of transcription from Pol II promoter, response to pH	1.22445
YDR044W	HEM13	coproporphyrinogen oxidase	heme biosynthesis	1.02405
YDR045C	RPC11	DNA-directed RNA polymerase activity	transcription from Pol III promoter	1.02467
YDR046C	BAP3	amino acid transporter activity	amino acid transport	0.931072
YDR047W	HEM12	uroporphyrinogen decarboxylase	heme biosynthesis	0.936905
YDR048C		unknown	unknown	1.14775
YDR049W		unknown	unknown	1.03643
YDR050C	TPI1	triose-phosphate isomerase activity	glycolysis, gluconeogenesis	1.45492
YDR051C		unknown	unknown	1.01144
YDR053W		unknown	unknown	1.01791
YDR054C	CDC34	ubiquitin conjugating enzyme activity, ubiquitin-protein ligase activity	G1/S transition of mitotic cell cycle, G2/M transition of mitotic cell cycle, ubiquitin-dependent protein catabolism	0.858745
YDR055W	PST1	unknown	unknown	0.88472
YDR056C		unknown	unknown	0.82609
YDR057W	YOS9	protein transporter activity	ER to Golgi transport	1.10174
YDR058C	TGL2	triacylglycerol lipase activity	lipid metabolism	1.12508
YDR059C	UBC5	ubiquitin conjugating enzyme activity	endocytosis, protein monoubiquitination, protein polyubiquitination, response to stress, response to unfolded protein, sporulation (sensu Saccharomyces)	1.1022
YDR060W	MAK21	unknown	ribosomal large subunit assembly and maintenance	0.972082
YDR061W		unknown	unknown	0.836223
YDR062W	LCB2	serine C-palmitoyltransferase activity	sphingolipid biosynthesis	1.03198
YDR063W		unknown	unknown	1.20104
YDR064W	RPS13	structural constituent of ribosome	protein biosynthesis	1.52303
YDR065W		unknown	unknown	1.10307
YDR066C		unknown	unknown	1.30805
YDR067C		unknown	unknown	0.852403
YDR068W	DOS2	unknown	unknown	1.02262
YDR069C	DOA4	proteasome endopeptidase activity, ubiquitin-specific protease activity	protein degradation, regulation of DNA replication	1.01841
YDR070C		unknown	unknown	0.716562
YDR071C	PAA1	unknown	unknown	2.13628
YDR072C	IPT1	transferase, transferring phosphorus-containing groups	mannosyl diphosphorylinositol ceramide metabolism	0.931176
YDR073W	SNF11	general RNA polymerase II transcription factor activity	chromatin modeling	1.05707
YDR074W	TPS2	trehalose phosphatase activity	carbohydrate metabolism, response to stress	0.902518
YDR075W	PPH3	protein phosphatase type 2A activity	nitrogen metabolism, protein amino acid dephosphorylation	1.19146
YDR076W	RAD55	protein binding activity	DNA recombinase assembly, NOT involved in double-strand break repair via break-induced replication, NOT involved in double-strand break repair via single-strand annealing, double-strand break repair via synthesis-dependent strand annealing, meiotic DNA recombinase assembly	1.07195
YDR077W	SED1	* structural constituent of cell wall	cell wall organization and biogenesis	0.996317
YDR078C	SHU2	unknown	unknown	1.30747
YDR079C-A		unknown	unknown	1.92687
YDR079W	PET100	chaperone activity	aerobic respiration, cytochrome c oxidase biogenesis	1.27536
YDR080W	VPS41	Rab guanyl-nucleotide exchange factor activity	high affinity iron ion transport, homotypic vacuole fusion (non-autophagic), protein transport, vacuole organization and biogenesis	1.03627
YDR081C	PDC2	transcription regulator activity	ethanol fermentation, thiamin biosynthesis, transcription from Pol II promoter	1.01937
YDR082W	STN1	protein binding	* telomere capping	0.943046
YDR083W	RRP8	methyltransferase activity	rRNA processing	1.04991
YDR084C		unknown	unknown	0.860614
YDR085C	AFR1	receptor signaling protein activity	regulation of G-protein coupled receptor protein signaling pathway, signal transduction during conjugation with cellular fusion	0.956854
YDR086C	SSS1	protein transporter	co-translational membrane targeting	1.16855
YDR087C	RRP1	unknown	rRNA processing	0.631283
YDR088C	SLU7	protein binding activity	mRNA splicing	1.16132
YDR089W		unknown	unknown	0.978259
YDR090C		unknown	unknown	0.691651
YDR091C	RLI1	ATP-binding cassette (ABC) transporter activity	unknown	0.979127
YDR092W	UBC13	ubiquitin conjugating enzyme activity	post-replication repair, protein monoubiquitination, protein polyubiquitination	0.986649
YDR093W	DNF2	phospholipid-translocating ATPase activity	intracellular protein transport	1.00995
YDR094W		unknown	unknown	1.21165
YDR095C		unknown	unknown	1.05935
YDR096W	GIS1	transcription factor activity	intracellular signaling cascade	0.954356
YDR097C	MSH6	ATP binding activity, ATPase activity, DNA binding activity	mismatch repair	0.80063
YDR098C	GRX3	thiol-disulfide exchange intermediate activity	response to oxidative stress	0.716461
YDR099W	BMH2	DNA binding	RAS protein signal transduction, activation of MAPK (pseudohyphal growth), glycogen metabolism, pseudohyphal growth, sporulation (sensu Saccharomyces)	0.758964
YDR100W	TVP15	unknown	unknown	0.945153
YDR101C		unknown	unknown	1.1128
YDR102C		unknown	unknown	1.14761
YDR103W	STE5	MAP-kinase scaffold protein activity	signal transduction during conjugation with cellular fusion	0.988242
YDR104C	SPO71	unknown	spore wall assembly (sensu Saccharomyces)	0.961543
YDR105C	TMS1	unknown	unknown	0.923175
YDR106W	ARP10	unknown	unknown	0.904085
YDR107C		unknown	unknown	0.889385
YDR108W	GSG1	unknown	meiosis, ER to Golgi transport	0.886095
YDR109C		kinase	unknown	1.01725
YDR110W	FOB1	ribosomal DNA (rDNA) binding activity	DNA recombination, extrachromosomal circular DNA accumulation	1.11399
YDR111C		transaminase	unknown	0.999163
YDR112W		unknown	unknown	0.71012
YDR113C	PDS1	protein binding activity	mitotic sister chromatid separation, protein-nucleus import	0.908219
YDR114C		unknown	unknown	1.38225
YDR115W		structural constituent of ribosome activity	aerobic respiration	1.18746
YDR116C	MRPL1	structural constituent of ribosome	aerobic respiration, meiosis, protein biosynthesis	0.608026
YDR117C		unknown	unknown	1.26375
YDR118W	APC4	protein binding, ubiquitin-protein ligase activity	cyclin catabolism, mitotic chromosome segregation, mitotic metaphase/anaphase transition, mitotic spindle elongation, ubiquitin-dependent protein catabolism	1.19091
YDR119W		unknown	unknown	1.01389
YDR120C	TRM1	tRNA (guanine-N2-)-methyltransferase activity	tRNA methylation	0.876849
YDR121W	DPB4	epsilon DNA polymerase activity	* lagging strand elongation, leading strand elongation	0.877383
YDR122W	KIN1	protein kinase activity	unknown	0.873765
YDR123C	INO2	specific RNA polymerase II transcription factor activity	phospholipid biosynthesis, positive regulation of transcription from Pol II promoter	0.787318
YDR124W		unknown	unknown	1.01656
YDR125C	ECM18	unknown	cell wall organization and biogenesis	1.21723
YDR126W	SWF1	unknown	unknown	0.863554
YDR127W	ARO1	3-dehydroquinate dehydratase activity, 3-dehydroquinate synthase activity, 3-phosphoshikimate 1-carboxyvinyltransferase activity, shikimate 5-dehydrogenase activity, shikimate kinase activity	aromatic amino acid family biosynthesis	0.67605
YDR128W		unknown	unknown	1.03181
YDR129C	SAC6	actin cross-linking activity	endocytosis, polar budding, response to osmotic stress	0.765524
YDR130C	FIN1	protein binding	unknown	1.91378
YDR131C		protein binding activity	ubiquitin-dependent protein catabolism	0.987143
YDR132C		unknown	unknown	1.29288
YDR133C		unknown	unknown	1.4572
YDR134C		unknown	unknown	1.15455
YDR135C	YCF1	arsenite transporter activity, bilirubin transporter activity, cadmium ion transporter activity	arsenite transport, bilirubin transport, cadmium ion transport, response to mercury ion	0.974269
YDR136C	VPS61	unknown	protein-vacuolar targeting	0.864985
YDR137W	RGP1	guanyl-nucleotide exchange factor activity	intracellular protein transport	0.779895
YDR139C	RUB1	* protein tagging	RUB1-dependent protein catabolism	0.882047
YDR140W	FYV9	unknown	unknown	1.14226
YDR141C	DOP1	unknown	cellular morphogenesis	1.27402
YDR142C	PEX7	peroxisome targeting signal receptor activity, peroxisome targeting signal-2 receptor activity	peroxisome organization and biogenesis, protein-peroxisome targeting	1.20648
YDR143C	SAN1	unknown	establishment and/or maintenance of chromatin architecture	0.808145
YDR144C	MKC7	aspartic-type signal peptidase activity	proteolysis and peptidolysis	0.945659
YDR145W	TAF12	unknown	transcription	1.02315
YDR146C	SWI5	transcriptional activator activity	G1-specific transcription in mitotic cell cycle	1.14893
YDR148C	KGD2	unknown	2-oxoglutarate metabolism, tricarboxylic acid cycle	0.803538
YDR149C		unknown	unknown	0.811485
YDR150W	NUM1	tubulin binding activity	microtubule cytoskeleton organization and biogenesis, nuclear migration (sensu Saccharomyces)	1.00226
YDR151C	CTH1	unknown	unknown	1.02674
YDR152W	GIR2	unknown	unknown	1.14124
YDR153C	ENT5	clathrin binding activity	Golgi to endosome transport	1.02243
YDR154C		unknown	unknown	0.888698
YDR155C	CPR1	peptidyl-prolyl cis-trans isomerase activity	protein metabolism	0.848627
YDR156W	RPA14	DNA-directed RNA polymerase activity	transcription from Pol I promoter	1.07808
YDR157W		unknown	unknown	1.19283
YDR158W	HOM2	aspartate-semialdehyde dehydrogenase	* methionine metabolism, * threonine metabolism	0.914003
YDR159W	SAC3	unknown	actin filament-based process, mitosis, protein-nucleus export	1.17819
YDR160W	SSY1	amino acid binding activity	chemosensory perception	0.834404
YDR161W	TCI1	unknown	unknown	1.07893
YDR162C	NBP2	unknown	unknown	1.05098
YDR163W		unknown	unknown	0.725474
YDR164C	SEC1	SNARE binding activity	exocytosis, non-selective vesicle docking, non-selective vesicle fusion	1.00244
YDR166C	SEC5	unknown	Golgi to plasma membrane transport, cytokinesis, establishment of cell polarity (sensu Saccharomyces), nonselective vesicle docking, nonselective vesicle fusion, polar budding	1.13279
YDR167W	TAF10	general RNA polymerase II transcription factor	G1-specific transcription in mitotic cell cycle, chromatin modification, establishment and/or maintenance of chromatin architecture, * histone acetylation, * protein amino acid acetylation, transcription initiation from Pol II promoter	1.03629
YDR168W	CDC37	chaperone activity	regulation of cell cycle, signal transduction, spindle pole body duplication (sensu Saccharomyces)	1.02288
YDR169C	STB3	unknown	unknown	0.83877
YDR170C	SEC7	ARF guanyl-nucleotide exchange factor activity	ER to Golgi transport, intra-Golgi transport	1.09659
YDR171W	HSP42	chaperone activity, heat shock protein activity	cytoskeleton organization and biogenesis, response to stress	0.954769
YDR172W	SUP35	translation release factor	* translational termination	0.994547
YDR173C	ARG82	* inositol/phosphatidylinositol kinase	arginine metabolism, * phosphorylation	0.977819
YDR174W	HMO1	RNA polymerase I transcription factor activity, single-stranded DNA binding activity	plasmid maintenance	0.933817
YDR175C	RSM24	structural constituent of ribosome	protein biosynthesis, aerobic respiration	0.823835
YDR176W	NGG1	transcription cofactor	* chromatin modification, histone acetylation	1.00985
YDR177W	UBC1	ubiquitin conjugating enzyme	* endocytosis, * germination (sensu Saccharomyces), protein monoubiquitination, protein polyubiquitination	0.628857
YDR178W	SDH4	succinate dehydrogenase (ubiquinone) activity	mitochondrial electron transport, succinate to ubiquinone, tricarboxylic acid cycle	0.596714
YDR179C	CSN9	unknown	adaptation to pheromone during conjugation with cellular fusion, protein deneddylation	1.11702
YDR180W	SCC2	protein kinase activity	mitotic sister chromatid cohesion	1.2309
YDR181C	SAS4	H3/H4 histone acetyltransferase activity, acetyltransferase activity	chromatin silencing at telomere	0.793703
YDR182W	CDC1	unknown	DNA recombination, bud growth, conjugation with cellular fusion, manganese homeostasis, metal ion homeostasis, spindle pole body duplication (sensu Saccharomyces)	0.980732
YDR183W	PLP1	GTPase inhibitor activity	positive regulation of transcription from Pol II promoter by pheromones	0.997581
YDR184C	ATC1	unknown	polar budding, response to stress	1.10429
YDR185C		unknown	unknown	0.89718
YDR187C		unknown	unknown	1.23131
YDR188W	CCT6	chaperone activity	protein folding, cytoskeleton organization and biogenesis	1.13799
YDR189W	SLY1	SNARE binding	ER to Golgi transport	0.9883
YDR190C	RVB1	ATPase activity	regulation of transcription from Pol II promoter	0.793467
YDR191W	HST4	DNA binding activity	chromatin silencing at telomere, short-chain fatty acid metabolism	1.09877
YDR192C	NUP42	structural molecule activity	NLS-bearing substrate-nucleus import, mRNA-binding (hnRNP) protein-nucleus import, mRNA-nucleus export, nuclear pore organization and biogenesis, protein-nucleus export, rRNA-nucleus export, ribosomal protein-nucleus import, snRNA-nucleus export, snRNP protein-nucleus import, tRNA-nucleus export	0.65981
YDR193W		unknown	unknown	0.943031
YDR194C	MSS116	RNA helicase activity	RNA splicing	1.07933
YDR196C		unknown	unknown	1.30677
YDR197W	CBS2	unknown	protein biosynthesis	1.03937
YDR198C		unknown	unknown	0.643287
YDR199W		unknown	unknown	0.961312
YDR200C	VPS64	cell cycle arrest in response to pheromone, protein-vacuolar targeting	unknown	1.00418
YDR201W	SPC19	structural constituent of cytoskeleton mitotic spindle assembly (sensu Saccharomyces)	microtubule nucleation,	0.658671
YDR202C	RAV2	unknown	vacuolar acidification	1.18522
YDR203W		unknown	unknown	1.05286
YDR204W	COQ4	unknown	ubiquinone metabolism	0.95734
YDR206W	EBS1	unknown	telomerase-dependent telomere maintenance	0.907206
YDR207C	UME6	DNA binding activity, transcription regulator activity	entry into meiosis, negative regulation of transcription, mitotic	1.19915
YDR208W	MSS4	1-phosphatidylinositol-4-phosphate 5-kinase activity	actin cable assembly, actin cytoskeleton organization and biogenesis	1.35485
YDR209C		unknown	unknown	0.835669
YDR210W		unknown	unknown	0.53269
YDR211W	GCD6	* translation initiation factor	translational initiation	1.18361
YDR212W	TCP1	chaperone activity	protein folding, cytoskeleton organization and biogenesis	0.842015
YDR214W		chaperone activator activity	protein folding, response to stress	0.978603
YDR215C		unknown	unknown	1.67939
YDR216W	ADR1	transcription factor activity	peroxisome organization and biogenesis, regulation of carbohydrate metabolism, transcription	1.09336
YDR217C	RAD9	protein binding activity	DNA repair; DNA damage checkpoint, nucleotide-excision repair, regulation of cell cycle	0.977432
YDR218C	SPR28	structural constituent of cytoskeleton	cell wall organization and biogenesis, cellular morphogenesis	1.11324
YDR219C		protein binding	ubiquitin-dependent protein catabolism	1.04161
YDR220C		unknown	unknown	0.864901
YDR221W		unknown	unknown	1.07805
YDR222W		unknown	unknown	1.08337
YDR223W		unknown	unknown	1.12538
YDR224C	HTB1	DNA binding activity	chromatin assembly/disassembly	1.13082
YDR225W	HTA1	DNA binding activity	chromatin assembly/disassembly	1.3586
YDR226W	ADK1	adenylate kinase	cell proliferation	0.924645
YDR227W	SIR4	histone binding activity, structural constituent of chromatin	cell aging (sensu Saccharomyces), chromatin silencing, double-strand break repair via nonhomologous end-joining	0.969054
YDR228C	PCF11	cleavage/polyadenylation specificity factor activity, protein binding	mRNA cleavage, mRNA polyadenylation, transcription termination from Pol II promoter	1.1038
YDR229W	IVY1	phospholipid binding	secretory pathway	0.797532
YDR230W		unknown	unknown	1.02474
YDR231C	COX20	chaperone	aerobic respiration, * cytochrome c oxidase biogenesis, protein processing	1.21046
YDR232W	HEM1	5-aminolevulinate synthase activity	heme biosynthesis	0.970329
YDR233C	RTN1	unknown	unknown	1.00942
YDR234W	LYS4	lysine biosynthesis,	lysine biosynthesis, aminoadipic pathway	1.10187
YDR235W	PRP42	RNA binding	mRNA splicing	0.982425
YDR236C	FMN1	NOT a FMN adenylyltransferase activity, riboflavin kinase activity	FMN biosynthesis	0.901014
YDR237W	MRPL7	structural constituent of ribosome	protein biosynthesis	0.872596
YDR238C	SEC26	unknown	ER to Golgi transport	1.03627
YDR239C		unknown	unknown	0.919991
YDR240C	SNU56	mRNA binding	mRNA splicing	0.99631
YDR241W	BUD26	unknown	bud site selection	#VALUE!
YDR242W	AMD2	amidase activity	unknown	0.966256
YDR243C	PRP28	ATP dependent RNA helicase activity, pre-mRNA splicing factor activity	lariat formation, 5'-splice site cleavage	0.979448
YDR244W	PEX5	peroxisome targeting sequence binding, peroxisome targeting signal receptor activity, peroxisome targeting signal-1 receptor activity	peroxisome targeting signal receptor	0.890256
YDR245W	MNN10	alpha-1,6-mannosyltransferase activity	N-glycan processing, actin filament organization, cell wall mannoprotein biosynthesis, mannan metabolism	0.951508
YDR246W	TRS23	unknown	ER to Golgi transport	1.13608
YDR247W		protein kinase activity, protein serine/threonine kinase activity	G1/S transition of mitotic cell cycle, protein amino acid phosphorylation	0.97715
YDR248C		unknown	unknown	0.492448
YDR249C		unknown	unknown	0.951581
YDR250C		unknown	unknown	1.01524
YDR251W	PAM1	unknown	pseudohyphal growth	0.984034
YDR252W	BTT1	chaperone activity	nascent polypeptide association	2.03921
YDR253C	MET32	DNA binding, specific RNA polymerase II transcription factor activity	sulfur amino acid metabolism	1.08662
YDR254W	CHL4	DNA binding	chromosome segregation	1.20962
YDR255C	RMD5	unknown	unknown	0.963345
YDR256C	CTA1	catalase	oxygen and reactive oxygen species metabolism	0.930397
YDR257C	RMS1	unknown	unknown	1.00143
YDR258C	HSP78	ATP-dependent peptidase activity, chaperone activity, heat shock protein activity	protein folding, mitochondrial genome maintenance, response to stress, mitochondrial translocation	1.03351
YDR259C	YAP6	RNA polymerase II transcription factor activity	positive regulation of transcription from Pol II promoter	0.978107
YDR260C	SWM1	unknown	regulation of mitotic metaphase/anaphase transition, spore wall assembly (sensu Saccharomyces)	0.853652
YDR261C	EXG2	glucan 1,3-beta-glucosidase activity	unknown	0.99137
YDR262W		unknown	unknown	1.02603
YDR263C	DIN7	nuclease activity	DNA repair	1.14583
YDR264C	AKR1	palmitoyltransferase activity	endocytosis, protein amino acid palmitoylation, signal transduction during conjugation with cellular fusion	0.888636
YDR265W	PEX10	unknown	peroxisome organization and biogenesis	0.968262
YDR266C		unknown	unknown	0.977921
YDR267C		unknown	unknown	0.769337
YDR268W	MSW1	tryptophan-tRNA ligase activity	tryptophanyl-tRNA aminoacylation	0.861115
YDR269C		unknown	unknown	0.953152
YDR270W	CCC2	copper-exporting ATPase activity	copper ion transport, intracellular copper ion transport	0.890586
YDR271C		unknown	unknown	0.779428
YDR272W	GLO2	hydroxyacylglutathione hydrolase activity	carbohydrate metabolism, cytoplasm	0.997496
YDR273W	DON1	unknown	meiosis, spore wall assembly (sensu Saccharomyces)	0.941885
YDR274C		unknown	unknown	1.14051
YDR275W		unknown	unknown	1.05956
YDR276C	PMP3	unknown	cation transport	1.08463
YDR277C	MTH1	unknown	glucose transport, signal transduction	0.995273
YDR278C		unknown	unknown	1.25722
YDR279W		unknown	unknown	1.05882
YDR280W	RRP45	3'-5' exoribonuclease activity	35S primary transcript processing	0.997099
YDR281C	PHM6	unknown	unknown	0.770444
YDR282C		unknown	unknown	1.07051
YDR283C	GCN2	protein kinase activity	amino acid biosynthesis, protein amino acid phosphorylation, regulation of translational initiation	1.99691
YDR284C	DPP1	diacylglycerol pyrophosphate phosphatase activity, phosphatidate phosphatase activity,	phospholipid metabolism	0.490955
YDR285W	ZIP1	unknown	meiosis, synapsis	1.20774
YDR286C		unknown	unknown	1.24127
YDR287W		myo-inositol-1(or 4)-monophosphatase activity	myo-inositol metabolism	0.864238
YDR288W		unknown	unknown	0.970895
YDR289C	RTT103	unknown	negative regulation of DNA transposition	0.985261
YDR291W		helicase activity	unknown	1.02243
YDR292C	SRP101	signal recognition particle binding activity	protein-ER targeting	0.941398
YDR293C	SSD1	RNA binding activity	cell wall organization and biogenesis	1.14469
YDR294C	DPL1	sphinganine-1-phosphate aldolase activity	calcium-mediated signaling, cellular response to starvation, sphingolipid metabolism	0.776284
YDR295C	PLO2	unknown	unknown	1.07916
YDR296W	MHR1	transcription regulator activity	mitochondrial genome maintenance	0.664215
YDR297W	SUR2	sphingosine hydroxylase	sphingolipid metabolism	0.941474
YDR298C	ATP5	hydrogen-transporting two-sector ATPase	ATP synthesis coupled proton transport	0.603908
YDR299W	BFR2	unknown	ER to Golgi transport	1.01081
YDR300C	PRO1	glutamate 5-kinase activity	proline biosynthesis	0.965661
YDR301W	CFT1	cleavage/polyadenylation specificity factor activity	mRNA cleavage, mRNA polyadenylation, transcription termination from Pol II promoter	0.932839
YDR302W	GPI11	phosphoethanolamine N-methyltransferase	GPI anchor biosynthesis	1.29252
YDR303C	RSC3	DNA binding activity	regulation of cell cycle, regulation of transcription, DNA-dependent	1.18225
YDR304C	CPR5	peptidyl-prolyl cis-trans isomerase activity	unknown	0.988536
YDR305C	HNT2	hydrolase activity, nucleoside triphosphatase activity	nucleoside catabolism	0.742034
YDR306C		protein binding	ubiquitin-dependent protein catabolism	1.0593
YDR307W		unknown	unknown	1.04833
YDR308C	SRB7	RNA polymerase II transcription mediator activity	transcription from Pol II promoter	1.14824
YDR309C	GIC2	small GTPase regulatory/interacting protein activity	Rho protein signal transduction, axial budding, establishment of cell polarity (sensu Saccharomyces)	0.696175
YDR310C	SUM1	transcriptional repressor activity	chromatin silencing at HML and HMR (sensu Saccharomyces), chromatin silencing at telomere, regulation of mitosis	1.38176
YDR311W	TFB1	general RNA polymerase II transcription factor activity	negative regulation of transcription from Pol II promoter, mitotic, nucleotide-excision repair, nucleotide-excision repair, DNA duplex unwinding, transcription initiation from Pol II promoter	0.826336
YDR312W	SSF2	rRNA binding	conjugation with cellular fusion, ribosomal large subunit assembly and maintenance	1.05128
YDR313C	PIB1	ubiquitin-protein ligase activity	protein ubiquitination	1.05435
YDR314C		unknown	unknown	1.0023
YDR315C	IPK1	inositol/phosphatidylinositol kinase activity	myo-inositol metabolism	0.647108
YDR316W		S-adenosylmethionine-dependent methyltransferase activity	unknown	0.992617
YDR317W		unknown	unknown	0.823279
YDR318W	MCM21	protein binding activity	chromosome segregation	1.10691
YDR319C		unknown	unknown	0.69812
YDR320C	SWA2	unknown	ER organization and biogenesis	1.09172
YDR320C-A	DAD4	protein binding activity	mitosis	1.293
YDR321W	ASP1	asparaginase activity	aspartate biosynthesis	0.941315
YDR322C-A	TIM11	structural molecule activity	ATP synthesis coupled proton transport	1.0712
YDR322W	MRPL35	structural constituent of ribosome	protein biosynthesis	1.21482
YDR323C	PEP7		Golgi to vacuole transport, non-selective vesicle docking, non-selective vesicle fusion	1.08903
YDR324C		snoRNA binding activity	processing of 20S pre-rRNA	1.22061
YDR325W	YCG1	unknown	mitotic chromosome condensation	0.836279
YDR326C		unknown	unknown	1.07804
YDR327W		unknown	unknown	0.872742
YDR328C	SKP1	ubiquitin-protein ligase activity	G1/S transition of mitotic cell cycle, G2/M transition of mitotic cell cycle, ubiquitin-dependent protein catabolism	0.854171
YDR329C	PEX3	unknown	peroxisome organization and biogenesis, protein-peroxisome targeting	0.695486
YDR330W		unknown	ubiquitin-dependent protein catabolism	0.814902
YDR331W	GPI8	GPI-anchor transamidase activity	attachment of GPI anchor to protein	0.972623
YDR332W		helicase activity	unknown	1.13485
YDR333C		unknown	unknown	0.908987
YDR334W	SWR1	helicase activity	unknown	0.898543
YDR335W	MSN5	* importin-alpha export receptor	protein-nucleus export	0.910661
YDR336W		unknown	unknown	0.949118
YDR337W	MRPS28	RNA binding, structural constituent of ribosome	protein biosynthesis, ribosomal small subunit assembly and maintenance	0.816134
YDR338C		unknown	unknown	1.09514
YDR339C		unknown	unknown	0.955904
YDR340W		unknown	unknown	1.12924
YDR341C		arginine-tRNA ligase activity	protein biosynthesis	0.934196
YDR342C	HXT7	fructose transporter activity, glucose transporter activity, mannose transporter activity	hexose transport	0.919201
YDR343C	HXT6	fructose transporter activity, glucose transporter activity, mannose transporter activity	hexose transport	0.919101
YDR344C		unknown	unknown	1.01087
YDR345C	HXT3	fructose transporter activity, glucose transporter activity, * mannose transporter activity	transport	0.93583
YDR346C	SVF1	unknown	unknown	1.03487
YDR347W	MRP1	structural constituent of ribosome	protein biosynthesis	0.826809
YDR348C		unknown	unknown	0.775303
YDR349C	YPS7	aspartic-type endopeptidase activity	unknown	0.84526
YDR350C	TCM10	unknown	unknown	1.07039
YDR351W	SBE2	unknown	cell wall organization and biogenesis	0.952787
YDR352W		unknown	unknown	1.00301
YDR353W	TRR1	thioredoxin reductase (NADPH) activity	regulation of redox homeostasis	1.05496
YDR354W	TRP4	anthranilate phosphoribosyltransferase activity	tryptophan biosynthesis	0.837951
YDR355C		unknown	unknown	0.645271
YDR356W	SPC110	structural constituent of cytoskeleton	microtubule nucleation	0.995315
YDR357C		unknown	unknown	1.4015
YDR358W	GGA1	unknown	Golgi to vacuole transport	1.08357
YDR359C	VID21	unknown	unknown	0.980786
YDR360W		unknown	unknown	0.909505
YDR361C	BCP1	unknown	unknown	0.899689
YDR362C	TFC6	RNA polymerase III transcription factor activity	transcription initiation from Pol III promoter	0.963859
YDR363W	ESC2	unknown	chromatin silencing at HML and HMR (sensu Saccharomyces)	1.75681
YDR363W-A	SEM1	unknown	filamentous growth, exocytosis, regulation of cell cycle	1.38527
YDR364C	CDC40	nucleic acid binding, pre-mRNA splicing factor activity	DNA replication, S phase of mitotic cell cycle, mitotic spindle assembly (sensu Saccharomyces), nuclear mRNA splicing, via spliceosome	1.73316
YDR365C		unknown	unknown	#VALUE!
YDR366C		unknown	unknown	1.51359
YDR367W		unknown	unknown	0.859493
YDR368W	YPR1	oxidoreductase activity	arabinose metabolism	0.890322
YDR369C	XRS2	protein binding activity	double-strand break repair via break-induced replication, meiotic DNA double-strand break formation	0.984754
YDR370C		unknown	unknown	1.11602
YDR371W	CTS2	unknown	unknown	1.07529
YDR372C		unknown	protein-vacuolar targeting	1.0768
YDR373W	FRQ1	calcium ion binding	unknown	1.15947
YDR374C		unknown	unknown	1.05738
YDR375C	BCS1	ATPase activity	aerobic respiration	0.961958
YDR376W	ARH1	* NADPH-adrenodoxin reductase	heme a biosynthesis, iron ion homeostasis	0.987592
YDR377W	ATP17	hydrogen-transporting two-sector ATPase	ATP synthesis coupled proton transport	0.954871
YDR378C	LSM6	pre-mRNA splicing factor activity	mRNA splicing	0.954868
YDR379C-A		unknown	unknown	0.81255
YDR379W	RGA2	Rho GTPase activator activity, signal transducer activity	actin filament organization, apical bud growth, establishment of cell polarity (sensu Saccharomyces), invasive growth, isotropic bud growth, pseudohyphal growth, signal transduction during conjugation with cellular fusion, small GTPase mediated signal transduction	1.2425
YDR380W	ARO10	carboxy-lyase activity, phenylpyruvate decarboxylase activity, pyruvate decarboxylase activity	leucine catabolism, phenylalanine catabolism	1.82838
YDR381C-A		unknown	unknown	1.42101
YDR381W	YRA1	RNA binding activity	mRNA-nucleus export	1.11451
YDR382W	RPP2B	structural constituent of ribosome	protein biosynthesis, translational elongation	1.453
YDR383C	NKP1	unknown	unknown	1.21386
YDR384C	ATO3	transporter activity	nitrogen utilization, transport	0.863999
YDR385W	EFT2	translation elongation factor activity	translational elongation	2.15024
YDR386W	MUS81	endonuclease activity	DNA repair, meiotic recombination	0.886688
YDR387C		unknown	unknown	0.991607
YDR388W	RVS167	cytoskeletal protein binding	endocytosis, polar budding, response to osmotic stress	0.903203
YDR389W	SAC7	Rho GTPase activator activity, signal transducer activity	cell cycle dependent actin filament reorganization, small GTPase mediated signal transduction	0.844518
YDR390C	UBA2	SUMO activating enzyme activity	protein sumoylation	0.95577
YDR391C		unknown	unknown	0.854167
YDR392W	SPT3	transcription cofactor activity	chromatin modification, conjugation with cellular fusion, filamentous growth, histone acetylation, invasive growth, sporulation (sensu Fungi)	1.00154
YDR394W	RPT3	ATPase activity, proteasome endopeptidase activity	ubiquitin-dependent protein catabolism	0.917238
YDR395W	SXM1	protein carrier activity	mRNA-nucleus export, nucleocytoplasmic transport	1.10492
YDR396W		unknown	unknown	0.751815
YDR397C	NCB2	transcription co-repressor activity	negative regulation of transcription from Pol II promoter	0.759329
YDR398W	UTP5	snoRNA binding	processing of 20S pre-rRNA	0.769879
YDR399W	HPT1	hypoxanthine phosphoribosyltransferase activity	purine biosynthesis	1.07577
YDR400W	URH1	hydrolase activity, acting on glycosyl bonds	pyrimidine salvage	0.836859
YDR401W		unknown	unknown	0.704835
YDR402C	DIT2	cytochrome P450, enzyme	spore wall assembly (sensu Saccharomyces)	0.87027
YDR403W	DIT1	enzyme	* spore wall assembly (sensu Saccharomyces)	0.847048
YDR404C	RPB7	DNA-directed RNA polymerase activity	transcription from Pol II promoter	0.512033
YDR405W	MRP20	structural constituent of ribosome	protein biosynthesis	0.999829
YDR406W	PDR15	ATP-binding cassette (ABC) transporter activity	transport	0.602079
YDR407C	TRS120	molecular_function unknown	ER to Golgi transport	1.27314
YDR408C	ADE8	phosphoribosylglycinamide formyltransferase	adenine biosynthesis	1.05069
YDR409W	SIZ1	SUMO ligase activity	sumoylation	1.03612
YDR410C	STE14	protein-S-isoprenylcysteine O-methyltransferase activity	peptide pheromone maturation	1.247
YDR411C		unknown	unknown	0.944921
YDR412W		unknown	unknown	0.981582
YDR413C		unknown	unknown	0.852937
YDR414C	ERD1	unknown	protein-ER retention	0.988559
YDR415C		unknown	unknown	1.03481
YDR416W	SYF1	unknown	cell cycle, mRNA splicing	1.02779
YDR417C		unknown	unknown	0.568409
YDR418W	RPL12B	structural constituent of ribosome	protein biosynthesis, ribosomal large subunit assembly and maintenance	1.04329
YDR419W	RAD30	eta DNA polymerase activity	DNA repair, DNA replication, bypass DNA synthesis	0.782776
YDR420W	HKR1	unknown	beta-1,3 glucan biosynthesis, bud site selection, cell wall organization and biogenesis	1.14561
YDR421W	ARO80	specific RNA polymerase II transcription factor activity	positive regulation of transcription from Pol II promoter	0.964692
YDR422C	SIP1	SNF1A/AMP-activated protein kinase activity	protein amino acid phosphorylation, signal transduction	1.07299
YDR423C	CAD1	RNA polymerase II transcription factor activity	positive regulation of transcription from Pol II promoter, response to cadmium ion	0.664487
YDR424C	DYN2	microtubule motor activity	actin filament-based process, microtubule-based process	1.13148
YDR425W		protein transporter activity	protein transport	1.12138
YDR427W	RPN9	proteasome endopeptidase activity	ubiquitin-dependent protein catabolism	0.927384
YDR428C		unknown	unknown	1.29998
YDR429C	TIF35	translation initiation factor activity	translational initiation	1.52239
YDR430C	CYM1	unknown	unknown	0.836109
YDR431W		unknown	unknown	0.780651
YDR432W	NPL3	mRNA binding activity	mRNA-nucleus export	1.26372
YDR433W	KRE22	unknown	unknown	1.07798
YDR434W	GPI17	GPI-anchor transamidase	* attachment of GPI anchor to protein	1.19744
YDR435C	PPM1	C-terminal protein carboxyl methyltransferase	C-terminal protein amino acid methylation	0.879087
YDR436W	PPZ2	protein serine/threonine phosphatase	* sodium ion homeostasis	0.732122
YDR437W		unknown	unknown	0.691733
YDR438W		unknown	unknown	0.773195
YDR439W	LRS4	unknown	* chromatin silencing at ribosomal DNA (rDNA)	1.00304
YDR440W	DOT1	protein-lysine N-methyltransferase activity	chromatin silencing at telomere, histone methylation, regulation of meiosis	0.978823
YDR441C	APT2	unknown	unknown	1.12722
YDR442W		unknown	unknown	1.11173
YDR443C	SSN2	general RNA polymerase II transcription factor activity	negative regulation of transcription from Pol II promoter	1.06305
YDR444W		unknown	unknown	0.885652
YDR446W	ECM11	unknown	cell wall organization and biogenesis	1.80938
YDR447C	RPS17B	structural constituent of ribosome	protein biosynthesis, ribosomal small subunit assembly and maintenance	1.58774
YDR448W	ADA2	transcription co-activator activity	chromatin modification, histone acetylation	1.12628
YDR449C	UTP6	snoRNA binding	processing of 20S pre-rRNA	0.93417
YDR450W	RPS18A	structural constituent of ribosome	protein biosynthesis	1.06075
YDR451C	YHP1	specific RNA polymerase II transcription factor	negative regulation of transcription from Pol II promoter, regulation of meiosis	0.93856
YDR452W	PPN1	endopolyphosphatase activity	polyphosphate metabolism	0.931581
YDR453C	TSA2	* thioredoxin peroxidase	regulation of redox homeostasis	0.819914
YDR454C	GUK1	guanylate kinase activity	GMP metabolism	0.87697
YDR455C		unknown	unknown	0.932138
YDR456W	NHX1	monovalent inorganic cation transporter activity	endosome transport, monovalent inorganic cation homeostasis, monovalent inorganic cation transport, vacuolar acidification	0.97537
YDR457W	TOM1	ubiquitin-protein ligase activity	mitosis, nucleocytoplasmic transport, protein monoubiquitination, protein polyubiquitination, nuclear organization and biogenesis	1.07532
YDR458C		unknown	unknown	1.01981
YDR459C		unknown	unknown	0.812245
YDR460W	TFB3	general RNA polymerase II transcription factor activity	negative regulation of transcription from Pol II promoter, mitotic, nucleotide-excision repair, nucleotide-excision repair, DNA duplex unwinding, transcription initiation from Pol II promoter	1.07048
YDR461W	MFA1	pheromone	signal transduction during conjugation with cellular fusion	0.698318
YDR462W	MRPL28	structural constituent of ribosome	protein biosynthesis	1.0149
YDR463W	STP1	specific RNA polymerase II transcription factor activity	tRNA splicing, positive regulation of transcription from Pol II promoter	0.962779
YDR464W	SPP41	unknown	negative regulation of transcription from Pol II promoter	0.901985
YDR466W		protein kinase activity	unknown	1.82915
YDR467C		unknown	unknown	1.16354
YDR468C	TLG1	t-SNARE, v-SNARE	non-selective vesicle fusion	1.44953
YDR469W	SDC1	chromatin binding, histone-lysine N-methyltransferase activity	chromatin silencing at telomere, histone methylation	0.909192
YDR470C	UGO1	transporter activity	mitochondrial fusion, transport	1.04241
YDR471W	RPL27B	structural constituent of ribosome	protein biosynthesis	1.29663
YDR472W	TRS31	unknown	ER to Golgi transport	1.2068
YDR473C	PRP3	pre-mRNA splicing factor activity	mRNA splicing	1.25371
YDR474C		unknown	unknown	0.851081
YDR475C	JIP4	unknown	unknown	0.949818
YDR476C		unknown	unknown	1.07153
YDR477W	SNF1	SNF1A/AMP-activated protein kinase activity	cell adhesion, cellular response to nitrogen starvation, filamentous growth, glucose metabolism, protein amino acid phosphorylation, regulation of carbohydrate metabolism, signal transduction	0.895321
YDR478W	SNM1	ribonuclease MRP	* rRNA processing	1.09326
YDR479C		unknown	unknown	1.13117
YDR480W	DIG2	transcription factor binding	invasive growth	0.808757
YDR481C	PHO8	alkaline phosphatase activity	histone dephosphorylation, protein amino acid dephosphorylation	0.956778
YDR482C	CWC21	unknown	unknown	1.02006
YDR483W	KRE2	alpha-1,2-mannosyltransferase activity	N-glycan processing, O-linked glycosylation, cell wall mannoprotein biosynthesis	1.05183
YDR484W	SAC2	protein binding	Golgi to vacuole transport, actin filament-based process	0.760742
YDR485C	VPS72	unknown	protein-vacuolar targeting	0.87309
YDR486C	VPS60	unknown	unknown	0.940773
YDR487C	RIB3	3,4 dihydroxy-2-butanone-4-phosphate synthase	vitamin B2 biosynthesis	1.05857
YDR488C	PAC11	microtubule motor activity	microtubule-based process	0.915541
YDR489W		DNA binding	DNA dependent DNA replication	0.953854
YDR490C	PKH1	protein kinase activity	MAPKKK cascade (cell wall biogenesis), endocytosis, protein amino acid phosphorylation	0.868175
YDR491C		unknown	unknown	1.12312
YDR492W		unknown	unknown	0.915028
YDR493W		unknown	unknown	1.11197
YDR494W	RSM28	unknown	unknown	1.36455
YDR495C	VPS3	unknown	protein-vacuolar targeting	1.23543
YDR496C	PUF6	unknown	unknown	0.994629
YDR497C	ITR1	myo-inositol transporter activity	myo-inositol transport	0.751396
YDR498C	SEC20	v-SNARE activity	non-selective vesicle fusion, retrograde (Golgi to ER) transport	0.85718
YDR499W	LCD1	* damaged DNA binding, protein binding	DNA damage checkpoint, establishment of protein localization, telomerase-dependent telomere maintenance	1.20657
YDR500C	RPL37B	structural constituent of ribosome	protein biosynthesis	1.18906
YDR501W	PLM2	transcription factor	unknown	1.06945
YDR502C	SAM2	methionine adenosyltransferase activity	methionine metabolism	0.905888
YDR503C	LPP1	phosphatidate phosphatase activity	* phospholipid metabolism	0.982081
YDR504C		unknown	unknown	1.51885
YDR505C	PSP1	unknown	unknown	1.02183
YDR506C		unknown	unknown	0.932822
YDR507C	GIN4	protein kinase	* axial budding, bud growth, protein amino acid phosphorylation, * septin assembly and septum formation, septin checkpoint	1.304
YDR508C	GNP1	amino acid permease activity, amino acid transporter activity	amino acid transport	1.00165
YDR509W		unknown	unknown	0.921331
YDR510W	SMT3	protein tagging	sumoylation	0.710105
YDR511W	ACN9	unknown	carbon utilization by utilization of organic compounds,	1.16355
YDR512C	EMI1	unknown	unknown	1.03985
YDR513W	TTR1	thiol-disulfide exchange intermediate activity	regulation of redox homeostasis, response to oxidative stress	0.933444
YDR514C		unknown	unknown	0.992381
YDR515W	SLF1	RNA binding	copper ion homeostasis, regulation of translation	1.25733
YDR516C	EMI2	unknown	unknown	0.869094
YDR517W	GRH1	unknown	mitotic spindle checkpoint	1.15066
YDR518W	EUG1	protein disulfide isomerase	protein disulfide-isomerase reaction, protein folding	1.04868
YDR519W	FPR2	peptidyl-prolyl cis-trans isomerase activity	unknown	0.863381
YDR520C		unknown	unknown	1.16876
YDR521W		unknown	unknown	1.24297
YDR522C	SPS2	unknown	* sporulation (sensu Saccharomyces)	1.24816
YDR523C	SPS1	protein serine/threonine kinase	protein amino acid phosphorylation, sporulation (sensu Saccharomyces)	0.941648
YDR524C	AGE1	ARF GTPase activator activity	ER to Golgi transport, intra-Golgi transport	2.46506
YDR525W	API2	unknown	unknown	3.99028
YDR525W-A	SNA2	unknown	unknown	0.562525
YDR526C		unknown	unknown	1.05441
YDR527W		unknown	unknown	1.05714
YDR528W	HLR1	unknown	cell wall organization and biogenesis	0.923468
YDR529C	QCR7	ubiquinol-cytochrome c reductase activity	aerobic respiration, cytochrome bc(1) complex biogenesis, oxidative phosphorylation, ubiquinone to cytochrome c	1.10896
YDR530C	APA2	bis(5'-nucleosyl)-tetraphosphatase (asymmetrical) activity, bis(5'-nucleosyl)-tetraphosphatase activity	nucleotide metabolism	0.868865
YDR531W		pantothenate kinase	coenzyme A biosynthesis	0.936359
YDR532C	KRE28	unknown	unknown	1.06597
YDR533C		unknown	unknown	0.532323
YDR534C	FIT1	unknown	siderochrome transport	0.941326
YDR535C		unknown	unknown	0.604846
YDR536W	STL1	transporter activity	transport	0.671536
YDR537C		unknown	unknown	0.657655
YDR538W	PAD1	carboxy-lyase activity	aromatic compound catabolism	0.754404
YDR539W		unknown	unknown	0.969294
YDR540C		unknown	unknown	1.02357
YDR541C		dihydrokaempferol 4-reductase activity	unknown	0.842806
YEL001C		unknown	unknown	0.998937
YEL002C	WBP1	dolichyl-diphospho-oligosaccharide-protein glycosyltransferase activity	N-linked glycosylation, cell cycle	0.991113
YEL003W	GIM4	tubulin binding	tubulin folding	1.12301
YEL004W	YEA4	UDP-N-acetylglucosamine transporter activity	UDP-N-acetylglucosamine transport, cell wall chitin biosynthesis	1.61885
YEL005C	VAB2	protein binding activity	unknown	1.47871
YEL008W		unknown	unknown	3.56094
YEL009C	GCN4	DNA binding activity, transcriptional activator activity	amino acid biosynthesis, regulation of transcription from Pol II promoter	1.20845
YEL009C-A		unknown	unknown	1.07628
YEL010W		unknown	unknown	1.10769
YEL011W	GLC3	1,4-alpha-glucan branching enzyme activity	glycogen metabolism	0.808287
YEL012W	UBC8	ubiquitin conjugating enzyme	* protein monoubiquitination, protein polyubiquitination	1.42999
YEL013W	VAC8	protein binding activity	homotypic vacuole fusion (non-autophagic), microautophagy, protein-vacuolar targeting, vacuole inheritance	1.17367
YEL014C		unknown	unknown	0.771887
YEL015W	DCP3	unknown	unknown	0.814297
YEL016C		unknown	unknown	0.790498
YEL017C-A	PMP2	unknown	unknown	1.38832
YEL017W	GTT3	unknown	unknown	1.49257
YEL018W	EAF5	unknown	unknown	0.935782
YEL019C	MMS21	unknown	DNA repair	0.938543
YEL020C		unknown	unknown	1.11216
YEL021W	URA3	orotidine-5'-phosphate decarboxylase activity	pyrimidine base biosynthesis	1.25566
YEL022W	GEA2	ARF guanyl-nucleotide exchange factor activity	ER to Golgi transport, intra-Golgi transport	2.10002
YEL023C		unknown	unknown	1.00564
YEL024W	RIP1	ubiquinol-cytochrome c reductase	aerobic respiration, oxidative phosphorylation, ubiquinone to cytochrome c	1.02145
YEL025C	SRI1	unknown	unknown	0.941931
YEL026W	SNU13	pre-mRNA splicing factor activity	mRNA splicing, processing of 20S pre-rRNA	0.94046
YEL027W	CUP5	hydrogen-exporting ATPase activity	copper ion homeostasis, endocytosis, iron ion homeostasis, protein-vacuolar targeting, vacuolar acidification, vacuole organization and biogenesis	1.24379
YEL028W		unknown	unknown	0.820251
YEL029C	BUD16	unknown	bud site selection	1.12967
YEL030C-A		unknown	unknown	0.862214
YEL030W	ECM10	heat shock protein activity	protein-mitochondrial targeting	0.795834
YEL031W	SPF1	P-type ATPase	calcium ion homeostasis, protein amino acid glycosylation	1.38626
YEL032W	MCM3	ATP dependent DNA helicase activity, chromatin binding activity	DNA replication initiation, DNA unwinding, pre-replicative complex formation and maintenance	0.828415
YEL033W		unknown	unknown	1.41896
YEL034C-A		unknown	unknown	0.980937
YEL034W	HYP2	translation initiation factor activity	translational initiation	1.1558
YEL035C	UTR5	unknown	unknown	1.27763
YEL036C	ANP1	mannosyltransferase activity	N-linked glycosylation	0.931438
YEL037C	RAD23	damaged DNA binding	negative regulation of protein catabolism, nucleotide-excision repair, DNA damage recognition	1.04576
YEL038W	UTR4	unknown	unknown	0.768001
YEL039C	CYC7	electron carrier activity	electron transport	1.17194
YEL040W	UTR2	unknown	cell wall organization and biogenesis	1.05397
YEL041W		unknown	unknown	0.929254
YEL042W	GDA1	guanosine diphosphatase, uridine diphosphatase	* protein amino acid glycosylation	1.03564
YEL043W		unknown	unknown	1.00138
YEL044W	IES6	unknown	unknown	0.964985
YEL045C		unknown	unknown	1.26302
YEL046C	GLY1	threonine aldolase activity	glycine biosynthesis, threonine catabolism	0.753765
YEL047C		fumarate reductase (NADH) activity	metabolism	0.902515
YEL048C		unknown	unknown	1.19561
YEL049W	PAU2	unknown	unknown	1.15129
YEL050C	RML2	structural constituent of ribosome	fatty acid metabolism, protein biosynthesis	0.769936
YEL051W	VMA8	hydrogen-transporting two-sector ATPase activity	vacuolar acidification	1.13077
YEL052W	AFG1	adenosinetriphosphatase	unknown	0.829627
YEL053C	MAK10	amino acid N-acetyltransferase	N-terminal protein amino acid acetylation, virus-host interaction	0.914011
YEL053W-A		unknown	unknown	1.05967
YEL054C	RPL12A	structural constituent of ribosome	protein biosynthesis, ribosomal large subunit assembly and maintenance	1.16386
YEL055C	POL5	DNA-directed DNA polymerase activity	DNA dependent DNA replication	1.2612
YEL056W	HAT2	H3/H4 histone acetyltransferase activity	chromatin assembly/disassembly, chromatin silencing at telomere	0.906972
YEL057C		unknown	unknown	1.33989
YEL058W	PCM1	phosphoacetylglucosamine mutase activity	N-acetylglucosamine biosynthesis	1.03112
YEL059W		unknown	unknown	1.09719
YEL060C	PRB1	serine-type endopeptidase	response to starvation, sporulation, * vacuolar protein catabolism	0.944547
YEL061C	CIN8	microtubule motor activity	mitotic anaphase B, mitotic chromosome segregation, mitotic spindle assembly (sensu Saccharomyces)	1.11753
YEL062W	NPR2	unknown	proline transport,	0.667378
YEL063C	CAN1	arginine permease activity, basic amino acid transporter activity, lysine permease activity	basic amino acid transport	0.682456
YEL064C		transporter activity	transport	1.09856
YEL065W	SIT1	siderochrome-iron (ferrioxamine) uptake transporter	iron homeostasis, iron-siderochrome transport	1.07172
YEL066W	HPA3	histone acetyltransferase activity	histone acetylation	0.71808
YEL067C		unknown	unknown	0.857874
YEL068C		unknown	unknown	1.03655
YEL069C	HXT13	fructose transporter activity, glucose transporter activity, mannose transporter activity	hexose transport	0.764072
YEL070W		unknown	unknown	0.696214
YEL071W	DLD3	D-lactate dehydrogenase (cytochrome) activity	lactate metabolism	0.697734
YEL072W	RMD6	unknown	unknown	1.1495
YEL073C		unknown	unknown	1.02087
YEL077C		unknown	unknown	1.3455
YER001W	MNN1	alpha-1,3-mannosyltransferase activity	N-glycan processing, O-linked glycosylation	#VALUE!
YER002W	NOP16	unknown	ribosomal large subunit biogenesis	1.52766
YER003C	PMI40	mannose-6-phosphate isomerase activity	GDP-mannose biosynthesis, cell wall mannoprotein biosynthesis, protein amino acid glycosylation	0.699478
YER004W		unknown	unknown	0.938087
YER005W	YND1	nucleoside diphosphatase	protein amino acid glycosylation	0.85951
YER006W	NUG1	unknown	unknown	0.976747
YER007C-A		RNA binding	unknown	1.03908
YER007W	PAC2	co-chaperone activity	alpha-tubulin folding, post-chaperonin tubulin folding pathway	1.17295
YER008C	SEC3	unknown	Golgi to plasma membrane transport, cytokinesis, establishment of cell polarity (sensu Saccharomyces), non-selective vesicle docking, non-selective vesicle fusion, polar budding	1.10167
YER009W	NTF2	RAN protein binding	nucleocytoplasmic transport, protein-nucleus import	0.953341
YER010C		unknown	unknown	1.03716
YER011W	TIR1	structural constituent of cell wall	response to stress	1.10825
YER012W	PRE1	endopeptidase activity	response to stress, sporulation (sensu Saccharomyces), ubiquitin-dependent protein catabolism	1.27995
YER013W	PRP22	* ATP dependent RNA helicase, pre-mRNA splicing factor	lariat formation, 5'-splice site cleavage	1.03534
YER014W	HEM14	protoporphyrinogen oxidase	heme biosynthesis	0.768488
YER015W	FAA2	long-chain-fatty-acid-CoA-ligase	* N-terminal protein myristoylation, lipid metabolism	0.974547
YER016W	BIM1	structural constituent of cytoskeleton	microtubule depolymerization, microtubule nucleation, microtubule stabilization, mitotic spindle checkpoint, nuclear migration (sensu Saccharomyces)	0.811628
YER017C	AFG3	adenosinetriphosphatase activity, metallopeptidase activity	mitochondrial intermembrane space protein import, protein complex assembly, proteolysis and peptidolysis	0.861726
YER018C	SPC25	structural constituent of cytoskeleton	chromosome segregation, microtubule nucleation	0.814211
YER019C-A	SBH2	protein transporter activity	cotranslational membrane targeting	1.13368
YER019W	ISC1	phospholipase C activity	salinity response, sphingolipid catabolism	1.12643
YER020W	GPA2	heterotrimeric G-protein GTPase activity	cell growth and/or maintenance, pseudohyphal growth, signal transduction, sporulation (sensu Saccharomyces)	0.934379
YER021W	RPN3	proteasome endopeptidase	ubiquitin-dependent protein catabolism	1.06121
YER022W	SRB4	RNA polymerase II transcription mediator	transcription from Pol II promoter	1.22077
YER023W	PRO3	pyrroline 5-carboxylate reductase activity	proline biosynthesis	0.88257
YER024W	YAT2	carnitine O-acetyltransferase activity	alcohol metabolism, carnitine metabolism	0.797978
YER025W	GCD11	translation initiation factor	translational initiation	0.775031
YER026C	CHO1	CDP-diacylglycerol-serine O-phosphatidyltransferase activity	phosphatidylserine biosynthesis	1.14787
YER027C	GAL83	SNF1A/AMP-activated protein kinase activity	cell adhesion, filamentous growth, protein amino acid phosphorylation, signal transduction	1.09292
YER028C	MIG3	DNA binding, transcription factor activity	transcription initiation	0.775245
YER029C	SMB1	pre-mRNA splicing factor activity	mRNA splicing	1.15379
YER030W		unknown	unknown	1.17988
YER031C	YPT31	GTPase activity	exocytosis, vesicle-mediated transport	0.850815
YER032W	FIR1	unknown	mRNA polyadenylation	0.990905
YER033C	ZRG8	unknown	unknown	1.05564
YER034W		unknown	unknown	1.03446
YER035W	EDC2	RNA binding	deadenylation-dependent decapping	1.34322
YER036C	KRE30	ATP-binding cassette (ABC) transporter activity	unknown	1.4516
YER037W	PHM8	unknown	unknown	1.29407
YER038C	KRE29	unknown	unknown	0.989607
YER039C	HVG1	unknown	unknown	0.721791
YER039C-A		unknown	unknown	0.628378
YER040W	GLN3	transcription factor, transcriptional activator	nitrogen metabolism, regulation of nitrogen utilization	0.993397
YER041W	YEN1	single-stranded DNA specific endodeoxyribonuclease activity	unknown	1.02679
YER042W	MXR1	protein-methionine-S-oxide reductase activity	response to oxidative stress	1.37277
YER043C	SAH1	adenosylhomocysteinase activity	methionine metabolism, selenocysteine metabolism	0.84325
YER044C	ERG28	unknown	ergosterol biosynthesis	1.28824
YER044C-A	MEI4	unknown	meiotic DNA double-strand break formation, meiotic recombination, sporulation (sensu Fungi)	1.206
YER045C	ACA1	specific RNA polymerase II transcription factor activity	transcription initiation from Pol II promoter	1.18263
YER046W	SPO73	unknown	sporulation (sensu Saccharomyces)	1.22333
YER047C	SAP1	unknown	unknown	0.822921
YER048C	CAJ1	chaperone regulator activity	unknown	0.790024
YER048W-A		unknown	unknown	1.03665
YER049W		unknown	unknown	1.09768
YER050C	RSM18	structural constituent of ribosome	protein biosynthesis	1.35877
YER051W		unknown	unknown	0.693013
YER052C	HOM3	aspartate kinase	methionine metabolism, threonine metabolism	0.999
YER053C		unknown	unknown	0.822448
YER054C	GIP2	protein phosphatase regulator	biological_process unknown	0.973802
YER055C	HIS1	ATP phosphoribosyltransferase activity	histidine biosynthesis	0.982419
YER056C	FCY2	cytosine-purine permease	cytosine transport, purine transport	0.834994
YER056C-A	RPL34A	structural constituent of ribosome	protein biosynthesis	1.71583
YER057C	HMF1	unknown	heat shock response	0.896996
YER058W	PET117	unknown	cytochrome c oxidase biogenesis	1.32699
YER059W	PCL6	cyclin-dependent protein kinase, regulator activity	regulation of glycogen biosynthesis, regulation of glycogen catabolism	0.945932
YER060W	FCY21	cytosine-purine permease activity	unknown	0.7649
YER060W-A	FCY22	cytosine-purine permease activity	unknown	0.822615
YER061C	CEM1	3-oxoacyl-[acyl-carrier protein] synthase activity	hexadecanal biosynthesis	0.957119
YER062C	HOR2	glycerol-1-phosphatase activity	carbohydrate metabolism, glycerol biosynthesis, response to osmotic stress	1.21273
YER063W	THO1	molecular_function unknown	transcription, DNA-dependent	1.20896
YER064C		unknown	unknown	1.09513
YER065C	ICL1	isocitrate lyase activity	glyoxylate cycle	0.895989
YER066W		unknown	unknown	0.82262
YER067W		unknown	unknown	1.04034
YER068W	MOT2	3'-5' exoribonuclease activity, transcriptional repressor activity	conjugation with cellular fusion, poly(A) tail shortening, regulation of transcription from Pol II promoter	0.975061
YER069W	"ARG5,6"	* N-acetyl-gamma-glutamyl-phosphate reductase activity, acetylglutamate kinase activity	ornithine biosynthesis	0.839648
YER070W	RNR1	ribonucleoside-diphosphate reductase activity	DNA replication	0.917702
YER071C		unknown	unknown	1.70221
YER072W	VTC1	unknown	vacuole fusion (non-autophagic)	1.18452
YER073W	ALD5	* aldehyde dehydrogenase activity	electron transport	1.04123
YER074W	RPS24A	structural constituent of ribosome	protein biosynthesis	1.3879
YER074W-A		unknown	unknown	1.19508
YER075C	PTP3	protein tyrosine phosphatase activity	inactivation of MAPK (osmolarity sensing), protein amino acid dephosphorylation, signal transduction during conjugation with cellular fusion	1.07908
YER076C		unknown	unknown	0.822217
YER076W-A		unknown	unknown	1.01808
YER077C		unknown	unknown	1.04077
YER078C		unknown	unknown	1.11539
YER079C-A		unknown	unknown	0.940327
YER079W		unknown	unknown	1.03236
YER080W		unknown	unknown	1.01647
YER081W	SER3	phosphoglycerate dehydrogenase activity	serine family amino acid biosynthesis	1.05113
YER082C	UTP7	snoRNA binding	processing of 20S pre-rRNA	0.998744
YER083C	RMD7	unknown	cell wall organization and biogenesis	0.820552
YER084W		unknown	unknown	0.877459
YER084W-A		unknown	unknown	0.960582
YER085C		unknown	unknown	0.988268
YER086W	ILV1	threonine dehydratase activity	branched chain family amino acid biosynthesis	0.922409
YER087C-B	SBH1	protein transporter activity	cotranslational membrane targeting	1.09651
YER087W		proline-tRNA ligase activity	unknown	0.926371
YER088C	DOT6	unknown	cell elongation, chromatin silencing at ribosomal DNA (rDNA), chromatin silencing at telomere, filamentous growth, regulation of transcription from Pol II promoter.	1.61319
YER089C	PTC2	protein phosphatase type 2C activity	DNA damage response, signal transduction resulting in cell cycle arrest, G1/S transition of mitotic cell cycle, inactivation of MAPK (osmolarity sensing), protein amino acid dephosphorylation, regulation of CDK activity, response to unfolded protein	1.1627
YER090W	TRP2	* anthranilate synthase	tryptophan biosynthesis	1.01352
YER091C	MET6	5-methyltetrahydropteroyltriglutamate-homocysteine S-methyltransferase activity	methionine metabolism	0.801883
YER091C-A		unknown	unknown	2.15095
YER092W	IES5	unknown	unknown	1.41363
YER093C		unknown	sphingolipid biosynthesis	0.92819
YER093C-A		unknown	unknown	1.23512
YER094C	PUP3	endopeptidase activity	ubiquitin-dependent protein catabolism	0.889803
YER095W	RAD51	recombinase activity	chromatin modeling, NOT involved in double-strand break repair via break-induced replication, NOT involved in double-strand break repair via single-strand annealing, double-strand break repair via synthesis-dependent strand annealing, heteroduplex formation, meiotic joint molecule formation, strand invasion, telomerase-independent telomere maintenance	0.950382
YER096W	SHC1	enzyme activator	* chitin biosynthesis, sporulation (sensu Fungi)	0.942399
YER097W		unknown	unknown	1.05155
YER098W	UBP9	ubiquitin-specific protease activity	protein deubiquitination	1.08429
YER099C	PRS2	ribose-phosphate pyrophosphokinase	'de novo' IMP biosynthesis, 'de novo' pyrimidine base biosynthesis, histidine biosynthesis, purine salvage, tryptophan biosynthesis	1.02404
YER100W	UBC6	ubiquitin conjugating enzyme activity	protein monoubiquitination, protein polyubiquitination	0.907253
YER101C	AST2	unknown	unknown	0.964116
YER102W	RPS8B	structural constituent of ribosome	protein biosynthesis	1.05251
YER103W	SSA4	chaperone, heat shock protein	SRP-dependent, co-translational membrane targeting, translocation, protein folding, response to stress,	0.785043
YER104W	RTT105	unknown	negative regulation of DNA transposition	0.918747
YER105C	NUP157	structural molecule activity	NLS-bearing substrate-nucleus import, mRNA-binding (hnRNP) protein-nucleus import, mRNA-nucleus export, nuclear pore organization and biogenesis, protein-nucleus export, rRNA-nucleus export, ribosomal protein-nucleus import, snRNA-nucleus export, tRNA-nucleus export	1.11253
YER106W	MAM1	unknown	meiotic chromosome segregation	0.997519
YER107C	GLE2	structural molecule activity	NLS-bearing substrate-nucleus import, mRNA-binding (hnRNP) protein-nucleus import, mRNA-nucleus export, nuclear membrane organization and biogenesis, nuclear pore organization and biogenesis, protein-nucleus export, protein-nucleus import, rRNA-nucleus export, ribosomal protein-nucleus import, snRNA-nucleus export, snRNP protein-nucleus import, tRNA-nucleus export	0.791832
YER109C	FLO8	specific RNA polymerase II transcription factor activity	invasive growth, pseudohyphal growth	0.852963
YER110C	KAP123	protein carrier activity	protein-nucleus import	0.871553
YER111C	SWI4	transcription factor activity	G1/S transition of mitotic cell cycle, cell cycle, transcription	1.17835
YER112W	LSM4	pre-mRNA splicing factor activity	nuclear mRNA splicing, via spliceosome, rRNA processing	1.28302
YER113C		unknown	unknown	1.27608
YER114C	BOI2	phospholipid binding activity	Rho protein signal transduction, establishment of cell polarity (sensu Saccharomyces)	0.819211
YER115C	SPR6	unknown	sporulation (sensu Fungi)	0.840589
YER116C	SLX8	DNA binding activity	DNA recombination	1.28886
YER117W	RPL23B	structural constituent of ribosome	protein biosynthesis	1.26708
YER118C	SHO1	osmosensor activity	osmosensory signaling pathway via Sho1 osmosensor, pseudohyphal growth	0.930667
YER119C	AVT6	amino acid transporter activity	amino acid transport	1.52999
YER120W	SCS2	protein binding	myo-inositol metabolism, protein-ER targeting	0.735951
YER121W		unknown	unknown	1.07886
YER122C	GLO3	ARF GTPase activator activity	ER to Golgi transport, retrograde (Golgi to ER) transport	1.06897
YER123W	YCK3	casein kinase I	protein amino acid phosphorylation	1.13617
YER124C	DSE1	unknown	cell wall organization and biogenesis	1.20185
YER125W	RSP5	ubiquitin-protein ligase activity	chromatin assembly/disassembly, protein monoubiquitination, protein polyubiquitination	1.0031
YER126C	NSA2	unknown	ribosomal large subunit biogenesis	1.13384
YER127W	LCP5	RNA binding activity	35S primary transcript processing, rRNA modification	1.01669
YER128W		unknown	unknown	0.885341
YER129W	PAK1	* protein kinase	DNA dependent DNA replication, protein amino acid phosphorylation	0.977533
YER130C		unknown	unknown	1.4749
YER131W	RPS26B	structural constituent of ribosome	protein biosynthesis	1.242
YER132C	PMD1	unknown	sporulation	1.17469
YER133W	GLC7	protein phosphatase type 1 activity, protein phosphatase type 1, catalyst activity	glycogen metabolism, filamentous growth, meiosis, mitotic spindle checkpoint, negative regulation of transcription from Pol II promoter, regulation of carbohydrate metabolism, response to heat	1.57218
YER134C		unknown	unknown	1.01965
YER135C		unknown	unknown	0.980242
YER136W	GDI1	RAB GDP-dissociation inhibitor activity	vesicle-mediated transport	1.11296
YER137C		unknown	unknown	0.858259
YER138C		unknown	unknown	0.807337
YER139C		unknown	unknown	1.26987
YER140W		unknown	unknown	0.964054
YER141W	COX15	unknown	cytochrome c oxidase biogenesis, heme a biosynthesis	1.08345
YER142C	MAG1	alkylbase DNA N-glycosylase activity	DNA dealkylation	1.37199
YER143W	DDI1	SNARE binding activity	ubiquitin-dependent protein catabolism, vesicle-mediated transport	0.911268
YER144C	UBP5	ubiquitin-specific protease activity	protein deubiquitination	0.870459
YER145C	FTR1	iron ion transporter activity	high affinity iron ion transport	0.941276
YER146W	LSM5	pre-mRNA splicing factor activity	mRNA splicing, rRNA processing	1.15376
YER147C	SCC4	unknown	sister chromatid cohesion	2.02841
YER147C-A		unknown	unknown	1.17333
YER148W	SPT15	DNA binding, RNA polymerase I transcription factor activity, RNA polymerase III transcription factor activity, general RNA polymerase II transcription factor activity	transcription from Pol I promoter, transcription iniciation from Pol II promoter, transcription iniciation from Pol III promoter	1.03376
YER149C	PEA2	cytoskeletal regulatory protein binding	Rho protein signal transduction, actin filament organization, establishment of cell polarity (sensu Saccharomyces), polar budding	1.06261
YER150W	SPI1	unknown	unknown	1.00202
YER151C	UBP3	ubiquitin-specific protease activity	protein deubiquitination	1.75971
YER152C		unknown	unknown	1.43413
YER153C	PET122		protein synthesis	0.764781
YER154W	OXA1	protein transporter activity	mitochondrial translocation	1.10819
YER155C	BEM2	Rho GTPase activator activity, signal transducer activity	actin cytoskeleton organization and biogenesis, bud growth, cell wall organization and biogenesis, establishment of cell polarity (sensu Saccharomyces), microtubule cytoskeleton organization and biogenesis, small GTPase mediated signal transduction	0.981135
YER156C		unknown	unknown	0.925199
YER157W	SEC34	protein transporter activity	ER to Golgi transport, intra-Golgi transport, retrograde (vesicle recycling within Golgi) transport	0.970527
YER158C		unknown	unknown	0.977137
YER159C	BUR6	transcription co-repressor activity	negative regulation of transcription from Pol II promoter	1.09607
YER160C		unknown	unknown	0.770854
YER161C	SPT2	DNA binding	negative regulation of transcription from Pol II promoter	0.739933
YER162C	RAD4	damaged DNA binding activity	nucleotide-excision repair, DNA damage recognition	0.890201
YER163C		unknown	unknown	1.04817
YER164W	CHD1	ATPase activity, Pol II transcription elongation factor activity	RNA elongation from Pol II promoter, chromatin modeling	0.759409
YER165W	PAB1	poly(A) binding	regulation of translational initiation	1.1064
YER166W	DNF1	phospholipid-translocating ATPase activity	intracellular protein transport	0.849338
YER167W	BCK2	unknown	G1/S transition of mitotic cell cycle, regulation of cell cycle	0.824104
YER168C	CCA1	* tRNA adenylyltransferase	tRNA modification	0.801937
YER169W	RPH1	specific transcriptional repressor activity	DNA repair, negative regulation of transcription from Pol II promoter	0.805237
YER170W	ADK2	adenylate kinase activity	unknown	0.825936
YER171W	RAD3	DNA helicase activity, general RNA polymerase II transcription factor activity	negative regulation of transcription from Pol II promoter, mitotic, nucleotide-excision repair, DNA duplex unwinding, transcription initiation from Pol II promoter	0.910895
YER173W	RAD24	unknown	DNA damage checkpoint, * meiotic recombination, * nucleotide-excision repair	0.998428
YER174C	GRX4	thiol-disulfide exchange intermediate activity	response to oxidative stress	1.32554
YER175C	TMT1	trans-aconitate 3-methyltransferase activity	unknown	0.99204
YER176W	ECM32	DNA helicase activity, RNA helicase activity	regulation of translational termination	1.14184
YER177W	BMH1	DNA binding	RAS protein signal transduction, activation of MAPK (pseudohyphal growth), glycogen metabolism, pseudohyphal growth, sporulation (sensu Saccharomyces)	1.27106
YER178W	PDA1	pyruvate dehydrogenase (lipoamide) activity	pyruvate metabolism	1.2053
YER179W	DMC1	double-stranded DNA binding, single-stranded DNA binding	meiosis, meiotic joint molecule formation, meiotic recombination	1.15363
YER180C	ISC10	unknown	sporulation	1.06891
YER181C		unknown	unknown	1.37672
YER182W		unknown	unknown	1.03363
YER183C	FAU1	5-formyltetrahydrofolate cyclo-ligase activity	folic acid and derivative biosynthesis	0.832637
YER184C		unknown	unknown	5.01118
YER185W		unknown	unknown	1.31423
YER186C		unknown	unknown	1.30567
YER187W		unknown	unknown	1.13742
YER187W-A	KHS1	unknown	unknown	1.02551
YER188W		unknown	unknown	1.01868
YFL001W	DEG1	pseudouridylate synthase activity	RNA processing	0.91925
YFL002C	SPB4	ATP dependent RNA helicase activity	35S primary transcript processing, ribosomal large subunit assembly and maintenance	1.167
YFL003C	MSH4	DNA binding activity	meiotic recombination	1.06693
YFL004W	VTC2	unknown	protein localization, vacuole fusion (non-autophagic)	0.97883
YFL005W	SEC4	RAB small monomeric GTPase	Golgi to plasma membrane transport, cytokinesis, non-selective vesicle fusion, polar budding, small GTPase mediated signal transduction	0.789202
YFL006W		unknown	unknown	0.579165
YFL007W	BLM3	unknown	unknown	1.03693
YFL008W	SMC1	AT DNA binding, DNA secondary structure binding, adenosinetriphosphatase, double-stranded DNA binding	mitotic chromosome segregation	1.0037
YFL009W	CDC4	protein binding activity, ubiquitin-protein ligase activity	G1/S transition of mitotic cell cycle, G2/M transition of mitotic cell cycle, ubiquitin-dependent protein catabolism	0.93461
YFL010C	WWM1	unknown	unknown	0.973916
YFL011W	AUA1	No coincide ORF y gen??	amino acid uptake	0.630815
YFL011W-A	HXT10	unknown	unknown	0.957969
YFL012W		unknown	unknown	1.62926
YFL013C	IES1	unknown	unknown	1.07673
YFL014W	HSP12	heat shock protein activity	cell adhesion, hyperosmotic response, response to dessication, response to heat, response to oxidative stress	0.894298
YFL015C		unknown	unknown	1.55677
YFL015W-A		unknown	unknown	1.62128
YFL016C	MDJ1	co-chaperone activity	protein folding, proteolysis and peptidolysis	1.04675
YFL017C	GNA1	glucosamine 6-phosphate N-acetyltransferase activity	UDP-N-acetylglucosamine biosynthesis	0.720762
YFL017W-A	SMX2	pre-mRNA splicing factor activity	nuclear mRNA splicing, via spliceosome	#VALUE!
YFL018C	LPD1	dihydrolipoamide dehydrogenase activity	acetyl-CoA biosynthesis from pyruvate, glycine catabolism, isoleucine catabolism, leucine catabolism, serine biosynthesis, valine catabolism	0.858473
YFL019C		unknown	unknown	0.92433
YFL020C	PAU5	unknown	unknown	0.837539
YFL021W	GAT1	specific RNA polymerase II transcription factor activity, transcriptional activator activity	regulation of nitrogen utilization, transcription initiation from Pol II promoter	1.09023
YFL022C	FRS2	phenylalanine-tRNA ligase activity	phenylalanyl-tRNA aminoacylation	0.933457
YFL023W	BUD27	unknown	bud site selection	0.889472
YFL024C	EPL1	histone acetyltransferase activity	histone acetylation, regulation of transcription from Pol II promoter	1.13782
YFL025C	BST1	unknown	ER-associated protein catabolism, vesicle organization and biogenesis	0.978291
YFL026W	STE2	mating-type alpha-factor pheromone receptor activity	formation of a cell surface projection, response to pheromone during conjugation with cellular fusion	1.19675
YFL027C	GYP8	Rab GTPase activator activity	vesicle-mediated transport	0.980401
YFL028C	CAF16	ATP-binding cassette (ABC) transporter activity	regulation of transcription, DNA-dependent	1.05123
YFL029C	CAK1	protein kinase activity, meiosis, protein amino acid phosphorylation	cell cycle	1.45382
YFL030W	AGX1	alanine-glyoxylate aminotransferase activity	glyoxylate cycle	0.966584
YFL031W	HAC1	specific RNA polymerase II transcription factor activity	phospholipid metabolism, regulation of transcription from Pol II promoter, unfolded protein response, target gene transcriptional activation	1.05816
YFL032W		unknown	unknown	1.49363
YFL033C	RIM15	protein kinase activity	protein amino acid phosphorylation, regulation of meiosis, response to stress	0.815131
YFL034C-B	MOB2	protein kinase activator activity	establishment and/or maintenance of cell polarity (sensu Saccharomyces), exit from mitosis, protein amino acid phosphorylation	1.03756
YFL034W		unknown	unknown	0.941691
YFL036W	RPO41	DNA-directed RNA polymerase activity	mitochondrial genome maintenance, transcription from mitochondrial promoter	0.877287
YFL037W	TUB2	structural constituent of cytoskeleton	homologous chromosome segregation, mitotic chromosome segregation, nuclear migration (sensu Saccharomyces), nuclear migration during conjugation with cellular fusion	0.960829
YFL038C	YPT1	RAB small monomeric GTPase activity	ER to Golgi transport, protein complex assembly	1.06647
YFL039C	ACT1	structural constituent of cytoskeleton	apical bud growth, cell cycle dependent actin filament reorganization, cell wall organization and biogenesis, cytokinesis, endocytosis, establishment of cell polarity (sensu Saccharomyces), exocytosis, histone acetylation, isotropic bud growth, mitochondrion inheritance, mitotic spindle orientation, protein secretion, regulation of transcription from Pol II promoter, response to osmotic stress, s…	0.971938
YFL040W		unknown	unknown	0.866284
YFL041W	FET5	multicopper ferroxidase iron transport mediator activity	iron ion transport	1.23566
YFL042C		unknown	unknown	0.853883
YFL043C		unknown	unknown	0.883834
YFL044C		unknown	unknown	1.29666
YFL045C	SEC53	phosphomannomutase activity	protein-ER targeting	1.01516
YFL046W		unknown	unknown	0.931497
YFL047W	RGD2	Rho GTPase activator	small GTPase mediated signal transduction	1.1491
YFL048C	EMP47	unknown	ER to Golgi transport	1.35342
YFL049W		unknown	unknown	1.05313
YFL050C	ALR2	di-, tri-valent inorganic cation transporter activity	di-, tri-valent inorganic cation transport, magnesium ion transport	0.898782
YFL051C		unknown	unknown	0.810267
YFL052W		DNA binding	unknown	1.00645
YFL053W	DAK2	unknown	carbohydrate metabolism; stress response	0.923133
YFL054C		water channel	unknown	0.883499
YFL055W	AGP3	amino acid transporter activity	amino acid transport	0.857882
YFL056C	AAD6	benzyl alcohol dehydrogenase activity	aldehyde metabolism	0.810671
YFL057C	AAD16	benzyl alcohol dehydrogenase activity	aldehyde metabolism	1.16492
YFL058W	THI5	unknown	thiamin biosynthesis	1.00544
YFL059W	SNZ3	protein binding	pyridoxine metabolism, thiamin biosynthesis	1.25858
YFL060C	SNO3	imidazoleglycerol phosphate synthase activity	pyridoxine metabolism, thiamin biosynthesis	0.945244
YFL061W		unknown	unknown	1.21615
YFL067W		unknown	unknown	1.45373
YFL-TyA	TY2A			1.11438
YFR001W	LOC1	mRNA binding	ribosomal large subunit biogenesis	0.997216
YFR002W	NIC96	structural molecule activity	NLS-bearing substrate-nucleus import, mRNA-binding (hnRNP) protein-nucleus import, mRNA-nucleus export, nuclear pore organization and biogenesis, protein-nucleus export, protein-nucleus import, rRNA-nucleus export, ribosomal protein-nucleus import, snRNA-nucleus export, snRNP protein-nucleus import, tRNA-nucleus export	1.11898
YFR003C		unknown	unknown	0.953517
YFR004W	RPN11	endopeptidase activity	ubiquitin-dependent protein catabolism	1.02422
YFR005C	SAD1	pre-mRNA splicing factor activity	mRNA splicing	0.879938
YFR006W		unknown	unknown	0.984344
YFR007W		unknown	unknown	1.13334
YFR008W		unknown	unknown	1.07487
YFR009W	GCN20	unknown	regulation of translational elongation	0.979004
YFR010W	UBP6	ubiquitin-specific protease activity	protein deubiquitination	0.992542
YFR011C		unknown	unknown	1.06515
YFR012W	VAM7	unknown	unknown	0.735625
YFR013W	IOC3	protein binding activity	chromatin modeling	0.902648
YFR014C	CMK1	calmodulin-dependent protein kinase I activity	protein amino acid phosphorylation, signal transduction	1.20827
YFR015C	GSY1	glycogen (starch) synthase	glycogen metabolism	0.559617
YFR016C		unknown	unknown	0.733928
YFR017C		unknown	unknown	0.930202
YFR018C		unknown	unknown	0.827669
YFR019W	FAB1	1-phosphatidylinositol-3-phosphate 5-kinase activity	phospholipid metabolism, response to stress, vacuole organization and biogenesis	0.851275
YFR020W		unknown	unknown	1.08451
YFR021W	AUT10	unknown	autophagy, protein-vacuolar targeting, sporulation (sensu Saccharomyces), vacuolar protein processing/maturation	0.805352
YFR022W		unknown	unknown	1.11171
YFR023W	PES4	unknown	DNA dependent DNA replication	1.25891
YFR024C		unknown	unknown	1.11303
YFR024C-A	LSB3	unknown	unknown	0.833413
YFR025C	HIS2	histidinol-phosphatase activity	histidine biosynthesis	1.03173
YFR026C		unknown	unknown	0.830658
YFR027W	ECO1	acetyltransferase activity	DNA repair, DNA replication, sister chromatid cohesion	0.782964
YFR028C	CDC14	protein phosphatase activity	DNA dependent DNA replication, protein amino acid dephosphorylation, regulation of exit from mitosis	1.17236
YFR029W	PTR3	amino acid binding	chemosensory perception	0.972618
YFR030W	MET10	sulfite reductase (NADPH) activity	sulfate assimilation	0.966429
YFR031C	SMC2	AT DNA binding, * DNA secondary structure binding, adenosinetriphosphatase, double-stranded DNA binding	mitotic chromosome condensation, mitotic chromosome segregation	1.16748
YFR031C-A	RPL2A	structural constituent of ribosome	protein biosynthesis	1.54047
YFR032C		unknown	unknown	1.34098
YFR032C-A	RPL29	structural constituent of ribosome	protein biosynthesis	1.23049
YFR033C	QCR6	ubiquinol-cytochrome c reductase	aerobic respiration, oxidative phosphorylation, ubiquinone to cytochrome c	1.19219
YFR034C	PHO4	transcription factor activity	cellular response to phosphate starvation, phosphate metabolism	0.894889
YFR035C		unknown	unknown	1.47069
YFR036W	CDC26	* protein binding, * ubiquitin-protein ligase	cyclin catabolism, mitotic chromosome segregation, mitotic metaphase/anaphase transition, mitotic spindle elongation, * ubiquitin-dependent protein catabolism	1.04193
YFR037C	RSC8	unknown	chromatin modeling	1.01963
YFR038W		helicase activity	unknown	0.996651
YFR039C		unknown	unknown	1.17156
YFR040W	SAP155	protein serine/threonine phosphatase activity	G1/S transition of mitotic cell cycle	1.06424
YFR041C		unknown	unknown	1.36707
YFR042W		unknown	unknown	1.01588
YFR043C		unknown	unknown	0.920416
YFR044C		unknown	unknown	0.918638
YFR045W		* transporter	* transport	1.02435
YFR046C		unknown	invasive growth, meiosis, protein processing	0.9793
YFR047C	BNA6	nicotinate-nucleotide pyrophosphorylase (carboxylating)	nicotinamide adenine dinucleotide biosynthesis	0.870018
YFR048W	RMD8	unknown	unknown	1.14761
YFR049W	YMR31	structural constituent of ribosome activity	* protein biosynthesis	1.01352
YFR050C	PRE4	endopeptidase activity	ubiquitin-dependent protein catabolism	0.845738
YFR051C	RET2	protein binding	ER to Golgi transport, retrograde (Golgi to ER) transport	1.09474
YFR052W	RPN12	proteasome endopeptidase activity	ubiquitin-dependent protein catabolism	1.30221
YFR053C	HXK1	hexokinase activity	fructose metabolism	0.899701
YFR054C		unknown	unknown	0.709096
YFR055W		cystathionine beta-lyase activity	copper ion homeostasis	1.05362
YFR056C		unknown	unknown	1.0921
YFR057W		unknown	unknown	1.20044
YGL001C	ERG26	C-3 sterol dehydrogenase (C-4 sterol decarboxylase) activity	ergosterol biosynthesis	0.752379
YGL002W	ERP6	unknown	secretory pathway	0.966462
YGL003C	CDH1	enzyme activator activity	cell cycle	1.0297
YGL004C	RPN14	unknown	unknown	0.956359
YGL005C	COD5	unknown	intra-Golgi transport	1.61212
YGL006W	PMC1	calcium-transporting ATPase	calcium ion homeostasis, calcium ion transport	0.983996
YGL007W		unknown	unknown	7.00162
YGL008C	PMA1	hydrogen-transporting two-sector ATPase activity	regulation of pH, proton transport	1.9685
YGL009C	LEU1	3-isopropylmalate dehydratase activity	leucine biosynthesis	#VALUE!
YGL010W		unknown	unknown	1.0729
YGL011C	SCL1	proteasome endopeptidase activity	ubiquitin-dependent protein catabolism	1.45549
YGL012W	ERG4	delta24(24-1) sterol reductase activity	ergosterol biosynthesis	0.78226
YGL013C	PDR1	DNA binding activity, transcriptional activator activity	regulation of transcription from Pol II promoter, response to drug	0.850405
YGL014W	PUF4	mRNA binding activity	cell aging, mRNA catabolism, deadenylation-dependent, protein targeting	1.39497
YGL015C		unknown	unknown	0.95187
YGL016W	KAP122	protein carrier activity	protein-nucleus import, response to drug	1.09254
YGL017W	ATE1	arginyltransferase activity	protein modification, ubiquitin-dependent protein catabolism	0.77346
YGL018C	JAC1	* co-chaperone	aerobic respiration, iron-sulfur cluster assembly	0.827221
YGL019W	CKB1	protein kinase CK2 activity	G1/S transition of mitotic cell cycle, G2/M transition of mitotic cell cycle, cell ion homeostasis, establishment of cell polarity (sensu Saccharomyces), flocculation, protein amino acid phosphorylation, regulation of transcription from Pol I promoter, regulation of transcription from Pol III promoter, response to DNA damage	0.855152
YGL020C	MDM39	unknown	mitochondrion organization and biogenesis	0.843633
YGL021W	ALK1	unknown	unknown	1.17362
YGL022W	STT3	dolichyl-diphospho-oligosaccharide-protein glycosyltransferase activity	N-linked glycosylation	1.37922
YGL023C	PIB2	phosphatidylinositol binding	vesicle-mediated transport	1.08517
YGL024W		unknown	unknown	#VALUE!
YGL025C	PGD1	RNA polymerase II transcription mediator activity	transcription from Pol II promoter	0.800841
YGL026C	TRP5	tryptophan synthase	tryptophan biosynthesis	0.849965
YGL027C	CWH41	mannosyl-oligosaccharide glucosidase (processing A-glucosidase I) activity	cell wall organization and biogenesis	2.31339
YGL028C	SCW11	glucan 1,3-beta-glucosidase	cytokinesis, completion of separation	0.842865
YGL029W	CGR1	unknown	rRNA processing, ribosome biogenesis	1.27672
YGL030W	RPL30	structural constituent of ribosome	mRNA splicing, protein biosynthesis, rRNA processing, * regulation of translation	1.67952
YGL031C	RPL24A	RNA binding, structural constituent of ribosome	protein biosynthesis	1.00402
YGL032C	AGA2	cell adhesion receptor	agglutination during conjugation with cellular fusion	0.820273
YGL033W	HOP2	unknown	synapsis	1.45069
YGL034C		unknown	unknown	0.884166
YGL035C	MIG1	specific RNA polymerase II transcription factor activity	glucose metabolism, regulation of transcription from Pol II promoter	1.01698
YGL036W	MTC2	unknown	unknown	1.23571
YGL037C	PNC1	nicotinamidase	chromatin silencing at ribosomal DNA (rDNA), chromatin silencing at telomere, nicotinate nucleotide biosynthesis, salvage pathway	1.31286
YGL038C	OCH1	alpha-1,6-mannosyltransferase activity, transferase activity, transferring glycosyl groups	N-linked glycoprotein maturation	1.22689
YGL039W		dihydrokaempferol 4-reductase activity	unknown	0.62528
YGL040C	HEM2	porphobilinogen synthase activity	heme biosynthesis	0.972832
YGL041C		unknown	unknown	1.2027
YGL042C		unknown	unknown	1.07117
YGL043W	DST1	positive transcription elongation factor activity	RNA elongation from Pol II promoter, meiotic recombination	0.996501
YGL044C	RNA15	* cleavage/polyadenylation specificity factor activity	mRNA cleavage, * mRNA polyadenylation	0.923534
YGL045W	RIM8	unknown	* invasive growth, * meiosis, protein processing	0.873498
YGL046W		unknown	unknown	0.765559
YGL047W		unknown	unknown	0.715089
YGL048C	RPT6	ATPase activity, endopeptidase activity	ubiquitin-dependent protein catabolism	0.939108
YGL049C	TIF4632	translation initiation factor activity	translational initiation	1.06416
YGL050W		unknown	unknown	0.745804
YGL051W	MST27	unknown	unknown	1.01002
YGL052W		unknown	unknown	1.0787
YGL053W	PRM8	unknown	conjugation with cellular fusion	0.870666
YGL054C	ERV14	unknown	ER to Golgi transport, axial budding, sporulation (sensu Saccharomyces)	1.58039
YGL055W	OLE1	stearoyl-CoA desaturase	fatty acid desaturation, mitochondrion inheritance	0.962031
YGL056C	SDS23	unknown		1.03291
YGL057C		unknown	unknown	0.928661
YGL058W	RAD6	* ubiquitin conjugating enzyme	DNA repair, ubiquitin-dependent protein catabolism	1.03423
YGL059W		protein kinase activity	unknown	0.958233
YGL060W		unknown	unknown	1.01345
YGL061C	DUO1	structural constituent of cytoskeleton	mitotic spindle assembly (sensu Saccharomyces)	0.696235
YGL062W	PYC1	pyruvate carboxylase	NADPH regeneration, gluconeogenesis	0.873361
YGL063W	PUS2	pseudouridylate synthase activity	tRNA modification	1.09944
YGL064C	MRH4	RNA helicase activity	ribosome biogenesis	1.34477
YGL065C	ALG2	glycolipid mannosyltransferase activity	oligosaccharide-lipid intermediate assembly	1.20367
YGL066W	SGF73	unknown	histone acetylation	0.950896
YGL067W	NPY1	NAD diphosphatase activity	NADH metabolism	1.04674
YGL068W		unknown	unknown	0.74398
YGL069C		unknown	unknown	0.672244
YGL070C	RPB9	DNA-directed RNA polymerase II activity	transcription from Pol II promoter	1.03699
YGL071W	RCS1	transcription factor	high affinity iron transport, * positive regulation of transcription from Pol II promoter	0.955196
YGL072C		unknown	unknown	0.832436
YGL073W	HSF1	transcription factor activity	regulation of transcription from Pol II promoter, response to heat, response to stress	1.27104
YGL074C		unknown	unknown	0.86767
YGL075C	MPS2	structural constituent of cytoskeleton	mitotic anaphase, spindle pole body duplication (sensu Saccharomyces)	0.919113
YGL076C	RPL7A	structural constituent of ribosome	protein biosynthesis	1.59656
YGL077C	HNM1	choline transporter activity, choline transport	transport	1.26483
YGL078C	DBP3	ATP dependent RNA helicase activity, *	* 35S primary transcript processing, ribosomal large subunit assembly and maintenance	0.961566
YGL079W		unknown	unknown	1.04169
YGL080W		unknown	unknown	0.911302
YGL081W		unknown	unknown	0.998407
YGL082W		unknown	unknown	0.803725
YGL083W	SCY1	unknown	unknown	1.0439
YGL084C	GUP1	glycerol transporter activity	glycerol catabolism, glycerol transport	1.21301
YGL085W		unknown	unknown	1.05955
YGL086W	MAD1	unknown	mitotic spindle checkpoint, nucleocytoplasmic transport	1.31814
YGL087C	MMS2	ubiquitin conjugating enzyme	DNA repair, ubiquitin-dependent protein catabolism	1.28486
YGL088W		unknown	unknown	1.36498
YGL089C	MFAlpha2	No en SGD	mating	0.766532
YGL090W	LIF1	structural molecule activity	double-strand break repair via nonhomologous end-joining	1.1847
YGL091C	NBP35	ATPase activity	unknown	0.969503
YGL092W	NUP145	structural molecule activity	NLS-bearing substrate-nucleus import, mRNA-binding (hnRNP) protein-nucleus import, mRNA-nucleus export, nuclear pore organization and biogenesis, protein-nucleus export, protein-nucleus import, rRNA-nucleus export, ribosomal protein-nucleus import, snRNA-nucleus export, snRNP protein-nucleus import, tRNA splicing, tRNA-nucleus export	1.04687
YGL093W	SPC105	structural constituent of cytoskeleton	microtubule nucleation	1.08141
YGL094C	PAN2	poly(A)-specific ribonuclease activity	mRNA processing, post-replication repair	1.01185
YGL095C	VPS45	chaperone activity	Golgi to vacuole transport, osmoregulation, protein complex assembly, vacuole organization and biogenesis	1.34445
YGL096W	TOS8	transcription factor activity	unknown	0.833139
YGL097W	SRM1	signal transducer activity	rRNA-nucleus export, ribosome nucleus export	1.11067
YGL098W	USE1	unknown	unknown	0.95701
YGL099W	LSG1	unknown	conjugation with cellular fusion, sporulation (sensu Saccharomyces)	1.23605
YGL100W	SEH1	structural molecule activity	NLS-bearing substrate-nucleus import, mRNA-binding (hnRNP) protein-nucleus import, mRNA-nucleus export, nuclear pore organization and biogenesis, protein-nucleus export, rRNA-nucleus export, ribosomal protein-nucleus import, snRNA-nucleus export, snRNP protein-nucleus import, tRNA-nucleus export	0.782353
YGL101W		unknown	unknown	1.62649
YGL102C		unknown	unknown	1.81746
YGL103W	RPL28	RNA binding, structural constituent of ribosome	protein biosynthesis	2.06896
YGL104C	VPS73	unknown	protein-vacuolar targeting	1.00193
YGL105W	ARC1	tRNA binding	amino acid activation, tRNA-nucleus export	1.09513
YGL106W	MLC1	microfilament motor	* apical bud growth, cytokinesis, * endocytosis, establishment of cell polarity (sensu Saccharomyces), isotropic bud growth, * mitochondrion inheritance, vacuole inheritance, vesicle-mediated transport	1.00695
YGL107C	RMD9	unknown	unknown	1.07633
YGL108C		unknown	unknown	1.07672
YGL109W		unknown	unknown	0.793709
YGL110C	CUE3	unknown	unknown	0.936436
YGL111W	NSA1	unknown	ribosomal large subunit biogenesis	0.903345
YGL112C	TAF6	general RNA polymerase II transcription factor activity	* G1-specific transcription in mitotic cell cycle, chromatin modification, establishment and/or maintenance of chromatin architecture, * histone acetylation, protein amino acid acetylation, transcription initiation from Pol II promoter	1.06078
YGL113W	SLD3	chromatin binding	DNA replication initiation, DNA unwinding	1.16567
YGL114W		unknown	unknown	1.12973
YGL115W	SNF4	protein kinase activator	peroxisome organization and biogenesis, regulation of transcription from Pol II promoter	0.975699
YGL116W	CDC20	enzyme activator activity	cyclin catabolism, mitotic chromosome segregation, mitotic metaphase/anaphase transition, mitotic spindle elongation, ubiquitin-dependent protein catabolism	0.914534
YGL117W		unknown	unknown	0.990127
YGL118C		unknown	unknown	1.15877
YGL119W	ABC1	chaperone activity	oxidative phosphorylation, ubiquinone to cytochrome c	0.874657
YGL120C	PRP43	ATP dependent RNA helicase activity, pre-mRNA splicing factor activity	lariat formation, 5'-splice site cleavage	#VALUE!
YGL121C	GPG1	signal transducer	signal transduction	0.858326
YGL122C	NAB2	poly(A) binding	poly(A)+ mRNA-nucleus export	0.768676
YGL123W	RPS2	structural constituent of ribosome	protein biosynthesis, regulation of translational fidelity	1.52939
YGL124C	MON1	unknown	protein-vacuolar targeting	1.14334
YGL125W	MET13	methylenetetrahydrofolate reductase (NADPH) activity, structural constituent of ribosome	methionine metabolism, protein biosynthesis, sulfur amino acid biosynthesis	1.10568
YGL126W	SCS3	unknown	phospholipid metabolism	1.3654
YGL127C	SOH1	unknown	DNA repair, transcription from Pol II promoter	0.957211
YGL128C	CWC23	unknown	unknown	0.877945
YGL129C	RSM23	structural constituent of ribosome	protein biosynthesis	0.999572
YGL130W	CEG1	mRNA guanylyltransferase activity	mRNA capping	1.0404
YGL131C		unknown	unknown	0.902555
YGL132W		unknown	unknown	1.12634
YGL133W	ITC1	unknown	chromatin modeling, negative regulation of transcription from Pol II promoter by pheromones	0.945469
YGL134W	PCL10	cyclin-dependent protein kinase, regulator activity	regulation of glycogen biosynthesis, regulation of glycogen catabolism	1.00786
YGL135W	RPL1B	* structural constituent of ribosome	protein biosynthesis	1.13129
YGL136C	MRM2	rRNA (uridine-2'-O-)-methyltransferase	rRNA modification	1.11564
YGL137W	SEC27	unknown	ER to Golgi transport, retrograde (Golgi to ER) transport	1.04475
YGL138C		unknown	unknown	1.54637
YGL139W		unknown	unknown	1.05027
YGL140C		unknown	unknown	0.94691
YGL141W	HUL5	* ubiquitin-protein ligase	protein monoubiquitination, protein polyubiquitination	0.905477
YGL142C	GPI10	unknown	GPI anchor biosynthesis	1.07666
YGL143C	MRF1	translation release factor activity	protein biosynthesis, translational termination	1.00743
YGL144C	ROG1	lipase	* lipid metabolism	1.04772
[truncated: 4,020 more rows]
