# Supplementary material for: The Sas3p and Gcn5p histone acetyltransferases are recruited to similar genes
Source: Genome Biol. 2007 Jun 20;8(6):R119. doi: 10.1186/gb-2007-8-6-r119 (PMC2394765; doi:10.1186/gb-2007-8-6-r119)
Supplement: Additional data file 4 — The binding ratio was calculated as the ratio of chromatin-immunoprecipitated signals between the epitope-tagged strain and the un-tagged parent, using the same antibodies. [file gb-2007-8-6-r119-S4.xls]

## Sheet: Hoja1
ORF name	Gene name	Molecular function	Biological Process	Binding ratio (elp3-ha/wt)
YAL001C	TFC3	RNA polymerase III transcription factor	transcription initiation from Pol III promoter	1.76419
YAL002W	VPS8	unknown	late endosome to vacuole transport	1.40627
YAL003W	EFB1	translation elongation factor	translational elongation	1.12248
YAL004W		unknown	unknown	0.665517
YAL005C	SSA1	adenosinetriphosphatase activity, chaperone activity, heat shock protein activity	SRP-dependent, co-translational membrane targeting, translocation, * protein folding, * protein-nucleus import, translocation	0.848424
YAL007C	ERP2	unknown	ER to Golgi transport	1.1338
YAL008W	FUN14		unknown	0.70849
YAL009W	SPO7	unknown	meiosis, nuclear organization and biogenesis, sporulation (sensu Saccharomyces)	0.41804
YAL010C	MDM10	unknown	mitochondrial genome maintenance, mitochondrion inheritance, mitochondrion organization and biogenesis	1.07455
YAL011W	SWC1	unknown	unknown	0.738375
YAL012W	CYS3	cystathionine-gamma-lyase activity	cysteine metabolism, sulfur amino acid metabolism, transsulfuration	0.670752
YAL013W	DEP1	unknown	phospholipid metabolism, regulation of transcription from Pol II promoter	0.521157
YAL014C	SYN8	SNAP receptor activity	unknown	0.627114
YAL015C	NTG1	purine-specific oxidized base lesion DNA N-glycosylase activity, pyrimidine-specific oxidized base lesion DNA N-glycosylase activity	DNA repair, base-excision repair, AP site formation	0.392551
YAL016W	TPD3	protein phosphatase type 2A	actin filament organization, bud growth, mitotic spindle checkpoint, protein biosynthesis	1.02378
YAL017W	FUN31	protein serine/threonine kinase activity	hexose metabolism, protein amino acid phosphorylation	1.16562
YAL018C		unknown	unknown	0.632899
YAL019W	FUN30	unknown	chromosome organization and biogenesis (sensu Eukarya)	1.258
YAL020C	ATS1	unknown	microtubule-based process	0.308505
YAL021C	CCR4	3'-5' exoribonuclease activity	poly(A) tail shortening, regulation of transcription from Pol II promoter	0.542821
YAL022C	FUN26	nucleoside transporter nucleoside transport	nucleoside transport	0.118995
YAL023C	PMT2	dolichyl-phosphate-mannose-protein mannosyltransferase activity	O-linked glycosylation	0.680652
YAL024C	LTE1	guanyl-nucleotide exchange factor activity	exit from mitosis	1.07476
YAL025C	MAK16	unknown	ribosomal large subunit biogenesis virus-host interaction	0.486876
YAL026C	DRS2	adenosinetriphosphatase activity, phospholipid-translocating ATPase activity	intracellular protein transport, post Golgi transport	0.639777
YAL027W		unknown	unknown	0.696297
YAL028W	FRT2		NO EN SGD	0.590215
YAL029C	MYO4	microfilament motor activity	mRNA localization, intracellular	1.30967
YAL030W	SNC1	v-SNARE	Golgi to plasma membrane transport, * endocytosis, non-selective vesicle fusion	1.04048
YAL031C	FUN21	unknown	unknown	0.655503
YAL032C	PRP45	transcriptional activator activity	positive regulation of transcription from Pol II promoter	0.113007
YAL033W	POP5	ribonuclease MRP activity, ribonuclease P activity	tRNA processing, rRNA processing	0.516605
YAL034C	FUN19	unknown	unknown	0.660133
YAL034W-A	MTW1	unknown	chromosome segregation	1.13326
YAL035W	FUN12	translation initiation factor activity	translational initiation	0.827894
YAL036C	FUN11	unknown	unknown	0.7698
YAL037C-B		unknown	unknown	0.800975
YAL037W		unknown	unknown	0.941719
YAL038W	CDC19	pyruvate kinase activity	glycolysis, pyruvate metabolism	0.917677
YAL039C	CYC3	holocytochrome c synthase activity	cytochrome c-heme linkage	0.673753
YAL040C	CLN3	cyclin-dependent protein kinase, intrinsic regulator activity	G1/S transition of mitotic cell cycle, regulation of CDK activity	1.05842
YAL041W	CDC24	Rho guanyl-nucleotide exchange factor activity, signal transducer activity	apical bud growth, cellular morphogenesis during conjugation with cellular fusion, chitin localization, establishment of cell polarity (sensu Saccharomyces), invasive growth, isotropic bud growth, pseudohyphal growth, signal transduction during conjugation with cellular fusion, small GTPase mediated signal transduction	0.975173
YAL042W	ERV46	unknown	ER to Golgi transport	0.51764
YAL043C	PTA1	cleavage/polyadenylation specificity factor activity	tRNA processing, mRNA polyadenylation, mRNA cleavage	0.271559
YAL044C	GCV3	glycine dehydrogenase (decarboxylating)	one-carbon compound metabolism	0.631098
YAL044W-A		unknown	unknown	0.336215
YAL045C		unknown	unknown	0.392406
YAL046C		unknown	unknown	0.198424
YAL047C	SPC72	structural constituent of cytoskeleton	microtubule nucleation, mitotic chromosome segregation, mitotic spindle elongation, nuclear migration (sensu Saccharomyces)	0.931694
YAL047W-A		unknown	unknown	1.27321
YAL048C		unknown	vesicle-mediated transport	0.953443
YAL049C		unknown	unknown	0.517798
YAL051W	OAF1	DNA binding activity, transcriptional activator activity	fatty acid metabolism, peroxisome organization and biogenesis, positive regulation of transcription	0.896621
YAL053W		unknown	unknown	0.92683
YAL054C	ACS1	acetate-CoA ligase	* acetate fermentation, acetyl-CoA biosynthesis	0.435398
YAL055W	PEX22	unknown	protein-peroxisome targeting	0.723939
YAL056W	GPB2	signal transducer activity	signal transduction	0.753818
YAL058W	CNE1	unknown	ER-associated protein catabolism	0.440774
YAL059W	ECM1	unknown	cell wall organization and biogenesis	0.745885
YAL060W	BDH1	(R,R)-butanediol dehydrogenase activity	butanediol fermentation	0.464825
YAL061W		oxidoreductase activity, acting on the CH-OH group of donors, NAD or NADP as acceptor	unknown	0.57231
YAL062W	GDH3	glutamate dehydrogenase activity	glutamate biosynthesis	0.508553
YAL064W-B		unknown	unknown	0.335359
YAL065C		unknown	unknown	0.45734
YAL066W		unknown	unknown	1.14162
YAL067C	SEO1	transporter activity	transport	1.05256
YAR002C-A	ERP1	unknown	ER to Golgi transport	0.833432
YAR002W	NUP60	structural constituent of nuclear pore	nucleocytoplasmic transport, protein-nucleus import, docking	1.05075
YAR003W	SWD1	chromatin binding activity, histone-lysine N-methyltransferase activity, transcriptional activator activity	chromatin silencing at telomere, histone methylation	0.894488
YAR007C	RFA1	damaged DNA binding, single-stranded DNA binding	DNA recombination, DNA replication, priming, DNA strand elongation, DNA unwinding, double-strand break repair, nucleotide-excision repair, postreplication repair	1.09554
YAR008W	SEN34	tRNA-intron endonuclease activity	tRNA splicing	1.25397
YAR009C		RNA-directed DNA polymerase, * peptidase, ribonuclease	unknown	0.489041
YAR010C		unknown	unknown	0.584446
YAR014C	BUD14	unknown	bud site selection, filamentous growth	0.759915
YAR015W	ADE1	phosphoribosylaminoimidazole-succinocarboxamide synthase	* purine base metabolism	0.818851
YAR018C	KIN3	protein kinase activity	chromosome segregation	1.23188
YAR019C	CDC15	protein kinase activity	cytokinesis, exit from mitosis, * protein amino acid phosphorylation	0.963672
YAR020C	PAU7	unknown	unknown	0.783333
YAR023C		unknown	unknown	0.775873
YAR027W	UIP3	unknown	unknown	1.28333
YAR028W		unknown	unknown	0.910634
YAR029W	FUN57	unknown	unknown	1.21837
YAR030C		unknown	unknown	1.42461
YAR031W	PRM9	unknown	conjugation with cellular fusion	0.675163
YAR033W	MST28	unknown	unknown	0.680623
YAR035W	YAT1	carnitine O-acetyltransferase	alcohol metabolism, carnitine metabolism	0.466838
YAR042W	SWH1	unknown	unknown	0.473834
YAR044W	OSH1	oxysterol binding activity, phosphatidylinositol binding activity	steroid biosynthesis	0.814821
YAR047C		unknown	unknown	1.25642
YAR050W	FLO1	cell adhesion molecule activity	flocculation	0.509199
YAR053W		unknown	unknown	0.855515
YAR060C		unknown	unknown	1.13728
YAR061W		unknown	unknown	1.2205
YAR062W		unknown	unknown	0.861865
YAR064W		unknown	unknown	0.92436
YAR068W		unknown	unknown	0.562617
YAR069C		unknown	unknown	1.20918
YAR070C		unknown	unknown	0.559277
YAR071W	PHO11	acid phosphatase activity	phosphate metabolism	0.966659
YAR073W	IMD1	IMP dehydrogenase activity	GTP biosynthesis	1.21617
YBL001C	ECM15	unknown	cell wall organization and biogenesis	1.3486
YBL002W	HTB2	DNA binding activity	chromatin assembly/disassembly	1.52771
YBL003C	HTA2	DNA binding activity	chromatin assembly/disassembly	1.32437
YBL004W		unknown	unknown	1.6044
YBL005W	PDR3	DNA binding activity, transcriptional activator activity	regulation of transcription from Pol II promoter, response to drug	1.00638
YBL006C		unknown	unknown	0.69092
YBL007C	SLA1	cytoskeletal protein binding activity	actin cortical patch assembly, actin filament organization, cell wall organization and biogenesis, endocytosis, polar budding	0.674007
YBL008W	HIR1	transcription co-repressor activity	regulation of transcription from Pol II promoter	0.697596
YBL009W		unknown	unknown	0.985966
YBL010C		unknown	unknown	1.16291
YBL011W	SCT1	glycerol-3-phosphate O-acyltransferase activity	phospholipid biosynthesis	0.823567
YBL012C		unknown	unknown	0.551826
YBL013W	FMT1	methionyl-tRNA formyltransferase activity	methionyl-tRNA aminoacylation, translational initiation	0.538402
YBL014C	RRN6	RNA polymerase I transcription factor activity	transcription from Pol I promoter	1.16089
YBL015W	ACH1	acetyl-CoA hydrolase	* acetate metabolism, * acetyl-CoA metabolism	0.264586
YBL016W	FUS3	MAP kinase activity	cell cycle arrest, protein amino acid phosphorylation, signal transduction during conjugation with cellular fusion	0.707658
YBL017C	PEP1	signal sequence binding	protein-vacuolar targeting, vacuolar transport	1.46014
YBL018C	POP8	ribonuclease MRP activity, ribonuclease P activity	tRNA processing, rRNA processing	1.5067
YBL019W	APN2	double-stranded DNA specific 3'-5' exodeoxyribonuclease, phosphodiesterase I	DNA repair	1.01363
YBL020W	RFT1	oligosaccharide transporter activity	N-linked glycosylation, oligosaccharide transport	1.15676
YBL021C	HAP3	transcriptional activator activity	transcription, regulation of carbohydrate metabolism	0.465992
YBL022C	PIM1	ATP-dependent peptidase activity	proteolysis and peptidolysis, response to heat	0.586256
YBL023C	MCM2	ATP dependent DNA helicase activity, chromatin binding activity	DNA replication initiation, DNA unwinding, pre-replicative complex formation and maintenance	0.968728
YBL024W	NCL1	tRNA (cytosine-5-)-methyltransferase	* tRNA methylation	1.22201
YBL025W	RRN10	RNA polymerase I transcription factor activity, ribosomal DNA (rDNA) binding activity	transcription from Pol I promoter	1.20991
YBL026W	LSM2	pre-mRNA splicing factor activity	mRNA splicing, rRNA processing	1.14783
YBL027W	RPL19B	structural constituent of ribosome	protein synthesis	0.77965
YBL028C		unknown	unknown	1.51124
YBL029C-A		unknown	unknown	0.571742
YBL029W		unknown	unknown	0.458812
YBL030C	PET9	ATP/ADP antiporter	ATP/ADP exchange	0.575271
YBL031W	SHE1	unknown	unknown	0.916744
YBL032W		mRNA binding activity	mRNA localization, intracellular, telomerase-dependent telomere maintenance	0.694285
YBL033C	RIB1	cyclohydrolase activity	vitamin B2 biosynthesis	0.622253
YBL034C	STU1	structural constituent of cytoskeleton	microtubule nucleation	1.10736
YBL035C	POL12	alpha DNA polymerase	DNA replication initiation, DNA replication, priming, lagging strand elongation	0.870758
YBL036C		unknown	unknown	1.07254
YBL037W	APL3	unknown	vesicle-mediated transport	1.26105
YBL038W	MRPL16	peptidyltransferase activity, structural constituent of ribosome	protein biosynthesis	0.958007
YBL039C	URA7	CTP synthase activity	CTP biosynthesis, phospholipid biosynthesis, pyrimidine base biosynthesis	1.14089
YBL040C	ERD2	HDEL receptor activity	protein-ER retention	1.09758
YBL041W	PRE7	endopeptidase activity	ubiquitin-dependent protein catabolism	0.965803
YBL042C	FUI1	uridine transporter	uridine transport	0.801894
YBL043W	ECM13	unknown	cell wall organization and biogenesis	0.535672
YBL044W		unknown	unknown	0.530343
YBL045C	COR1	ubiquinol-cytochrome c reductase activity	aerobic respiration	0.765435
YBL046W		unknown	unknown	0.747157
YBL047C	EDE1	unknown	endocytosis	0.755963
YBL048W		unknown	unknown	0.807459
YBL049W	MOH1	unknown	unknown	1.36667
YBL050W	SEC17	soluble NSF attachment protein activity	ER to Golgi transport	0.899701
YBL051C	PIN4	unknown	unknown	1.11998
YBL052C	SAS3	acetyltransferase activity	chromatin modification, chromatin silencing at HML and HMR (sensu Saccharomyces), chromatin silencing at telomere	1.35226
YBL053W		unknown	unknown	1.40435
YBL054W		unknown	unknown	0.91982
YBL055C		unknown	unknown	0.888451
YBL056W	PTC3	protein phosphatase type 2C activity	inactivation of MAPK (osmolarity sensing), protein amino acid dephosphorylation, regulation of CDK activity, cellular_component unknown	1.21267
YBL057C	PTH2	aminoacyl-tRNA hydrolase activity	* protein biosynthesis	0.54296
YBL058W	SHP1	unknown	glycogen metabolism, sporulation (sensu Saccharomyces)	0.558167
YBL059W		unknown	unknown	0.897875
YBL060W		unknown	unknown	1.06407
YBL061C	SKT5	enzyme activator	cell wall chitin biosynthesis, cytokinesis, response to osmotic stress	0.780705
YBL062W		unknown	unknown	1.59021
YBL063W	KIP1	microtubule motor activity, structural constituent of cytoskeleton	microtubule nucleation, mitotic anaphase B	1.03721
YBL064C	PRX1	thioredoxin peroxidase activity	regulation of redox homeostasis	0.671801
YBL065W		unknown	unknown	0.944603
YBL066C	SEF1	unknown	unknown	1.1017
YBL067C	UBP13	ubiquitin-specific protease	unknown	0.983393
YBL068W	PRS4	ribose-phosphate pyrophosphokinase activity	'de novo' IMP biosynthesis, 'de novo' pyrimidine base biosynthesis, histidine biosynthesis, purine salvage, tryptophan biosynthesis	1.03046
YBL069W	AST1	* protein transporter	protein-membrane targeting	0.597777
YBL070C		unknown	unknown	0.440154
YBL071C		unknown	unknown	0.632439
YBL071W-A	KTI11	unknown	G1 phase of mitotic cell cycle	0.664627
YBL072C	RPS8A	* structural constituent of ribosome activity	protein biosynthesis	1.15518
YBL073W		unknown	unknown	1.31309
YBL074C	AAR2	unknown	snRNP recycling	1.35888
YBL075C	SSA3	heat shock protein	SRP-dependent, co-translational membrane targeting, translocation, protein folding, response to stress	0.934814
YBL076C	ILS1	isoleucine-tRNA ligase activity	protein biosynthesis	1.10338
YBL077W		unknown	unknown	1.78661
YBL078C	AUT7	microtubule binding activity	autophagy, protein-vacuolar targeting	0.945302
YBL079W	NUP170	structural molecule activity	NLS-bearing substrate-nucleus import, chromosome segregation, mRNA-binding (hnRNP) protein-nucleus import, mRNA-nucleus export, nuclear pore organization and biogenesis, protein-nucleus export, protein-nucleus import, docking, rRNA-nucleus export, ribosomal protein-nucleus import, snRNA-nucleus export, snRNP protein-nucleus import, tRNA-nucleus export,	1.94501
YBL080C	PET112	unknown	* aerobic respiration, mitochondrion organization and biogenesis, protein biosynthesis	0.577154
YBL081W		unknown	unknown	0.796082
YBL082C	RHK1	alpha-1,3-mannosyltransferase activity	dolichol-linked oligosaccharide biosynthesis, protein amino acid glycosylation	0.492875
YBL083C		unknown	unknown	0.521714
YBL085W	BOI1	phospholipid binding activity,	Rho protein signal transduction, establishment of cell polarity (sensu Saccharomyces)	0.789509
YBL086C			unknown	1.09156
YBL087C	RPL23A	structural constituent of ribosome	protein biosynthesis	0.820295
YBL088C	TEL1	inositol/phosphatidylinositol kinase activity	response to DNA damage, telomerase-dependent telomere maintenance	1.02953
YBL090W	MRP21	structural constituent of ribosome	protein biosynthesis	0.855373
YBL091C	MAP2	methionyl aminopeptidase activity	proteolysis and peptidolysis	0.59269
YBL091C-A		unknown	unknown	0.484977
YBL092W	RPL32	structural constituent of ribosome	protein biosynthesis	1.2025
YBL093C	ROX3	RNA polymerase II transcription mediator	transcription from Pol II promoter	0.61593
YBL094C		unknown	unknown	0.992218
YBL095W		unknown	unknown	0.632549
YBL096C		unknown	unknown	0.62035
YBL097W	BRN1	unknown	mitotic chromosome condensation, mitotic chromosome segregation	0.677547
YBL098W	BNA4	kynurenine 3-monooxygenase activity	nicotinamide adenine dinucleotide biosynthesis	0.979197
YBL099W	ATP1	* hydrogen-transporting two-sector ATPase	* ATP synthesis coupled proton transport	0.455512
YBL100C		unknown	unknown	0.641404
YBL101C	ECM21	unknown	cell wall organization and biogenesis	0.803172
YBL102W	SFT2	unknown	Golgi to endosome transport	0.490052
YBL103C	RTG3	specific RNA polymerase II transcription factor	transcription initiation from Pol II promoter	1.0491
YBL104C		unknown	unknown	0.895418
YBL105C	PKC1	* protein kinase C	cell wall organization and biogenesis, protein amino acid phosphorylation, protein kinase cascade, signal transduction	1.04676
YBL106C	SRO77	unknown	Golgi to plasma membrane transport, exocytosis	0.987892
YBL107C		unknown	unknown	1.08258
YBR001C	NTH2	alpha,alpha-trehalase activity	response to stress, trehalose catabolism	0.994865
YBR002C	RER2	prenyltransferase activity	dolichol biosynthesis, protein amino acid glycosylation	0.645344
YBR003W	COQ1	trans-hexaprenyltranstransferase activity	ubiquinone metabolism	0.890934
YBR004C		unknown	unknown	1.29308
YBR005W				0.746761
YBR006W	UGA2	succinate-semialdehyde dehydrogenase (NAD(P)+) activity	glutamate catabolism, response to oxidative stress	0.860732
YBR007C		unknown	unknown	0.977826
YBR008C	FLR1	multidrug transporter	* response to toxin	0.628229
YBR009C	HHF1	DNA binding activity	chromatin assembly/disassembly	1.3427
YBR010W	HHT1	DNA binding activity	chromatin assembly/disassembly	1.1389
YBR011C	IPP1	inorganic diphosphatase activity	phosphate metabolism	0.801855
YBR012C		unknown	unknown	0.654914
YBR013C		unknown	unknown	1.04133
YBR014C		unknown	unknown	1.46751
YBR015C	MNN2	alpha-1,2-mannosyltransferase activity	protein amino acid glycosylation	1.30725
YBR016W		unknown	response to dessication	1.32853
YBR017C	KAP104	nuclear localization sequence binding activity	mRNA-binding (hnRNP) protein-nucleus import, protein-nucleus import	1.02244
YBR018C	GAL7	UTP-hexose-1-phosphate uridylyltransferase activity	galactose metabolism	1.20116
YBR019C	GAL10	unknown	* galactose metabolism	0.863984
YBR020W	GAL1	galactokinase	galactose metabolism	0.529707
YBR021W	FUR4	uracil permease activity	uracil transport	1.12868
YBR022W		hydrolase activity	unknown	1.05515
YBR023C	CHS3	chitin synthase activity	cell wall chitin biosynthesis, cytokinesis, response to osmotic stress	1.33344
YBR024W	SCO2	unknown	copper ion transport	0.861617
YBR025C		unknown	unknown	1.09544
YBR026C	ETR1	enoyl-[acyl-carrier protein] reductase activity	aerobic respiration, fatty acid biosynthesis	1.10103
YBR027C		unknown	unknown	1.02989
YBR028C		unknown	unknown	1.09173
YBR029C	CDS1	phosphatidate cytidylyltransferase activity	phosphatidylglycerol biosynthesis, phosphatidylserine metabolism	0.988664
YBR030W		unknown	phospholipid metabolism	0.741351
YBR031W	RPL4A	structural constituent of ribosome	protein biosynthesis	0.745641
YBR032W		unknown	unknown	0.974675
YBR033W	EDS1	unknown	unknown	1.0521
YBR034C	HMT1	protein-arginine N-methyltransferase activity	mRNA-nucleus export, peptidyl-arginine modification	0.945552
YBR035C	PDX3	pyridoxamine-phosphate oxidase activity	fatty acid metabolism	0.705918
YBR036C	CSG2	unknown	calcium ion homeostasis	0.553087
YBR037C	SCO1	unknown	* copper ion transport, * protein complex assembly	0.538076
YBR038W	CHS2	chitin synthase activity	cytokinesis, response to osmotic stress	0.776299
YBR039W	ATP3	hydrogen-transporting two-sector ATPase	ATP synthesis coupled proton transport	0.871892
YBR040W	FIG1	cytogamy	cellular morphogenesis during conjugation with cellular fusion	1.2914
YBR041W	FAT1	long-chain fatty acid transporter activity, long-chain-fatty-acid-CoA-ligase activity	lipid transport, very-long-chain fatty acid metabolism	1.02364
YBR042C		acyltransferase activity	phospholipid biosynthesis	0.968272
YBR043C	AQR2	unknown	unknown	0.777728
YBR044C	TCM62	chaperone activity	protein complex assembly	1.14793
YBR045C	GIP1	protein phosphatase 1 binding activity	spore wall assembly (sensu Saccharomyces)	0.856718
YBR046C	ZTA1	unknown	unknown	0.791548
YBR047W		unknown	unknown	1.88193
YBR048W	RPS11B	structural constituent of ribosome activity	protein biosynthesis, * regulation of translational fidelity, ribosomal small subunit assembly and maintenance	1.04392
YBR049C	REB1	Pol I transcription termination factor activity, RNA polymerase II transcription factor activity,	regulation of transcription from Pol II promoter, transcription termination from Pol I promoter	0.85859
YBR050C	REG2	protein phosphatase type 1 activity	cell growth and/or maintenance, negative regulation of transcription from Pol II promoter	0.702297
YBR051W		unknown	unknown	0.986711
YBR052C		unknown	unknown	0.51186
YBR053C		unknown	unknown	0.857785
YBR054W	YRO2	unknown	unknown	0.882318
YBR055C	PRP6	pre-mRNA splicing factor activity	mRNA splicing	1.06164
YBR056W		unknown	unknown	1.06099
YBR057C	MUM2	unknown	premeiotic DNA synthesis	1.17185
YBR058C	UBP14	ubiquitin-specific protease activity	protein deubiquitination	0.931312
YBR059C	AKL1	protein kinase activity	unknown	0.599367
YBR060C	ORC2	DNA replication origin binding	DNA replication initiation, chromatin silencing at HML and HMR (sensu Saccharomyces), pre-replicative complex formation and maintenance	1.24287
YBR061C	TRM7	tRNA methyltransferase activity	tRNA methylation, protein biosynthesis	0.723276
YBR062C		unknown	unknown	1.35697
YBR063C		unknown	unknown	1.70179
YBR064W		unknown	unknown	1.77641
YBR065C	ECM2	unknown	cell wall organization and biogenesis	1.16425
YBR066C	NRG2	transcriptional repressor	invasive growth	1.07331
YBR067C	TIP1	lipase activity, structural constituent of cell wall	cell wall organization and biogenesis	0.660549
YBR068C	BAP2	amino acid transporter activity	amino acid transport	0.961667
YBR069C	TAT1	amino acid transporter activity	amino acid transport	0.911241
YBR070C	SAT2	unknown	unknown	1.17202
YBR071W		unknown	unknown	0.831609
YBR072W	HSP26	heat shock protein	protein folding, response to stress	0.554934
YBR073W	RDH54	DNA dependent ATPase activity, DNA supercoiling activity	double-strand break repair via break-induced replication, heteroduplex formation, meiotic recombination	1.03069
YBR074W		unknown	unknown	1.24127
YBR075W		unknown	unknown	1.26633
YBR076W	ECM8	unknown	cell wall organization and biogenesis	1.31994
YBR077C		unknown	unknown	1.18728
YBR078W	ECM33	unknown	cell wall organization and biogenesis	0.996928
YBR079C	RPG1	translation initiation factor activity	translational initiation	0.778458
YBR081C	SPT7	structural molecule activity	chromatin modification, conjugation with cellular fusion, histone acetylation	1.09048
YBR082C	UBC4	ubiquitin conjugating enzyme activity, protein monoubiquitination, protein polyubiquitination, response to stress, sporulation (sensu Saccharomyces)	protein degradation, ubiquitin-mediated	0.750492
YBR083W	TEC1	specific RNA polymerase II transcription factor activity	positive regulation of transcription from Pol II promoter, pseudohyphal growth	1.04402
YBR084C-A	RPL19A	structural constituent of ribosome	protein biosynthesis	1.33879
YBR084W	MIS1	formate-tetrahydrofolate ligase activity, methenyltetrahydrofolate cyclohydrolase activity, methylenetetrahydrofolate dehydrogenase (NADP+) activity	conversion of met-tRNAf to fmet-tRNA, nucleobase, nucleoside, nucleotide and nucleic acid metabolism	0.803378
YBR085W	AAC3	ATP/ADP antiporter	ATP/ADP exchange	1.30372
YBR086C	IST2	unknown	response to osmotic stress	1.07272
YBR087W	RFC5	DNA clamp loader activity	leading strand elongation, mismatch repair, * sister chromatid cohesion	1.05768
YBR088C	POL30	DNA polymerase processivity factor activity	base-excision repair, lagging strand elongation, leading strand elongation, mismatch repair, mutagenesis, nucleotide-excision repair, post-replication repair	1.41749
YBR089W		unknown	unknown	1.66602
YBR090C	NHP6B	unknown	unknown	0.670727
YBR091C	MRS5	protein transporter activity	mitochondrial translocation	0.400893
YBR092C	PHO3	acid phosphatase activity	thiamin transport	0.626117
YBR093C	PHO5	acid phosphatase activity	cellular response to phosphate starvation, phosphate metabolism	1.07724
YBR094W		unknown	unknown	1.25125
YBR095C	RXT2	unknown	conjugation with cellular fusion, invasive growth	1.0006
YBR096W		unknown	unknown	0.822297
YBR097W	VPS15	protein serine/threonine kinase activity	protein amino acid phosphorylation, protein-Golgi retention, * vacuolar transport, protein-vacuolar targeting	1.30448
YBR098W	MMS4	endonuclease activity, transcription co-activator activity	DNA repair, meiotic recombination	0.923205
YBR099C		unknown	unknown	1.12596
YBR101C	FES1	adenyl-nucleotide exchange factor activity	protein biosynthesis	1.41094
YBR102C	EXO84	unknown	Golgi to plasma membrane transport, cytokinesis, establishment of cell polarity (sensu Saccharomyces), mRNA splicing, non-selective vesicle docking, non-selective vesicle fusion, polar budding	1.31211
YBR103W	SIF2	* NAD-dependent histone deacetylase, NAD-independent histone deacetylase	chromatin silencing at telomere, histone deacetylation, negative regulation of meiosis, negative regulation of transcription from Pol II promoter	0.601897
YBR104W	YMC2	transporter activity	transport	0.837833
YBR105C	VID24	unknown	vesicle-mediated transport	0.651818
YBR106W	PHO88	phosphate transporter	phosphate transport	0.728256
YBR107C	IML3	unknown	chromosome segregation	0.814215
YBR108W		unknown	unknown	0.609889
YBR109C	CMD1	calcium ion binding activity	budding, cytoskeleton organization and biogenesis, mitosis	1.09949
YBR110W	ALG1	beta-1,4-mannosyltransferase activity	N-linked glycosylation	1.12508
YBR111C	YSA1	phosphoribosyl-ATP diphosphatase activity	unknown	0.928881
YBR112C	CYC8	general transcriptional repressor activity, transcription co-activator activity	negative regulation of transcription	0.881052
YBR113W		unknown	unknown	0.830959
YBR114W	RAD16	DNA dependent ATPase activity	nucleotide-excision repair, DNA damage recognition	0.946319
YBR116C		unknown	unknown	0.716556
YBR117C	TKL2	transketolase	pentose-phosphate shunt	0.505334
YBR118W	TEF2	translation elongation factor activity	translational elongation	0.683116
YBR119W	MUD1	RNA binding	mRNA splicing	0.847398
YBR120C	CBP6	unknown	protein biosynthesis	1.05889
YBR121C	GRS1	glycine-tRNA ligase	glycyl-tRNA aminoacylation, transcription termination	1.16421
YBR122C	MRPL36	structural constituent of ribosome	protein biosynthesis	1.28704
YBR123C	TFC1	RNA polymerase III transcription factor	transcription initiation from Pol III promoter	1.08242
YBR124W		unknown	unknown	1.44916
YBR125C	PTC4	protein phosphatase type 2C activity	unknown	1.08915
YBR126C	TPS1	alpha,alpha-trehalose-phosphate synthase (UDP-forming) activity	carbohydrate metabolism, response to stress	0.436313
YBR127C	VMA2	hydrogen-transporting two-sector ATPase	vacuolar acidification	0.786425
YBR128C	APG14	unknown	autophagy	0.859297
YBR129C	OPY1	unknown	conjugation with cellular fusion	0.674762
YBR130C	SHE3	mRNA binding activity	mRNA localization, intracellular	0.982105
YBR131W	CCZ1	guanyl-nucleotide exchange factor	autophagic vacuole fusion, * autophagy, vacuolar transport	0.967415
YBR132C	AGP2	hydrogen:amino acid symporter activity	fatty acid metabolism, response to osmotic stress	1.10628
YBR133C	HSL7	protein-arginine N-methyltransferase activity	G2/M transition of mitotic cell cycle, regulation of cell cycle	0.819428
YBR134W		unknown	unknown	1.10543
YBR135W	CKS1	unknown	regulation of cell cycle	1.20321
YBR136W	MEC1	inositol/phosphatidylinositol kinase activity	DNA damage checkpoint, DNA recombination, DNA replication checkpoint, meiotic recombination, nucleobase, nucleoside, nucleotide and nucleic acid metabolism	0.941774
YBR137W		unknown	unknown	1.01965
YBR138C	HDR1	unknown	unknown	1.1932
YBR139W		* carboxypeptidase C	unknown	0.644158
YBR140C	IRA1	Ras GTPase activator activity	RAS protein signal transduction, * sporulation (sensu Saccharomyces)	1.33919
YBR141C		unknown	unknown	0.790104
YBR142W	MAK5	ATP dependent RNA helicase activity	rRNA processing, ribosomal large subunit assembly and maintenance	1.17271
YBR143C	SUP45	translation release factor activity, codon specific	translational termination	1.2173
YBR144C		unknown	unknown	0.936755
YBR145W	ADH5	alcohol dehydrogenase activity	alcohol metabolism	0.423122
YBR146W	MRPS9	structural constituent of ribosome	protein biosynthesis	0.850515
YBR147W		unknown	unknown	1.03456
YBR148W	YSW1	unknown	unknown	1.17912
YBR149W	ARA1	D-arabinose 1-dehydrogenase [NAD(P)] activity	carbohydrate metabolism	0.648487
YBR150C	TBS1	unknown	unknown	0.932407
YBR151W	APD1	unknown	unknown	0.806617
YBR152W	SPP381	unknown	mRNA splicing	0.904083
YBR153W	RIB7	diaminohydroxyphosphoribosylaminopyrimidine deaminase activity	vitamin B2 biosynthesis	0.87839
YBR154C	RPB5	DNA-directed RNA polymerase I activity, DNA-directed RNA polymerase II activity, DNA-directed RNA polymerase III activity	transcription from Pol I promoter, transcription from Pol II promoter, transcription from Pol III promoter	1.16993
YBR155W	CNS1	chaperone activity	protein folding	0.605212
YBR156C	SLI15	protein kinase activator	chromosome segregation, protein amino acid phosphorylation	1.17841
YBR157C	ICS2	unknown	unknown	1.3212
YBR158W	AMN1	unknown	unknown	0.50788
YBR159W		ketoreductase activity	fatty acid elongation	1.24445
YBR160W	CDC28	cyclin-dependent protein kinase	G1/S transition of mitotic cell cycle, G2/M transition of mitotic cell cycle, S phase of mitotic cell cycle, * protein amino acid phosphorylation, * regulation of cell cycle, * regulation of meiosis	0.89588
YBR161W		transferase activity, transferring glycosyl groups	unknown	1.51554
YBR162C	TOS1	unknown	unknown	0.711556
YBR162W-A	YSY6	unknown	protein secretion	2.88369
YBR163W	DEM1	unknown	unknown	1.07285
YBR164C	ARL1	small monomeric GTPase activity	protein-vacuolar targeting, * vesicle-mediated transport	1.22625
YBR165W	UBS1	unknown	protein ubiquitination, protein-nucleus export	1.19648
YBR166C	TYR1	prephenate dehydrogenase activity	tyrosine metabolism	0.989931
YBR167C	POP7	ribonuclease MRP activity, ribonuclease P activity	rRNA and tRNA processing	0.892509
YBR168W		unknown	unknown	1.12233
YBR169C	SSE2	heat shock protein	* protein folding	0.804102
YBR170C	NPL4	protein binding, structural molecule activity	NLS-bearing substrate-nucleus import, mRNA-binding (hnRNP) protein-nucleus import, mRNA-nucleus export, nuclear membrane organization and biogenesis, nuclear pore organization and biogenesis, protein-nucleus export, protein-nucleus import, rRNA-nucleus export, ribosomal protein-nucleus import, snRNA-nucleus export, snRNP protein-nucleus import, tRNA-nucleus export	0.949147
YBR171W	SEC66	endoplasmic reticulum receptor	SRP-dependent, co-translational membrane targeting, translocation	1.10035
YBR172C	SMY2	unknown	cytoskeleton organization and biogenesis	1.22845
YBR173C	UMP1	chaperone activity, proteasome activator activity	protein catabolism	0.665956
YBR174C		unknown	unknown	0.784153
YBR175W	SWD3	chromatin binding, * histone-lysine N-methyltransferase	chromatin silencing at telomere, * histone methylation	0.603103
YBR176W	ECM31	3-methyl-2-oxobutanoate hydroxymethyltransferase	pantothenate biosynthesis	0.82627
YBR177C	EHT1	unknown	lipid metabolism	1.04109
YBR178W		unknown	unknown	1.05406
YBR179C	FZO1	GTPase activity	mitochondrion organization and biogenesis	1.00598
YBR180W	DRT1	amine/polyamine transporter activity, multidrug transporter activity	amine/polyamine transport, spore wall assembly (sensu Saccharomyces)	1.14444
YBR181C	RPS6B	structural constituent of ribosome	protein biosynthesis	1.1454
YBR182C	SMP1	DNA bending activity, transcription factor activity	positive regulation of transcription from Pol II promoter	0.759619
YBR183W	YPC1	ceramidase activity	ceramide metabolism	0.589752
YBR184W		unknown	unknown	0.845247
YBR185C	MBA1	unknown	aerobic respiration, inner mitochondrial membrane organization and biogenesis	0.772421
YBR186W	PCH2	unknown	* regulation of meiosis	0.782669
YBR187W		unknown	unknown	0.664534
YBR188C	NTC20	pre-mRNA splicing factor activity	mRNA splicing	0.883891
YBR189W	RPS9B	structural constituent of ribosome	protein biosynthesis, regulation of translational fidelity	1.35196
YBR190W		unknown	unknown	1.05403
YBR191W	RPL21A	structural constituent of ribosome	protein biosynthesis	1.21084
YBR192W	RIM2	transporter activity	mitochondrial genome maintenance	0.811331
YBR194W	SOY1	unknown	unknown	0.902521
YBR195C	MSI1		DNA repair, RAS protein signal transduction, chromatin silencing, nucleosome assembly chromatin assembly complex	0.887046
YBR196C	PGI1	glucose-6-phosphate isomerase activity	gluconeogenesis, glycolysis, pentose-phosphate shunt	0.944521
YBR197C		unknown	unknown	0.996003
YBR199W	KTR4	mannosyltransferase activity	N-linked glycosylation	1.30407
YBR201W	DER1	unknown	ER-associated protein catabolism	1.39404
YBR202W	CDC47	ATP dependent DNA helicase activity, chromatin binding activity	DNA replication initiation, DNA unwinding, pre-replicative complex formation and maintenance	1.17837
YBR203W	COS111	unknown	signal transduction	0.838914
YBR204C		unknown	unknown	1.05867
YBR205W	KTR3	mannosyltransferase activity	N-linked glycosylation, O-linked glycosylation, cell wall organization and biogenesis	0.867357
YBR206W		unknown	unknown	0.824137
YBR207W	FTH1	unknown	endocytosis	1.00934
YBR208C	DUR1,2	allophanate hydrolase activity, urea carboxylase activity	urea metabolism	1.35396
YBR209W		unknown	unknown	0.552383
YBR210W		unknown	unknown	1.11559
YBR211C	AME1	unknown	unknown	1.23124
YBR212W	NGR1	RNA binding activity, single-stranded DNA binding activity	regulation of growth	0.727414
YBR213W	MET8	ferrochelatase activity, siroheme synthase activity	siroheme biosynthesis, sulfate assimilation	0.529562
YBR214W	SDS24	unknown	DNA metabolism, endocytosis, meiosis	0.699943
YBR215W	HPC2	transcription regulator activity	G1/S-specific transcription in mitotic cell cycle	1.26597
YBR216C		unknown	unknown	1.05138
YBR217W	APG12	unknown	autophagy, protein-vacuolar targeting	0.808618
YBR218C	PYC2	pyruvate carboxylase	NADPH regeneration, gluconeogenesis	0.823577
YBR219C		unknown	unknown	0.555849
YBR220C		unknown	unknown	0.961945
YBR221C	PDB1	pyruvate dehydrogenase (lipoamide) activity	pyruvate metabolism	0.691283
YBR222C	FAT2		transport	0.236312
YBR223C	TDP1	tyrosyl-DNA phosophodiesterase	* DNA repair	0.822384
YBR224W		unknown	unknown	0.700548
YBR225W		unknown	unknown	1.15469
YBR227C	MCX1	ATP binding, chaperone	unknown	0.68279
YBR228W	SLX1	unknown	DNA repair	0.906051
YBR229C	ROT2	alpha-glucosidase activity	cell wall biosynthesis (sensu Fungi)	0.819881
YBR230C		unknown	unknown	0.524975
YBR231C	AOR1	unknown	Unknown	0.552061
YBR232C		unknown	unknown	0.556451
YBR233W	PBP2	unknown	unknown	0.967964
YBR233W-A	DAD3	protein binding activity	mitosis	1.1949
YBR234C	ARC40	structural constituent of cytoskeleton	actin filament organization	0.683678
YBR235W		ion transporter	unknown	0.885817
YBR236C	ABD1	mRNA (guanine-N7)-methyltransferase activity	mRNA capping	0.996686
YBR237W	PRP5	ATP dependent RNA helicase activity, pre-mRNA splicing factor activity	lariat formation, 5'-splice site cleavage	1.08822
YBR238C		unknown	unknown	1.07406
YBR239C		unknown	unknown	0.723277
YBR240C	THI2	transcriptional activator activity	thiamin biosynthesis	0.325242
YBR241C		unknown	unknown	0.322968
YBR242W		unknown	unknown	0.889294
YBR243C	ALG7	UDP-N-acetylglucosamine-dolichyl-phosphate N-acetylglucosamine-1-phosphate transferase activity	N-linked glycosylation	0.778316
YBR244W	GPX2	glutathione peroxidase activity	response to oxidative stress	1.11905
YBR245C	ISW1	* ATPase	chromatin modeling	0.909868
YBR246W		unknown	unknown	1.0197
YBR247C	ENP1	snoRNA binding	cell growth and/or maintenance, processing of 20S pre-rRNA, rRNA processing	1.39547
YBR248C	HIS7	imidazoleglycerol phosphate synthase activity	histidine biosynthesis	1.03126
YBR249C	ARO4	2-dehydro-3-deoxyphosphoheptonate aldolase activity	aromatic amino acid biosynthesis	0.612488
YBR250W		unknown	unknown	0.712832
YBR251W	MRPS5	structural constituent of ribosome	* protein biosynthesis	0.897702
YBR252W	DUT1	dUTP pyrophosphatase activity	pyrimidine deoxyribonucleoside triphosphate catabolism	0.51154
YBR253W	SRB6	RNA polymerase II transcription mediator activity	transcription from Pol II promoter	0.768713
YBR254C	TRS20	unknown	ER to Golgi transport	1.08762
YBR255C-A		unknown	unknown	1.32081
YBR255W		unknown	unknown	0.858698
YBR256C	RIB5	riboflavin synthase activity	vitamin B2 biosynthesis	1.09807
YBR257W	POP4	ribonuclease MRP activity, ribonuclease P activity	rRNA processing, tRNA processing	0.956126
YBR258C	SHG1	histone-lysine N-methyltransferase activity	histone methylation	0.974883
YBR260C	RGD1	Rho GTPase activator	osmosensory signaling pathway	0.9088
YBR261C		unknown	unknown	0.353297
YBR262C		unknown	unknown	0.481012
YBR263W	SHM1	glycine hydroxymethyltransferase activity	one-carbon compound metabolism	0.354076
YBR264C	YPT10	guanyl nucleotide binding	Golgi organization and biogenesis	0.5976
YBR265W	TSC10	oxidoreductase, acting on NADH or NADPH	3-keto-sphinganine metabolism, * sphingolipid biosynthesis	0.418192
YBR266C		unknown	endocytosis	0.758016
YBR267W		unknown	unknown	0.729257
YBR268W	MRPL37	structural constituent of ribosome	protein biosynthesis	0.346285
YBR269C		unknown	unknown	0.418954
YBR270C		unknown	unknown	0.722748
YBR271W		unknown	unknown	0.992115
YBR272C	HSM3	unknown	mismatch repair	1.33563
YBR273C		unknown	unknown	0.544138
YBR274W	CHK1	protein kinase activity	DNA damage checkpoint, protein amino acid phosphorylation	0.872962
YBR275C	RIF1	unknown	chromatin silencing at telomere, telomerase-dependent telomere maintenance	1.14612
YBR276C	PPS1	protein tyrosine/threonine phosphatase activity	regulation of S phase of mitotic cell cycle, vitamin B12 reduction	0.569219
YBR277C		unknown	unknown	0.946552
YBR278W	DPB3	epsilon DNA polymerase	lagging strand elongation, leading strand elongation, * mismatch repair, nucleotide-excision repair	0.566488
YBR279W	PAF1	Pol II transcription elongation factor activity	RNA elongation from Pol II promoter	1.12323
YBR280C		unknown	unknown	0.748969
YBR281C		unknown	unknown	1.50852
YBR282W	MRPL27	structural constituent of ribosome	protein biosynthesis	0.986665
YBR283C	SSH1	protein transporter activity	cotranslational membrane targeting	1.71965
YBR284W		unknown	unknown	0.771155
YBR285W		unknown	unknown	1.14442
YBR286W	APE3	aminopeptidase activity	vacuolar protein catabolism	0.906785
YBR287W		unknown	unknown	1.02489
YBR288C	APM3	unknown	Golgi to vacuole transport	1.38719
YBR289W	SNF5	general RNA polymerase II transcription factor activity	chromatin modeling	0.884737
YBR290W	BSD2	unknown	* heavy metal ion transport, protein-vacuolar targeting	0.958004
YBR291C	CTP1	* tricarboxylate carrier activity	mitochondrial citrate transport	0.841609
YBR292C		unknown	unknown	0.978891
YBR293W		unknown	unknown	1.47446
YBR294W	SUL1	sulfate transporter activity	sulfate transport	1.07669
YBR295W	PCA1	P-type ATPase	copper ion homeostasis	0.755132
YBR296C	PHO89	sodium:inorganic phosphate symporter activity	phosphate transport	1.00398
YBR297W	MAL33	transcription factor activity	carbohydrate metabolism, regulation of transcription, DNA-dependent	1.28183
YBR298C	MAL31	alpha-glucoside:hydrogen symporter activity	alpha-glucoside transport	0.910332
YBR299W	MAL32	alpha-glucosidase activity	maltose catabolism	0.966354
YBR300C		unknown	unknown	0.639764
YBR301W	DAN3	unknown	unknown	0.64641
YCL001W-A		unknown	unknown	1.32129
YCL002C		unknown	unknown	1.80809
YCL003W		unknown	unknown	1.45076
YCL004W	PGS1	CDP-diacylglycerol-glycerol-3-phosphate 3-phosphatidyltransferase activity	phospholipid biosynthesis	1.20869
YCL005W		unknown	unknown	0.595882
YCL007C	CWH36	unknown	cell wall organization and biogenesis	0.884669
YCL008C	STP22	protein binding activity	protein-membrane targeting, protein-vacuolar targeting	0.664704
YCL009C	ILV6	* acetolactate synthase activity, * enzyme regulator activity	branched chain family amino acid biosynthesis	0.462688
YCL010C	SGF29	histone acetylation	unknown	0.601488
YCL011C	GBP2	RNA binding activity, telomeric DNA binding activity	poly(A)+ mRNA-nucleus export, telomere maintenance	0.890809
YCL014W	BUD3	unknown	axial budding, cytokinesis, bud site selection	1.29215
YCL016C	DCC1	unknown	sister chromatid cohesion	0.664692
YCL017C	NFS1	cysteine desulfhydrase activity	iron ion homeostasis, iron-sulfur cluster assembly	1.03418
YCL020W		unknown	unknown	0.740833
YCL021W-A		unknown	unknown	1.20659
YCL022C		unknown	unknown	1.12752
YCL023C		unknown	unknown	1.42718
YCL024W	KCC4	protein kinase activity	axial budding, protein amino acid phosphorylation, bud growth, septin checkpoint, septin ring assembly	1.23406
YCL025C	AGP1	amino acid transporter activity	amino acid transport	0.705941
YCL026C-A	FRM2		negative regulation of fatty acid metabolism	0.914761
YCL026C-B		unknown	unknown	0.936761
YCL027W	FUS1	unknown	conjugation with cellular fusion	1.09046
YCL028W	RNQ1	unknown	unknown	0.42304
YCL029C	BIK1	microtubule binding activity	mitotic anaphase B, mitotic spindle assembly	0.592775
YCL030C	HIS4	histidinol dehydrogenase activity, phosphoribosyl-AMP cyclohydrolase activity, phosphoribosyl-ATP pyrophosphatase activity	histidine biosynthesis	0.88846
YCL031C	RRP7	unknown	35S primary transcript processing, ribosomal small subunit assembly and maintenance	1.13145
YCL032W	STE50	protein kinase regulator activity	MAPKKK cascade (osmolarity sensing), MAPKKK cascade (pseudohyphal growth), response to pheromone, signal transduction during conjugation with cellular fusion	0.549359
YCL033C		protein-methionine-R-oxide reductase activity	response to oxidative stress	0.253297
YCL034W	LSB5	unknown	actin filament organization, endocytosis	0.966962
YCL035C	GRX1	thiol-disulfide exchange intermediate activity	regulation of redox homeostasis, response to oxidative stress	0.555945
YCL036W	GFD2	unknown	unknown	0.857971
YCL037C	SRO9	RNA binding	protein biosynthesis	1.106
YCL038C	AUT4	unknown	autophagy, * protein-vacuolar targeting	0.677628
YCL039W	MOH2	unknown	unknown	0.547189
YCL040W	GLK1	glucokinase activity	carbohydrate metabolism	0.680622
YCL043C	PDI1	* protein disulfide isomerase activity	protein folding, protein disulfide-isomerase reaction	0.424016
YCL044C		unknown	unknown	0.491713
YCL046W		unknown	unknown	0.84315
YCL047C		unknown	unknown	0.932764
YCL048W		unknown	unknown	1.30212
YCL049C		unknown	unknown	0.482131
YCL050C	APA1	bis(5'-nucleosyl)-tetraphosphatase	nucleotide metabolism	0.890722
YCL051W	LRE1	protein kinase inhibitor activity, transcription regulator activity	cell wall organization and biogenesis, response to heat	0.630559
YCL052C	PBN1	unknown	protein processing	1.06308
YCL054W	SPB1	RNA methyltransferase	rRNA processing	1.60821
YCL055W	KAR4	transcription regulator activity	karyogamy during conjugation with cellular fusion, meiosis, mitosis, * positive regulation of transcription from Pol II promoter	1.43551
YCL056C		unknown	unknown	0.901021
YCL057W	PRD1	metalloendopeptidase, saccharolysin	proteolysis and peptidolysis	1.17413
YCL058C	FYV5	unknown	unknown	0.563782
YCL059C	KRR1	unknown	ribosome biogenesis	1.09552
YCL061C	MRC1	unknown	DNA replication checkpoint, chromatin silencing at HML and HMR (sensu Saccharomyces), chromatin silencing at telomere	1.47568
YCL063W	VAC17	receptor activity	vacuole inheritance	0.771855
YCL064C	CHA1	L-serine ammonia-lyase activity, threonine dehydratase activity	serine family amino acid catabolism, threonine catabolism	1.43357
YCL065W		unknown	unknown	1.17372
YCL066W	HMLALPHA1	transcription co-activator activity	regulation of transcription from Pol II promoter, regulation of transcription, mating-type specific	0.904527
YCL067C	MHLALPHA2	transcription co-repressor	donor preference, regulation of transcription from Pol II promoter, regulation of transcription, mating-type specific	1.42872
YCL068C		unknown	unknown	0.663884
YCL069W		unknown	unknown	0.969292
YCL073C		transporter activity	transport	0.835664
YCL074W		unknown	unknown	0.874388
YCL075W		unknown	unknown	0.90777
YCL076W		unknown	unknown	1.56153
YCR001W		unknown	unknown	0.891625
YCR002C	CDC10	structural constituent of cytoskeleton activity	axial budding, cell wall organization and biogenesis, cellular morphogenesis, cellular morphogenesis during conjugation with cellular fusion, conjugation with cellular fusion, cytokinesis, establishment of cell polarity (sensu Saccharomyces), polar budding, spore wall assembly (sensu Saccharomyces)	1.45706
YCR003W	MRPL32	structural constituent of ribosome	protein biosynthesis	1.13753
YCR004C	YCP4	electron transporter activity	unknown	0.581586
YCR005C	CIT2	citrate (SI)-synthase activity	citrate metabolism, glutamate biosynthesis, glyoxylate cycle	0.963161
YCR006C		unknown	unknown	0.655855
YCR007C		unknown	unknown	1.02812
YCR008W	SAT4	protein kinase activity	G1/S transition of mitotic cell cycle, cation homeostasis	1.545
YCR009C	RVS161	cytoskeletal protein binding	endocytosis, polar budding, response to osmotic stress	1.46166
YCR010C	ADY2	transporter activity	DNA metabolism, meiosis, nitrogen utilization, transport	0.625029
YCR011C	ADP1	ATP-binding cassette (ABC) transporter activity	transport	1.45905
YCR012W	PGK1	phosphoglycerate kinase activity	glycolysis, gluconeogenesis	0.736048
YCR013C		unknown	unknown	0.562248
YCR014C	POL4	beta DNA polymerase activity	base-excision repair, gap-filling, double-strand break repair	1.70735
YCR015C		unknown	unknown	1.02341
YCR016W		unknown	unknown	1.42531
YCR017C	CWH43	unknown	cell wall organization and biogenesis, signal transduction	1.15526
YCR018C	SRD1	unknown	rRNA processing	0.540812
YCR019W	MAK32	unknown	virus-host interaction	1.08903
YCR020C	PET18	unknown	mitochondrion organization and biogenesis, * thiamin metabolism	0.95109
YCR020C-A	MAK31	amino acid N-acetyltransferase activity	N-terminal protein amino acid acetylation, virus-host interaction	1.46529
YCR020W-B	HTL1	unknown	DNA replication and chromosome cycle, regulation of cell cycle	0.814753
YCR021C	HSP30	heat shock protein activity	protein folding, response to stress	0.626539
YCR022C		unknown	unknown	0.771416
YCR023C		unknown	unknown	1.51583
YCR024C		asparagine-tRNA ligase activity	protein biosynthesis	1.03085
YCR024C-A	PMP1	unknown	cation transport	0.78292
YCR025C		unknown	unknown	1.20932
YCR026C		unknown	unknown	1.08925
YCR027C	RHB1	RHEB small monomeric GTPase activity	arginine transport, * lysine transport	1.57258
YCR028C	FEN2	pantothenate transporter	pantothenate transport	0.695871
YCR030C	SYP1	unknown	unknown	1.01233
YCR031C	RPS14A	RNA binding, structural constituent of ribosome	protein biosynthesis, ribosomal small subunit assembly and maintenance	1.06084
YCR033W	SNT1	NAD-dependent histone deacetylase, * NAD-independent histone deacetylase	histone deacetylation, negative regulation of meiosis	1.218
YCR034W	FEN1	unknown	fatty acid elongation, nonselective vesicle transport, sphingolipid biosynthesis	1.32104
YCR035C	RRP43	3'-5' exoribonuclease activity	35S primary transcript processing, mRNA catabolism	0.960609
YCR036W	RBK1	ATP binding, ribokinase	* ribose metabolism	0.932719
YCR037C	PHO87	inorganic phosphate transporter activity	phosphate transport	0.951423
YCR038C	BUD5	RAS guanyl-nucleotide exchange factor, guanyl-nucleotide exchange factor, signal transducer	axial budding, bud site selection, polar budding, pseudohyphal growth, small GTPase mediated signal transduction	1.0126
YCR039C	MATALPHA2	transcription co-repressor activity	donor preference, regulation of transcription from Pol II promoter, regulation of transcription, mating-type specific	1.2576
YCR040W	MATALPHA1	transcription co-activator activity	regulation of transcription from Pol II promoter, regulation of transcription, mating-type specific	1.09656
YCR041W		unknown	unknown	1.41988
YCR042C	TSM1	general RNA polymerase II transcription factor activity	G1-specific transcription in mitotic cell cycle, transcription initiation from Pol II promoter	0.416258
YCR043C		unknown	unknown	0.777704
YCR044C	PER1	unknown	manganese ion homeostasis, response to unfolded protein	0.754241
YCR045C		serine-type peptidase activity	unknown	0.75088
YCR046C	IMG1	structural constituent of ribosome	protein biosynthesis	0.556982
YCR047C	BUD23	S-adenosylmethionine-dependent methyltransferase activity	bud site selection	0.575246
YCR048W	ARE1	sterol O-acyltransferase activity	sterol metabolism	0.657046
YCR049C		unknown	unknown	1.21948
YCR051W		unknown	unknown	0.477268
YCR052W	RSC6	unknown	chromatin modeling	0.555029
YCR053W	THR4	threonine synthase activity	threonine metabolism	1.02231
YCR054C	CTR86	unknown	unknown	1.2317
YCR057C	PWP2	snoRNA binding activity	cytokinesis, establishment of cell polarity (sensu Saccharomyces), processing of 20S pre-rRNA	0.993788
YCR059C	YIH1	unknown	regulation of amino acid metabolism	1.90756
YCR061W		unknown	unknown	0.580258
YCR063W	BUD31	unknown	bud site selection	0.364452
YCR064C		unknown	unknown	0.778527
YCR065W	HCM1	specific RNA polymerase II transcription factor	spindle assembly, transcription initiation from Pol II promoter	1.0179
YCR066W	RAD18	DNA dependent ATPase activity, single-stranded DNA binding, ubiquitin conjugating enzyme activity	DNA repair	1.2332
YCR067C	SED4	unknown	ER to Golgi transport	0.832025
YCR068W	CVT17	lipase activity	autophagy, membrane degradation, vacuolar protein processing/maturation	0.43917
YCR069W	CPR4	peptidyl-prolyl cis-trans isomerase activity	unknown	0.935447
YCR071C	IMG2	structural constituent of ribosome	protein biosynthesis	0.879442
YCR072C		unknown	unknown	0.736401
YCR073C	SSK22	MAP kinase kinase kinase activity	activation of MAPKK (osmolarity sensing), osmosensory signaling pathway, protein amino acid phosphorylation	1.03324
YCR073W-A	SOL2	unknown	tRNA processing	0.268506
YCR075C	ERS1	cystine transporter activity	cystine transport	0.600455
YCR076C		unknown	unknown	0.479585
YCR077C	(PAT1)	unknown	chromosome segregation, regulation of translational initiation	0.856889
YCR079W		protein phosphatase activity	unknown	0.378631
YCR081W	SRB8	RNA polymerase II transcription mediator	negative regulation of transcription from Pol II promoter	1.29284
YCR082W		unknown	unknown	0.772797
YCR083W	TRX3	thiol-disulfide exchange intermediate activity	response to oxidative stress	0.82966
YCR084C	TUP1	general transcriptional repressor	negative regulation of transcription	0.727571
YCR085W		unknown	unknown	0.935923
YCR086W	CSM1	unknown	meiotic chromosome segregation	0.445548
YCR087W		unknown	unknown	0.712192
YCR088W	ABP1	protein binding	actin cortical patch assembly, establishment of cell polarity (sensu Saccharomyces)	0.641781
YCR089W	FIG2	unknown	cytogamy, cellular morphogenesis during conjugation with cellular fusion	1.22909
YCR090C		unknown	unknown	1.05546
YCR091W	KIN82	protein kinase	unknown	1.03578
YCR094W	CDC50	transcription regulator activity	G1 phase of mitotic cell cycle, establishment and/or maintenance of cell polarity (sensu Saccharomyces), regulation of transcription	1.21719
YCR095C		unknown	unknown	0.806235
YCR096C	HMRA2	unknown	unknown	1.05605
YCR097W-A		unknown	unknown	1.8514
YCR098C	GIT1	phospholipid transporter	phospholipid transport	0.87994
YCR099C		unknown	unknown	1.59826
YCR100C		unknown	unknown	1.51408
YCR101C		unknown	unknown	0.995699
YCR102C		unknown	unknown	0.51612
YCR102W-A		unknown	unknown	1.67046
YCR104W	PAU3	unknown	unknown	0.784341
YCR105W	ADH7	alcohol dehydrogenase (NADP+) activity	alcohol metabolism	0.371734
YCR106W	RDS1	transcription factor activity	response to xenobiotic stimulus	1.14246
YCR107W	AAD3	benzyl alcohol dehydrogenase activity	aldehyde metabolism	0.90634
YDL001W	RMD1	unknown	unknown	1.10958
YDL002C	NHP10	unknown	unknown	1.08598
YDL003W	MCD1	unknown	mitotic chromosome condensation, mitotic sister chromatid cohesion	0.929416
YDL004W	ATP16	hydrogen-transporting ATP synthase activity, rotational mechanism	ATP synthesis coupled proton transport	0.967885
YDL005C	MED2	RNA polymerase II transcription mediator activity	transcription from Pol II promoter	0.88052
YDL006W	PTC1	protein phosphatase type 2C activity	mitochondrion inheritance, protein amino acid dephosphorylation, response to osmotic stress, tRNA splicing	1.85027
YDL007W	RPT2	ATPase activity, proteasome endopeptidase activity	ubiquitin-dependent protein catabolism	1.13543
YDL008W	APC11	protein binding, ubiquitin-protein ligase activity	cyclin catabolism, mitotic chromosome segregation, mitotic metaphase/anaphase transition, mitotic spindle elongation, ubiquitin-dependent protein catabolism	0.974074
YDL009C		unknown	unknown	1.01417
YDL010W		unknown	unknown	1.10739
YDL011C		unknown	unknown	0.691501
YDL012C		unknown	unknown	0.779194
YDL013W	HEX3	DNA binding activity	DNA recombination, response to DNA damage, sporulation (sensu Saccharomyces)	0.706689
YDL014W	NOP1	methyltransferase activity	35S primary transcript processing, processing of 20S pre-rRNA, RNA methylation, ribosomal large subunit assembly and maintenance	1.21115
YDL015C	TSC13	oxidoreductase activity	very-long-chain fatty acid metabolism	1.46271
YDL016C		unknown	unknown	1.32424
YDL018C	ERP3	unknown	secretory pathway	0.920027
YDL019C	OSH2	oxysterol binding activity	steroid biosynthesis	0.991997
YDL020C	RPN4	* proteasome endopeptidase	ubiquitin-dependent protein catabolism	1.11974
YDL021W	GPM2	phosphoglycerate mutase activity	glycolysis, gluconeogenesis	1.61087
YDL022W	GPD1	glycerol-3-phosphate dehydrogenase (NAD+) activity	intracellular accumulation of glycerol	0.645158
YDL023C		unknown	unknown	1.09357
YDL024C	DIA3	acid phosphatase activity	invasive growth, pseudohyphal growth	0.68355
YDL025C		protein kinase activity	unknown	0.927098
YDL026W		unknown	unknown	1.02327
YDL027C		unknown	unknown	1.38351
YDL028C	MPS1	protein threonine/tyrosine kinase activity	mitotic spindle checkpoint, spindle pole body duplication (sensu Saccharomyces)	1.21174
YDL029W	ARP2	actin binding, structural constituent of cytoskeleton	actin filament organization	0.803281
YDL031W	DBP10	ATP dependent RNA helicase activity	35S primary transcript processing, ribosomal large subunit assembly and maintenance	1.11452
YDL032W		unknown	unknown	0.491716
YDL033C		tRNA (5-methylaminomethyl-2-thiouridylate) methyltransferase activity	unknown	0.498583
YDL034W		unknown	unknown	0.473576
YDL035C	GPR1	G-protein coupled receptor activity	G-protein coupled receptor protein signaling pathway, pseudohyphal growth	0.947283
YDL036C		unknown	unknown	1.26345
YDL037C	BSC1	unknown	unknown	0.86337
YDL038C		unknown	unknown	0.302307
YDL039C	PRM7	unknown	conjugation with cellular fusion	0.578609
YDL040C	NAT1	peptide alpha-N-acetyltransferase activity	protein amino acid acetylation	1.28687
YDL041W	KRE26	unknown	unknown	0.488173
YDL042C	SIR2	histone binding activity, histone deacetylase activity	cell aging (sensu Saccharomyces), chromatin assembly/disassembly, chromatin silencing at HML and HMR (sensu Saccharomyces), chromatin silencing at telomere, double-strand break repair via nonhomologous end-joining	0.780627
YDL043C	PRP11	RNA binding	spliceosome assembly	1.19063
YDL044C	MTF2	RNA binding	mRNA processing, protein biosynthesis	1.24827
YDL045C	FAD1	FMN adenylyltransferase activity	FAD biosynthesis	1.10277
YDL045W-A	MRP10	structural constituent of ribosome	protein biosynthesis	1.13633
YDL046W	NPC2	unknown	unknown	0.919737
YDL047W	SIT4	protein serine/threonine phosphatase activity	G1/S transition of mitotic cell cycle, actin cytoskeleton organization and biogenesis, cell wall organization and biogenesis, protein amino acid phosphorylation, protein kinase cascade	0.805784
YDL049C	KNH1	unknown	beta-1,6 glucan biosynthesis	0.727311
YDL050C		unknown	unknown	0.986533
YDL051W	LHP1	RNA binding	tRNA processing	0.574757
YDL052C	SLC1	1-acylglycerol-3-phosphate O-acyltransferase activity	sphingolipid biosynthesis	0.775213
YDL053C	PBP4	unknown	unknown	1.61009
YDL054C	MCH1	NOT a monocarboxylic acid transporter activity, transporter activity	transport	0.967013
YDL055C	PSA1	mannose-1-phosphate guanylyltransferase	GDP-mannose biosynthesis, cell wall mannoprotein biosynthesis, * protein amino acid glycosylation	0.783494
YDL056W	MBP1	DNA binding activity, transcription factor activity	DNA replication, regulation of cell cycle	0.905722
YDL057W		unknown	unknown	0.680062
YDL058W	USO1		ER to Golgi transport, protein complex assembly	1.52209
YDL059C	RAD59	DNA strand annealing activity	double-strand break repair via break-induced replication, double-strand break repair via single-strand annealing, telomerase-independent telomere maintenance	0.537034
YDL060W	TSR1	unknown	ribosome biogenesis and assembly	1.07446
YDL061C	RPS29B	structural constituent of ribosome	* protein biosynthesis	1.13076
YDL062W		unknown	unknown	1.14236
YDL063C		unknown	unknown	1.18408
YDL064W	UBC9	ubiquitin-like conjugating enzyme activity	* G2/M transition of mitotic cell cycle, mitotic spindle elongation, protein modification	1.29121
YDL065C	PEX19	unknown	peroxisome organization and biogenesis, protein-peroxisome targeting	0.868799
YDL066W	IDP1	isocitrate dehydrogenase (NADP+) activity	glutamate biosynthesis, isocitrate metabolism	0.682636
YDL067C	COX9	cytochrome c oxidase	aerobic respiration	0.403217
YDL068W		unknown	unknown	0.935741
YDL069C	CBS1	translation factor activity, nucleic acid binding	protein biosynthesis	0.96769
YDL070W	BDF2	unknown	unknown	1.60935
YDL071C		unknown	unknown	0.597681
YDL072C		unknown	unknown	0.673161
YDL073W		unknown	unknown	1.33394
YDL074C	BRE1	unknown	transport	1.25519
YDL075W	RPL31A	structural constituent of ribosome	protein biosynthesis	1.33521
YDL076C	RXT3	unknown	unknown	1.24642
YDL077C	VAM6	Rab guanyl-nucleotide exchange factor activity	homotypic vacuole fusion (non-autophagic), vacuole organization and biogenesis	1.31694
YDL078C	MDH3	malic enzyme activity	NADH regeneration, fatty acid beta-oxidation, glyoxylate cycle, malate metabolism	0.646001
YDL079C	MRK1	glycogen synthase kinase 3 activity	protein amino acid phosphorylation, proteolysis and peptidolysis, response to stress	0.78558
YDL080C	THI3	carboxy-lyase activity, transcriptional activator activity	thiamin biosynthesis	0.736721
YDL081C	RPP1A	structural constituent of ribosome	protein biosynthesis, translational elongation	0.688513
YDL082W	RPL13A	structural constituent of ribosome	protein biosynthesis	0.97542
YDL083C	RPS16B	structural constituent of ribosome	protein biosynthesis	1.49759
YDL084W	SUB2	ATP dependent RNA helicase activity, pre-mRNA splicing factor activity	lariat formation, 5'-splice site cleavage, mRNA-nucleus export	0.950809
YDL085C-A		unknown	unknown	0.686054
YDL085W	NDE2	NADH dehydrogenase activity	NADH oxidation, ethanol fermentation	0.536486
YDL086W		carboxymethylenebutenolidase activity	unknown	0.322414
YDL087C	LUC7	mRNA binding activity	mRNA splice site selection	0.453036
YDL088C	ASM4	structural molecule	NLS-bearing substrate-nucleus import, mRNA-binding (hnRNP) protein-nucleus import, mRNA-nucleus export, nuclear pore organization and biogenesis, protein-nucleus export, * protein-nucleus import, docking, rRNA-nucleus export, ribosomal protein-nucleus import, * snRNA-nucleus export, snRNP protein-nucleus import	0.90383
YDL089W		unknown	unknown	1.19863
YDL090C	RAM1	protein farnesyltransferase activity	protein amino acid farnesylation	0.944541
YDL091C		unknown	unknown	1.24518
YDL092W	SRP14	signal sequence binding	protein-ER targeting	0.978975
YDL093W	PMT5	dolichyl-phosphate-mannose-protein mannosyltransferase activity	O-linked glycosylation	0.977127
YDL094C		unknown	unknown	1.29105
YDL095W	PMT1	dolichyl-phosphate-mannose-protein mannosyltransferase activity	O-linked glycosylation	0.741986
YDL096C		unknown	unknown	0.478456
YDL097C	RPN6	proteasome endopeptidase activity, structural molecule activity	ubiquitin-dependent protein catabolism	0.70822
YDL098C	SNU23	* pre-mRNA splicing factor	mRNA splicing	0.91075
YDL099W		unknown	unknown	0.781208
YDL100C		unknown	unknown	0.833538
YDL101C	DUN1	* protein kinase	* DNA damage checkpoint, cell cycle checkpoint, protein amino acid phosphorylation	1.02169
YDL102W	CDC2	delta DNA polymerase activity	base-excision repair, lagging strand elongation, leading strand elongation, mismatch repair, mutagenesis, nucleotide-excision repair, postreplication repair	1.32753
YDL103C	QRI1	UDP-N-acetylglucosamine pyrophosphorylase activity	UDP-N-acetylglucosamine biosynthesis	0.879805
YDL104C	QRI7	unknown	unknown	0.956438
YDL105W	QRI2	unknown	unknown	1.02192
YDL106C	PHO2	transcription factor activity	cellular response to phosphate starvation, histidine biosynthesis, purine base biosynthesis, transcription	0.863322
YDL107W	MSS2	protein stabilization	mitochondrial translocation, protein complex assembly	0.81482
YDL108W	KIN28	cyclin-dependent protein kinase, general RNA polymerase II transcription factor	negative regulation of transcription from Pol II promoter, mitotic, protein amino acid phosphorylation, transcription initiation from Pol II promoter	0.764442
YDL109C		lipase activity	lipid metabolism	0.777194
YDL110C		unknown	unknown	0.676346
YDL111C	RPR42	3'-5' exoribonuclease activity	35S primary transcript processing	1.04026
YDL112W	TRM3	tRNA (guanosine) methyltransferase activity	tRNA methylation	1.54298
YDL113C	CVT20	lipid binding	autophagy, protein-vacuolar targeting	1.39299
YDL114W		unknown	unknown	0.872671
YDL115C	IWR1	unknown	unknown	1.32332
YDL116W	NUP84	structural molecule activity	NLS-bearing substrate-nucleus import, mRNA-binding (hnRNP) protein-nucleus import, mRNA-nucleus export, nuclear membrane organization and biogenesis, nuclear pore organization and biogenesis, protein-nucleus export, rRNA-nucleus export, ribosomal protein-nucleus import, snRNA-nucleus export, snRNP protein-nucleus import, tRNA-nucleus export	1.21393
YDL117W	CYK3	molecular_function unknown	cytokinesis	1.14714
YDL118W		unknown	unknown	0.664946
YDL119C		transporter activity	transport	0.888738
YDL120W	YFH1	enzyme regulator activity	iron incorporation into metallo-sulfur cluster, iron ion homeostasis, oxygen and reactive oxygen species metabolism	1.25804
YDL121C		unknown	unknown	0.964312
YDL122W	UBP1	ubiquitin-specific protease activity	protein deubiquitination	1.01477
YDL123W	SNA4	unknown	unknown	0.722714
YDL124W		unknown	unknown	0.804153
YDL125C	HNT1	hydrolase, nucleotide binding	* nucleotide metabolism	0.556255
YDL126C	CDC48	ATPase activity	ER-associated protein catabolism, cell cycle, non-selective vesicle fusion, protein transport, ubiquitin-dependent protein catabolism	0.76583
YDL127W	PCL2	cyclin-dependent protein kinase, intrinsic regulator activity	cell cycle	1.30954
YDL128W	VCX1	calcium ion transporter activity, calcium:hydrogen antiporter activity	calcium ion homeostasis, calcium ion transport	0.666497
YDL129W		unknown	unknown	0.577006
YDL130W	RPP1B	structural constituent of ribosome	protein biosynthesis, * translational elongation	1.28625
YDL130W-A	STF1	unknown	ATP synthesis coupled proton transport	0.676789
YDL131W	LYS21	homocitrate synthase activity	lysine biosynthesis, aminoadipic pathway	0.560696
YDL132W	CDC53	structural molecule activity, ubiquitin-protein ligase activity	G1/S transition of mitotic cell cycle, G2/M transition of mitotic cell cycle, ubiquitin-dependent protein catabolism	0.931316
YDL133W		unknown	unknown	0.628437
YDL134C	PPH21	protein phosphatase type 2A activity	G1/S transition of mitotic cell cycle, actin filament organization, bud growth, mitotic spindle checkpoint, protein biosynthesis	0.819797
YDL135C	RDI1	Rho GDP-dissociation inhibitor, signal transducer	actin filament organization, small GTPase mediated signal transduction	1.53431
YDL136W	RPL35B	structural constituent of ribosome	protein biosynthesis	1.13602
YDL137W	ARF2	ARF small monomeric GTPase activity	ER to Golgi transport, intra-Golgi transport	1.4409
YDL139C	SCM3	unknown	unknown	0.649849
YDL140C	RPO21	DNA-directed RNA polymerase activity	transcription from Pol II promoter	1.02012
YDL141W	BPL1	biotin-[acetyl-CoA-carboxylase] ligase, biotin-[methylcrotonoyl-CoA-carboxylase] ligase, biotin-[methylmalonyl-CoA-carboxyltransferase] ligase, biotin-[propionyl-CoA-carboxylase (ATP-hydrolyzing)] ligase	protein modification	0.760756
YDL142C	CRD1	cardiolipin synthase activity	lipid biosynthesis, mitochondrial membrane organization and biogenesis	1.17909
YDL143W	CCT4	chaperone activity	cytoskeleton organization and biogenesis, protein folding	1.02281
YDL144C		unknown	unknown	0.532154
YDL145C	COP1		ER to Golgi transport, retrograde (Golgi to ER) transport	1.166
YDL146W		unknown	unknown	1.12996
YDL147W	RPN5	endopeptidase activity	ubiquitin-dependent protein catabolism	1.47311
YDL148C	NOP14	snoRNA binding activity	processing of 20S pre-rRNA	1.02646
YDL149W	APG9		autophagy, autophagic vacuole formation, protein-vacuolar targeting	1.35677
YDL150W	RPC53	DNA-directed RNA polymerase activity	transcription from Pol III promoter	0.685927
YDL152W		unknown	unknown	0.983459
YDL153C	SAS10	snoRNA binding	establishment and/or maintenance of chromatin architecture, processing of 20S pre-rRNA	1.32155
YDL154W	MSH5	unknown	meiotic recombination	1.42609
YDL155W	CLB3	cyclin-dependent protein kinase, regulator activity	G1/S transition of mitotic cell cycle, G2/M transition of mitotic cell cycle, regulation of CDK activity,	0.813099
YDL156W		unknown	unknown	0.750867
YDL157C		unknown	unknown	1.01191
YDL158C		unknown	unknown	1.19576
YDL159W	STE7	MAP kinase kinase	protein amino acid phosphorylation, * pseudohyphal growth, signal transduction during conjugation with cellular fusion	0.671345
YDL161W	ENT1	cytoskeletal adaptor activity	actin cortical patch assembly, actin filament organization, endocytosis	0.857907
YDL162C		unknown	unknown	0.672226
YDL163W		unknown	unknown	0.730884
YDL164C	CDC9	DNA ligase (ATP)	DNA ligation, * DNA recombination, base-excision repair, lagging strand elongation, nucleotide-excision repair	0.799972
YDL165W	CDC36	3'-5' exoribonuclease activity	negative regulation of transcription from Pol II promoter, poly(A) tail shortening, regulation of cell cycle, regulation of transcription from Pol II promoter, response to pheromone during conjugation with cellular fusion	0.913052
YDL166C	FAP7	unknown	response to oxidative stress	0.465161
YDL167C	NRP1	unknown	unknown	0.818941
YDL168W	SFA1	formaldehyde dehydrogenase (glutathione) activity	formaldehyde assimilation	0.582384
YDL169C	UGX2	unknown	unknown	0.804317
YDL170W	UGA3	specific RNA polymerase II transcription factor	nitrogen utilization, regulation of transcription from Pol II promoter	0.657938
YDL171C	GLT1	glutamate synthase (NADH) activity	glutamate biosynthesis	0.731856
YDL172C		unknown	unknown	0.302054
YDL173W		unknown	unknown	0.190293
YDL174C	DLD1	D-lactate dehydrogenase (cytochrome) activity	aerobic respiration, carbohydrate metabolism	0.513332
YDL175C	AIR2	unknown	mRNA-nucleus export	0.852815
YDL176W		unknown	unknown	1.15695
YDL177C		unknown	unknown	0.590262
YDL178W	DLD2	D-lactate dehydrogenase (cytochrome)	unknown	0.625396
YDL179W	PCL9	cyclin-dependent protein kinase, regulator activity	cell cycle	1.00677
YDL180W		unknown	unknown	0.996383
YDL181W	INH1	unknown	ATP synthesis coupled proton transport	0.220012
YDL182W	LYS20	homocitrate synthase activity	lysine biosynthesis, aminoadipic pathway	0.515715
YDL183C		unknown	unknown	1.28405
YDL185W	TFP1	endodeoxyribonuclease activity, hydrogen-transporting ATPase activity, rotational mechanism	intron homing, protein metabolism, vacuolar acidification	1.10689
YDL186W		unknown	unknown	0.945037
YDL187C		unknown	unknown	0.798677
YDL188C	PPH22	protein phosphatase type 2A activity	G1/S transition of mitotic cell cycle, actin filament organization, bud growth, mitotic spindle checkpoint, protein biosynthesis	0.860856
YDL190C	UFD2	ubiquitin conjugating enzyme activity	response to stress, ubiquitin-dependent protein catabolism	1.06585
YDL191W	RPL35A	structural constituent of ribosome	protein biosynthesis	1.73017
YDL192W	ARF1	ARF small monomeric GTPase activity	ER to Golgi transport, intra-Golgi transport	0.814259
YDL193W		unknown	unknown	0.818959
YDL194W	SNF3	glucose binding activity, NOT a glucose transporter activity, receptor activity	response to glucose stimulus, signal transduction	0.853322
YDL195W	SEC31	structural molecule activity	ER to Golgi transport	0.640272
YDL196W		unknown	unknown	0.624174
YDL197C	ASF2	unknown	chromatin silencing at HML and HMR (sensu Saccharomyces)	0.552176
YDL198C	YHM1	transporter activity	transport, mitochondrial genome maintenance	0.555475
YDL199C		unknown	unknown	0.820864
YDL200C	MGT1	methylated-DNA-[protein]-cysteine S-methyltransferase activity	DNA dealkylation	0.829125
YDL201W		protein binding, tRNA (guanine-N7-)-methyltransferase activity	tRNA methylation	1.29487
YDL202W	MRPL11	structural constituent of ribosome	protein biosynthesis	0.65671
YDL203C		unknown	unknown	1.02775
YDL204W	RTN2	unknown	unknown	0.525433
YDL205C	HEM3	hydroxymethylbilane synthase activity	heme biosynthesis	0.671341
YDL206W		unknown	unknown	0.994384
YDL207W	GLE1	unknown	poly(A)+ mRNA-nucleus export	0.800261
YDL208W	NHP2	RNA binding	35S primary transcript processing, rRNA modification	1.00332
YDL209C	CWC2	unknown	mRNA splicing	0.796722
YDL210W	UGA4	gamma-aminobutyric acid transporter activity	transport	0.597985
YDL211C		unknown	unknown	0.830279
YDL212W	SHR3	chaperone activity	ER to Golgi transport, amino acid transport	0.84217
YDL213C	NOP6	unknown	response to dessication	0.709564
YDL215C	GDH2	glutamate dehydrogenase activity	nitrogen metabolism	1.36302
YDL216C	RRI1	metalloendopeptidase activity	adaptation to pheromone during conjugation with cellular fusion, protein deneddylation	1.27545
YDL217C	TIM22	* protein transporter	mitochondrial translocation	0.549916
YDL218W		unknown	unknown	0.804851
YDL219W	DTD1	hydrolase activity, acting on ester bonds	D-amino acid catabolism	1.44648
YDL220C	CDC13	single-stranded DNA binding activity	telomere capping, telomere maintenance	0.715421
YDL221W		unknown	unknown	0.807973
YDL222C		cell wall organization and biogenesis	unknown	0.631384
YDL223C	HBT1	cellular morphogenesis during conjugation with cellular fusion	shmoo tip	0.857085
YDL224C	WHI4	RNA binding	regulation of cell size	1.16789
YDL225W	SHS1	structural constituent of cytoskeleton	cytokinesis, cellular morphogenesis, establishment of cell polarity (sensu Saccharomyces)	1.11669
YDL226C	GCS1	ARF GTPase activator activity, antifungal peptide activity	ER to Golgi transport, cell cycle dependent actin filament reorganization, retrograde (Golgi to ER) transport, ER-Golgi intermediate compartment	0.706263
YDL229W	SSB1	ATPase activity, chaperone activity	protein biosynthesis	0.864863
YDL230W	PTP1	protein tyrosine phosphatase activity	protein amino acid dephosphorylation	0.531705
YDL231C	BRE4	unknown	endocytosis	0.952773
YDL232W	OST4	dolichyl-diphospho-oligosaccharide-protein glycosyltransferase	N-linked glycosylation	0.740447
YDL233W		unknown	unknown	0.867775
YDL234C	GYP7	RAB GTPase activator	vesicle-mediated transport	0.893058
YDL235C	YPD1	transferase activity, transferring phosphorus-containing groups	osmosensory signaling pathway via two-component system, response to osmotic stress	1.52791
YDL236W	PHO13	4-nitrophenylphosphatase activity, alkaline phosphatase activity	histone dephosphorylation, protein amino acid dephosphorylation	0.736567
YDL237W		unknown	unknown	0.714002
YDL238C		unknown	unknown	0.488641
YDL239C	ADY3	protein binding activity	protein complex assembly, spore wall assembly (sensu Saccharomyces), sporulation	1.14265
YDL240W	LRG1	Rho GTPase activator activity	cell wall biosynthesis (sensu Fungi), small GTPase mediated signal transduction	0.930584
YDL241W		unknown	unknown	0.731082
YDL242W		unknown	unknown	0.568446
YDL243C	AAD4	benzyl alcohol dehydrogenase	aldehyde metabolism	0.747236
YDL244W	THI13	unknown	* thiamin biosynthesis	0.457775
YDL245C	HXT15	fructose transporter activity, glucose transporter activity, mannose transporter activity	hexose transport	0.652504
YDL246C	SOR2	oxidoreductase, acting on the CH-OH group of donors, NAD or NADP as acceptor	unknown	0.679124
YDL247W	MPH2	carbohydrate transporter activity, maltose porter activity	carbohydrate transport	0.954253
YDR001C	NTH1	alpha,alpha-trehalase	response to stress, trehalose catabolism	0.940335
YDR002W	YRB1	RAN protein binding	G1/S transition of mitotic cell cycle, RNA-nucleus export, protein-nucleus import, ubiquitin-dependent protein catabolism	1.04566
YDR003W		unknown	unknown	0.619179
YDR004W	RAD57	protein binding	DNA recombinase assembly, NOT involved in double-strand break repair via break-induced replication, NOT involved in double-strand break repair via single-strand annealing, double-strand break repair via synthesis-dependent strand annealing, meiotic DNA recombinase assembly, telomerase-independent telomere maintenance	1.06227
YDR005C	MAF1	unknown	negative regulation of transcription from Pol III promoter	0.927785
YDR006C	SOK1	unknown	cAMP-mediated signaling	1.26178
YDR007W	TRP1	phosphoribosylanthranilate isomerase	* amino acid metabolism, * tryptophan biosynthesis	0.511538
YDR008C		unknown	unknown	0.61702
YDR009W	GAL3	unknown	galactose metabolism, * regulation of transcription, DNA-dependent	0.740653
YDR010C		unknown	unknown	0.544971
YDR012W	RPL4B	structural constituent of ribosome	protein biosynthesis	0.768693
YDR013W		unknown	unknown	1.19081
YDR014W	RAD61	unknown	response to radiation	1.13326
YDR015C		unknown	unknown	0.879016
YDR016C	DAD1	* structural constituent of cytoskeleton	mitotic spindle assembly (sensu Saccharomyces)	1.25858
YDR017C	KCS1	inositol/phosphatidylinositol kinase activity	response to stress, vacuole organization and biogenesis	1.40961
YDR018C		unknown	unknown	1.056
YDR019C	GCV1	glycine dehydrogenase (decarboxylating) activity	glycine metabolism, one-carbon compound metabolism	0.706137
YDR020C		unknown	unknown	0.759523
YDR021W	FAL1	ATP dependent RNA helicase activity	35S primary transcript processing, mRNA splicing	1.01686
YDR022C	CIS1	unknown	regulation of CDK activity	1.49002
YDR023W	SES1	serine-tRNA ligase activity	amino acid activation	1.79116
YDR024W	FYV1	unknown	unknown	1.58495
YDR025W	RPS11A	structural constituent of ribosome	protein biosynthesis, regulation of translational fidelity, ribosomal small subunit assembly and maintenance	1.27526
YDR026C		unknown	unknown	0.874913
YDR027C	LUV1	unknown	Golgi to vacuole transport	1.28782
YDR028C	REG1	protein phosphatase type 1 activity, protein phosphatase type 1, intrinsic regulator activity	cell growth and/or maintenance, glycogen metabolism, negative regulation of transcription from Pol II promoter, regulation of carbohydrate metabolism	1.03544
YDR029W		unknown	unknown	1.52318
YDR031W		unknown	unknown	1.07128
YDR032C	PST2	unknown	unknown	0.613596
YDR033W	MRH1	unknown	unknown	1.2828
YDR034C	LYS14	transcriptional activator activity	lysine biosynthesis, aminoadipic pathway	1.48257
YDR034W-B		unknown	unknown	1.1572
YDR035W	ARO3	2-dehydro-3-deoxyphosphoheptonate aldolase activity	aromatic amino acid biosynthesis	0.753463
YDR036C	MRP5	unknown	endocytosis	0.812273
YDR037W	KRS1	lysine-tRNA ligase activity	lysyl-tRNA aminoacylation	0.893183
YDR038C	ENA5	ATPase activity, coupled to transmembrane movement of ions, phosphorylative mechanism	sodium ion transport	0.351421
YDR039C	ENA2	ATPase activity, coupled to transmembrane movement of ions, phosphorylative mechanism	sodium ion transport	0.933885
YDR040C	ENA1	ATPase activity, coupled to transmembrane movement of ions, phosphorylative mechanism	sodium ion transport	1.61867
YDR041W	RSM10	structural constituent of ribosome activity	protein biosynthesis	0.985233
YDR042C		unknown	unknown	1.09619
YDR043C	NRG1	DNA binding activity, transcriptional repressor activity	glucose metabolism, invasive growth, regulation of transcription from Pol II promoter, response to pH	1.13039
YDR044W	HEM13	coproporphyrinogen oxidase	heme biosynthesis	0.705784
YDR045C	RPC11	DNA-directed RNA polymerase activity	transcription from Pol III promoter	0.926588
YDR046C	BAP3	amino acid transporter activity	amino acid transport	0.867969
YDR047W	HEM12	uroporphyrinogen decarboxylase	heme biosynthesis	0.705146
YDR048C		unknown	unknown	1.06171
YDR049W		unknown	unknown	1.05675
YDR050C	TPI1	triose-phosphate isomerase activity	glycolysis, gluconeogenesis	0.875527
YDR051C		unknown	unknown	1.15414
YDR053W		unknown	unknown	0.736479
YDR054C	CDC34	ubiquitin conjugating enzyme activity, ubiquitin-protein ligase activity	G1/S transition of mitotic cell cycle, G2/M transition of mitotic cell cycle, ubiquitin-dependent protein catabolism	0.933886
YDR055W	PST1	unknown	unknown	0.672484
YDR056C		unknown	unknown	1.25427
YDR057W	YOS9	protein transporter activity	ER to Golgi transport	0.975728
YDR058C	TGL2	triacylglycerol lipase activity	lipid metabolism	1.08688
YDR059C	UBC5	ubiquitin conjugating enzyme activity	endocytosis, protein monoubiquitination, protein polyubiquitination, response to stress, response to unfolded protein, sporulation (sensu Saccharomyces)	1.21002
YDR060W	MAK21	unknown	ribosomal large subunit assembly and maintenance	1.44287
YDR061W		unknown	unknown	0.938751
YDR062W	LCB2	serine C-palmitoyltransferase activity	sphingolipid biosynthesis	0.943963
YDR063W		unknown	unknown	1.59776
YDR064W	RPS13	structural constituent of ribosome	protein biosynthesis	1.17411
YDR065W		unknown	unknown	0.92701
YDR066C		unknown	unknown	1.27888
YDR067C		unknown	unknown	1.36607
YDR068W	DOS2	unknown	unknown	1.18982
YDR069C	DOA4	proteasome endopeptidase activity, ubiquitin-specific protease activity	protein degradation, regulation of DNA replication	1.23802
YDR070C		unknown	unknown	0.728591
YDR071C	PAA1	unknown	unknown	1.31333
YDR072C	IPT1	transferase, transferring phosphorus-containing groups	mannosyl diphosphorylinositol ceramide metabolism	0.814043
YDR073W	SNF11	general RNA polymerase II transcription factor activity	chromatin modeling	0.715666
YDR074W	TPS2	trehalose phosphatase activity	carbohydrate metabolism, response to stress	0.915472
YDR075W	PPH3	protein phosphatase type 2A activity	nitrogen metabolism, protein amino acid dephosphorylation	1.34365
YDR076W	RAD55	protein binding activity	DNA recombinase assembly, NOT involved in double-strand break repair via break-induced replication, NOT involved in double-strand break repair via single-strand annealing, double-strand break repair via synthesis-dependent strand annealing, meiotic DNA recombinase assembly	0.878994
YDR077W	SED1	* structural constituent of cell wall	cell wall organization and biogenesis	0.496915
YDR078C	SHU2	unknown	unknown	0.946387
YDR079C-A		unknown	unknown	0.724216
YDR079W	PET100	chaperone activity	aerobic respiration, cytochrome c oxidase biogenesis	0.973248
YDR080W	VPS41	Rab guanyl-nucleotide exchange factor activity	high affinity iron ion transport, homotypic vacuole fusion (non-autophagic), protein transport, vacuole organization and biogenesis	1.66256
YDR081C	PDC2	transcription regulator activity	ethanol fermentation, thiamin biosynthesis, transcription from Pol II promoter	1.04099
YDR082W	STN1	protein binding	* telomere capping	0.850331
YDR083W	RRP8	methyltransferase activity	rRNA processing	0.925511
YDR084C		unknown	unknown	0.790717
YDR085C	AFR1	receptor signaling protein activity	regulation of G-protein coupled receptor protein signaling pathway, signal transduction during conjugation with cellular fusion	0.947007
YDR086C	SSS1	protein transporter	co-translational membrane targeting	1.00689
YDR087C	RRP1	unknown	rRNA processing	1.43289
YDR088C	SLU7	protein binding activity	mRNA splicing	1.13322
YDR089W		unknown	unknown	1.11727
YDR090C		unknown	unknown	1.35024
YDR091C	RLI1	ATP-binding cassette (ABC) transporter activity	unknown	1.34283
YDR092W	UBC13	ubiquitin conjugating enzyme activity	post-replication repair, protein monoubiquitination, protein polyubiquitination	0.924063
YDR093W	DNF2	phospholipid-translocating ATPase activity	intracellular protein transport	0.614659
YDR094W		unknown	unknown	0.223755
YDR095C		unknown	unknown	0.784849
YDR096W	GIS1	transcription factor activity	intracellular signaling cascade	1.20061
YDR097C	MSH6	ATP binding activity, ATPase activity, DNA binding activity	mismatch repair	1.24908
YDR098C	GRX3	thiol-disulfide exchange intermediate activity	response to oxidative stress	1.1013
YDR099W	BMH2	DNA binding	RAS protein signal transduction, activation of MAPK (pseudohyphal growth), glycogen metabolism, pseudohyphal growth, sporulation (sensu Saccharomyces)	1.45297
YDR100W	TVP15	unknown	unknown	1.56074
YDR101C		unknown	unknown	0.889354
YDR102C		unknown	unknown	1.24568
YDR103W	STE5	MAP-kinase scaffold protein activity	signal transduction during conjugation with cellular fusion	1.2963
YDR104C	SPO71	unknown	spore wall assembly (sensu Saccharomyces)	1.13377
YDR105C	TMS1	unknown	unknown	1.00924
YDR106W	ARP10	unknown	unknown	1.17195
YDR107C		unknown	unknown	0.982973
YDR108W	GSG1	unknown	meiosis, ER to Golgi transport	0.989135
YDR109C		kinase	unknown	0.639669
YDR110W	FOB1	ribosomal DNA (rDNA) binding activity	DNA recombination, extrachromosomal circular DNA accumulation	0.769018
YDR111C		transaminase	unknown	0.571827
YDR112W		unknown	unknown	0.28848
YDR113C	PDS1	protein binding activity	mitotic sister chromatid separation, protein-nucleus import	0.783114
YDR114C		unknown	unknown	0.497539
YDR115W		structural constituent of ribosome activity	aerobic respiration	0.981121
YDR116C	MRPL1	structural constituent of ribosome	aerobic respiration, meiosis, protein biosynthesis	0.765373
YDR117C		unknown	unknown	1.18477
YDR118W	APC4	protein binding, ubiquitin-protein ligase activity	cyclin catabolism, mitotic chromosome segregation, mitotic metaphase/anaphase transition, mitotic spindle elongation, ubiquitin-dependent protein catabolism	1.24393
YDR119W		unknown	unknown	1.10162
YDR120C	TRM1	tRNA (guanine-N2-)-methyltransferase activity	tRNA methylation	0.885624
YDR121W	DPB4	epsilon DNA polymerase activity	* lagging strand elongation, leading strand elongation	0.717524
YDR122W	KIN1	protein kinase activity	unknown	0.875066
YDR123C	INO2	specific RNA polymerase II transcription factor activity	phospholipid biosynthesis, positive regulation of transcription from Pol II promoter	0.581373
YDR124W		unknown	unknown	0.857451
YDR125C	ECM18	unknown	cell wall organization and biogenesis	1.37859
YDR126W	SWF1	unknown	unknown	0.783947
YDR127W	ARO1	3-dehydroquinate dehydratase activity, 3-dehydroquinate synthase activity, 3-phosphoshikimate 1-carboxyvinyltransferase activity, shikimate 5-dehydrogenase activity, shikimate kinase activity	aromatic amino acid family biosynthesis	1.17773
YDR128W		unknown	unknown	1.03175
YDR129C	SAC6	actin cross-linking activity	endocytosis, polar budding, response to osmotic stress	1.16642
YDR130C	FIN1	protein binding	unknown	0.805992
YDR131C		protein binding activity	ubiquitin-dependent protein catabolism	0.963482
YDR132C		unknown	unknown	0.830287
YDR133C		unknown	unknown	0.745199
YDR134C		unknown	unknown	0.799929
YDR135C	YCF1	arsenite transporter activity, bilirubin transporter activity, cadmium ion transporter activity	arsenite transport, bilirubin transport, cadmium ion transport, response to mercury ion	0.529375
YDR136C	VPS61	unknown	protein-vacuolar targeting	1.02855
YDR137W	RGP1	guanyl-nucleotide exchange factor activity	intracellular protein transport	1.30954
YDR139C	RUB1	* protein tagging	RUB1-dependent protein catabolism	1.02263
YDR140W	FYV9	unknown	unknown	1.06828
YDR141C	DOP1	unknown	cellular morphogenesis	1.54674
YDR142C	PEX7	peroxisome targeting signal receptor activity, peroxisome targeting signal-2 receptor activity	peroxisome organization and biogenesis, protein-peroxisome targeting	0.994231
YDR143C	SAN1	unknown	establishment and/or maintenance of chromatin architecture	0.671484
YDR144C	MKC7	aspartic-type signal peptidase activity	proteolysis and peptidolysis	0.825371
YDR145W	TAF12	unknown	transcription	0.850229
YDR146C	SWI5	transcriptional activator activity	G1-specific transcription in mitotic cell cycle	0.988086
YDR148C	KGD2	unknown	2-oxoglutarate metabolism, tricarboxylic acid cycle	0.916639
YDR149C		unknown	unknown	0.862144
YDR150W	NUM1	tubulin binding activity	microtubule cytoskeleton organization and biogenesis, nuclear migration (sensu Saccharomyces)	1.17087
YDR151C	CTH1	unknown	unknown	1.15091
YDR152W	GIR2	unknown	unknown	0.877605
YDR153C	ENT5	clathrin binding activity	Golgi to endosome transport	0.870828
YDR154C		unknown	unknown	0.719354
YDR155C	CPR1	peptidyl-prolyl cis-trans isomerase activity	protein metabolism	1.07261
YDR156W	RPA14	DNA-directed RNA polymerase activity	transcription from Pol I promoter	0.901231
YDR157W		unknown	unknown	0.866675
YDR158W	HOM2	aspartate-semialdehyde dehydrogenase	* methionine metabolism, * threonine metabolism	0.725261
YDR159W	SAC3	unknown	actin filament-based process, mitosis, protein-nucleus export	1.15811
YDR160W	SSY1	amino acid binding activity	chemosensory perception	0.926855
YDR161W	TCI1	unknown	unknown	0.948728
YDR162C	NBP2	unknown	unknown	0.778435
YDR163W		unknown	unknown	0.788268
YDR164C	SEC1	SNARE binding activity	exocytosis, non-selective vesicle docking, non-selective vesicle fusion	0.902616
YDR166C	SEC5	unknown	Golgi to plasma membrane transport, cytokinesis, establishment of cell polarity (sensu Saccharomyces), nonselective vesicle docking, nonselective vesicle fusion, polar budding	1.14085
YDR167W	TAF10	general RNA polymerase II transcription factor	G1-specific transcription in mitotic cell cycle, chromatin modification, establishment and/or maintenance of chromatin architecture, * histone acetylation, * protein amino acid acetylation, transcription initiation from Pol II promoter	0.681934
YDR168W	CDC37	chaperone activity	regulation of cell cycle, signal transduction, spindle pole body duplication (sensu Saccharomyces)	1.06013
YDR169C	STB3	unknown	unknown	0.787621
YDR170C	SEC7	ARF guanyl-nucleotide exchange factor activity	ER to Golgi transport, intra-Golgi transport	1.01308
YDR171W	HSP42	chaperone activity, heat shock protein activity	cytoskeleton organization and biogenesis, response to stress	0.6116
YDR172W	SUP35	translation release factor	* translational termination	0.924593
YDR173C	ARG82	* inositol/phosphatidylinositol kinase	arginine metabolism, * phosphorylation	0.809373
YDR174W	HMO1	RNA polymerase I transcription factor activity, single-stranded DNA binding activity	plasmid maintenance	0.447696
YDR175C	RSM24	structural constituent of ribosome	protein biosynthesis, aerobic respiration	1.05083
YDR176W	NGG1	transcription cofactor	* chromatin modification, histone acetylation	1.32961
YDR177W	UBC1	ubiquitin conjugating enzyme	* endocytosis, * germination (sensu Saccharomyces), protein monoubiquitination, protein polyubiquitination	1.06711
YDR178W	SDH4	succinate dehydrogenase (ubiquinone) activity	mitochondrial electron transport, succinate to ubiquinone, tricarboxylic acid cycle	0.704248
YDR179C	CSN9	unknown	adaptation to pheromone during conjugation with cellular fusion, protein deneddylation	1.30202
YDR180W	SCC2	protein kinase activity	mitotic sister chromatid cohesion	1.52174
YDR181C	SAS4	H3/H4 histone acetyltransferase activity, acetyltransferase activity	chromatin silencing at telomere	1.01228
YDR182W	CDC1	unknown	DNA recombination, bud growth, conjugation with cellular fusion, manganese homeostasis, metal ion homeostasis, spindle pole body duplication (sensu Saccharomyces)	0.869438
YDR183W	PLP1	GTPase inhibitor activity	positive regulation of transcription from Pol II promoter by pheromones	0.886982
YDR184C	ATC1	unknown	polar budding, response to stress	1.1785
YDR185C		unknown	unknown	0.719546
YDR187C		unknown	unknown	0.971914
YDR188W	CCT6	chaperone activity	protein folding, cytoskeleton organization and biogenesis	0.56401
YDR189W	SLY1	SNARE binding	ER to Golgi transport	1.11068
YDR190C	RVB1	ATPase activity	regulation of transcription from Pol II promoter	1.47939
YDR191W	HST4	DNA binding activity	chromatin silencing at telomere, short-chain fatty acid metabolism	0.888878
YDR192C	NUP42	structural molecule activity	NLS-bearing substrate-nucleus import, mRNA-binding (hnRNP) protein-nucleus import, mRNA-nucleus export, nuclear pore organization and biogenesis, protein-nucleus export, rRNA-nucleus export, ribosomal protein-nucleus import, snRNA-nucleus export, snRNP protein-nucleus import, tRNA-nucleus export	0.613357
YDR193W		unknown	unknown	0.452996
YDR194C	MSS116	RNA helicase activity	RNA splicing	1.40062
YDR196C		unknown	unknown	0.866363
YDR197W	CBS2	unknown	protein biosynthesis	1.01188
YDR198C		unknown	unknown	1.26846
YDR199W		unknown	unknown	1.01897
YDR200C	VPS64	cell cycle arrest in response to pheromone, protein-vacuolar targeting	unknown	0.836782
YDR201W	SPC19	structural constituent of cytoskeleton mitotic spindle assembly (sensu Saccharomyces)	microtubule nucleation,	1.96166
YDR202C	RAV2	unknown	vacuolar acidification	0.829962
YDR203W		unknown	unknown	0.696567
YDR204W	COQ4	unknown	ubiquinone metabolism	0.615675
YDR206W	EBS1	unknown	telomerase-dependent telomere maintenance	1.08302
YDR207C	UME6	DNA binding activity, transcription regulator activity	entry into meiosis, negative regulation of transcription, mitotic	0.882698
YDR208W	MSS4	1-phosphatidylinositol-4-phosphate 5-kinase activity	actin cable assembly, actin cytoskeleton organization and biogenesis	1.04252
YDR209C		unknown	unknown	0.833026
YDR210W		unknown	unknown	0.780176
YDR211W	GCD6	* translation initiation factor	translational initiation	1.11517
YDR212W	TCP1	chaperone activity	protein folding, cytoskeleton organization and biogenesis	0.83074
YDR214W		chaperone activator activity	protein folding, response to stress	0.625298
YDR215C		unknown	unknown	0.859789
YDR216W	ADR1	transcription factor activity	peroxisome organization and biogenesis, regulation of carbohydrate metabolism, transcription	1.30592
YDR217C	RAD9	protein binding activity	DNA repair; DNA damage checkpoint, nucleotide-excision repair, regulation of cell cycle	1.17324
YDR218C	SPR28	structural constituent of cytoskeleton	cell wall organization and biogenesis, cellular morphogenesis	1.19028
YDR219C		protein binding	ubiquitin-dependent protein catabolism	1.05852
YDR220C		unknown	unknown	0.904215
YDR221W		unknown	unknown	0.732833
YDR222W		unknown	unknown	1.00182
YDR223W		unknown	unknown	0.710554
YDR224C	HTB1	DNA binding activity	chromatin assembly/disassembly	1.08122
YDR225W	HTA1	DNA binding activity	chromatin assembly/disassembly	1.43476
YDR226W	ADK1	adenylate kinase	cell proliferation	0.634259
YDR227W	SIR4	histone binding activity, structural constituent of chromatin	cell aging (sensu Saccharomyces), chromatin silencing, double-strand break repair via nonhomologous end-joining	1.14974
YDR228C	PCF11	cleavage/polyadenylation specificity factor activity, protein binding	mRNA cleavage, mRNA polyadenylation, transcription termination from Pol II promoter	0.859494
YDR229W	IVY1	phospholipid binding	secretory pathway	0.905567
YDR230W		unknown	unknown	0.533857
YDR231C	COX20	chaperone	aerobic respiration, * cytochrome c oxidase biogenesis, protein processing	0.455498
YDR232W	HEM1	5-aminolevulinate synthase activity	heme biosynthesis	0.599847
YDR233C	RTN1	unknown	unknown	0.994969
YDR234W	LYS4	lysine biosynthesis,	lysine biosynthesis, aminoadipic pathway	0.585981
YDR235W	PRP42	RNA binding	mRNA splicing	0.936332
YDR236C	FMN1	NOT a FMN adenylyltransferase activity, riboflavin kinase activity	FMN biosynthesis	0.7436
YDR237W	MRPL7	structural constituent of ribosome	protein biosynthesis	1.02605
YDR238C	SEC26	unknown	ER to Golgi transport	0.808545
YDR240C	SNU56	mRNA binding	mRNA splicing	0.685988
YDR242W	AMD2	amidase activity	unknown	0.969858
YDR243C	PRP28	ATP dependent RNA helicase activity, pre-mRNA splicing factor activity	lariat formation, 5'-splice site cleavage	1.28057
YDR244W	PEX5	peroxisome targeting sequence binding, peroxisome targeting signal receptor activity, peroxisome targeting signal-1 receptor activity	peroxisome targeting signal receptor	0.859256
YDR245W	MNN10	alpha-1,6-mannosyltransferase activity	N-glycan processing, actin filament organization, cell wall mannoprotein biosynthesis, mannan metabolism	1.52443
YDR246W	TRS23	unknown	ER to Golgi transport	0.670509
YDR247W		protein kinase activity, protein serine/threonine kinase activity	G1/S transition of mitotic cell cycle, protein amino acid phosphorylation	1.04349
YDR248C		unknown	unknown	0.802419
YDR249C		unknown	unknown	0.844257
YDR250C		unknown	unknown	0.518829
YDR251W	PAM1	unknown	pseudohyphal growth	1.05142
YDR252W	BTT1	chaperone activity	nascent polypeptide association	1.24577
YDR253C	MET32	DNA binding, specific RNA polymerase II transcription factor activity	sulfur amino acid metabolism	1.07235
YDR254W	CHL4	DNA binding	chromosome segregation	1.31105
YDR255C	RMD5	unknown	unknown	1.24125
YDR256C	CTA1	catalase	oxygen and reactive oxygen species metabolism	0.637426
YDR257C	RMS1	unknown	unknown	0.99678
YDR258C	HSP78	ATP-dependent peptidase activity, chaperone activity, heat shock protein activity	protein folding, mitochondrial genome maintenance, response to stress, mitochondrial translocation	0.809464
YDR259C	YAP6	RNA polymerase II transcription factor activity	positive regulation of transcription from Pol II promoter	1.14513
YDR260C	SWM1	unknown	regulation of mitotic metaphase/anaphase transition, spore wall assembly (sensu Saccharomyces)	0.870983
YDR261C	EXG2	glucan 1,3-beta-glucosidase activity	unknown	0.725453
YDR262W		unknown	unknown	1.15325
YDR263C	DIN7	nuclease activity	DNA repair	0.868623
YDR264C	AKR1	palmitoyltransferase activity	endocytosis, protein amino acid palmitoylation, signal transduction during conjugation with cellular fusion	0.758662
YDR265W	PEX10	unknown	peroxisome organization and biogenesis	0.89747
YDR266C		unknown	unknown	1.26437
YDR267C		unknown	unknown	0.728628
YDR268W	MSW1	tryptophan-tRNA ligase activity	tryptophanyl-tRNA aminoacylation	0.84224
YDR269C		unknown	unknown	0.746581
YDR270W	CCC2	copper-exporting ATPase activity	copper ion transport, intracellular copper ion transport	0.841991
YDR271C		unknown	unknown	0.646977
YDR272W	GLO2	hydroxyacylglutathione hydrolase activity	carbohydrate metabolism, cytoplasm	1.25592
YDR273W	DON1	unknown	meiosis, spore wall assembly (sensu Saccharomyces)	0.831807
YDR274C		unknown	unknown	0.819537
YDR275W		unknown	unknown	1.2392
YDR276C	PMP3	unknown	cation transport	3.70247
YDR277C	MTH1	unknown	glucose transport, signal transduction	0.754203
YDR278C		unknown	unknown	1.37769
YDR279W		unknown	unknown	1.03132
YDR280W	RRP45	3'-5' exoribonuclease activity	35S primary transcript processing	1.16459
YDR281C	PHM6	unknown	unknown	1.07389
YDR282C		unknown	unknown	1.2646
YDR283C	GCN2	protein kinase activity	amino acid biosynthesis, protein amino acid phosphorylation, regulation of translational initiation	2.01739
YDR284C	DPP1	diacylglycerol pyrophosphate phosphatase activity, phosphatidate phosphatase activity,	phospholipid metabolism	1.09328
YDR285W	ZIP1	unknown	meiosis, synapsis	1.2052
YDR286C		unknown	unknown	1.23484
YDR287W		myo-inositol-1(or 4)-monophosphatase activity	myo-inositol metabolism	1.00558
YDR288W		unknown	unknown	1.13766
YDR289C	RTT103	unknown	negative regulation of DNA transposition	1.01803
YDR291W		helicase activity	unknown	1.21915
YDR292C	SRP101	signal recognition particle binding activity	protein-ER targeting	0.914972
YDR293C	SSD1	RNA binding activity	cell wall organization and biogenesis	0.914022
YDR294C	DPL1	sphinganine-1-phosphate aldolase activity	calcium-mediated signaling, cellular response to starvation, sphingolipid metabolism	0.803078
YDR295C	PLO2	unknown	unknown	1.23488
YDR296W	MHR1	transcription regulator activity	mitochondrial genome maintenance	0.710047
YDR297W	SUR2	sphingosine hydroxylase	sphingolipid metabolism	0.897525
YDR298C	ATP5	hydrogen-transporting two-sector ATPase	ATP synthesis coupled proton transport	0.500707
YDR299W	BFR2	unknown	ER to Golgi transport	1.12263
YDR300C	PRO1	glutamate 5-kinase activity	proline biosynthesis	0.90352
YDR301W	CFT1	cleavage/polyadenylation specificity factor activity	mRNA cleavage, mRNA polyadenylation, transcription termination from Pol II promoter	0.919441
YDR302W	GPI11	phosphoethanolamine N-methyltransferase	GPI anchor biosynthesis	1.15122
YDR303C	RSC3	DNA binding activity	regulation of cell cycle, regulation of transcription, DNA-dependent	1.13161
YDR304C	CPR5	peptidyl-prolyl cis-trans isomerase activity	unknown	0.649373
YDR305C	HNT2	hydrolase activity, nucleoside triphosphatase activity	nucleoside catabolism	0.864989
YDR306C		protein binding	ubiquitin-dependent protein catabolism	1.06337
YDR307W		unknown	unknown	1.34567
YDR308C	SRB7	RNA polymerase II transcription mediator activity	transcription from Pol II promoter	0.867241
YDR309C	GIC2	small GTPase regulatory/interacting protein activity	Rho protein signal transduction, axial budding, establishment of cell polarity (sensu Saccharomyces)	1.10748
YDR310C	SUM1	transcriptional repressor activity	chromatin silencing at HML and HMR (sensu Saccharomyces), chromatin silencing at telomere, regulation of mitosis	4.07549
YDR311W	TFB1	general RNA polymerase II transcription factor activity	negative regulation of transcription from Pol II promoter, mitotic, nucleotide-excision repair, nucleotide-excision repair, DNA duplex unwinding, transcription initiation from Pol II promoter	1.48585
YDR312W	SSF2	rRNA binding	conjugation with cellular fusion, ribosomal large subunit assembly and maintenance	1.26096
YDR313C	PIB1	ubiquitin-protein ligase activity	protein ubiquitination	1.10885
YDR314C		unknown	unknown	1.21696
YDR315C	IPK1	inositol/phosphatidylinositol kinase activity	myo-inositol metabolism	1.00325
YDR316W		S-adenosylmethionine-dependent methyltransferase activity	unknown	1.36519
YDR317W		unknown	unknown	1.19518
YDR318W	MCM21	protein binding activity	chromosome segregation	1.46363
YDR319C		unknown	unknown	1.46498
YDR320C	SWA2	unknown	ER organization and biogenesis	0.767801
YDR320C-A	DAD4	protein binding activity	mitosis	0.600012
YDR321W	ASP1	asparaginase activity	aspartate biosynthesis	0.759224
YDR322C-A	TIM11	structural molecule activity	ATP synthesis coupled proton transport	1.27954
YDR322W	MRPL35	structural constituent of ribosome	protein biosynthesis	0.933404
YDR323C	PEP7		Golgi to vacuole transport, non-selective vesicle docking, non-selective vesicle fusion	1.22651
YDR324C		snoRNA binding activity	processing of 20S pre-rRNA	1.10883
YDR325W	YCG1	unknown	mitotic chromosome condensation	1.26874
YDR326C		unknown	unknown	1.31439
YDR327W		unknown	unknown	0.669325
YDR328C	SKP1	ubiquitin-protein ligase activity	G1/S transition of mitotic cell cycle, G2/M transition of mitotic cell cycle, ubiquitin-dependent protein catabolism	0.527591
YDR329C	PEX3	unknown	peroxisome organization and biogenesis, protein-peroxisome targeting	0.967006
YDR330W		unknown	ubiquitin-dependent protein catabolism	0.68304
YDR331W	GPI8	GPI-anchor transamidase activity	attachment of GPI anchor to protein	1.10429
YDR332W		helicase activity	unknown	1.09344
YDR333C		unknown	unknown	1.10073
YDR334W	SWR1	helicase activity	unknown	1.33074
YDR335W	MSN5	* importin-alpha export receptor	protein-nucleus export	1.25719
YDR336W		unknown	unknown	1.08194
YDR337W	MRPS28	RNA binding, structural constituent of ribosome	protein biosynthesis, ribosomal small subunit assembly and maintenance	0.770896
YDR338C		unknown	unknown	0.884456
YDR339C		unknown	unknown	0.939085
YDR340W		unknown	unknown	1.15512
YDR341C		arginine-tRNA ligase activity	protein biosynthesis	1.33756
YDR342C	HXT7	fructose transporter activity, glucose transporter activity, mannose transporter activity	hexose transport	0.756322
YDR343C	HXT6	fructose transporter activity, glucose transporter activity, mannose transporter activity	hexose transport	0.512305
YDR344C		unknown	unknown	0.78989
YDR345C	HXT3	fructose transporter activity, glucose transporter activity, * mannose transporter activity	transport	1.01388
YDR346C	SVF1	unknown	unknown	1.19849
YDR347W	MRP1	structural constituent of ribosome	protein biosynthesis	1.03784
YDR348C		unknown	unknown	0.74684
YDR349C	YPS7	aspartic-type endopeptidase activity	unknown	0.822725
YDR350C	TCM10	unknown	unknown	1.09131
YDR351W	SBE2	unknown	cell wall organization and biogenesis	1.26859
YDR352W		unknown	unknown	0.702506
YDR353W	TRR1	thioredoxin reductase (NADPH) activity	regulation of redox homeostasis	0.4982
YDR354W	TRP4	anthranilate phosphoribosyltransferase activity	tryptophan biosynthesis	0.784771
YDR355C		unknown	unknown	0.538396
YDR356W	SPC110	structural constituent of cytoskeleton	microtubule nucleation	0.796888
YDR357C		unknown	unknown	1.23496
YDR358W	GGA1	unknown	Golgi to vacuole transport	0.971294
YDR359C	VID21	unknown	unknown	1.13033
YDR360W		unknown	unknown	0.777384
YDR361C	BCP1	unknown	unknown	1.41517
YDR362C	TFC6	RNA polymerase III transcription factor activity	transcription initiation from Pol III promoter	0.806019
YDR363W	ESC2	unknown	chromatin silencing at HML and HMR (sensu Saccharomyces)	1.48371
YDR363W-A	SEM1	unknown	filamentous growth, exocytosis, regulation of cell cycle	0.850787
YDR364C	CDC40	nucleic acid binding, pre-mRNA splicing factor activity	DNA replication, S phase of mitotic cell cycle, mitotic spindle assembly (sensu Saccharomyces), nuclear mRNA splicing, via spliceosome	1.24362
YDR366C		unknown	unknown	1.6863
YDR367W		unknown	unknown	1.09256
YDR368W	YPR1	oxidoreductase activity	arabinose metabolism	0.607261
YDR369C	XRS2	protein binding activity	double-strand break repair via break-induced replication, meiotic DNA double-strand break formation	0.878729
YDR370C		unknown	unknown	0.982247
YDR371W	CTS2	unknown	unknown	0.930076
YDR372C		unknown	protein-vacuolar targeting	0.968481
YDR373W	FRQ1	calcium ion binding	unknown	1.65046
YDR374C		unknown	unknown	0.850344
YDR375C	BCS1	ATPase activity	aerobic respiration	0.949268
YDR376W	ARH1	* NADPH-adrenodoxin reductase	heme a biosynthesis, iron ion homeostasis	0.779862
YDR377W	ATP17	hydrogen-transporting two-sector ATPase	ATP synthesis coupled proton transport	0.899031
YDR378C	LSM6	pre-mRNA splicing factor activity	mRNA splicing	0.687408
YDR379C-A		unknown	unknown	0.867911
YDR379W	RGA2	Rho GTPase activator activity, signal transducer activity	actin filament organization, apical bud growth, establishment of cell polarity (sensu Saccharomyces), invasive growth, isotropic bud growth, pseudohyphal growth, signal transduction during conjugation with cellular fusion, small GTPase mediated signal transduction	0.927371
YDR380W	ARO10	carboxy-lyase activity, phenylpyruvate decarboxylase activity, pyruvate decarboxylase activity	leucine catabolism, phenylalanine catabolism	0.845352
YDR381C-A		unknown	unknown	1.15037
YDR381W	YRA1	RNA binding activity	mRNA-nucleus export	0.970285
YDR382W	RPP2B	structural constituent of ribosome	protein biosynthesis, translational elongation	0.912537
YDR383C	NKP1	unknown	unknown	1.28344
YDR384C	ATO3	transporter activity	nitrogen utilization, transport	0.923408
YDR385W	EFT2	translation elongation factor activity	translational elongation	0.655951
YDR386W	MUS81	endonuclease activity	DNA repair, meiotic recombination	1.41064
YDR387C		unknown	unknown	0.800294
YDR388W	RVS167	cytoskeletal protein binding	endocytosis, polar budding, response to osmotic stress	0.861318
YDR389W	SAC7	Rho GTPase activator activity, signal transducer activity	cell cycle dependent actin filament reorganization, small GTPase mediated signal transduction	1.49469
YDR390C	UBA2	SUMO activating enzyme activity	protein sumoylation	1.34592
YDR391C		unknown	unknown	0.907912
YDR392W	SPT3	transcription cofactor activity	chromatin modification, conjugation with cellular fusion, filamentous growth, histone acetylation, invasive growth, sporulation (sensu Fungi)	0.907096
YDR394W	RPT3	ATPase activity, proteasome endopeptidase activity	ubiquitin-dependent protein catabolism	0.61943
YDR395W	SXM1	protein carrier activity	mRNA-nucleus export, nucleocytoplasmic transport	1.39517
YDR396W		unknown	unknown	0.806036
YDR397C	NCB2	transcription co-repressor activity	negative regulation of transcription from Pol II promoter	0.875265
YDR398W	UTP5	snoRNA binding	processing of 20S pre-rRNA	1.08796
YDR399W	HPT1	hypoxanthine phosphoribosyltransferase activity	purine biosynthesis	1.15414
YDR400W	URH1	hydrolase activity, acting on glycosyl bonds	pyrimidine salvage	0.906735
YDR401W		unknown	unknown	0.849925
YDR402C	DIT2	cytochrome P450, enzyme	spore wall assembly (sensu Saccharomyces)	0.769778
YDR403W	DIT1	enzyme	* spore wall assembly (sensu Saccharomyces)	0.741208
YDR404C	RPB7	DNA-directed RNA polymerase activity	transcription from Pol II promoter	1.0765
YDR405W	MRP20	structural constituent of ribosome	protein biosynthesis	0.604518
YDR406W	PDR15	ATP-binding cassette (ABC) transporter activity	transport	1.89367
YDR407C	TRS120	molecular_function unknown	ER to Golgi transport	1.24984
YDR408C	ADE8	phosphoribosylglycinamide formyltransferase	adenine biosynthesis	0.495009
YDR409W	SIZ1	SUMO ligase activity	sumoylation	0.757587
YDR410C	STE14	protein-S-isoprenylcysteine O-methyltransferase activity	peptide pheromone maturation	0.978597
YDR411C		unknown	unknown	0.793552
YDR412W		unknown	unknown	0.946145
YDR413C		unknown	unknown	1.21385
YDR414C	ERD1	unknown	protein-ER retention	0.984612
YDR415C		unknown	unknown	0.831376
YDR416W	SYF1	unknown	cell cycle, mRNA splicing	1.14886
YDR417C		unknown	unknown	0.895304
YDR418W	RPL12B	structural constituent of ribosome	protein biosynthesis, ribosomal large subunit assembly and maintenance	1.20352
YDR419W	RAD30	eta DNA polymerase activity	DNA repair, DNA replication, bypass DNA synthesis	1.19467
YDR420W	HKR1	unknown	beta-1,3 glucan biosynthesis, bud site selection, cell wall organization and biogenesis	1.70134
YDR421W	ARO80	specific RNA polymerase II transcription factor activity	positive regulation of transcription from Pol II promoter	0.833139
YDR422C	SIP1	SNF1A/AMP-activated protein kinase activity	protein amino acid phosphorylation, signal transduction	1.02008
YDR423C	CAD1	RNA polymerase II transcription factor activity	positive regulation of transcription from Pol II promoter, response to cadmium ion	0.878818
YDR424C	DYN2	microtubule motor activity	actin filament-based process, microtubule-based process	0.967486
YDR425W		protein transporter activity	protein transport	0.834705
YDR427W	RPN9	proteasome endopeptidase activity	ubiquitin-dependent protein catabolism	1.24066
YDR428C		unknown	unknown	1.31344
YDR429C	TIF35	translation initiation factor activity	translational initiation	0.980387
YDR430C	CYM1	unknown	unknown	2.08662
YDR431W		unknown	unknown	0.542145
YDR432W	NPL3	mRNA binding activity	mRNA-nucleus export	0.74388
YDR433W	KRE22	unknown	unknown	1.05253
YDR434W	GPI17	GPI-anchor transamidase	* attachment of GPI anchor to protein	1.05657
YDR435C	PPM1	C-terminal protein carboxyl methyltransferase	C-terminal protein amino acid methylation	0.755493
YDR436W	PPZ2	protein serine/threonine phosphatase	* sodium ion homeostasis	0.490215
YDR437W		unknown	unknown	0.719564
YDR438W		unknown	unknown	0.82406
YDR439W	LRS4	unknown	* chromatin silencing at ribosomal DNA (rDNA)	0.836653
YDR440W	DOT1	protein-lysine N-methyltransferase activity	chromatin silencing at telomere, histone methylation, regulation of meiosis	1.10312
YDR441C	APT2	unknown	unknown	1.02575
YDR442W		unknown	unknown	0.710614
YDR443C	SSN2	general RNA polymerase II transcription factor activity	negative regulation of transcription from Pol II promoter	0.730103
YDR444W		unknown	unknown	1.23148
YDR446W	ECM11	unknown	cell wall organization and biogenesis	0.601527
YDR447C	RPS17B	structural constituent of ribosome	protein biosynthesis, ribosomal small subunit assembly and maintenance	1.43916
YDR448W	ADA2	transcription co-activator activity	chromatin modification, histone acetylation	1.01625
YDR449C	UTP6	snoRNA binding	processing of 20S pre-rRNA	1.16385
YDR450W	RPS18A	structural constituent of ribosome	protein biosynthesis	1.39732
YDR451C	YHP1	specific RNA polymerase II transcription factor	negative regulation of transcription from Pol II promoter, regulation of meiosis	0.644317
YDR452W	PPN1	endopolyphosphatase activity	polyphosphate metabolism	1.59161
YDR453C	TSA2	* thioredoxin peroxidase	regulation of redox homeostasis	0.853154
YDR454C	GUK1	guanylate kinase activity	GMP metabolism	1.24531
YDR455C		unknown	unknown	0.928348
YDR456W	NHX1	monovalent inorganic cation transporter activity	endosome transport, monovalent inorganic cation homeostasis, monovalent inorganic cation transport, vacuolar acidification	1.20627
YDR457W	TOM1	ubiquitin-protein ligase activity	mitosis, nucleocytoplasmic transport, protein monoubiquitination, protein polyubiquitination, nuclear organization and biogenesis	1.54236
YDR458C		unknown	unknown	1.25794
YDR459C		unknown	unknown	0.757988
YDR460W	TFB3	general RNA polymerase II transcription factor activity	negative regulation of transcription from Pol II promoter, mitotic, nucleotide-excision repair, nucleotide-excision repair, DNA duplex unwinding, transcription initiation from Pol II promoter	1.40303
YDR461W	MFA1	pheromone	signal transduction during conjugation with cellular fusion	0.850163
YDR462W	MRPL28	structural constituent of ribosome	protein biosynthesis	0.827689
YDR463W	STP1	specific RNA polymerase II transcription factor activity	tRNA splicing, positive regulation of transcription from Pol II promoter	0.72603
YDR464W	SPP41	unknown	negative regulation of transcription from Pol II promoter	1.04872
YDR467C		unknown	unknown	1.29324
YDR468C	TLG1	t-SNARE, v-SNARE	non-selective vesicle fusion	1.2478
YDR469W	SDC1	chromatin binding, histone-lysine N-methyltransferase activity	chromatin silencing at telomere, histone methylation	0.919559
YDR470C	UGO1	transporter activity	mitochondrial fusion, transport	1.06528
YDR471W	RPL27B	structural constituent of ribosome	protein biosynthesis	1.05614
YDR472W	TRS31	unknown	ER to Golgi transport	0.88588
YDR473C	PRP3	pre-mRNA splicing factor activity	mRNA splicing	1.32734
YDR474C		unknown	unknown	0.806813
YDR475C	JIP4	unknown	unknown	0.495612
YDR476C		unknown	unknown	0.415251
YDR477W	SNF1	SNF1A/AMP-activated protein kinase activity	cell adhesion, cellular response to nitrogen starvation, filamentous growth, glucose metabolism, protein amino acid phosphorylation, regulation of carbohydrate metabolism, signal transduction	1.43487
YDR478W	SNM1	ribonuclease MRP	* rRNA processing	0.871835
YDR479C		unknown	unknown	0.879614
YDR480W	DIG2	transcription factor binding	invasive growth	0.937729
YDR481C	PHO8	alkaline phosphatase activity	histone dephosphorylation, protein amino acid dephosphorylation	0.656129
YDR482C	CWC21	unknown	unknown	0.756781
YDR483W	KRE2	alpha-1,2-mannosyltransferase activity	N-glycan processing, O-linked glycosylation, cell wall mannoprotein biosynthesis	1.09975
YDR484W	SAC2	protein binding	Golgi to vacuole transport, actin filament-based process	1.19654
YDR485C	VPS72	unknown	protein-vacuolar targeting	1.02697
YDR486C	VPS60	unknown	unknown	0.534865
YDR487C	RIB3	3,4 dihydroxy-2-butanone-4-phosphate synthase	vitamin B2 biosynthesis	0.462828
YDR488C	PAC11	microtubule motor activity	microtubule-based process	0.820891
YDR489W		DNA binding	DNA dependent DNA replication	1.41023
YDR490C	PKH1	protein kinase activity	MAPKKK cascade (cell wall biogenesis), endocytosis, protein amino acid phosphorylation	0.724259
YDR491C		unknown	unknown	1.11713
YDR492W		unknown	unknown	1.39674
YDR493W		unknown	unknown	0.595112
YDR494W	RSM28	unknown	unknown	1.26828
YDR495C	VPS3	unknown	protein-vacuolar targeting	1.80164
YDR496C	PUF6	unknown	unknown	1.76089
YDR497C	ITR1	myo-inositol transporter activity	myo-inositol transport	0.607985
YDR498C	SEC20	v-SNARE activity	non-selective vesicle fusion, retrograde (Golgi to ER) transport	0.734643
YDR499W	LCD1	* damaged DNA binding, protein binding	DNA damage checkpoint, establishment of protein localization, telomerase-dependent telomere maintenance	1.43298
YDR500C	RPL37B	structural constituent of ribosome	protein biosynthesis	1.5031
YDR501W	PLM2	transcription factor	unknown	0.932234
YDR502C	SAM2	methionine adenosyltransferase activity	methionine metabolism	0.818988
YDR503C	LPP1	phosphatidate phosphatase activity	* phospholipid metabolism	0.829143
YDR504C		unknown	unknown	1.96917
YDR505C	PSP1	unknown	unknown	0.693049
YDR506C		unknown	unknown	0.804871
YDR507C	GIN4	protein kinase	* axial budding, bud growth, protein amino acid phosphorylation, * septin assembly and septum formation, septin checkpoint	1.26264
YDR508C	GNP1	amino acid permease activity, amino acid transporter activity	amino acid transport	1.09854
YDR509W		unknown	unknown	1.65623
YDR510W	SMT3	protein tagging	sumoylation	0.739087
YDR511W	ACN9	unknown	carbon utilization by utilization of organic compounds,	0.842946
YDR512C	EMI1	unknown	unknown	0.508576
YDR513W	TTR1	thiol-disulfide exchange intermediate activity	regulation of redox homeostasis, response to oxidative stress	0.882246
YDR514C		unknown	unknown	0.772022
YDR515W	SLF1	RNA binding	copper ion homeostasis, regulation of translation	1.16234
YDR516C	EMI2	unknown	unknown	0.428716
YDR517W	GRH1	unknown	mitotic spindle checkpoint	0.611682
YDR518W	EUG1	protein disulfide isomerase	protein disulfide-isomerase reaction, protein folding	1.06089
YDR519W	FPR2	peptidyl-prolyl cis-trans isomerase activity	unknown	0.608343
YDR520C		unknown	unknown	1.24781
YDR521W		unknown	unknown	1.08657
YDR522C	SPS2	unknown	* sporulation (sensu Saccharomyces)	1.13161
YDR523C	SPS1	protein serine/threonine kinase	protein amino acid phosphorylation, sporulation (sensu Saccharomyces)	0.892103
YDR524C	AGE1	ARF GTPase activator activity	ER to Golgi transport, intra-Golgi transport	1.06543
YDR525W	API2	unknown	unknown	1.20155
YDR525W-A	SNA2	unknown	unknown	0.589003
YDR526C		unknown	unknown	1.03885
YDR527W		unknown	unknown	1.09677
YDR528W	HLR1	unknown	cell wall organization and biogenesis	1.16793
YDR529C	QCR7	ubiquinol-cytochrome c reductase activity	aerobic respiration, cytochrome bc(1) complex biogenesis, oxidative phosphorylation, ubiquinone to cytochrome c	0.960693
YDR530C	APA2	bis(5'-nucleosyl)-tetraphosphatase (asymmetrical) activity, bis(5'-nucleosyl)-tetraphosphatase activity	nucleotide metabolism	0.59901
YDR531W		pantothenate kinase	coenzyme A biosynthesis	1.06873
YDR532C	KRE28	unknown	unknown	0.935253
YDR533C		unknown	unknown	0.943891
YDR534C	FIT1	unknown	siderochrome transport	0.692924
YDR535C		unknown	unknown	0.862982
YDR536W	STL1	transporter activity	transport	0.72014
YDR537C		unknown	unknown	0.74321
YDR538W	PAD1	carboxy-lyase activity	aromatic compound catabolism	0.793474
YDR539W		unknown	unknown	0.929516
YDR540C		unknown	unknown	1.35667
YDR541C		dihydrokaempferol 4-reductase activity	unknown	1.02276
YEL001C		unknown	unknown	1.44809
YEL002C	WBP1	dolichyl-diphospho-oligosaccharide-protein glycosyltransferase activity	N-linked glycosylation, cell cycle	1.22442
YEL003W	GIM4	tubulin binding	tubulin folding	1.11895
YEL004W	YEA4	UDP-N-acetylglucosamine transporter activity	UDP-N-acetylglucosamine transport, cell wall chitin biosynthesis	1.19159
YEL005C	VAB2	protein binding activity	unknown	1.27232
YEL008W		unknown	unknown	0.360575
YEL009C	GCN4	DNA binding activity, transcriptional activator activity	amino acid biosynthesis, regulation of transcription from Pol II promoter	0.827531
YEL009C-A		unknown	unknown	1.13696
YEL010W		unknown	unknown	0.943715
YEL011W	GLC3	1,4-alpha-glucan branching enzyme activity	glycogen metabolism	0.958988
YEL012W	UBC8	ubiquitin conjugating enzyme	* protein monoubiquitination, protein polyubiquitination	1.39922
YEL013W	VAC8	protein binding activity	homotypic vacuole fusion (non-autophagic), microautophagy, protein-vacuolar targeting, vacuole inheritance	1.19173
YEL014C		unknown	unknown	1.06997
YEL015W	DCP3	unknown	unknown	1.1167
YEL016C		unknown	unknown	0.664957
YEL017C-A	PMP2	unknown	unknown	1.17892
YEL017W	GTT3	unknown	unknown	0.442098
YEL018W	EAF5	unknown	unknown	0.855698
YEL019C	MMS21	unknown	DNA repair	0.914034
YEL020C		unknown	unknown	0.84914
YEL022W	GEA2	ARF guanyl-nucleotide exchange factor activity	ER to Golgi transport, intra-Golgi transport	1.40235
YEL023C		unknown	unknown	1.39597
YEL024W	RIP1	ubiquinol-cytochrome c reductase	aerobic respiration, oxidative phosphorylation, ubiquinone to cytochrome c	0.711823
YEL025C	SRI1	unknown	unknown	1.47308
YEL026W	SNU13	pre-mRNA splicing factor activity	mRNA splicing, processing of 20S pre-rRNA	1.07372
YEL027W	CUP5	hydrogen-exporting ATPase activity	copper ion homeostasis, endocytosis, iron ion homeostasis, protein-vacuolar targeting, vacuolar acidification, vacuole organization and biogenesis	0.644212
YEL028W		unknown	unknown	1.345
YEL029C	BUD16	unknown	bud site selection	1.04584
YEL030C-A		unknown	unknown	0.915868
YEL030W	ECM10	heat shock protein activity	protein-mitochondrial targeting	0.862333
YEL031W	SPF1	P-type ATPase	calcium ion homeostasis, protein amino acid glycosylation	0.692124
YEL032W	MCM3	ATP dependent DNA helicase activity, chromatin binding activity	DNA replication initiation, DNA unwinding, pre-replicative complex formation and maintenance	1.04107
YEL033W		unknown	unknown	0.357333
YEL034C-A		unknown	unknown	1.09402
YEL034W	HYP2	translation initiation factor activity	translational initiation	0.797101
YEL035C	UTR5	unknown	unknown	0.646278
YEL036C	ANP1	mannosyltransferase activity	N-linked glycosylation	0.62969
YEL037C	RAD23	damaged DNA binding	negative regulation of protein catabolism, nucleotide-excision repair, DNA damage recognition	0.408618
YEL038W	UTR4	unknown	unknown	0.481965
YEL039C	CYC7	electron carrier activity	electron transport	0.620419
YEL040W	UTR2	unknown	cell wall organization and biogenesis	1.02909
YEL041W		unknown	unknown	1.27019
YEL042W	GDA1	guanosine diphosphatase, uridine diphosphatase	* protein amino acid glycosylation	0.914788
YEL043W		unknown	unknown	0.764984
YEL044W	IES6	unknown	unknown	0.788439
YEL045C		unknown	unknown	0.798112
YEL046C	GLY1	threonine aldolase activity	glycine biosynthesis, threonine catabolism	0.584961
YEL047C		fumarate reductase (NADH) activity	metabolism	0.465875
YEL048C		unknown	unknown	0.822991
YEL049W	PAU2	unknown	unknown	0.445378
YEL050C	RML2	structural constituent of ribosome	fatty acid metabolism, protein biosynthesis	0.787156
YEL051W	VMA8	hydrogen-transporting two-sector ATPase activity	vacuolar acidification	1.36481
YEL052W	AFG1	adenosinetriphosphatase	unknown	0.816528
YEL053C	MAK10	amino acid N-acetyltransferase	N-terminal protein amino acid acetylation, virus-host interaction	1.08751
YEL053W-A		unknown	unknown	0.963917
YEL054C	RPL12A	structural constituent of ribosome	protein biosynthesis, ribosomal large subunit assembly and maintenance	1.03802
YEL055C	POL5	DNA-directed DNA polymerase activity	DNA dependent DNA replication	1.80597
YEL056W	HAT2	H3/H4 histone acetyltransferase activity	chromatin assembly/disassembly, chromatin silencing at telomere	0.843619
YEL057C		unknown	unknown	0.930461
YEL058W	PCM1	phosphoacetylglucosamine mutase activity	N-acetylglucosamine biosynthesis	0.73069
YEL059W		unknown	unknown	0.7596
YEL060C	PRB1	serine-type endopeptidase	response to starvation, sporulation, * vacuolar protein catabolism	0.785969
YEL061C	CIN8	microtubule motor activity	mitotic anaphase B, mitotic chromosome segregation, mitotic spindle assembly (sensu Saccharomyces)	1.37293
YEL062W	NPR2	unknown	proline transport,	1.2136
YEL063C	CAN1	arginine permease activity, basic amino acid transporter activity, lysine permease activity	basic amino acid transport	1.10054
YEL064C		transporter activity	transport	1.46892
YEL065W	SIT1	siderochrome-iron (ferrioxamine) uptake transporter	iron homeostasis, iron-siderochrome transport	0.856654
YEL066W	HPA3	histone acetyltransferase activity	histone acetylation	0.424477
YEL067C		unknown	unknown	0.546914
YEL068C		unknown	unknown	0.762557
YEL069C	HXT13	fructose transporter activity, glucose transporter activity, mannose transporter activity	hexose transport	1.04963
YEL070W		unknown	unknown	0.603673
YEL071W	DLD3	D-lactate dehydrogenase (cytochrome) activity	lactate metabolism	1.12989
YEL072W	RMD6	unknown	unknown	1.16987
YEL073C		unknown	unknown	1.22077
YEL077C		unknown	unknown	0.793857
YER002W	NOP16	unknown	ribosomal large subunit biogenesis	1.09135
YER003C	PMI40	mannose-6-phosphate isomerase activity	GDP-mannose biosynthesis, cell wall mannoprotein biosynthesis, protein amino acid glycosylation	1.19396
YER004W		unknown	unknown	0.632154
YER005W	YND1	nucleoside diphosphatase	protein amino acid glycosylation	0.874032
YER006W	NUG1	unknown	unknown	1.28217
YER007C-A		RNA binding	unknown	1.29605
YER007W	PAC2	co-chaperone activity	alpha-tubulin folding, post-chaperonin tubulin folding pathway	1.47011
YER008C	SEC3	unknown	Golgi to plasma membrane transport, cytokinesis, establishment of cell polarity (sensu Saccharomyces), non-selective vesicle docking, non-selective vesicle fusion, polar budding	1.37924
YER009W	NTF2	RAN protein binding	nucleocytoplasmic transport, protein-nucleus import	1.14712
YER010C		unknown	unknown	0.607871
YER011W	TIR1	structural constituent of cell wall	response to stress	0.543292
YER012W	PRE1	endopeptidase activity	response to stress, sporulation (sensu Saccharomyces), ubiquitin-dependent protein catabolism	1.18762
YER013W	PRP22	* ATP dependent RNA helicase, pre-mRNA splicing factor	lariat formation, 5'-splice site cleavage	1.47968
YER014W	HEM14	protoporphyrinogen oxidase	heme biosynthesis	0.858721
YER015W	FAA2	long-chain-fatty-acid-CoA-ligase	* N-terminal protein myristoylation, lipid metabolism	1.11741
YER016W	BIM1	structural constituent of cytoskeleton	microtubule depolymerization, microtubule nucleation, microtubule stabilization, mitotic spindle checkpoint, nuclear migration (sensu Saccharomyces)	0.629132
YER017C	AFG3	adenosinetriphosphatase activity, metallopeptidase activity	mitochondrial intermembrane space protein import, protein complex assembly, proteolysis and peptidolysis	0.802591
YER018C	SPC25	structural constituent of cytoskeleton	chromosome segregation, microtubule nucleation	0.480521
YER019C-A	SBH2	protein transporter activity	cotranslational membrane targeting	0.280452
YER019W	ISC1	phospholipase C activity	salinity response, sphingolipid catabolism	1.1872
YER020W	GPA2	heterotrimeric G-protein GTPase activity	cell growth and/or maintenance, pseudohyphal growth, signal transduction, sporulation (sensu Saccharomyces)	0.545787
YER021W	RPN3	proteasome endopeptidase	ubiquitin-dependent protein catabolism	1.21925
YER022W	SRB4	RNA polymerase II transcription mediator	transcription from Pol II promoter	1.30311
YER023W	PRO3	pyrroline 5-carboxylate reductase activity	proline biosynthesis	0.483089
YER024W	YAT2	carnitine O-acetyltransferase activity	alcohol metabolism, carnitine metabolism	0.802672
YER025W	GCD11	translation initiation factor	translational initiation	0.997811
YER026C	CHO1	CDP-diacylglycerol-serine O-phosphatidyltransferase activity	phosphatidylserine biosynthesis	1.31352
YER027C	GAL83	SNF1A/AMP-activated protein kinase activity	cell adhesion, filamentous growth, protein amino acid phosphorylation, signal transduction	0.829517
YER028C	MIG3	DNA binding, transcription factor activity	transcription initiation	0.837623
YER029C	SMB1	pre-mRNA splicing factor activity	mRNA splicing	0.577913
YER030W		unknown	unknown	0.851637
YER031C	YPT31	GTPase activity	exocytosis, vesicle-mediated transport	0.674074
YER032W	FIR1	unknown	mRNA polyadenylation	1.25599
YER033C	ZRG8	unknown	unknown	1.50638
YER034W		unknown	unknown	0.872505
YER035W	EDC2	RNA binding	deadenylation-dependent decapping	0.699151
YER036C	KRE30	ATP-binding cassette (ABC) transporter activity	unknown	1.08863
YER037W	PHM8	unknown	unknown	0.784638
YER038C	KRE29	unknown	unknown	1.01837
YER039C	HVG1	unknown	unknown	0.403638
YER039C-A		unknown	unknown	0.410019
YER040W	GLN3	transcription factor, transcriptional activator	nitrogen metabolism, regulation of nitrogen utilization	1.03137
YER041W	YEN1	single-stranded DNA specific endodeoxyribonuclease activity	unknown	1.30788
YER042W	MXR1	protein-methionine-S-oxide reductase activity	response to oxidative stress	0.859341
YER043C	SAH1	adenosylhomocysteinase activity	methionine metabolism, selenocysteine metabolism	0.712235
YER044C	ERG28	unknown	ergosterol biosynthesis	1.25466
YER044C-A	MEI4	unknown	meiotic DNA double-strand break formation, meiotic recombination, sporulation (sensu Fungi)	1.12899
YER045C	ACA1	specific RNA polymerase II transcription factor activity	transcription initiation from Pol II promoter	0.597487
YER046W	SPO73	unknown	sporulation (sensu Saccharomyces)	0.816265
YER047C	SAP1	unknown	unknown	1.33278
YER048C	CAJ1	chaperone regulator activity	unknown	0.930429
YER048W-A		unknown	unknown	1.52507
YER049W		unknown	unknown	1.01326
YER050C	RSM18	structural constituent of ribosome	protein biosynthesis	0.86634
YER051W		unknown	unknown	1.36444
YER052C	HOM3	aspartate kinase	methionine metabolism, threonine metabolism	0.92619
YER053C		unknown	unknown	1.04988
YER054C	GIP2	protein phosphatase regulator	biological_process unknown	0.80582
YER055C	HIS1	ATP phosphoribosyltransferase activity	histidine biosynthesis	0.946287
YER056C	FCY2	cytosine-purine permease	cytosine transport, purine transport	0.782596
YER056C-A	RPL34A	structural constituent of ribosome	protein biosynthesis	1.16096
YER057C	HMF1	unknown	heat shock response	0.612769
YER058W	PET117	unknown	cytochrome c oxidase biogenesis	0.726441
YER059W	PCL6	cyclin-dependent protein kinase, regulator activity	regulation of glycogen biosynthesis, regulation of glycogen catabolism	1.07565
YER060W	FCY21	cytosine-purine permease activity	unknown	0.76336
YER060W-A	FCY22	cytosine-purine permease activity	unknown	0.70438
YER061C	CEM1	3-oxoacyl-[acyl-carrier protein] synthase activity	hexadecanal biosynthesis	0.859732
YER062C	HOR2	glycerol-1-phosphatase activity	carbohydrate metabolism, glycerol biosynthesis, response to osmotic stress	0.520886
YER063W	THO1	molecular_function unknown	transcription, DNA-dependent	0.960199
YER064C		unknown	unknown	1.27816
YER065C	ICL1	isocitrate lyase activity	glyoxylate cycle	0.753878
YER066W		unknown	unknown	0.802
YER067W		unknown	unknown	0.834426
YER068W	MOT2	3'-5' exoribonuclease activity, transcriptional repressor activity	conjugation with cellular fusion, poly(A) tail shortening, regulation of transcription from Pol II promoter	1.33602
YER069W	"ARG5,6"	* N-acetyl-gamma-glutamyl-phosphate reductase activity, acetylglutamate kinase activity	ornithine biosynthesis	0.854262
YER070W	RNR1	ribonucleoside-diphosphate reductase activity	DNA replication	1.09979
YER071C		unknown	unknown	0.709527
YER072W	VTC1	unknown	vacuole fusion (non-autophagic)	0.614001
YER073W	ALD5	* aldehyde dehydrogenase activity	electron transport	0.707171
YER074W	RPS24A	structural constituent of ribosome	protein biosynthesis	1.19018
YER074W-A		unknown	unknown	1.18494
YER075C	PTP3	protein tyrosine phosphatase activity	inactivation of MAPK (osmolarity sensing), protein amino acid dephosphorylation, signal transduction during conjugation with cellular fusion	0.967113
YER076C		unknown	unknown	0.489349
YER076W-A		unknown	unknown	0.534831
YER077C		unknown	unknown	1.13973
YER078C		unknown	unknown	0.888292
YER079C-A		unknown	unknown	0.924331
YER079W		unknown	unknown	0.837299
YER080W		unknown	unknown	1.13472
YER081W	SER3	phosphoglycerate dehydrogenase activity	serine family amino acid biosynthesis	1.5774
YER082C	UTP7	snoRNA binding	processing of 20S pre-rRNA	1.17761
YER083C	RMD7	unknown	cell wall organization and biogenesis	0.608058
YER084W		unknown	unknown	0.443217
YER084W-A		unknown	unknown	1.4533
YER085C		unknown	unknown	1.38929
YER086W	ILV1	threonine dehydratase activity	branched chain family amino acid biosynthesis	1.12281
YER087C-B	SBH1	protein transporter activity	cotranslational membrane targeting	0.90966
YER087W		proline-tRNA ligase activity	unknown	1.17096
YER088C	DOT6	unknown	cell elongation, chromatin silencing at ribosomal DNA (rDNA), chromatin silencing at telomere, filamentous growth, regulation of transcription from Pol II promoter.	0.709761
YER089C	PTC2	protein phosphatase type 2C activity	DNA damage response, signal transduction resulting in cell cycle arrest, G1/S transition of mitotic cell cycle, inactivation of MAPK (osmolarity sensing), protein amino acid dephosphorylation, regulation of CDK activity, response to unfolded protein	0.284396
YER090W	TRP2	* anthranilate synthase	tryptophan biosynthesis	1.1604
YER091C	MET6	5-methyltetrahydropteroyltriglutamate-homocysteine S-methyltransferase activity	methionine metabolism	0.676415
YER091C-A		unknown	unknown	0.224826
YER092W	IES5	unknown	unknown	1.2171
YER093C		unknown	sphingolipid biosynthesis	1.15068
YER093C-A		unknown	unknown	0.636059
YER094C	PUP3	endopeptidase activity	ubiquitin-dependent protein catabolism	0.497802
YER095W	RAD51	recombinase activity	chromatin modeling, NOT involved in double-strand break repair via break-induced replication, NOT involved in double-strand break repair via single-strand annealing, double-strand break repair via synthesis-dependent strand annealing, heteroduplex formation, meiotic joint molecule formation, strand invasion, telomerase-independent telomere maintenance	0.746537
YER096W	SHC1	enzyme activator	* chitin biosynthesis, sporulation (sensu Fungi)	1.03724
YER097W		unknown	unknown	0.901082
YER098W	UBP9	ubiquitin-specific protease activity	protein deubiquitination	1.12203
YER099C	PRS2	ribose-phosphate pyrophosphokinase	'de novo' IMP biosynthesis, 'de novo' pyrimidine base biosynthesis, histidine biosynthesis, purine salvage, tryptophan biosynthesis	0.718149
YER100W	UBC6	ubiquitin conjugating enzyme activity	protein monoubiquitination, protein polyubiquitination	1.08642
YER101C	AST2	unknown	unknown	0.836184
YER102W	RPS8B	structural constituent of ribosome	protein biosynthesis	0.89143
YER103W	SSA4	chaperone, heat shock protein	SRP-dependent, co-translational membrane targeting, translocation, protein folding, response to stress,	0.559763
YER104W	RTT105	unknown	negative regulation of DNA transposition	0.617556
YER105C	NUP157	structural molecule activity	NLS-bearing substrate-nucleus import, mRNA-binding (hnRNP) protein-nucleus import, mRNA-nucleus export, nuclear pore organization and biogenesis, protein-nucleus export, rRNA-nucleus export, ribosomal protein-nucleus import, snRNA-nucleus export, tRNA-nucleus export	1.11077
YER106W	MAM1	unknown	meiotic chromosome segregation	1.18171
YER107C	GLE2	structural molecule activity	NLS-bearing substrate-nucleus import, mRNA-binding (hnRNP) protein-nucleus import, mRNA-nucleus export, nuclear membrane organization and biogenesis, nuclear pore organization and biogenesis, protein-nucleus export, protein-nucleus import, rRNA-nucleus export, ribosomal protein-nucleus import, snRNA-nucleus export, snRNP protein-nucleus import, tRNA-nucleus export	0.667773
YER109C	FLO8	specific RNA polymerase II transcription factor activity	invasive growth, pseudohyphal growth	0.748218
YER110C	KAP123	protein carrier activity	protein-nucleus import	0.873676
YER111C	SWI4	transcription factor activity	G1/S transition of mitotic cell cycle, cell cycle, transcription	1.2245
YER112W	LSM4	pre-mRNA splicing factor activity	nuclear mRNA splicing, via spliceosome, rRNA processing	0.972726
YER113C		unknown	unknown	1.16684
YER114C	BOI2	phospholipid binding activity	Rho protein signal transduction, establishment of cell polarity (sensu Saccharomyces)	0.75093
YER115C	SPR6	unknown	sporulation (sensu Fungi)	0.82204
YER116C	SLX8	DNA binding activity	DNA recombination	0.512319
YER117W	RPL23B	structural constituent of ribosome	protein biosynthesis	1.09332
YER118C	SHO1	osmosensor activity	osmosensory signaling pathway via Sho1 osmosensor, pseudohyphal growth	0.943939
YER119C	AVT6	amino acid transporter activity	amino acid transport	0.459931
YER120W	SCS2	protein binding	myo-inositol metabolism, protein-ER targeting	0.314241
YER121W		unknown	unknown	0.661767
YER122C	GLO3	ARF GTPase activator activity	ER to Golgi transport, retrograde (Golgi to ER) transport	1.1689
YER123W	YCK3	casein kinase I	protein amino acid phosphorylation	1.276
YER124C	DSE1	unknown	cell wall organization and biogenesis	1.64871
YER125W	RSP5	ubiquitin-protein ligase activity	chromatin assembly/disassembly, protein monoubiquitination, protein polyubiquitination	1.09218
YER126C	NSA2	unknown	ribosomal large subunit biogenesis	1.23234
YER127W	LCP5	RNA binding activity	35S primary transcript processing, rRNA modification	0.956545
YER128W		unknown	unknown	1.01442
YER129W	PAK1	* protein kinase	DNA dependent DNA replication, protein amino acid phosphorylation	1.12134
YER130C		unknown	unknown	0.970454
YER131W	RPS26B	structural constituent of ribosome	protein biosynthesis	1.19075
YER132C	PMD1	unknown	sporulation	0.984325
YER133W	GLC7	protein phosphatase type 1 activity, protein phosphatase type 1, catalyst activity	glycogen metabolism, filamentous growth, meiosis, mitotic spindle checkpoint, negative regulation of transcription from Pol II promoter, regulation of carbohydrate metabolism, response to heat	1.64449
YER134C		unknown	unknown	0.532771
YER135C		unknown	unknown	0.967905
YER136W	GDI1	RAB GDP-dissociation inhibitor activity	vesicle-mediated transport	1.19833
YER137C		unknown	unknown	0.974748
YER138C		unknown	unknown	1.74194
YER139C		unknown	unknown	0.898371
YER140W		unknown	unknown	0.937504
YER141W	COX15	unknown	cytochrome c oxidase biogenesis, heme a biosynthesis	0.938287
YER142C	MAG1	alkylbase DNA N-glycosylase activity	DNA dealkylation	1.16625
YER143W	DDI1	SNARE binding activity	ubiquitin-dependent protein catabolism, vesicle-mediated transport	0.883941
YER144C	UBP5	ubiquitin-specific protease activity	protein deubiquitination	0.886047
YER145C	FTR1	iron ion transporter activity	high affinity iron ion transport	0.38477
YER146W	LSM5	pre-mRNA splicing factor activity	mRNA splicing, rRNA processing	0.469106
YER147C	SCC4	unknown	sister chromatid cohesion	0.584398
YER147C-A		unknown	unknown	1.04845
YER148W	SPT15	DNA binding, RNA polymerase I transcription factor activity, RNA polymerase III transcription factor activity, general RNA polymerase II transcription factor activity	transcription from Pol I promoter, transcription iniciation from Pol II promoter, transcription iniciation from Pol III promoter	0.753887
YER149C	PEA2	cytoskeletal regulatory protein binding	Rho protein signal transduction, actin filament organization, establishment of cell polarity (sensu Saccharomyces), polar budding	0.932147
YER150W	SPI1	unknown	unknown	0.649042
YER151C	UBP3	ubiquitin-specific protease activity	protein deubiquitination	3.19777
YER152C		unknown	unknown	0.488935
YER153C	PET122		protein synthesis	0.421787
YER154W	OXA1	protein transporter activity	mitochondrial translocation	0.79439
YER155C	BEM2	Rho GTPase activator activity, signal transducer activity	actin cytoskeleton organization and biogenesis, bud growth, cell wall organization and biogenesis, establishment of cell polarity (sensu Saccharomyces), microtubule cytoskeleton organization and biogenesis, small GTPase mediated signal transduction	1.57044
YER156C		unknown	unknown	0.65338
YER157W	SEC34	protein transporter activity	ER to Golgi transport, intra-Golgi transport, retrograde (vesicle recycling within Golgi) transport	1.23518
YER158C		unknown	unknown	0.642449
YER159C	BUR6	transcription co-repressor activity	negative regulation of transcription from Pol II promoter	1.01144
YER160C		unknown	unknown	1.68856
YER161C	SPT2	DNA binding	negative regulation of transcription from Pol II promoter	1.0794
YER162C	RAD4	damaged DNA binding activity	nucleotide-excision repair, DNA damage recognition	1.02385
YER163C		unknown	unknown	0.489226
YER164W	CHD1	ATPase activity, Pol II transcription elongation factor activity	RNA elongation from Pol II promoter, chromatin modeling	0.952445
YER165W	PAB1	poly(A) binding	regulation of translational initiation	1.20996
YER166W	DNF1	phospholipid-translocating ATPase activity	intracellular protein transport	0.892992
YER167W	BCK2	unknown	G1/S transition of mitotic cell cycle, regulation of cell cycle	1.19213
YER168C	CCA1	* tRNA adenylyltransferase	tRNA modification	0.878051
YER169W	RPH1	specific transcriptional repressor activity	DNA repair, negative regulation of transcription from Pol II promoter	0.869165
YER170W	ADK2	adenylate kinase activity	unknown	0.3856
YER171W	RAD3	DNA helicase activity, general RNA polymerase II transcription factor activity	negative regulation of transcription from Pol II promoter, mitotic, nucleotide-excision repair, DNA duplex unwinding, transcription initiation from Pol II promoter	1.05746
YER173W	RAD24	unknown	DNA damage checkpoint, * meiotic recombination, * nucleotide-excision repair	0.844233
YER174C	GRX4	thiol-disulfide exchange intermediate activity	response to oxidative stress	1.11941
YER175C	TMT1	trans-aconitate 3-methyltransferase activity	unknown	1.09614
YER176W	ECM32	DNA helicase activity, RNA helicase activity	regulation of translational termination	0.515151
YER177W	BMH1	DNA binding	RAS protein signal transduction, activation of MAPK (pseudohyphal growth), glycogen metabolism, pseudohyphal growth, sporulation (sensu Saccharomyces)	0.608441
YER178W	PDA1	pyruvate dehydrogenase (lipoamide) activity	pyruvate metabolism	0.52081
YER179W	DMC1	double-stranded DNA binding, single-stranded DNA binding	meiosis, meiotic joint molecule formation, meiotic recombination	0.869185
YER180C	ISC10	unknown	sporulation	1.48221
YER181C		unknown	unknown	1.09097
YER182W		unknown	unknown	0.69715
YER183C	FAU1	5-formyltetrahydrofolate cyclo-ligase activity	folic acid and derivative biosynthesis	0.76737
YER185W		unknown	unknown	1.18441
YER186C		unknown	unknown	1.28205
YER187W		unknown	unknown	0.723478
YER187W-A	KHS1	unknown	unknown	0.530038
YER188W		unknown	unknown	0.586465
YFL001W	DEG1	pseudouridylate synthase activity	RNA processing	1.05292
YFL002C	SPB4	ATP dependent RNA helicase activity	35S primary transcript processing, ribosomal large subunit assembly and maintenance	1.09649
YFL003C	MSH4	DNA binding activity	meiotic recombination	0.935576
YFL004W	VTC2	unknown	protein localization, vacuole fusion (non-autophagic)	1.38312
YFL005W	SEC4	RAB small monomeric GTPase	Golgi to plasma membrane transport, cytokinesis, non-selective vesicle fusion, polar budding, small GTPase mediated signal transduction	1.116
YFL006W		unknown	unknown	1.14472
YFL007W	BLM3	unknown	unknown	1.45025
YFL008W	SMC1	AT DNA binding, DNA secondary structure binding, adenosinetriphosphatase, double-stranded DNA binding	mitotic chromosome segregation	1.24762
YFL009W	CDC4	protein binding activity, ubiquitin-protein ligase activity	G1/S transition of mitotic cell cycle, G2/M transition of mitotic cell cycle, ubiquitin-dependent protein catabolism	0.955834
YFL010C	WWM1	unknown	unknown	0.578673
YFL011W	AUA1	No coincide ORF y gen??	amino acid uptake	0.685882
YFL011W-A	HXT10	unknown	unknown	0.798642
YFL012W		unknown	unknown	1.11538
YFL013C	IES1	unknown	unknown	1.07911
YFL014W	HSP12	heat shock protein activity	cell adhesion, hyperosmotic response, response to dessication, response to heat, response to oxidative stress	0.907528
YFL015C		unknown	unknown	1.35615
YFL015W-A		unknown	unknown	1.04228
YFL016C	MDJ1	co-chaperone activity	protein folding, proteolysis and peptidolysis	0.743609
YFL017C	GNA1	glucosamine 6-phosphate N-acetyltransferase activity	UDP-N-acetylglucosamine biosynthesis	0.681546
YFL018C	LPD1	dihydrolipoamide dehydrogenase activity	acetyl-CoA biosynthesis from pyruvate, glycine catabolism, isoleucine catabolism, leucine catabolism, serine biosynthesis, valine catabolism	0.789603
YFL019C		unknown	unknown	0.907026
YFL020C	PAU5	unknown	unknown	0.634681
YFL021W	GAT1	specific RNA polymerase II transcription factor activity, transcriptional activator activity	regulation of nitrogen utilization, transcription initiation from Pol II promoter	0.758403
YFL022C	FRS2	phenylalanine-tRNA ligase activity	phenylalanyl-tRNA aminoacylation	0.568183
YFL023W	BUD27	unknown	bud site selection	1.32303
YFL024C	EPL1	histone acetyltransferase activity	histone acetylation, regulation of transcription from Pol II promoter	0.70073
YFL025C	BST1	unknown	ER-associated protein catabolism, vesicle organization and biogenesis	1.2775
YFL026W	STE2	mating-type alpha-factor pheromone receptor activity	formation of a cell surface projection, response to pheromone during conjugation with cellular fusion	1.21563
YFL027C	GYP8	Rab GTPase activator activity	vesicle-mediated transport	1.15886
YFL028C	CAF16	ATP-binding cassette (ABC) transporter activity	regulation of transcription, DNA-dependent	0.928524
YFL029C	CAK1	protein kinase activity, meiosis, protein amino acid phosphorylation	cell cycle	0.866511
YFL030W	AGX1	alanine-glyoxylate aminotransferase activity	glyoxylate cycle	0.292201
YFL031W	HAC1	specific RNA polymerase II transcription factor activity	phospholipid metabolism, regulation of transcription from Pol II promoter, unfolded protein response, target gene transcriptional activation	0.877229
YFL032W		unknown	unknown	1.14956
YFL033C	RIM15	protein kinase activity	protein amino acid phosphorylation, regulation of meiosis, response to stress	1.02353
YFL034C-B	MOB2	protein kinase activator activity	establishment and/or maintenance of cell polarity (sensu Saccharomyces), exit from mitosis, protein amino acid phosphorylation	0.67021
YFL034W		unknown	unknown	1.16477
YFL036W	RPO41	DNA-directed RNA polymerase activity	mitochondrial genome maintenance, transcription from mitochondrial promoter	1.29594
YFL037W	TUB2	structural constituent of cytoskeleton	homologous chromosome segregation, mitotic chromosome segregation, nuclear migration (sensu Saccharomyces), nuclear migration during conjugation with cellular fusion	0.765504
YFL038C	YPT1	RAB small monomeric GTPase activity	ER to Golgi transport, protein complex assembly	0.660946
YFL039C	ACT1	structural constituent of cytoskeleton	apical bud growth, cell cycle dependent actin filament reorganization, cell wall organization and biogenesis, cytokinesis, endocytosis, establishment of cell polarity (sensu Saccharomyces), exocytosis, histone acetylation, isotropic bud growth, mitochondrion inheritance, mitotic spindle orientation, protein secretion, regulation of transcription from Pol II promoter, response to osmotic stress, s…	0.915325
YFL040W		unknown	unknown	0.920799
YFL041W	FET5	multicopper ferroxidase iron transport mediator activity	iron ion transport	0.834028
YFL042C		unknown	unknown	0.697393
YFL043C		unknown	unknown	0.525594
YFL044C		unknown	unknown	0.57655
YFL045C	SEC53	phosphomannomutase activity	protein-ER targeting	1.23189
YFL046W		unknown	unknown	0.941565
YFL047W	RGD2	Rho GTPase activator	small GTPase mediated signal transduction	0.881853
YFL048C	EMP47	unknown	ER to Golgi transport	1.08546
YFL049W		unknown	unknown	1.27635
YFL050C	ALR2	di-, tri-valent inorganic cation transporter activity	di-, tri-valent inorganic cation transport, magnesium ion transport	1.22449
YFL051C		unknown	unknown	1.08028
YFL052W		DNA binding	unknown	1.01518
YFL053W	DAK2	unknown	carbohydrate metabolism; stress response	0.727935
YFL054C		water channel	unknown	0.628993
YFL055W	AGP3	amino acid transporter activity	amino acid transport	0.737949
YFL056C	AAD6	benzyl alcohol dehydrogenase activity	aldehyde metabolism	0.580429
YFL057C	AAD16	benzyl alcohol dehydrogenase activity	aldehyde metabolism	0.737005
YFL058W	THI5	unknown	thiamin biosynthesis	0.783747
YFL059W	SNZ3	protein binding	pyridoxine metabolism, thiamin biosynthesis	0.339784
YFL060C	SNO3	imidazoleglycerol phosphate synthase activity	pyridoxine metabolism, thiamin biosynthesis	0.75875
YFL061W		unknown	unknown	0.518629
YFL067W		unknown	unknown	0.392539
YFL-TyA	TY2A			0.769379
YFR001W	LOC1	mRNA binding	ribosomal large subunit biogenesis	1.0164
YFR002W	NIC96	structural molecule activity	NLS-bearing substrate-nucleus import, mRNA-binding (hnRNP) protein-nucleus import, mRNA-nucleus export, nuclear pore organization and biogenesis, protein-nucleus export, protein-nucleus import, rRNA-nucleus export, ribosomal protein-nucleus import, snRNA-nucleus export, snRNP protein-nucleus import, tRNA-nucleus export	1.44635
YFR003C		unknown	unknown	0.602493
YFR004W	RPN11	endopeptidase activity	ubiquitin-dependent protein catabolism	0.820523
YFR005C	SAD1	pre-mRNA splicing factor activity	mRNA splicing	1.0869
YFR006W		unknown	unknown	1.0988
YFR007W		unknown	unknown	1.11793
YFR008W		unknown	unknown	1.00292
YFR009W	GCN20	unknown	regulation of translational elongation	1.24959
YFR010W	UBP6	ubiquitin-specific protease activity	protein deubiquitination	1.42301
YFR011C		unknown	unknown	1.89045
YFR012W	VAM7	unknown	unknown	0.922953
YFR013W	IOC3	protein binding activity	chromatin modeling	1.31548
YFR014C	CMK1	calmodulin-dependent protein kinase I activity	protein amino acid phosphorylation, signal transduction	0.834273
YFR015C	GSY1	glycogen (starch) synthase	glycogen metabolism	0.751855
YFR016C		unknown	unknown	0.920306
YFR017C		unknown	unknown	1.92929
YFR018C		unknown	unknown	1.00771
YFR019W	FAB1	1-phosphatidylinositol-3-phosphate 5-kinase activity	phospholipid metabolism, response to stress, vacuole organization and biogenesis	1.32845
YFR020W		unknown	unknown	0.938369
YFR021W	AUT10	unknown	autophagy, protein-vacuolar targeting, sporulation (sensu Saccharomyces), vacuolar protein processing/maturation	0.562955
YFR022W		unknown	unknown	0.805745
YFR023W	PES4	unknown	DNA dependent DNA replication	1.20158
YFR024C		unknown	unknown	0.638376
YFR024C-A	LSB3	unknown	unknown	0.55726
YFR025C	HIS2	histidinol-phosphatase activity	histidine biosynthesis	0.614085
YFR026C		unknown	unknown	1.82521
YFR027W	ECO1	acetyltransferase activity	DNA repair, DNA replication, sister chromatid cohesion	0.564905
YFR028C	CDC14	protein phosphatase activity	DNA dependent DNA replication, protein amino acid dephosphorylation, regulation of exit from mitosis	1.07393
YFR029W	PTR3	amino acid binding	chemosensory perception	0.606667
YFR030W	MET10	sulfite reductase (NADPH) activity	sulfate assimilation	1.46121
YFR031C	SMC2	AT DNA binding, * DNA secondary structure binding, adenosinetriphosphatase, double-stranded DNA binding	mitotic chromosome condensation, mitotic chromosome segregation	1.42398
YFR031C-A	RPL2A	structural constituent of ribosome	protein biosynthesis	0.675
YFR032C		unknown	unknown	0.77864
YFR032C-A	RPL29	structural constituent of ribosome	protein biosynthesis	0.412769
YFR033C	QCR6	ubiquinol-cytochrome c reductase	aerobic respiration, oxidative phosphorylation, ubiquinone to cytochrome c	0.635808
YFR034C	PHO4	transcription factor activity	cellular response to phosphate starvation, phosphate metabolism	0.540392
YFR035C		unknown	unknown	0.662944
YFR036W	CDC26	* protein binding, * ubiquitin-protein ligase	cyclin catabolism, mitotic chromosome segregation, mitotic metaphase/anaphase transition, mitotic spindle elongation, * ubiquitin-dependent protein catabolism	0.465672
YFR037C	RSC8	unknown	chromatin modeling	0.742763
YFR038W		helicase activity	unknown	1.30164
YFR039C		unknown	unknown	1.03068
YFR040W	SAP155	protein serine/threonine phosphatase activity	G1/S transition of mitotic cell cycle	0.919359
YFR041C		unknown	unknown	1.81631
YFR042W		unknown	unknown	1.19818
YFR043C		unknown	unknown	1.13694
YFR044C		unknown	unknown	0.565109
YFR045W		* transporter	* transport	1.18988
YFR046C		unknown	invasive growth, meiosis, protein processing	0.825857
YFR047C	BNA6	nicotinate-nucleotide pyrophosphorylase (carboxylating)	nicotinamide adenine dinucleotide biosynthesis	0.402197
YFR048W	RMD8	unknown	unknown	0.821746
YFR049W	YMR31	structural constituent of ribosome activity	* protein biosynthesis	0.903345
YFR050C	PRE4	endopeptidase activity	ubiquitin-dependent protein catabolism	0.783899
YFR051C	RET2	protein binding	ER to Golgi transport, retrograde (Golgi to ER) transport	0.681813
YFR052W	RPN12	proteasome endopeptidase activity	ubiquitin-dependent protein catabolism	1.34413
YFR053C	HXK1	hexokinase activity	fructose metabolism	1.01303
YFR054C		unknown	unknown	0.824561
YFR055W		cystathionine beta-lyase activity	copper ion homeostasis	0.321759
YFR056C		unknown	unknown	0.687824
YFR057W		unknown	unknown	1.37364
YGL001C	ERG26	C-3 sterol dehydrogenase (C-4 sterol decarboxylase) activity	ergosterol biosynthesis	0.349765
YGL002W	ERP6	unknown	secretory pathway	1.06601
YGL003C	CDH1	enzyme activator activity	cell cycle	0.767905
YGL004C	RPN14	unknown	unknown	0.869172
YGL005C	COD5	unknown	intra-Golgi transport	1.30177
YGL006W	PMC1	calcium-transporting ATPase	calcium ion homeostasis, calcium ion transport	1.01062
YGL007W		unknown	unknown	0.681194
YGL008C	PMA1	hydrogen-transporting two-sector ATPase activity	regulation of pH, proton transport	0.57991
YGL010W		unknown	unknown	0.955466
YGL011C	SCL1	proteasome endopeptidase activity	ubiquitin-dependent protein catabolism	1.22211
YGL012W	ERG4	delta24(24-1) sterol reductase activity	ergosterol biosynthesis	1.0071
YGL013C	PDR1	DNA binding activity, transcriptional activator activity	regulation of transcription from Pol II promoter, response to drug	1.24711
YGL014W	PUF4	mRNA binding activity	cell aging, mRNA catabolism, deadenylation-dependent, protein targeting	0.086376
YGL015C		unknown	unknown	1.44602
YGL016W	KAP122	protein carrier activity	protein-nucleus import, response to drug	1.20926
YGL017W	ATE1	arginyltransferase activity	protein modification, ubiquitin-dependent protein catabolism	0.713963
YGL018C	JAC1	* co-chaperone	aerobic respiration, iron-sulfur cluster assembly	0.72579
YGL019W	CKB1	protein kinase CK2 activity	G1/S transition of mitotic cell cycle, G2/M transition of mitotic cell cycle, cell ion homeostasis, establishment of cell polarity (sensu Saccharomyces), flocculation, protein amino acid phosphorylation, regulation of transcription from Pol I promoter, regulation of transcription from Pol III promoter, response to DNA damage	0.56117
YGL020C	MDM39	unknown	mitochondrion organization and biogenesis	0.803423
YGL021W	ALK1	unknown	unknown	1.02122
YGL022W	STT3	dolichyl-diphospho-oligosaccharide-protein glycosyltransferase activity	N-linked glycosylation	0.586758
YGL023C	PIB2	phosphatidylinositol binding	vesicle-mediated transport	0.467696
YGL025C	PGD1	RNA polymerase II transcription mediator activity	transcription from Pol II promoter	0.505868
YGL026C	TRP5	tryptophan synthase	tryptophan biosynthesis	0.638205
YGL027C	CWH41	mannosyl-oligosaccharide glucosidase (processing A-glucosidase I) activity	cell wall organization and biogenesis	0.495074
YGL028C	SCW11	glucan 1,3-beta-glucosidase	cytokinesis, completion of separation	0.686308
YGL029W	CGR1	unknown	rRNA processing, ribosome biogenesis	1.50254
YGL030W	RPL30	structural constituent of ribosome	mRNA splicing, protein biosynthesis, rRNA processing, * regulation of translation	1.99616
YGL031C	RPL24A	RNA binding, structural constituent of ribosome	protein biosynthesis	1.49878
YGL032C	AGA2	cell adhesion receptor	agglutination during conjugation with cellular fusion	0.987549
YGL033W	HOP2	unknown	synapsis	1.14498
YGL034C		unknown	unknown	1.84647
YGL035C	MIG1	specific RNA polymerase II transcription factor activity	glucose metabolism, regulation of transcription from Pol II promoter	0.606271
YGL036W	MTC2	unknown	unknown	1.27355
YGL037C	PNC1	nicotinamidase	chromatin silencing at ribosomal DNA (rDNA), chromatin silencing at telomere, nicotinate nucleotide biosynthesis, salvage pathway	0.524567
YGL038C	OCH1	alpha-1,6-mannosyltransferase activity, transferase activity, transferring glycosyl groups	N-linked glycoprotein maturation	1.26686
YGL039W		dihydrokaempferol 4-reductase activity	unknown	0.904204
YGL040C	HEM2	porphobilinogen synthase activity	heme biosynthesis	0.503875
YGL041C		unknown	unknown	1.10069
YGL042C		unknown	unknown	0.801694
YGL043W	DST1	positive transcription elongation factor activity	RNA elongation from Pol II promoter, meiotic recombination	0.876342
YGL044C	RNA15	* cleavage/polyadenylation specificity factor activity	mRNA cleavage, * mRNA polyadenylation	0.87826
YGL045W	RIM8	unknown	* invasive growth, * meiosis, protein processing	1.02587
YGL046W		unknown	unknown	0.65752
YGL047W		unknown	unknown	0.74818
YGL048C	RPT6	ATPase activity, endopeptidase activity	ubiquitin-dependent protein catabolism	0.852068
YGL049C	TIF4632	translation initiation factor activity	translational initiation	1.11238
YGL050W		unknown	unknown	1.16936
YGL051W	MST27	unknown	unknown	0.630569
YGL052W		unknown	unknown	0.840311
YGL053W	PRM8	unknown	conjugation with cellular fusion	0.888895
YGL054C	ERV14	unknown	ER to Golgi transport, axial budding, sporulation (sensu Saccharomyces)	1.37443
YGL055W	OLE1	stearoyl-CoA desaturase	fatty acid desaturation, mitochondrion inheritance	0.765308
YGL056C	SDS23	unknown		0.814681
YGL057C		unknown	unknown	0.960567
YGL058W	RAD6	* ubiquitin conjugating enzyme	DNA repair, ubiquitin-dependent protein catabolism	1.00421
YGL059W		protein kinase activity	unknown	1.44402
YGL060W		unknown	unknown	1.00064
YGL061C	DUO1	structural constituent of cytoskeleton	mitotic spindle assembly (sensu Saccharomyces)	0.831689
YGL062W	PYC1	pyruvate carboxylase	NADPH regeneration, gluconeogenesis	0.980441
YGL063W	PUS2	pseudouridylate synthase activity	tRNA modification	0.284431
YGL064C	MRH4	RNA helicase activity	ribosome biogenesis	1.1077
YGL065C	ALG2	glycolipid mannosyltransferase activity	oligosaccharide-lipid intermediate assembly	1.10574
YGL066W	SGF73	unknown	histone acetylation	0.758052
YGL067W	NPY1	NAD diphosphatase activity	NADH metabolism	1.40101
YGL068W		unknown	unknown	0.728136
YGL069C		unknown	unknown	0.566957
YGL070C	RPB9	DNA-directed RNA polymerase II activity	transcription from Pol II promoter	0.790758
YGL071W	RCS1	transcription factor	high affinity iron transport, * positive regulation of transcription from Pol II promoter	1.07902
YGL072C		unknown	unknown	0.637043
YGL073W	HSF1	transcription factor activity	regulation of transcription from Pol II promoter, response to heat, response to stress	0.880075
YGL074C		unknown	unknown	0.668415
YGL075C	MPS2	structural constituent of cytoskeleton	mitotic anaphase, spindle pole body duplication (sensu Saccharomyces)	1.22498
YGL076C	RPL7A	structural constituent of ribosome	protein biosynthesis	1.40659
YGL077C	HNM1	choline transporter activity, choline transport	transport	0.898112
YGL078C	DBP3	ATP dependent RNA helicase activity, *	* 35S primary transcript processing, ribosomal large subunit assembly and maintenance	1.15672
YGL079W		unknown	unknown	0.778288
YGL080W		unknown	unknown	0.890417
YGL081W		unknown	unknown	0.917479
YGL082W		unknown	unknown	0.983711
YGL083W	SCY1	unknown	unknown	1.15243
YGL084C	GUP1	glycerol transporter activity	glycerol catabolism, glycerol transport	1.22053
YGL085W		unknown	unknown	1.08631
YGL086W	MAD1	unknown	mitotic spindle checkpoint, nucleocytoplasmic transport	1.15554
YGL087C	MMS2	ubiquitin conjugating enzyme	DNA repair, ubiquitin-dependent protein catabolism	1.15619
YGL088W		unknown	unknown	0.714378
YGL089C	MFAlpha2	No en SGD	mating	0.276517
YGL090W	LIF1	structural molecule activity	double-strand break repair via nonhomologous end-joining	1.51383
YGL091C	NBP35	ATPase activity	unknown	0.654151
YGL092W	NUP145	structural molecule activity	NLS-bearing substrate-nucleus import, mRNA-binding (hnRNP) protein-nucleus import, mRNA-nucleus export, nuclear pore organization and biogenesis, protein-nucleus export, protein-nucleus import, rRNA-nucleus export, ribosomal protein-nucleus import, snRNA-nucleus export, snRNP protein-nucleus import, tRNA splicing, tRNA-nucleus export	1.32415
YGL093W	SPC105	structural constituent of cytoskeleton	microtubule nucleation	0.926391
YGL094C	PAN2	poly(A)-specific ribonuclease activity	mRNA processing, post-replication repair	1.85794
YGL095C	VPS45	chaperone activity	Golgi to vacuole transport, osmoregulation, protein complex assembly, vacuole organization and biogenesis	1.39629
YGL096W	TOS8	transcription factor activity	unknown	1.28081
YGL097W	SRM1	signal transducer activity	rRNA-nucleus export, ribosome nucleus export	0.707592
YGL098W	USE1	unknown	unknown	0.992462
YGL099W	LSG1	unknown	conjugation with cellular fusion, sporulation (sensu Saccharomyces)	1.03051
YGL100W	SEH1	structural molecule activity	NLS-bearing substrate-nucleus import, mRNA-binding (hnRNP) protein-nucleus import, mRNA-nucleus export, nuclear pore organization and biogenesis, protein-nucleus export, rRNA-nucleus export, ribosomal protein-nucleus import, snRNA-nucleus export, snRNP protein-nucleus import, tRNA-nucleus export	0.639668
YGL101W		unknown	unknown	0.901617
YGL102C		unknown	unknown	0.777087
YGL103W	RPL28	RNA binding, structural constituent of ribosome	protein biosynthesis	1.01834
YGL104C	VPS73	unknown	protein-vacuolar targeting	0.845793
YGL105W	ARC1	tRNA binding	amino acid activation, tRNA-nucleus export	0.658128
YGL106W	MLC1	microfilament motor	* apical bud growth, cytokinesis, * endocytosis, establishment of cell polarity (sensu Saccharomyces), isotropic bud growth, * mitochondrion inheritance, vacuole inheritance, vesicle-mediated transport	0.355444
YGL107C	RMD9	unknown	unknown	0.970281
YGL108C		unknown	unknown	0.824214
YGL109W		unknown	unknown	0.766368
YGL110C	CUE3	unknown	unknown	1.1642
YGL111W	NSA1	unknown	ribosomal large subunit biogenesis	1.0616
YGL112C	TAF6	general RNA polymerase II transcription factor activity	* G1-specific transcription in mitotic cell cycle, chromatin modification, establishment and/or maintenance of chromatin architecture, * histone acetylation, protein amino acid acetylation, transcription initiation from Pol II promoter	0.861446
YGL113W	SLD3	chromatin binding	DNA replication initiation, DNA unwinding	1.03686
YGL114W		unknown	unknown	0.689657
YGL115W	SNF4	protein kinase activator	peroxisome organization and biogenesis, regulation of transcription from Pol II promoter	0.800208
YGL116W	CDC20	enzyme activator activity	cyclin catabolism, mitotic chromosome segregation, mitotic metaphase/anaphase transition, mitotic spindle elongation, ubiquitin-dependent protein catabolism	1.0174
YGL117W		unknown	unknown	1.02934
YGL118C		unknown	unknown	1.19512
YGL119W	ABC1	chaperone activity	oxidative phosphorylation, ubiquinone to cytochrome c	1.10748
YGL121C	GPG1	signal transducer	signal transduction	0.813138
YGL122C	NAB2	poly(A) binding	poly(A)+ mRNA-nucleus export	0.538639
YGL123W	RPS2	structural constituent of ribosome	protein biosynthesis, regulation of translational fidelity	0.544109
YGL124C	MON1	unknown	protein-vacuolar targeting	0.838004
YGL125W	MET13	methylenetetrahydrofolate reductase (NADPH) activity, structural constituent of ribosome	methionine metabolism, protein biosynthesis, sulfur amino acid biosynthesis	0.699152
YGL126W	SCS3	unknown	phospholipid metabolism	0.0749912
YGL127C	SOH1	unknown	DNA repair, transcription from Pol II promoter	0.621707
YGL128C	CWC23	unknown	unknown	0.702308
YGL129C	RSM23	structural constituent of ribosome	protein biosynthesis	1.26392
YGL130W	CEG1	mRNA guanylyltransferase activity	mRNA capping	1.10478
YGL131C		unknown	unknown	1.42789
YGL132W		unknown	unknown	0.956948
YGL133W	ITC1	unknown	chromatin modeling, negative regulation of transcription from Pol II promoter by pheromones	1.15737
YGL134W	PCL10	cyclin-dependent protein kinase, regulator activity	regulation of glycogen biosynthesis, regulation of glycogen catabolism	1.02379
YGL135W	RPL1B	* structural constituent of ribosome	protein biosynthesis	0.737016
YGL136C	MRM2	rRNA (uridine-2'-O-)-methyltransferase	rRNA modification	0.935462
YGL137W	SEC27	unknown	ER to Golgi transport, retrograde (Golgi to ER) transport	0.970868
YGL138C		unknown	unknown	1.07247
YGL139W		unknown	unknown	1.18656
YGL140C		unknown	unknown	1.33463
YGL141W	HUL5	* ubiquitin-protein ligase	protein monoubiquitination, protein polyubiquitination	0.737045
YGL142C	GPI10	unknown	GPI anchor biosynthesis	1.0118
YGL143C	MRF1	translation release factor activity	protein biosynthesis, translational termination	0.717654
YGL144C	ROG1	lipase	* lipid metabolism	1.00925
YGL145W	TIP20	unknown	retrograde (Golgi to ER) transport	1.03534
YGL146C		unknown	unknown	0.618536
YGL147C	RPL9A	* structural constituent of ribosome	* protein biosynthesis	0.992763
YGL148W	ARO2	chorismate synthase activity	aromatic amino acid family biosynthesis	0.238913
YGL149W		unknown	unknown	0.725547
YGL150C	INO80	ATPase activity	DNA repair, chromatin modeling, transcription from Pol II promoter	1.21187
YGL151W	NUT1	unknown	regulation of transcription from Pol II promoter	1.44079
YGL152C		unknown	unknown	0.764584
YGL153W	PEX14	protein binding activity	protein-peroxisome targeting	0.542333
YGL154C	LYS5	phosphopantetheinyltransferase activity	lysine biosynthesis, aminoadipic pathway	0.924073
YGL155W	CDC43	protein geranylgeranyltransferase activity, signal transducer activity	calcium ion homeostasis, establishment of cell polarity (sensu Saccharomyces), protein amino acid geranylgeranylation, small GTPase mediated signal transduction	1.05281
YGL156W	AMS1	alpha-mannosidase activity	carbohydrate metabolism	1.27881
YGL157W		dihydrokaempferol 4-reductase activity	unknown	0.829412
YGL158W	RCK1	protein serine/threonine kinase	protein amino acid phosphorylation, regulation of meiosis	1.1707
YGL159W		unknown	unknown	1.3044
YGL160W		oxidoreductase activity	unknown	1.07422
YGL161C	YIP5	RAB interactor	unknown	0.557515
YGL162W	SUT1	* specific RNA polymerase II transcription factor activity	regulation of transcription from Pol II promoter, sterol transport	0.870084
YGL163C	RAD54	DNA dependent adenosinetriphosphatase activity, DNA supercoiling activity	NOT involved in double-strand break repair via break-induced replication, NOT involved in double-strand break repair via single-strand annealing, double-strand break repair via synthesis-dependent strand annealing, heteroduplex formation, telomerase-independent telomere maintenance	1.23846
YGL164C	YRB30	enzyme regulator activity, protein binding activity	unknown	0.970166
YGL165C		unknown	unknown	0.723815
YGL166W	CUP2	ligand-regulated transcription factor	response to copper, transcription initiation from Pol II promoter	0.650907
YGL167C	PMR1	calcium-transporting ATPase activity	secretory pathway	1.469
YGL168W		unknown	unknown	1.79295
[truncated: 3,969 more rows]
