# Supplementary material for: The Sas3p and Gcn5p histone acetyltransferases are recruited to similar genes
Source: Genome Biol. 2007 Jun 20;8(6):R119. doi: 10.1186/gb-2007-8-6-r119 (PMC2394765; doi:10.1186/gb-2007-8-6-r119)
Supplement: Additional data file 5 — The binding ratio was calculated as the ratio of chromatin-immunoprecipitated signals between the epitope-tagged strain and the un-tagged parent, using the same antibodies. [file gb-2007-8-6-r119-S5.xls]

## Sheet: Hoja1
ORF name	Gene name	Molecular function	Biological Process	Bindinf ratio (nut1-ha/wt)
YAL001C	TFC3	RNA polymerase III transcription factor	transcription initiation from Pol III promoter	1.32094
YAL002W	VPS8	unknown	late endosome to vacuole transport	1.2332
YAL003W	EFB1	translation elongation factor	translational elongation	0.713878
YAL004W		unknown	unknown	1.05308
YAL005C	SSA1	adenosinetriphosphatase activity, chaperone activity, heat shock protein activity	SRP-dependent, co-translational membrane targeting, translocation, * protein folding, * protein-nucleus import, translocation	1.02803
YAL007C	ERP2	unknown	ER to Golgi transport	0.829662
YAL008W	FUN14		unknown	0.82936
YAL009W	SPO7	unknown	meiosis, nuclear organization and biogenesis, sporulation (sensu Saccharomyces)	0.506734
YAL010C	MDM10	unknown	mitochondrial genome maintenance, mitochondrion inheritance, mitochondrion organization and biogenesis	1.09624
YAL011W	SWC1	unknown	unknown	0.766395
YAL012W	CYS3	cystathionine-gamma-lyase activity	cysteine metabolism, sulfur amino acid metabolism, transsulfuration	1.01063
YAL013W	DEP1	unknown	phospholipid metabolism, regulation of transcription from Pol II promoter	0.481666
YAL014C	SYN8	SNAP receptor activity	unknown	1.25099
YAL015C	NTG1	purine-specific oxidized base lesion DNA N-glycosylase activity, pyrimidine-specific oxidized base lesion DNA N-glycosylase activity	DNA repair, base-excision repair, AP site formation	0.856882
YAL016W	TPD3	protein phosphatase type 2A	actin filament organization, bud growth, mitotic spindle checkpoint, protein biosynthesis	0.739711
YAL017W	FUN31	protein serine/threonine kinase activity	hexose metabolism, protein amino acid phosphorylation	0.9765
YAL018C		unknown	unknown	0.708383
YAL019W	FUN30	unknown	chromosome organization and biogenesis (sensu Eukarya)	0.994556
YAL020C	ATS1	unknown	microtubule-based process	0.387937
YAL021C	CCR4	3'-5' exoribonuclease activity	poly(A) tail shortening, regulation of transcription from Pol II promoter	0.816947
YAL022C	FUN26	nucleoside transporter nucleoside transport	nucleoside transport	0.4561
YAL023C	PMT2	dolichyl-phosphate-mannose-protein mannosyltransferase activity	O-linked glycosylation	0.883043
YAL024C	LTE1	guanyl-nucleotide exchange factor activity	exit from mitosis	0.999296
YAL025C	MAK16	unknown	ribosomal large subunit biogenesis virus-host interaction	0.576887
YAL026C	DRS2	adenosinetriphosphatase activity, phospholipid-translocating ATPase activity	intracellular protein transport, post Golgi transport	0.924919
YAL027W		unknown	unknown	0.642811
YAL028W	FRT2		NO EN SGD	0.663344
YAL029C	MYO4	microfilament motor activity	mRNA localization, intracellular	1.11029
YAL030W	SNC1	v-SNARE	Golgi to plasma membrane transport, * endocytosis, non-selective vesicle fusion	0.97629
YAL031C	FUN21	unknown	unknown	1.0252
YAL032C	PRP45	transcriptional activator activity	positive regulation of transcription from Pol II promoter	0.566735
YAL033W	POP5	ribonuclease MRP activity, ribonuclease P activity	tRNA processing, rRNA processing	0.611363
YAL034C	FUN19	unknown	unknown	0.871886
YAL034W-A	MTW1	unknown	chromosome segregation	0.921449
YAL035W	FUN12	translation initiation factor activity	translational initiation	1.04486
YAL036C	FUN11	unknown	unknown	0.83088
YAL037C-B		unknown	unknown	1.00552
YAL037W		unknown	unknown	0.737703
YAL038W	CDC19	pyruvate kinase activity	glycolysis, pyruvate metabolism	1.1729
YAL039C	CYC3	holocytochrome c synthase activity	cytochrome c-heme linkage	0.688121
YAL040C	CLN3	cyclin-dependent protein kinase, intrinsic regulator activity	G1/S transition of mitotic cell cycle, regulation of CDK activity	1.1401
YAL041W	CDC24	Rho guanyl-nucleotide exchange factor activity, signal transducer activity	apical bud growth, cellular morphogenesis during conjugation with cellular fusion, chitin localization, establishment of cell polarity (sensu Saccharomyces), invasive growth, isotropic bud growth, pseudohyphal growth, signal transduction during conjugation with cellular fusion, small GTPase mediated signal transduction	0.978115
YAL042W	ERV46	unknown	ER to Golgi transport	0.594119
YAL043C	PTA1	cleavage/polyadenylation specificity factor activity	tRNA processing, mRNA polyadenylation, mRNA cleavage	0.735437
YAL044C	GCV3	glycine dehydrogenase (decarboxylating)	one-carbon compound metabolism	0.67448
YAL044W-A		unknown	unknown	0.56005
YAL045C		unknown	unknown	0.852809
YAL046C		unknown	unknown	0.449828
YAL047C	SPC72	structural constituent of cytoskeleton	microtubule nucleation, mitotic chromosome segregation, mitotic spindle elongation, nuclear migration (sensu Saccharomyces)	0.802562
YAL047W-A		unknown	unknown	0.834523
YAL048C		unknown	vesicle-mediated transport	0.794069
YAL049C		unknown	unknown	0.80688
YAL051W	OAF1	DNA binding activity, transcriptional activator activity	fatty acid metabolism, peroxisome organization and biogenesis, positive regulation of transcription	0.902654
YAL053W		unknown	unknown	1.08422
YAL054C	ACS1	acetate-CoA ligase	* acetate fermentation, acetyl-CoA biosynthesis	0.547055
YAL055W	PEX22	unknown	protein-peroxisome targeting	0.722416
YAL056W	GPB2	signal transducer activity	signal transduction	0.976598
YAL058W	CNE1	unknown	ER-associated protein catabolism	0.930143
YAL059W	ECM1	unknown	cell wall organization and biogenesis	0.710575
YAL060W	BDH1	(R,R)-butanediol dehydrogenase activity	butanediol fermentation	0.655023
YAL061W		oxidoreductase activity, acting on the CH-OH group of donors, NAD or NADP as acceptor	unknown	0.559847
YAL062W	GDH3	glutamate dehydrogenase activity	glutamate biosynthesis	0.656285
YAL064W-B		unknown	unknown	0.908937
YAL065C		unknown	unknown	0.562848
YAL066W		unknown	unknown	0.836339
YAL067C	SEO1	transporter activity	transport	0.928631
YAR002C-A	ERP1	unknown	ER to Golgi transport	0.679509
YAR002W	NUP60	structural constituent of nuclear pore	nucleocytoplasmic transport, protein-nucleus import, docking	0.868474
YAR003W	SWD1	chromatin binding activity, histone-lysine N-methyltransferase activity, transcriptional activator activity	chromatin silencing at telomere, histone methylation	0.811444
YAR007C	RFA1	damaged DNA binding, single-stranded DNA binding	DNA recombination, DNA replication, priming, DNA strand elongation, DNA unwinding, double-strand break repair, nucleotide-excision repair, postreplication repair	1.09605
YAR008W	SEN34	tRNA-intron endonuclease activity	tRNA splicing	1.00923
YAR009C		RNA-directed DNA polymerase, * peptidase, ribonuclease	unknown	0.954492
YAR010C		unknown	unknown	0.830615
YAR014C	BUD14	unknown	bud site selection, filamentous growth	0.854091
YAR015W	ADE1	phosphoribosylaminoimidazole-succinocarboxamide synthase	* purine base metabolism	0.684706
YAR018C	KIN3	protein kinase activity	chromosome segregation	1.00073
YAR019C	CDC15	protein kinase activity	cytokinesis, exit from mitosis, * protein amino acid phosphorylation	0.874991
YAR020C	PAU7	unknown	unknown	1.46346
YAR023C		unknown	unknown	0.978492
YAR027W	UIP3	unknown	unknown	1.0445
YAR028W		unknown	unknown	0.99505
YAR029W	FUN57	unknown	unknown	0.979349
YAR030C		unknown	unknown	1.14094
YAR031W	PRM9	unknown	conjugation with cellular fusion	0.746918
YAR033W	MST28	unknown	unknown	0.700166
YAR035W	YAT1	carnitine O-acetyltransferase	alcohol metabolism, carnitine metabolism	0.409698
YAR042W	SWH1	unknown	unknown	0.484197
YAR044W	OSH1	oxysterol binding activity, phosphatidylinositol binding activity	steroid biosynthesis	0.922349
YAR047C		unknown	unknown	1.23333
YAR050W	FLO1	cell adhesion molecule activity	flocculation	0.755874
YAR053W		unknown	unknown	0.905617
YAR060C		unknown	unknown	0.709324
YAR061W		unknown	unknown	1.44434
YAR062W		unknown	unknown	1.68856
YAR064W		unknown	unknown	0.885898
YAR068W		unknown	unknown	0.898236
YAR069C		unknown	unknown	1.20983
YAR070C		unknown	unknown	0.639773
YAR071W	PHO11	acid phosphatase activity	phosphate metabolism	1.19537
YAR073W	IMD1	IMP dehydrogenase activity	GTP biosynthesis	1.39462
YBL001C	ECM15	unknown	cell wall organization and biogenesis	1.00623
YBL002W	HTB2	DNA binding activity	chromatin assembly/disassembly	1.21193
YBL003C	HTA2	DNA binding activity	chromatin assembly/disassembly	0.958133
YBL004W		unknown	unknown	1.20727
YBL005W	PDR3	DNA binding activity, transcriptional activator activity	regulation of transcription from Pol II promoter, response to drug	0.928465
YBL006C		unknown	unknown	0.78557
YBL007C	SLA1	cytoskeletal protein binding activity	actin cortical patch assembly, actin filament organization, cell wall organization and biogenesis, endocytosis, polar budding	0.903683
YBL008W	HIR1	transcription co-repressor activity	regulation of transcription from Pol II promoter	0.924584
YBL009W		unknown	unknown	1.04771
YBL010C		unknown	unknown	0.870596
YBL011W	SCT1	glycerol-3-phosphate O-acyltransferase activity	phospholipid biosynthesis	0.906367
YBL012C		unknown	unknown	0.57837
YBL013W	FMT1	methionyl-tRNA formyltransferase activity	methionyl-tRNA aminoacylation, translational initiation	0.844976
YBL014C	RRN6	RNA polymerase I transcription factor activity	transcription from Pol I promoter	1.06671
YBL015W	ACH1	acetyl-CoA hydrolase	* acetate metabolism, * acetyl-CoA metabolism	0.479713
YBL016W	FUS3	MAP kinase activity	cell cycle arrest, protein amino acid phosphorylation, signal transduction during conjugation with cellular fusion	0.769145
YBL017C	PEP1	signal sequence binding	protein-vacuolar targeting, vacuolar transport	1.60636
YBL018C	POP8	ribonuclease MRP activity, ribonuclease P activity	tRNA processing, rRNA processing	0.968246
YBL019W	APN2	double-stranded DNA specific 3'-5' exodeoxyribonuclease, phosphodiesterase I	DNA repair	1.03454
YBL020W	RFT1	oligosaccharide transporter activity	N-linked glycosylation, oligosaccharide transport	1.15225
YBL021C	HAP3	transcriptional activator activity	transcription, regulation of carbohydrate metabolism	0.754567
YBL022C	PIM1	ATP-dependent peptidase activity	proteolysis and peptidolysis, response to heat	1.12092
YBL023C	MCM2	ATP dependent DNA helicase activity, chromatin binding activity	DNA replication initiation, DNA unwinding, pre-replicative complex formation and maintenance	0.966438
YBL024W	NCL1	tRNA (cytosine-5-)-methyltransferase	* tRNA methylation	1.07769
YBL025W	RRN10	RNA polymerase I transcription factor activity, ribosomal DNA (rDNA) binding activity	transcription from Pol I promoter	1.09291
YBL026W	LSM2	pre-mRNA splicing factor activity	mRNA splicing, rRNA processing	0.787501
YBL027W	RPL19B	structural constituent of ribosome	protein synthesis	0.76389
YBL028C		unknown	unknown	1.1735
YBL029C-A		unknown	unknown	0.709336
YBL029W		unknown	unknown	1.81212
YBL030C	PET9	ATP/ADP antiporter	ATP/ADP exchange	0.697801
YBL031W	SHE1	unknown	unknown	0.835272
YBL032W		mRNA binding activity	mRNA localization, intracellular, telomerase-dependent telomere maintenance	0.940564
YBL033C	RIB1	cyclohydrolase activity	vitamin B2 biosynthesis	0.665512
YBL034C	STU1	structural constituent of cytoskeleton	microtubule nucleation	1.28652
YBL035C	POL12	alpha DNA polymerase	DNA replication initiation, DNA replication, priming, lagging strand elongation	0.93367
YBL036C		unknown	unknown	0.863698
YBL037W	APL3	unknown	vesicle-mediated transport	1.18352
YBL038W	MRPL16	peptidyltransferase activity, structural constituent of ribosome	protein biosynthesis	0.715902
YBL039C	URA7	CTP synthase activity	CTP biosynthesis, phospholipid biosynthesis, pyrimidine base biosynthesis	1.31863
YBL040C	ERD2	HDEL receptor activity	protein-ER retention	0.738792
YBL041W	PRE7	endopeptidase activity	ubiquitin-dependent protein catabolism	0.910372
YBL042C	FUI1	uridine transporter	uridine transport	0.953208
YBL043W	ECM13	unknown	cell wall organization and biogenesis	0.551601
YBL044W		unknown	unknown	1.03012
YBL045C	COR1	ubiquinol-cytochrome c reductase activity	aerobic respiration	1.06912
YBL046W		unknown	unknown	0.905694
YBL047C	EDE1	unknown	endocytosis	1.06212
YBL048W		unknown	unknown	0.859101
YBL049W	MOH1	unknown	unknown	1.09848
YBL050W	SEC17	soluble NSF attachment protein activity	ER to Golgi transport	0.970951
YBL051C	PIN4	unknown	unknown	1.05328
YBL052C	SAS3	acetyltransferase activity	chromatin modification, chromatin silencing at HML and HMR (sensu Saccharomyces), chromatin silencing at telomere	1.38145
YBL053W		unknown	unknown	1.50151
YBL054W		unknown	unknown	1.39157
YBL055C		unknown	unknown	0.742935
YBL056W	PTC3	protein phosphatase type 2C activity	inactivation of MAPK (osmolarity sensing), protein amino acid dephosphorylation, regulation of CDK activity, cellular_component unknown	1.33387
YBL057C	PTH2	aminoacyl-tRNA hydrolase activity	* protein biosynthesis	0.742941
YBL058W	SHP1	unknown	glycogen metabolism, sporulation (sensu Saccharomyces)	0.631661
YBL059W		unknown	unknown	0.65115
YBL060W		unknown	unknown	0.936338
YBL061C	SKT5	enzyme activator	cell wall chitin biosynthesis, cytokinesis, response to osmotic stress	0.883195
YBL062W		unknown	unknown	1.22719
YBL063W	KIP1	microtubule motor activity, structural constituent of cytoskeleton	microtubule nucleation, mitotic anaphase B	1.09004
YBL064C	PRX1	thioredoxin peroxidase activity	regulation of redox homeostasis	0.87256
YBL065W		unknown	unknown	1.13105
YBL066C	SEF1	unknown	unknown	1.08588
YBL067C	UBP13	ubiquitin-specific protease	unknown	0.970298
YBL068W	PRS4	ribose-phosphate pyrophosphokinase activity	'de novo' IMP biosynthesis, 'de novo' pyrimidine base biosynthesis, histidine biosynthesis, purine salvage, tryptophan biosynthesis	0.941128
YBL069W	AST1	* protein transporter	protein-membrane targeting	0.753719
YBL070C		unknown	unknown	0.756695
YBL071C		unknown	unknown	0.853019
YBL071W-A	KTI11	unknown	G1 phase of mitotic cell cycle	0.729494
YBL072C	RPS8A	* structural constituent of ribosome activity	protein biosynthesis	0.970338
YBL073W		unknown	unknown	0.920335
YBL074C	AAR2	unknown	snRNP recycling	1.00023
YBL075C	SSA3	heat shock protein	SRP-dependent, co-translational membrane targeting, translocation, protein folding, response to stress	1.0047
YBL076C	ILS1	isoleucine-tRNA ligase activity	protein biosynthesis	1.08936
YBL077W		unknown	unknown	1.18643
YBL078C	AUT7	microtubule binding activity	autophagy, protein-vacuolar targeting	0.899871
YBL079W	NUP170	structural molecule activity	NLS-bearing substrate-nucleus import, chromosome segregation, mRNA-binding (hnRNP) protein-nucleus import, mRNA-nucleus export, nuclear pore organization and biogenesis, protein-nucleus export, protein-nucleus import, docking, rRNA-nucleus export, ribosomal protein-nucleus import, snRNA-nucleus export, snRNP protein-nucleus import, tRNA-nucleus export,	1.70893
YBL080C	PET112	unknown	* aerobic respiration, mitochondrion organization and biogenesis, protein biosynthesis	0.694733
YBL081W		unknown	unknown	0.99641
YBL082C	RHK1	alpha-1,3-mannosyltransferase activity	dolichol-linked oligosaccharide biosynthesis, protein amino acid glycosylation	0.529181
YBL083C		unknown	unknown	1.03724
YBL085W	BOI1	phospholipid binding activity,	Rho protein signal transduction, establishment of cell polarity (sensu Saccharomyces)	1.57741
YBL086C			unknown	1.50768
YBL087C	RPL23A	structural constituent of ribosome	protein biosynthesis	0.692255
YBL088C	TEL1	inositol/phosphatidylinositol kinase activity	response to DNA damage, telomerase-dependent telomere maintenance	0.795515
YBL089W	AVT5	transporter	* transport	0.892796
YBL090W	MRP21	structural constituent of ribosome	protein biosynthesis	0.753847
YBL091C	MAP2	methionyl aminopeptidase activity	proteolysis and peptidolysis	0.790191
YBL091C-A		unknown	unknown	0.482695
YBL092W	RPL32	structural constituent of ribosome	protein biosynthesis	1.19785
YBL093C	ROX3	RNA polymerase II transcription mediator	transcription from Pol II promoter	0.671967
YBL094C		unknown	unknown	0.82368
YBL095W		unknown	unknown	0.776708
YBL096C		unknown	unknown	0.849946
YBL097W	BRN1	unknown	mitotic chromosome condensation, mitotic chromosome segregation	1.14967
YBL098W	BNA4	kynurenine 3-monooxygenase activity	nicotinamide adenine dinucleotide biosynthesis	1.21798
YBL099W	ATP1	* hydrogen-transporting two-sector ATPase	* ATP synthesis coupled proton transport	0.686207
YBL100C		unknown	unknown	0.67071
YBL101C	ECM21	unknown	cell wall organization and biogenesis	1.06643
YBL102W	SFT2	unknown	Golgi to endosome transport	0.572029
YBL103C	RTG3	specific RNA polymerase II transcription factor	transcription initiation from Pol II promoter	0.9147
YBL104C		unknown	unknown	0.960497
YBL105C	PKC1	* protein kinase C	cell wall organization and biogenesis, protein amino acid phosphorylation, protein kinase cascade, signal transduction	0.945717
YBL106C	SRO77	unknown	Golgi to plasma membrane transport, exocytosis	0.925857
YBL107C		unknown	unknown	0.951776
YBR001C	NTH2	alpha,alpha-trehalase activity	response to stress, trehalose catabolism	0.994731
YBR002C	RER2	prenyltransferase activity	dolichol biosynthesis, protein amino acid glycosylation	0.922797
YBR003W	COQ1	trans-hexaprenyltranstransferase activity	ubiquinone metabolism	1.07055
YBR004C		unknown	unknown	1.05014
YBR005W				1.17463
YBR006W	UGA2	succinate-semialdehyde dehydrogenase (NAD(P)+) activity	glutamate catabolism, response to oxidative stress	0.746164
YBR007C		unknown	unknown	0.999807
YBR008C	FLR1	multidrug transporter	* response to toxin	0.852223
YBR009C	HHF1	DNA binding activity	chromatin assembly/disassembly	1.21972
YBR010W	HHT1	DNA binding activity	chromatin assembly/disassembly	1.07652
YBR011C	IPP1	inorganic diphosphatase activity	phosphate metabolism	0.961667
YBR012C		unknown	unknown	1.2325
YBR013C		unknown	unknown	0.779564
YBR014C		unknown	unknown	1.21458
YBR015C	MNN2	alpha-1,2-mannosyltransferase activity	protein amino acid glycosylation	1.33431
YBR016W		unknown	response to dessication	1.24017
YBR017C	KAP104	nuclear localization sequence binding activity	mRNA-binding (hnRNP) protein-nucleus import, protein-nucleus import	0.985037
YBR018C	GAL7	UTP-hexose-1-phosphate uridylyltransferase activity	galactose metabolism	0.972025
YBR019C	GAL10	unknown	* galactose metabolism	0.903768
YBR020W	GAL1	galactokinase	galactose metabolism	0.753388
YBR021W	FUR4	uracil permease activity	uracil transport	0.892707
YBR022W		hydrolase activity	unknown	0.902933
YBR023C	CHS3	chitin synthase activity	cell wall chitin biosynthesis, cytokinesis, response to osmotic stress	1.21535
YBR024W	SCO2	unknown	copper ion transport	0.749362
YBR025C		unknown	unknown	0.892135
YBR026C	ETR1	enoyl-[acyl-carrier protein] reductase activity	aerobic respiration, fatty acid biosynthesis	1.10742
YBR027C		unknown	unknown	0.893633
YBR028C		unknown	unknown	1.00453
YBR029C	CDS1	phosphatidate cytidylyltransferase activity	phosphatidylglycerol biosynthesis, phosphatidylserine metabolism	0.795267
YBR030W		unknown	phospholipid metabolism	0.907212
YBR031W	RPL4A	structural constituent of ribosome	protein biosynthesis	0.820077
YBR032W		unknown	unknown	1.05298
YBR033W	EDS1	unknown	unknown	1.0294
YBR034C	HMT1	protein-arginine N-methyltransferase activity	mRNA-nucleus export, peptidyl-arginine modification	0.918672
YBR035C	PDX3	pyridoxamine-phosphate oxidase activity	fatty acid metabolism	0.767124
YBR036C	CSG2	unknown	calcium ion homeostasis	0.926449
YBR037C	SCO1	unknown	* copper ion transport, * protein complex assembly	0.753988
YBR038W	CHS2	chitin synthase activity	cytokinesis, response to osmotic stress	0.873018
YBR039W	ATP3	hydrogen-transporting two-sector ATPase	ATP synthesis coupled proton transport	0.825783
YBR040W	FIG1	cytogamy	cellular morphogenesis during conjugation with cellular fusion	1.04589
YBR041W	FAT1	long-chain fatty acid transporter activity, long-chain-fatty-acid-CoA-ligase activity	lipid transport, very-long-chain fatty acid metabolism	1.05108
YBR042C		acyltransferase activity	phospholipid biosynthesis	0.98049
YBR043C	AQR2	unknown	unknown	0.897907
YBR044C	TCM62	chaperone activity	protein complex assembly	1.04257
YBR045C	GIP1	protein phosphatase 1 binding activity	spore wall assembly (sensu Saccharomyces)	0.808974
YBR046C	ZTA1	unknown	unknown	0.87514
YBR047W		unknown	unknown	1.29052
YBR048W	RPS11B	structural constituent of ribosome activity	protein biosynthesis, * regulation of translational fidelity, ribosomal small subunit assembly and maintenance	1.06746
YBR049C	REB1	Pol I transcription termination factor activity, RNA polymerase II transcription factor activity,	regulation of transcription from Pol II promoter, transcription termination from Pol I promoter	0.938666
YBR050C	REG2	protein phosphatase type 1 activity	cell growth and/or maintenance, negative regulation of transcription from Pol II promoter	0.775717
YBR051W		unknown	unknown	0.904065
YBR052C		unknown	unknown	0.999293
YBR053C		unknown	unknown	0.770261
YBR054W	YRO2	unknown	unknown	0.806719
YBR055C	PRP6	pre-mRNA splicing factor activity	mRNA splicing	0.905781
YBR056W		unknown	unknown	1.00734
YBR057C	MUM2	unknown	premeiotic DNA synthesis	1.1786
YBR058C	UBP14	ubiquitin-specific protease activity	protein deubiquitination	1.03153
YBR059C	AKL1	protein kinase activity	unknown	0.949628
YBR060C	ORC2	DNA replication origin binding	DNA replication initiation, chromatin silencing at HML and HMR (sensu Saccharomyces), pre-replicative complex formation and maintenance	1.01584
YBR061C	TRM7	tRNA methyltransferase activity	tRNA methylation, protein biosynthesis	0.673062
YBR062C		unknown	unknown	0.922028
YBR063C		unknown	unknown	1.92103
YBR064W		unknown	unknown	1.40406
YBR065C	ECM2	unknown	cell wall organization and biogenesis	1.04484
YBR066C	NRG2	transcriptional repressor	invasive growth	0.733663
YBR067C	TIP1	lipase activity, structural constituent of cell wall	cell wall organization and biogenesis	0.887914
YBR068C	BAP2	amino acid transporter activity	amino acid transport	1.00701
YBR069C	TAT1	amino acid transporter activity	amino acid transport	1.28155
YBR070C	SAT2	unknown	unknown	0.894014
YBR071W		unknown	unknown	0.960709
YBR072W	HSP26	heat shock protein	protein folding, response to stress	0.717672
YBR073W	RDH54	DNA dependent ATPase activity, DNA supercoiling activity	double-strand break repair via break-induced replication, heteroduplex formation, meiotic recombination	0.95139
YBR074W		unknown	unknown	1.06619
YBR075W		unknown	unknown	1.36277
YBR076W	ECM8	unknown	cell wall organization and biogenesis	1.16995
YBR077C		unknown	unknown	0.981842
YBR078W	ECM33	unknown	cell wall organization and biogenesis	0.777668
YBR079C	RPG1	translation initiation factor activity	translational initiation	0.965022
YBR081C	SPT7	structural molecule activity	chromatin modification, conjugation with cellular fusion, histone acetylation	0.912664
YBR082C	UBC4	ubiquitin conjugating enzyme activity, protein monoubiquitination, protein polyubiquitination, response to stress, sporulation (sensu Saccharomyces)	protein degradation, ubiquitin-mediated	0.854302
YBR083W	TEC1	specific RNA polymerase II transcription factor activity	positive regulation of transcription from Pol II promoter, pseudohyphal growth	1.1575
YBR084C-A	RPL19A	structural constituent of ribosome	protein biosynthesis	1.14031
YBR084W	MIS1	formate-tetrahydrofolate ligase activity, methenyltetrahydrofolate cyclohydrolase activity, methylenetetrahydrofolate dehydrogenase (NADP+) activity	conversion of met-tRNAf to fmet-tRNA, nucleobase, nucleoside, nucleotide and nucleic acid metabolism	0.967911
YBR085W	AAC3	ATP/ADP antiporter	ATP/ADP exchange	1.6745
YBR086C	IST2	unknown	response to osmotic stress	1.06671
YBR087W	RFC5	DNA clamp loader activity	leading strand elongation, mismatch repair, * sister chromatid cohesion	0.970071
YBR088C	POL30	DNA polymerase processivity factor activity	base-excision repair, lagging strand elongation, leading strand elongation, mismatch repair, mutagenesis, nucleotide-excision repair, post-replication repair	1.03641
YBR089W		unknown	unknown	1.29489
YBR090C	NHP6B	unknown	unknown	0.730071
YBR091C	MRS5	protein transporter activity	mitochondrial translocation	0.865149
YBR092C	PHO3	acid phosphatase activity	thiamin transport	0.745241
YBR093C	PHO5	acid phosphatase activity	cellular response to phosphate starvation, phosphate metabolism	1.11947
YBR094W		unknown	unknown	1.21496
YBR095C	RXT2	unknown	conjugation with cellular fusion, invasive growth	0.882965
YBR096W		unknown	unknown	0.776513
YBR097W	VPS15	protein serine/threonine kinase activity	protein amino acid phosphorylation, protein-Golgi retention, * vacuolar transport, protein-vacuolar targeting	0.954577
YBR098W	MMS4	endonuclease activity, transcription co-activator activity	DNA repair, meiotic recombination	0.89377
YBR099C		unknown	unknown	1.55207
YBR101C	FES1	adenyl-nucleotide exchange factor activity	protein biosynthesis	1.19136
YBR102C	EXO84	unknown	Golgi to plasma membrane transport, cytokinesis, establishment of cell polarity (sensu Saccharomyces), mRNA splicing, non-selective vesicle docking, non-selective vesicle fusion, polar budding	1.15616
YBR103W	SIF2	* NAD-dependent histone deacetylase, NAD-independent histone deacetylase	chromatin silencing at telomere, histone deacetylation, negative regulation of meiosis, negative regulation of transcription from Pol II promoter	0.846703
YBR104W	YMC2	transporter activity	transport	1.02368
YBR105C	VID24	unknown	vesicle-mediated transport	0.859716
YBR106W	PHO88	phosphate transporter	phosphate transport	0.904767
YBR107C	IML3	unknown	chromosome segregation	0.785837
YBR108W		unknown	unknown	0.771924
YBR109C	CMD1	calcium ion binding activity	budding, cytoskeleton organization and biogenesis, mitosis	0.806851
YBR110W	ALG1	beta-1,4-mannosyltransferase activity	N-linked glycosylation	0.836494
YBR111C	YSA1	phosphoribosyl-ATP diphosphatase activity	unknown	0.829774
YBR112C	CYC8	general transcriptional repressor activity, transcription co-activator activity	negative regulation of transcription	1.19736
YBR113W		unknown	unknown	0.846537
YBR114W	RAD16	DNA dependent ATPase activity	nucleotide-excision repair, DNA damage recognition	1.01019
YBR116C		unknown	unknown	1.03848
YBR117C	TKL2	transketolase	pentose-phosphate shunt	0.75707
YBR118W	TEF2	translation elongation factor activity	translational elongation	0.87214
YBR119W	MUD1	RNA binding	mRNA splicing	0.738737
YBR120C	CBP6	unknown	protein biosynthesis	0.923583
YBR121C	GRS1	glycine-tRNA ligase	glycyl-tRNA aminoacylation, transcription termination	0.999756
YBR122C	MRPL36	structural constituent of ribosome	protein biosynthesis	0.990829
YBR123C	TFC1	RNA polymerase III transcription factor	transcription initiation from Pol III promoter	1.10514
YBR124W		unknown	unknown	0.951742
YBR125C	PTC4	protein phosphatase type 2C activity	unknown	1.44025
YBR126C	TPS1	alpha,alpha-trehalose-phosphate synthase (UDP-forming) activity	carbohydrate metabolism, response to stress	0.753428
YBR127C	VMA2	hydrogen-transporting two-sector ATPase	vacuolar acidification	0.831991
YBR128C	APG14	unknown	autophagy	0.857605
YBR129C	OPY1	unknown	conjugation with cellular fusion	0.836704
YBR130C	SHE3	mRNA binding activity	mRNA localization, intracellular	0.932258
YBR131W	CCZ1	guanyl-nucleotide exchange factor	autophagic vacuole fusion, * autophagy, vacuolar transport	1.03465
YBR132C	AGP2	hydrogen:amino acid symporter activity	fatty acid metabolism, response to osmotic stress	1.27554
YBR133C	HSL7	protein-arginine N-methyltransferase activity	G2/M transition of mitotic cell cycle, regulation of cell cycle	0.900737
YBR134W		unknown	unknown	0.951317
YBR135W	CKS1	unknown	regulation of cell cycle	1.13904
YBR136W	MEC1	inositol/phosphatidylinositol kinase activity	DNA damage checkpoint, DNA recombination, DNA replication checkpoint, meiotic recombination, nucleobase, nucleoside, nucleotide and nucleic acid metabolism	0.837137
YBR137W		unknown	unknown	0.998475
YBR138C	HDR1	unknown	unknown	1.14624
YBR139W		* carboxypeptidase C	unknown	0.860222
YBR140C	IRA1	Ras GTPase activator activity	RAS protein signal transduction, * sporulation (sensu Saccharomyces)	0.98748
YBR141C		unknown	unknown	1.03143
YBR142W	MAK5	ATP dependent RNA helicase activity	rRNA processing, ribosomal large subunit assembly and maintenance	1.08343
YBR143C	SUP45	translation release factor activity, codon specific	translational termination	1.13894
YBR144C		unknown	unknown	0.951158
YBR145W	ADH5	alcohol dehydrogenase activity	alcohol metabolism	0.70732
YBR146W	MRPS9	structural constituent of ribosome	protein biosynthesis	0.936989
YBR147W		unknown	unknown	0.934939
YBR148W	YSW1	unknown	unknown	1.12529
YBR149W	ARA1	D-arabinose 1-dehydrogenase [NAD(P)] activity	carbohydrate metabolism	0.881592
YBR150C	TBS1	unknown	unknown	1.2258
YBR151W	APD1	unknown	unknown	0.759034
YBR152W	SPP381	unknown	mRNA splicing	0.774468
YBR153W	RIB7	diaminohydroxyphosphoribosylaminopyrimidine deaminase activity	vitamin B2 biosynthesis	0.733955
YBR154C	RPB5	DNA-directed RNA polymerase I activity, DNA-directed RNA polymerase II activity, DNA-directed RNA polymerase III activity	transcription from Pol I promoter, transcription from Pol II promoter, transcription from Pol III promoter	0.917574
YBR155W	CNS1	chaperone activity	protein folding	1.63828
YBR156C	SLI15	protein kinase activator	chromosome segregation, protein amino acid phosphorylation	0.996344
YBR157C	ICS2	unknown	unknown	0.991543
YBR158W	AMN1	unknown	unknown	0.664156
YBR159W		ketoreductase activity	fatty acid elongation	1.39291
YBR160W	CDC28	cyclin-dependent protein kinase	G1/S transition of mitotic cell cycle, G2/M transition of mitotic cell cycle, S phase of mitotic cell cycle, * protein amino acid phosphorylation, * regulation of cell cycle, * regulation of meiosis	1.11108
YBR161W		transferase activity, transferring glycosyl groups	unknown	1.37804
YBR162C	TOS1	unknown	unknown	0.999388
YBR162W-A	YSY6	unknown	protein secretion	1.58684
YBR163W	DEM1	unknown	unknown	1.13747
YBR164C	ARL1	small monomeric GTPase activity	protein-vacuolar targeting, * vesicle-mediated transport	0.967524
YBR165W	UBS1	unknown	protein ubiquitination, protein-nucleus export	0.81473
YBR166C	TYR1	prephenate dehydrogenase activity	tyrosine metabolism	0.83836
YBR167C	POP7	ribonuclease MRP activity, ribonuclease P activity	rRNA and tRNA processing	0.800752
YBR168W		unknown	unknown	0.827617
YBR169C	SSE2	heat shock protein	* protein folding	0.978074
YBR170C	NPL4	protein binding, structural molecule activity	NLS-bearing substrate-nucleus import, mRNA-binding (hnRNP) protein-nucleus import, mRNA-nucleus export, nuclear membrane organization and biogenesis, nuclear pore organization and biogenesis, protein-nucleus export, protein-nucleus import, rRNA-nucleus export, ribosomal protein-nucleus import, snRNA-nucleus export, snRNP protein-nucleus import, tRNA-nucleus export	1.52898
YBR171W	SEC66	endoplasmic reticulum receptor	SRP-dependent, co-translational membrane targeting, translocation	1.19934
YBR172C	SMY2	unknown	cytoskeleton organization and biogenesis	1.11743
YBR173C	UMP1	chaperone activity, proteasome activator activity	protein catabolism	0.910853
YBR174C		unknown	unknown	0.83794
YBR175W	SWD3	chromatin binding, * histone-lysine N-methyltransferase	chromatin silencing at telomere, * histone methylation	0.854095
YBR176W	ECM31	3-methyl-2-oxobutanoate hydroxymethyltransferase	pantothenate biosynthesis	0.809018
YBR177C	EHT1	unknown	lipid metabolism	0.980839
YBR178W		unknown	unknown	0.825795
YBR179C	FZO1	GTPase activity	mitochondrion organization and biogenesis	1.06256
YBR180W	DRT1	amine/polyamine transporter activity, multidrug transporter activity	amine/polyamine transport, spore wall assembly (sensu Saccharomyces)	1.06863
YBR181C	RPS6B	structural constituent of ribosome	protein biosynthesis	1.32351
YBR182C	SMP1	DNA bending activity, transcription factor activity	positive regulation of transcription from Pol II promoter	1.01144
YBR183W	YPC1	ceramidase activity	ceramide metabolism	0.741599
YBR184W		unknown	unknown	0.915535
YBR185C	MBA1	unknown	aerobic respiration, inner mitochondrial membrane organization and biogenesis	0.764122
YBR186W	PCH2	unknown	* regulation of meiosis	0.881546
YBR187W		unknown	unknown	0.76445
YBR188C	NTC20	pre-mRNA splicing factor activity	mRNA splicing	0.832204
YBR189W	RPS9B	structural constituent of ribosome	protein biosynthesis, regulation of translational fidelity	1.21806
YBR190W		unknown	unknown	0.964955
YBR191W	RPL21A	structural constituent of ribosome	protein biosynthesis	1.0541
YBR192W	RIM2	transporter activity	mitochondrial genome maintenance	0.741756
YBR194W	SOY1	unknown	unknown	0.79405
YBR195C	MSI1		DNA repair, RAS protein signal transduction, chromatin silencing, nucleosome assembly chromatin assembly complex	1.10364
YBR196C	PGI1	glucose-6-phosphate isomerase activity	gluconeogenesis, glycolysis, pentose-phosphate shunt	1.20325
YBR197C		unknown	unknown	1.31378
YBR199W	KTR4	mannosyltransferase activity	N-linked glycosylation	1.51367
YBR201W	DER1	unknown	ER-associated protein catabolism	1.07401
YBR202W	CDC47	ATP dependent DNA helicase activity, chromatin binding activity	DNA replication initiation, DNA unwinding, pre-replicative complex formation and maintenance	1.24217
YBR203W	COS111	unknown	signal transduction	0.996828
YBR204C		unknown	unknown	1.39727
YBR205W	KTR3	mannosyltransferase activity	N-linked glycosylation, O-linked glycosylation, cell wall organization and biogenesis	1.40826
YBR206W		unknown	unknown	0.924985
YBR207W	FTH1	unknown	endocytosis	1.50401
YBR208C	DUR1,2	allophanate hydrolase activity, urea carboxylase activity	urea metabolism	1.51017
YBR209W		unknown	unknown	1.20224
YBR210W		unknown	unknown	0.989331
YBR211C	AME1	unknown	unknown	1.01589
YBR212W	NGR1	RNA binding activity, single-stranded DNA binding activity	regulation of growth	0.809631
YBR213W	MET8	ferrochelatase activity, siroheme synthase activity	siroheme biosynthesis, sulfate assimilation	0.702149
YBR214W	SDS24	unknown	DNA metabolism, endocytosis, meiosis	0.915145
YBR215W	HPC2	transcription regulator activity	G1/S-specific transcription in mitotic cell cycle	1.13891
YBR216C		unknown	unknown	0.996662
YBR217W	APG12	unknown	autophagy, protein-vacuolar targeting	1.10364
YBR218C	PYC2	pyruvate carboxylase	NADPH regeneration, gluconeogenesis	1.09784
YBR219C		unknown	unknown	0.778299
YBR220C		unknown	unknown	1.14578
YBR221C	PDB1	pyruvate dehydrogenase (lipoamide) activity	pyruvate metabolism	0.841444
YBR222C	FAT2		transport	1.66249
YBR223C	TDP1	tyrosyl-DNA phosophodiesterase	* DNA repair	0.857204
YBR224W		unknown	unknown	0.615739
YBR225W		unknown	unknown	1.14027
YBR227C	MCX1	ATP binding, chaperone	unknown	0.618373
YBR228W	SLX1	unknown	DNA repair	0.918019
YBR229C	ROT2	alpha-glucosidase activity	cell wall biosynthesis (sensu Fungi)	1.02218
YBR230C		unknown	unknown	0.679783
YBR231C	AOR1	unknown	Unknown	0.671596
YBR232C		unknown	unknown	0.595443
YBR233W	PBP2	unknown	unknown	1.15088
YBR233W-A	DAD3	protein binding activity	mitosis	1.0149
YBR234C	ARC40	structural constituent of cytoskeleton	actin filament organization	0.916125
YBR235W		ion transporter	unknown	0.82665
YBR236C	ABD1	mRNA (guanine-N7)-methyltransferase activity	mRNA capping	1.06612
YBR237W	PRP5	ATP dependent RNA helicase activity, pre-mRNA splicing factor activity	lariat formation, 5'-splice site cleavage	1.0817
YBR238C		unknown	unknown	0.992299
YBR239C		unknown	unknown	0.999737
YBR240C	THI2	transcriptional activator activity	thiamin biosynthesis	0.807191
YBR241C		unknown	unknown	0.381378
YBR242W		unknown	unknown	0.777607
YBR243C	ALG7	UDP-N-acetylglucosamine-dolichyl-phosphate N-acetylglucosamine-1-phosphate transferase activity	N-linked glycosylation	1.01898
YBR244W	GPX2	glutathione peroxidase activity	response to oxidative stress	0.82395
YBR245C	ISW1	* ATPase	chromatin modeling	0.958403
YBR246W		unknown	unknown	1.44501
YBR247C	ENP1	snoRNA binding	cell growth and/or maintenance, processing of 20S pre-rRNA, rRNA processing	1.40287
YBR248C	HIS7	imidazoleglycerol phosphate synthase activity	histidine biosynthesis	1.25968
YBR249C	ARO4	2-dehydro-3-deoxyphosphoheptonate aldolase activity	aromatic amino acid biosynthesis	0.672697
YBR250W		unknown	unknown	0.929809
YBR251W	MRPS5	structural constituent of ribosome	* protein biosynthesis	1.04928
YBR252W	DUT1	dUTP pyrophosphatase activity	pyrimidine deoxyribonucleoside triphosphate catabolism	0.510943
YBR253W	SRB6	RNA polymerase II transcription mediator activity	transcription from Pol II promoter	0.74606
YBR254C	TRS20	unknown	ER to Golgi transport	0.902121
YBR255C-A		unknown	unknown	1.05679
YBR255W		unknown	unknown	0.865981
YBR256C	RIB5	riboflavin synthase activity	vitamin B2 biosynthesis	0.844043
YBR257W	POP4	ribonuclease MRP activity, ribonuclease P activity	rRNA processing, tRNA processing	0.876473
YBR258C	SHG1	histone-lysine N-methyltransferase activity	histone methylation	0.752291
YBR260C	RGD1	Rho GTPase activator	osmosensory signaling pathway	0.76572
YBR261C		unknown	unknown	0.472485
YBR262C		unknown	unknown	0.733907
YBR263W	SHM1	glycine hydroxymethyltransferase activity	one-carbon compound metabolism	0.609279
YBR264C	YPT10	guanyl nucleotide binding	Golgi organization and biogenesis	0.894993
YBR265W	TSC10	oxidoreductase, acting on NADH or NADPH	3-keto-sphinganine metabolism, * sphingolipid biosynthesis	0.535351
YBR266C		unknown	endocytosis	0.722201
YBR267W		unknown	unknown	0.699437
YBR268W	MRPL37	structural constituent of ribosome	protein biosynthesis	0.502907
YBR269C		unknown	unknown	0.56402
YBR270C		unknown	unknown	0.790065
YBR271W		unknown	unknown	0.999886
YBR272C	HSM3	unknown	mismatch repair	1.3322
YBR273C		unknown	unknown	0.933725
YBR274W	CHK1	protein kinase activity	DNA damage checkpoint, protein amino acid phosphorylation	0.830573
YBR275C	RIF1	unknown	chromatin silencing at telomere, telomerase-dependent telomere maintenance	1.13838
YBR276C	PPS1	protein tyrosine/threonine phosphatase activity	regulation of S phase of mitotic cell cycle, vitamin B12 reduction	1.16431
YBR277C		unknown	unknown	0.717631
YBR278W	DPB3	epsilon DNA polymerase	lagging strand elongation, leading strand elongation, * mismatch repair, nucleotide-excision repair	0.541631
YBR279W	PAF1	Pol II transcription elongation factor activity	RNA elongation from Pol II promoter	0.94863
YBR280C		unknown	unknown	0.761493
YBR281C		unknown	unknown	1.17879
YBR282W	MRPL27	structural constituent of ribosome	protein biosynthesis	0.682263
YBR283C	SSH1	protein transporter activity	cotranslational membrane targeting	1.60272
YBR284W		unknown	unknown	0.821424
YBR285W		unknown	unknown	1.07861
YBR286W	APE3	aminopeptidase activity	vacuolar protein catabolism	0.965614
YBR287W		unknown	unknown	1.18307
YBR288C	APM3	unknown	Golgi to vacuole transport	1.48364
YBR289W	SNF5	general RNA polymerase II transcription factor activity	chromatin modeling	0.920814
YBR290W	BSD2	unknown	* heavy metal ion transport, protein-vacuolar targeting	0.919793
YBR291C	CTP1	* tricarboxylate carrier activity	mitochondrial citrate transport	0.786501
YBR292C		unknown	unknown	0.511678
YBR293W		unknown	unknown	1.67799
YBR294W	SUL1	sulfate transporter activity	sulfate transport	1.04377
YBR295W	PCA1	P-type ATPase	copper ion homeostasis	1.13803
YBR296C	PHO89	sodium:inorganic phosphate symporter activity	phosphate transport	1.54773
YBR297W	MAL33	transcription factor activity	carbohydrate metabolism, regulation of transcription, DNA-dependent	1.74336
YBR298C	MAL31	alpha-glucoside:hydrogen symporter activity	alpha-glucoside transport	0.853072
YBR299W	MAL32	alpha-glucosidase activity	maltose catabolism	1.41629
YBR300C		unknown	unknown	0.761255
YBR301W	DAN3	unknown	unknown	0.869063
YCL001W-A		unknown	unknown	1.20433
YCL002C		unknown	unknown	1.24856
YCL003W		unknown	unknown	1.17951
YCL004W	PGS1	CDP-diacylglycerol-glycerol-3-phosphate 3-phosphatidyltransferase activity	phospholipid biosynthesis	0.919313
YCL005W		unknown	unknown	0.714957
YCL007C	CWH36	unknown	cell wall organization and biogenesis	0.743268
YCL008C	STP22	protein binding activity	protein-membrane targeting, protein-vacuolar targeting	0.995053
YCL009C	ILV6	* acetolactate synthase activity, * enzyme regulator activity	branched chain family amino acid biosynthesis	0.34981
YCL010C	SGF29	histone acetylation	unknown	0.730737
YCL011C	GBP2	RNA binding activity, telomeric DNA binding activity	poly(A)+ mRNA-nucleus export, telomere maintenance	0.924205
YCL014W	BUD3	unknown	axial budding, cytokinesis, bud site selection	1.18464
YCL016C	DCC1	unknown	sister chromatid cohesion	0.920719
YCL017C	NFS1	cysteine desulfhydrase activity	iron ion homeostasis, iron-sulfur cluster assembly	1.44598
YCL020W		unknown	unknown	0.926583
YCL021W-A		unknown	unknown	1.2383
YCL022C		unknown	unknown	1.31966
YCL023C		unknown	unknown	1.34988
YCL024W	KCC4	protein kinase activity	axial budding, protein amino acid phosphorylation, bud growth, septin checkpoint, septin ring assembly	1.13968
YCL025C	AGP1	amino acid transporter activity	amino acid transport	0.741341
YCL026C-A	FRM2		negative regulation of fatty acid metabolism	1.05503
YCL026C-B		unknown	unknown	1.05017
YCL027W	FUS1	unknown	conjugation with cellular fusion	1.30155
YCL028W	RNQ1	unknown	unknown	0.652929
YCL029C	BIK1	microtubule binding activity	mitotic anaphase B, mitotic spindle assembly	0.705533
YCL030C	HIS4	histidinol dehydrogenase activity, phosphoribosyl-AMP cyclohydrolase activity, phosphoribosyl-ATP pyrophosphatase activity	histidine biosynthesis	0.977547
YCL031C	RRP7	unknown	35S primary transcript processing, ribosomal small subunit assembly and maintenance	1.10684
YCL032W	STE50	protein kinase regulator activity	MAPKKK cascade (osmolarity sensing), MAPKKK cascade (pseudohyphal growth), response to pheromone, signal transduction during conjugation with cellular fusion	0.968927
YCL033C		protein-methionine-R-oxide reductase activity	response to oxidative stress	0.605785
YCL034W	LSB5	unknown	actin filament organization, endocytosis	1.40641
YCL035C	GRX1	thiol-disulfide exchange intermediate activity	regulation of redox homeostasis, response to oxidative stress	0.761457
YCL036W	GFD2	unknown	unknown	0.877785
YCL037C	SRO9	RNA binding	protein biosynthesis	1.56651
YCL038C	AUT4	unknown	autophagy, * protein-vacuolar targeting	0.923854
YCL039W	MOH2	unknown	unknown	1.09203
YCL040W	GLK1	glucokinase activity	carbohydrate metabolism	0.871068
YCL043C	PDI1	* protein disulfide isomerase activity	protein folding, protein disulfide-isomerase reaction	0.595244
YCL044C		unknown	unknown	0.75563
YCL046W		unknown	unknown	0.99131
YCL047C		unknown	unknown	1.02164
YCL048W		unknown	unknown	1.47882
YCL049C		unknown	unknown	0.770968
YCL050C	APA1	bis(5'-nucleosyl)-tetraphosphatase	nucleotide metabolism	0.867894
YCL051W	LRE1	protein kinase inhibitor activity, transcription regulator activity	cell wall organization and biogenesis, response to heat	1.04553
YCL052C	PBN1	unknown	protein processing	0.974517
YCL054W	SPB1	RNA methyltransferase	rRNA processing	1.20212
YCL055W	KAR4	transcription regulator activity	karyogamy during conjugation with cellular fusion, meiosis, mitosis, * positive regulation of transcription from Pol II promoter	1.3915
YCL056C		unknown	unknown	0.739308
YCL057W	PRD1	metalloendopeptidase, saccharolysin	proteolysis and peptidolysis	0.966286
YCL058C	FYV5	unknown	unknown	0.685464
YCL059C	KRR1	unknown	ribosome biogenesis	0.786413
YCL061C	MRC1	unknown	DNA replication checkpoint, chromatin silencing at HML and HMR (sensu Saccharomyces), chromatin silencing at telomere	1.42423
YCL063W	VAC17	receptor activity	vacuole inheritance	0.762807
YCL064C	CHA1	L-serine ammonia-lyase activity, threonine dehydratase activity	serine family amino acid catabolism, threonine catabolism	1.53853
YCL065W		unknown	unknown	0.879402
YCL066W	HMLALPHA1	transcription co-activator activity	regulation of transcription from Pol II promoter, regulation of transcription, mating-type specific	0.831082
YCL067C	MHLALPHA2	transcription co-repressor	donor preference, regulation of transcription from Pol II promoter, regulation of transcription, mating-type specific	2.33186
YCL068C		unknown	unknown	0.84634
YCL069W		unknown	unknown	1.21603
YCL073C		transporter activity	transport	0.87269
YCL074W		unknown	unknown	1.21563
YCL075W		unknown	unknown	0.968169
YCL076W		unknown	unknown	1.46597
YCR001W		unknown	unknown	1.49111
YCR002C	CDC10	structural constituent of cytoskeleton activity	axial budding, cell wall organization and biogenesis, cellular morphogenesis, cellular morphogenesis during conjugation with cellular fusion, conjugation with cellular fusion, cytokinesis, establishment of cell polarity (sensu Saccharomyces), polar budding, spore wall assembly (sensu Saccharomyces)	1.20173
YCR003W	MRPL32	structural constituent of ribosome	protein biosynthesis	0.938483
YCR004C	YCP4	electron transporter activity	unknown	0.779018
YCR005C	CIT2	citrate (SI)-synthase activity	citrate metabolism, glutamate biosynthesis, glyoxylate cycle	1.38404
YCR006C		unknown	unknown	0.752349
YCR007C		unknown	unknown	0.853134
YCR008W	SAT4	protein kinase activity	G1/S transition of mitotic cell cycle, cation homeostasis	1.70602
YCR009C	RVS161	cytoskeletal protein binding	endocytosis, polar budding, response to osmotic stress	1.15645
YCR010C	ADY2	transporter activity	DNA metabolism, meiosis, nitrogen utilization, transport	0.810747
YCR011C	ADP1	ATP-binding cassette (ABC) transporter activity	transport	1.50809
YCR012W	PGK1	phosphoglycerate kinase activity	glycolysis, gluconeogenesis	0.927214
YCR013C		unknown	unknown	0.821429
YCR014C	POL4	beta DNA polymerase activity	base-excision repair, gap-filling, double-strand break repair	1.59977
YCR015C		unknown	unknown	0.826846
YCR016W		unknown	unknown	1.12704
YCR017C	CWH43	unknown	cell wall organization and biogenesis, signal transduction	1.19338
YCR018C	SRD1	unknown	rRNA processing	0.310471
YCR019W	MAK32	unknown	virus-host interaction	1.16997
YCR020C	PET18	unknown	mitochondrion organization and biogenesis, * thiamin metabolism	0.845043
YCR020C-A	MAK31	amino acid N-acetyltransferase activity	N-terminal protein amino acid acetylation, virus-host interaction	1.06769
YCR020W-B	HTL1	unknown	DNA replication and chromosome cycle, regulation of cell cycle	0.58772
YCR021C	HSP30	heat shock protein activity	protein folding, response to stress	0.789499
YCR022C		unknown	unknown	0.796239
YCR023C		unknown	unknown	1.36274
YCR024C		asparagine-tRNA ligase activity	protein biosynthesis	1.15398
YCR024C-A	PMP1	unknown	cation transport	0.798927
YCR025C		unknown	unknown	1.5105
YCR026C		unknown	unknown	1.11274
YCR027C	RHB1	RHEB small monomeric GTPase activity	arginine transport, * lysine transport	1.17204
YCR028C	FEN2	pantothenate transporter	pantothenate transport	0.782735
YCR030C	SYP1	unknown	unknown	0.751158
YCR031C	RPS14A	RNA binding, structural constituent of ribosome	protein biosynthesis, ribosomal small subunit assembly and maintenance	1.03207
YCR033W	SNT1	NAD-dependent histone deacetylase, * NAD-independent histone deacetylase	histone deacetylation, negative regulation of meiosis	1.2667
YCR034W	FEN1	unknown	fatty acid elongation, nonselective vesicle transport, sphingolipid biosynthesis	1.08308
YCR035C	RRP43	3'-5' exoribonuclease activity	35S primary transcript processing, mRNA catabolism	0.982926
YCR036W	RBK1	ATP binding, ribokinase	* ribose metabolism	0.696342
YCR037C	PHO87	inorganic phosphate transporter activity	phosphate transport	0.971341
YCR038C	BUD5	RAS guanyl-nucleotide exchange factor, guanyl-nucleotide exchange factor, signal transducer	axial budding, bud site selection, polar budding, pseudohyphal growth, small GTPase mediated signal transduction	1.15646
YCR039C	MATALPHA2	transcription co-repressor activity	donor preference, regulation of transcription from Pol II promoter, regulation of transcription, mating-type specific	1.34365
YCR040W	MATALPHA1	transcription co-activator activity	regulation of transcription from Pol II promoter, regulation of transcription, mating-type specific	1.12389
YCR041W		unknown	unknown	1.33618
YCR042C	TSM1	general RNA polymerase II transcription factor activity	G1-specific transcription in mitotic cell cycle, transcription initiation from Pol II promoter	0.669016
YCR043C		unknown	unknown	0.645721
YCR044C	PER1	unknown	manganese ion homeostasis, response to unfolded protein	0.959931
YCR045C		serine-type peptidase activity	unknown	0.720292
YCR046C	IMG1	structural constituent of ribosome	protein biosynthesis	0.399786
YCR047C	BUD23	S-adenosylmethionine-dependent methyltransferase activity	bud site selection	0.318845
YCR048W	ARE1	sterol O-acyltransferase activity	sterol metabolism	0.864078
YCR049C		unknown	unknown	0.768605
YCR051W		unknown	unknown	1.00502
YCR052W	RSC6	unknown	chromatin modeling	1.05072
YCR053W	THR4	threonine synthase activity	threonine metabolism	0.981386
YCR054C	CTR86	unknown	unknown	1.89084
YCR057C	PWP2	snoRNA binding activity	cytokinesis, establishment of cell polarity (sensu Saccharomyces), processing of 20S pre-rRNA	1.42166
YCR059C	YIH1	unknown	regulation of amino acid metabolism	1.29484
YCR060W		unknown	unknown	0.36042
YCR061W		unknown	unknown	0.64109
YCR063W	BUD31	unknown	bud site selection	0.699979
YCR064C		unknown	unknown	0.933294
YCR065W	HCM1	specific RNA polymerase II transcription factor	spindle assembly, transcription initiation from Pol II promoter	1.10915
YCR066W	RAD18	DNA dependent ATPase activity, single-stranded DNA binding, ubiquitin conjugating enzyme activity	DNA repair	1.47248
YCR067C	SED4	unknown	ER to Golgi transport	1.25306
YCR068W	CVT17	lipase activity	autophagy, membrane degradation, vacuolar protein processing/maturation	0.925324
YCR069W	CPR4	peptidyl-prolyl cis-trans isomerase activity	unknown	0.869059
YCR071C	IMG2	structural constituent of ribosome	protein biosynthesis	0.711549
YCR072C		unknown	unknown	0.92148
YCR073C	SSK22	MAP kinase kinase kinase activity	activation of MAPKK (osmolarity sensing), osmosensory signaling pathway, protein amino acid phosphorylation	1.32793
YCR073W-A	SOL2	unknown	tRNA processing	0.426277
YCR075C	ERS1	cystine transporter activity	cystine transport	0.618718
YCR076C		unknown	unknown	0.658957
YCR077C	(PAT1)	unknown	chromosome segregation, regulation of translational initiation	0.889954
YCR079W		protein phosphatase activity	unknown	0.449585
YCR081W	SRB8	RNA polymerase II transcription mediator	negative regulation of transcription from Pol II promoter	1.38037
YCR082W		unknown	unknown	0.821618
YCR083W	TRX3	thiol-disulfide exchange intermediate activity	response to oxidative stress	0.925676
YCR084C	TUP1	general transcriptional repressor	negative regulation of transcription	0.99136
YCR085W		unknown	unknown	0.894834
YCR086W	CSM1	unknown	meiotic chromosome segregation	0.823116
YCR087W		unknown	unknown	0.861774
YCR088W	ABP1	protein binding	actin cortical patch assembly, establishment of cell polarity (sensu Saccharomyces)	0.899409
YCR089W	FIG2	unknown	cytogamy, cellular morphogenesis during conjugation with cellular fusion	1.73397
YCR090C		unknown	unknown	1.30876
YCR091W	KIN82	protein kinase	unknown	1.01024
YCR094W	CDC50	transcription regulator activity	G1 phase of mitotic cell cycle, establishment and/or maintenance of cell polarity (sensu Saccharomyces), regulation of transcription	1.29482
YCR095C		unknown	unknown	1.01065
YCR096C	HMRA2	unknown	unknown	1.15095
YCR097W-A		unknown	unknown	2.30465
YCR098C	GIT1	phospholipid transporter	phospholipid transport	0.887156
YCR099C		unknown	unknown	1.17914
YCR100C		unknown	unknown	1.08394
YCR101C		unknown	unknown	0.771066
YCR102C		unknown	unknown	1.88144
YCR102W-A		unknown	unknown	1.40318
YCR104W	PAU3	unknown	unknown	0.884525
YCR105W	ADH7	alcohol dehydrogenase (NADP+) activity	alcohol metabolism	0.86012
YCR106W	RDS1	transcription factor activity	response to xenobiotic stimulus	1.19739
YCR107W	AAD3	benzyl alcohol dehydrogenase activity	aldehyde metabolism	1.19778
YDL001W	RMD1	unknown	unknown	0.971232
YDL002C	NHP10	unknown	unknown	0.782897
YDL003W	MCD1	unknown	mitotic chromosome condensation, mitotic sister chromatid cohesion	1.16584
YDL004W	ATP16	hydrogen-transporting ATP synthase activity, rotational mechanism	ATP synthesis coupled proton transport	1.12122
YDL005C	MED2	RNA polymerase II transcription mediator activity	transcription from Pol II promoter	1.0153
YDL006W	PTC1	protein phosphatase type 2C activity	mitochondrion inheritance, protein amino acid dephosphorylation, response to osmotic stress, tRNA splicing	1.52502
YDL007W	RPT2	ATPase activity, proteasome endopeptidase activity	ubiquitin-dependent protein catabolism	1.03317
YDL008W	APC11	protein binding, ubiquitin-protein ligase activity	cyclin catabolism, mitotic chromosome segregation, mitotic metaphase/anaphase transition, mitotic spindle elongation, ubiquitin-dependent protein catabolism	1.34148
YDL009C		unknown	unknown	0.906622
YDL010W		unknown	unknown	0.967079
YDL011C		unknown	unknown	0.762565
YDL012C		unknown	unknown	0.675961
YDL013W	HEX3	DNA binding activity	DNA recombination, response to DNA damage, sporulation (sensu Saccharomyces)	0.802957
YDL014W	NOP1	methyltransferase activity	35S primary transcript processing, processing of 20S pre-rRNA, RNA methylation, ribosomal large subunit assembly and maintenance	1.14446
YDL015C	TSC13	oxidoreductase activity	very-long-chain fatty acid metabolism	1.18877
YDL016C		unknown	unknown	1.03073
YDL018C	ERP3	unknown	secretory pathway	0.728623
YDL019C	OSH2	oxysterol binding activity	steroid biosynthesis	1.04711
YDL020C	RPN4	* proteasome endopeptidase	ubiquitin-dependent protein catabolism	1.11296
YDL021W	GPM2	phosphoglycerate mutase activity	glycolysis, gluconeogenesis	1.07776
YDL022W	GPD1	glycerol-3-phosphate dehydrogenase (NAD+) activity	intracellular accumulation of glycerol	0.847962
YDL023C		unknown	unknown	1.08186
YDL024C	DIA3	acid phosphatase activity	invasive growth, pseudohyphal growth	0.835948
YDL025C		protein kinase activity	unknown	1.06288
YDL026W		unknown	unknown	1.12994
YDL027C		unknown	unknown	1.4207
YDL028C	MPS1	protein threonine/tyrosine kinase activity	mitotic spindle checkpoint, spindle pole body duplication (sensu Saccharomyces)	1.19746
YDL029W	ARP2	actin binding, structural constituent of cytoskeleton	actin filament organization	1.24115
YDL031W	DBP10	ATP dependent RNA helicase activity	35S primary transcript processing, ribosomal large subunit assembly and maintenance	1.17899
YDL032W		unknown	unknown	0.735772
YDL033C		tRNA (5-methylaminomethyl-2-thiouridylate) methyltransferase activity	unknown	1.02311
YDL034W		unknown	unknown	0.685158
YDL035C	GPR1	G-protein coupled receptor activity	G-protein coupled receptor protein signaling pathway, pseudohyphal growth	1.03321
YDL036C		unknown	unknown	1.33448
YDL037C	BSC1	unknown	unknown	1.32686
YDL038C		unknown	unknown	1.65145
YDL039C	PRM7	unknown	conjugation with cellular fusion	0.830189
YDL040C	NAT1	peptide alpha-N-acetyltransferase activity	protein amino acid acetylation	0.936815
YDL041W	KRE26	unknown	unknown	0.526823
YDL042C	SIR2	histone binding activity, histone deacetylase activity	cell aging (sensu Saccharomyces), chromatin assembly/disassembly, chromatin silencing at HML and HMR (sensu Saccharomyces), chromatin silencing at telomere, double-strand break repair via nonhomologous end-joining	0.783972
YDL043C	PRP11	RNA binding	spliceosome assembly	1.04237
YDL044C	MTF2	RNA binding	mRNA processing, protein biosynthesis	1.132
YDL045C	FAD1	FMN adenylyltransferase activity	FAD biosynthesis	1.08425
YDL045W-A	MRP10	structural constituent of ribosome	protein biosynthesis	1.0006
YDL046W	NPC2	unknown	unknown	0.958495
YDL047W	SIT4	protein serine/threonine phosphatase activity	G1/S transition of mitotic cell cycle, actin cytoskeleton organization and biogenesis, cell wall organization and biogenesis, protein amino acid phosphorylation, protein kinase cascade	0.824134
YDL049C	KNH1	unknown	beta-1,6 glucan biosynthesis	0.800551
YDL050C		unknown	unknown	0.883704
YDL051W	LHP1	RNA binding	tRNA processing	0.678968
YDL052C	SLC1	1-acylglycerol-3-phosphate O-acyltransferase activity	sphingolipid biosynthesis	0.763258
YDL053C	PBP4	unknown	unknown	1.69746
YDL054C	MCH1	NOT a monocarboxylic acid transporter activity, transporter activity	transport	1.24196
YDL055C	PSA1	mannose-1-phosphate guanylyltransferase	GDP-mannose biosynthesis, cell wall mannoprotein biosynthesis, * protein amino acid glycosylation	0.81235
YDL056W	MBP1	DNA binding activity, transcription factor activity	DNA replication, regulation of cell cycle	0.834868
YDL057W		unknown	unknown	0.82407
YDL058W	USO1		ER to Golgi transport, protein complex assembly	1.22419
YDL059C	RAD59	DNA strand annealing activity	double-strand break repair via break-induced replication, double-strand break repair via single-strand annealing, telomerase-independent telomere maintenance	0.786987
YDL060W	TSR1	unknown	ribosome biogenesis and assembly	0.926333
YDL061C	RPS29B	structural constituent of ribosome	* protein biosynthesis	0.724908
YDL062W		unknown	unknown	0.969751
YDL063C		unknown	unknown	1.02799
YDL064W	UBC9	ubiquitin-like conjugating enzyme activity	* G2/M transition of mitotic cell cycle, mitotic spindle elongation, protein modification	1.03721
YDL065C	PEX19	unknown	peroxisome organization and biogenesis, protein-peroxisome targeting	0.72529
YDL066W	IDP1	isocitrate dehydrogenase (NADP+) activity	glutamate biosynthesis, isocitrate metabolism	0.811033
YDL067C	COX9	cytochrome c oxidase	aerobic respiration	0.647543
YDL068W		unknown	unknown	0.726282
YDL069C	CBS1	translation factor activity, nucleic acid binding	protein biosynthesis	0.65702
YDL070W	BDF2	unknown	unknown	1.60014
YDL071C		unknown	unknown	0.449526
YDL072C		unknown	unknown	0.541764
YDL073W		unknown	unknown	1.13433
YDL074C	BRE1	unknown	transport	1.06169
YDL075W	RPL31A	structural constituent of ribosome	protein biosynthesis	0.978021
YDL076C	RXT3	unknown	unknown	1.04613
YDL077C	VAM6	Rab guanyl-nucleotide exchange factor activity	homotypic vacuole fusion (non-autophagic), vacuole organization and biogenesis	1.47993
YDL078C	MDH3	malic enzyme activity	NADH regeneration, fatty acid beta-oxidation, glyoxylate cycle, malate metabolism	0.724296
YDL079C	MRK1	glycogen synthase kinase 3 activity	protein amino acid phosphorylation, proteolysis and peptidolysis, response to stress	0.761768
YDL080C	THI3	carboxy-lyase activity, transcriptional activator activity	thiamin biosynthesis	0.876072
YDL081C	RPP1A	structural constituent of ribosome	protein biosynthesis, translational elongation	0.397526
YDL082W	RPL13A	structural constituent of ribosome	protein biosynthesis	0.887435
YDL083C	RPS16B	structural constituent of ribosome	protein biosynthesis	1.43227
YDL084W	SUB2	ATP dependent RNA helicase activity, pre-mRNA splicing factor activity	lariat formation, 5'-splice site cleavage, mRNA-nucleus export	1.10003
YDL085C-A		unknown	unknown	0.703556
YDL085W	NDE2	NADH dehydrogenase activity	NADH oxidation, ethanol fermentation	0.739467
YDL086W		carboxymethylenebutenolidase activity	unknown	0.442318
YDL087C	LUC7	mRNA binding activity	mRNA splice site selection	0.700312
YDL088C	ASM4	structural molecule	NLS-bearing substrate-nucleus import, mRNA-binding (hnRNP) protein-nucleus import, mRNA-nucleus export, nuclear pore organization and biogenesis, protein-nucleus export, * protein-nucleus import, docking, rRNA-nucleus export, ribosomal protein-nucleus import, * snRNA-nucleus export, snRNP protein-nucleus import	1.1346
YDL089W		unknown	unknown	1.33368
YDL090C	RAM1	protein farnesyltransferase activity	protein amino acid farnesylation	0.975977
YDL091C		unknown	unknown	1.12189
YDL092W	SRP14	signal sequence binding	protein-ER targeting	0.916611
YDL093W	PMT5	dolichyl-phosphate-mannose-protein mannosyltransferase activity	O-linked glycosylation	0.97152
YDL094C		unknown	unknown	1.79217
YDL095W	PMT1	dolichyl-phosphate-mannose-protein mannosyltransferase activity	O-linked glycosylation	0.759833
YDL096C		unknown	unknown	0.61103
YDL097C	RPN6	proteasome endopeptidase activity, structural molecule activity	ubiquitin-dependent protein catabolism	0.936612
YDL098C	SNU23	* pre-mRNA splicing factor	mRNA splicing	0.769917
YDL099W		unknown	unknown	0.81141
YDL100C		unknown	unknown	0.856023
YDL101C	DUN1	* protein kinase	* DNA damage checkpoint, cell cycle checkpoint, protein amino acid phosphorylation	0.858156
YDL102W	CDC2	delta DNA polymerase activity	base-excision repair, lagging strand elongation, leading strand elongation, mismatch repair, mutagenesis, nucleotide-excision repair, postreplication repair	1.35085
YDL103C	QRI1	UDP-N-acetylglucosamine pyrophosphorylase activity	UDP-N-acetylglucosamine biosynthesis	0.817486
YDL104C	QRI7	unknown	unknown	0.92748
YDL105W	QRI2	unknown	unknown	0.838059
YDL106C	PHO2	transcription factor activity	cellular response to phosphate starvation, histidine biosynthesis, purine base biosynthesis, transcription	0.847141
YDL107W	MSS2	protein stabilization	mitochondrial translocation, protein complex assembly	0.774364
YDL108W	KIN28	cyclin-dependent protein kinase, general RNA polymerase II transcription factor	negative regulation of transcription from Pol II promoter, mitotic, protein amino acid phosphorylation, transcription initiation from Pol II promoter	0.882134
YDL109C		lipase activity	lipid metabolism	1.0388
YDL110C		unknown	unknown	0.730183
YDL111C	RPR42	3'-5' exoribonuclease activity	35S primary transcript processing	0.819706
YDL112W	TRM3	tRNA (guanosine) methyltransferase activity	tRNA methylation	1.40236
YDL113C	CVT20	lipid binding	autophagy, protein-vacuolar targeting	1.19855
YDL114W		unknown	unknown	0.867978
YDL115C	IWR1	unknown	unknown	1.08316
YDL116W	NUP84	structural molecule activity	NLS-bearing substrate-nucleus import, mRNA-binding (hnRNP) protein-nucleus import, mRNA-nucleus export, nuclear membrane organization and biogenesis, nuclear pore organization and biogenesis, protein-nucleus export, rRNA-nucleus export, ribosomal protein-nucleus import, snRNA-nucleus export, snRNP protein-nucleus import, tRNA-nucleus export	1.14978
YDL117W	CYK3	molecular_function unknown	cytokinesis	1.05242
YDL118W		unknown	unknown	0.690007
YDL119C		transporter activity	transport	0.796493
YDL120W	YFH1	enzyme regulator activity	iron incorporation into metallo-sulfur cluster, iron ion homeostasis, oxygen and reactive oxygen species metabolism	0.969381
YDL121C		unknown	unknown	1.04237
YDL122W	UBP1	ubiquitin-specific protease activity	protein deubiquitination	1.21058
YDL123W	SNA4	unknown	unknown	1.02056
YDL124W		unknown	unknown	0.857828
YDL125C	HNT1	hydrolase, nucleotide binding	* nucleotide metabolism	0.650055
YDL126C	CDC48	ATPase activity	ER-associated protein catabolism, cell cycle, non-selective vesicle fusion, protein transport, ubiquitin-dependent protein catabolism	0.889831
YDL127W	PCL2	cyclin-dependent protein kinase, intrinsic regulator activity	cell cycle	1.12384
YDL128W	VCX1	calcium ion transporter activity, calcium:hydrogen antiporter activity	calcium ion homeostasis, calcium ion transport	0.828974
YDL129W		unknown	unknown	0.934405
YDL130W	RPP1B	structural constituent of ribosome	protein biosynthesis, * translational elongation	1.01902
YDL130W-A	STF1	unknown	ATP synthesis coupled proton transport	0.799645
YDL131W	LYS21	homocitrate synthase activity	lysine biosynthesis, aminoadipic pathway	0.891956
YDL132W	CDC53	structural molecule activity, ubiquitin-protein ligase activity	G1/S transition of mitotic cell cycle, G2/M transition of mitotic cell cycle, ubiquitin-dependent protein catabolism	0.977665
YDL133W		unknown	unknown	1.35019
YDL134C	PPH21	protein phosphatase type 2A activity	G1/S transition of mitotic cell cycle, actin filament organization, bud growth, mitotic spindle checkpoint, protein biosynthesis	0.816343
YDL135C	RDI1	Rho GDP-dissociation inhibitor, signal transducer	actin filament organization, small GTPase mediated signal transduction	0.851364
YDL136W	RPL35B	structural constituent of ribosome	protein biosynthesis	0.872932
YDL137W	ARF2	ARF small monomeric GTPase activity	ER to Golgi transport, intra-Golgi transport	1.66828
YDL139C	SCM3	unknown	unknown	0.790912
YDL140C	RPO21	DNA-directed RNA polymerase activity	transcription from Pol II promoter	1.32066
YDL141W	BPL1	biotin-[acetyl-CoA-carboxylase] ligase, biotin-[methylcrotonoyl-CoA-carboxylase] ligase, biotin-[methylmalonyl-CoA-carboxyltransferase] ligase, biotin-[propionyl-CoA-carboxylase (ATP-hydrolyzing)] ligase	protein modification	0.928466
YDL142C	CRD1	cardiolipin synthase activity	lipid biosynthesis, mitochondrial membrane organization and biogenesis	0.975892
YDL143W	CCT4	chaperone activity	cytoskeleton organization and biogenesis, protein folding	1.04391
YDL144C		unknown	unknown	0.553199
YDL145C	COP1		ER to Golgi transport, retrograde (Golgi to ER) transport	1.04815
YDL146W		unknown	unknown	1.16091
YDL147W	RPN5	endopeptidase activity	ubiquitin-dependent protein catabolism	1.20136
YDL148C	NOP14	snoRNA binding activity	processing of 20S pre-rRNA	1.00617
YDL149W	APG9		autophagy, autophagic vacuole formation, protein-vacuolar targeting	1.49635
YDL150W	RPC53	DNA-directed RNA polymerase activity	transcription from Pol III promoter	0.830927
YDL152W		unknown	unknown	0.812313
YDL153C	SAS10	snoRNA binding	establishment and/or maintenance of chromatin architecture, processing of 20S pre-rRNA	1.04634
YDL154W	MSH5	unknown	meiotic recombination	1.20721
YDL155W	CLB3	cyclin-dependent protein kinase, regulator activity	G1/S transition of mitotic cell cycle, G2/M transition of mitotic cell cycle, regulation of CDK activity,	1.06359
YDL156W		unknown	unknown	0.865964
YDL157C		unknown	unknown	0.967812
YDL158C		unknown	unknown	0.899139
YDL159W	STE7	MAP kinase kinase	protein amino acid phosphorylation, * pseudohyphal growth, signal transduction during conjugation with cellular fusion	0.918768
YDL161W	ENT1	cytoskeletal adaptor activity	actin cortical patch assembly, actin filament organization, endocytosis	1.02013
YDL162C		unknown	unknown	1.48356
YDL163W		unknown	unknown	1.53189
YDL164C	CDC9	DNA ligase (ATP)	DNA ligation, * DNA recombination, base-excision repair, lagging strand elongation, nucleotide-excision repair	0.886037
YDL165W	CDC36	3'-5' exoribonuclease activity	negative regulation of transcription from Pol II promoter, poly(A) tail shortening, regulation of cell cycle, regulation of transcription from Pol II promoter, response to pheromone during conjugation with cellular fusion	1.50116
YDL166C	FAP7	unknown	response to oxidative stress	0.574748
YDL167C	NRP1	unknown	unknown	0.864088
YDL168W	SFA1	formaldehyde dehydrogenase (glutathione) activity	formaldehyde assimilation	0.71793
YDL169C	UGX2	unknown	unknown	0.902051
YDL170W	UGA3	specific RNA polymerase II transcription factor	nitrogen utilization, regulation of transcription from Pol II promoter	0.945431
YDL171C	GLT1	glutamate synthase (NADH) activity	glutamate biosynthesis	0.941824
YDL172C		unknown	unknown	0.6952
YDL173W		unknown	unknown	0.319254
YDL174C	DLD1	D-lactate dehydrogenase (cytochrome) activity	aerobic respiration, carbohydrate metabolism	0.60191
YDL175C	AIR2	unknown	mRNA-nucleus export	0.856237
YDL176W		unknown	unknown	0.813606
YDL177C		unknown	unknown	0.851088
YDL178W	DLD2	D-lactate dehydrogenase (cytochrome)	unknown	0.768849
YDL179W	PCL9	cyclin-dependent protein kinase, regulator activity	cell cycle	0.838887
YDL180W		unknown	unknown	0.908773
YDL181W	INH1	unknown	ATP synthesis coupled proton transport	0.612797
YDL182W	LYS20	homocitrate synthase activity	lysine biosynthesis, aminoadipic pathway	0.791442
YDL183C		unknown	unknown	1.02789
YDL185W	TFP1	endodeoxyribonuclease activity, hydrogen-transporting ATPase activity, rotational mechanism	intron homing, protein metabolism, vacuolar acidification	1.20511
YDL186W		unknown	unknown	1.40262
YDL187C		unknown	unknown	1.03346
YDL188C	PPH22	protein phosphatase type 2A activity	G1/S transition of mitotic cell cycle, actin filament organization, bud growth, mitotic spindle checkpoint, protein biosynthesis	0.845741
YDL190C	UFD2	ubiquitin conjugating enzyme activity	response to stress, ubiquitin-dependent protein catabolism	0.859613
YDL191W	RPL35A	structural constituent of ribosome	protein biosynthesis	1.31591
YDL192W	ARF1	ARF small monomeric GTPase activity	ER to Golgi transport, intra-Golgi transport	0.970249
YDL193W		unknown	unknown	0.78183
YDL194W	SNF3	glucose binding activity, NOT a glucose transporter activity, receptor activity	response to glucose stimulus, signal transduction	0.913524
YDL195W	SEC31	structural molecule activity	ER to Golgi transport	0.923339
YDL196W		unknown	unknown	0.987069
YDL197C	ASF2	unknown	chromatin silencing at HML and HMR (sensu Saccharomyces)	0.863039
YDL198C	YHM1	transporter activity	transport, mitochondrial genome maintenance	0.862458
YDL199C		unknown	unknown	0.974097
YDL200C	MGT1	methylated-DNA-[protein]-cysteine S-methyltransferase activity	DNA dealkylation	0.855478
YDL201W		protein binding, tRNA (guanine-N7-)-methyltransferase activity	tRNA methylation	1.25809
YDL202W	MRPL11	structural constituent of ribosome	protein biosynthesis	0.781055
YDL203C		unknown	unknown	1.23125
YDL204W	RTN2	unknown	unknown	0.660452
YDL205C	HEM3	hydroxymethylbilane synthase activity	heme biosynthesis	0.842865
YDL206W		unknown	unknown	0.953004
YDL207W	GLE1	unknown	poly(A)+ mRNA-nucleus export	1.01011
YDL208W	NHP2	RNA binding	35S primary transcript processing, rRNA modification	1.01983
YDL209C	CWC2	unknown	mRNA splicing	0.792434
YDL210W	UGA4	gamma-aminobutyric acid transporter activity	transport	0.745859
YDL211C		unknown	unknown	0.758271
YDL212W	SHR3	chaperone activity	ER to Golgi transport, amino acid transport	1.02124
YDL213C	NOP6	unknown	response to dessication	0.759382
YDL215C	GDH2	glutamate dehydrogenase activity	nitrogen metabolism	1.42505
YDL216C	RRI1	metalloendopeptidase activity	adaptation to pheromone during conjugation with cellular fusion, protein deneddylation	1.35468
YDL217C	TIM22	* protein transporter	mitochondrial translocation	0.710212
YDL218W		unknown	unknown	0.833426
YDL219W	DTD1	hydrolase activity, acting on ester bonds	D-amino acid catabolism	1.16518
YDL220C	CDC13	single-stranded DNA binding activity	telomere capping, telomere maintenance	0.837596
YDL221W		unknown	unknown	1.05838
YDL222C		cell wall organization and biogenesis	unknown	0.625325
YDL223C	HBT1	cellular morphogenesis during conjugation with cellular fusion	shmoo tip	1.03023
YDL224C	WHI4	RNA binding	regulation of cell size	1.32147
YDL225W	SHS1	structural constituent of cytoskeleton	cytokinesis, cellular morphogenesis, establishment of cell polarity (sensu Saccharomyces)	0.957245
YDL226C	GCS1	ARF GTPase activator activity, antifungal peptide activity	ER to Golgi transport, cell cycle dependent actin filament reorganization, retrograde (Golgi to ER) transport, ER-Golgi intermediate compartment	0.786875
YDL229W	SSB1	ATPase activity, chaperone activity	protein biosynthesis	1.01067
YDL230W	PTP1	protein tyrosine phosphatase activity	protein amino acid dephosphorylation	0.764827
YDL231C	BRE4	unknown	endocytosis	1.21694
YDL232W	OST4	dolichyl-diphospho-oligosaccharide-protein glycosyltransferase	N-linked glycosylation	0.887556
YDL233W		unknown	unknown	1.41271
YDL234C	GYP7	RAB GTPase activator	vesicle-mediated transport	1.19813
YDL235C	YPD1	transferase activity, transferring phosphorus-containing groups	osmosensory signaling pathway via two-component system, response to osmotic stress	1.35813
YDL236W	PHO13	4-nitrophenylphosphatase activity, alkaline phosphatase activity	histone dephosphorylation, protein amino acid dephosphorylation	0.825891
YDL237W		unknown	unknown	0.824778
YDL238C		unknown	unknown	0.702318
YDL239C	ADY3	protein binding activity	protein complex assembly, spore wall assembly (sensu Saccharomyces), sporulation	0.955438
YDL240W	LRG1	Rho GTPase activator activity	cell wall biosynthesis (sensu Fungi), small GTPase mediated signal transduction	1.1357
YDL241W		unknown	unknown	1.04369
YDL242W		unknown	unknown	0.561182
YDL243C	AAD4	benzyl alcohol dehydrogenase	aldehyde metabolism	0.818469
YDL244W	THI13	unknown	* thiamin biosynthesis	0.64413
YDL245C	HXT15	fructose transporter activity, glucose transporter activity, mannose transporter activity	hexose transport	0.8644
YDL246C	SOR2	oxidoreductase, acting on the CH-OH group of donors, NAD or NADP as acceptor	unknown	0.645511
YDL247W	MPH2	carbohydrate transporter activity, maltose porter activity	carbohydrate transport	0.682959
YDR001C	NTH1	alpha,alpha-trehalase	response to stress, trehalose catabolism	1.16428
YDR002W	YRB1	RAN protein binding	G1/S transition of mitotic cell cycle, RNA-nucleus export, protein-nucleus import, ubiquitin-dependent protein catabolism	0.992922
YDR003W		unknown	unknown	0.797888
YDR004W	RAD57	protein binding	DNA recombinase assembly, NOT involved in double-strand break repair via break-induced replication, NOT involved in double-strand break repair via single-strand annealing, double-strand break repair via synthesis-dependent strand annealing, meiotic DNA recombinase assembly, telomerase-independent telomere maintenance	1.59752
YDR005C	MAF1	unknown	negative regulation of transcription from Pol III promoter	1.10966
YDR006C	SOK1	unknown	cAMP-mediated signaling	1.00563
YDR007W	TRP1	phosphoribosylanthranilate isomerase	* amino acid metabolism, * tryptophan biosynthesis	0.782736
YDR008C		unknown	unknown	0.724003
YDR009W	GAL3	unknown	galactose metabolism, * regulation of transcription, DNA-dependent	0.960247
YDR010C		unknown	unknown	1.00109
YDR012W	RPL4B	structural constituent of ribosome	protein biosynthesis	0.78873
YDR013W		unknown	unknown	0.90804
YDR014W	RAD61	unknown	response to radiation	1.51251
YDR015C		unknown	unknown	0.737106
YDR016C	DAD1	* structural constituent of cytoskeleton	mitotic spindle assembly (sensu Saccharomyces)	0.934708
YDR017C	KCS1	inositol/phosphatidylinositol kinase activity	response to stress, vacuole organization and biogenesis	1.50784
YDR018C		unknown	unknown	0.820195
YDR019C	GCV1	glycine dehydrogenase (decarboxylating) activity	glycine metabolism, one-carbon compound metabolism	0.813484
YDR020C		unknown	unknown	0.712293
YDR021W	FAL1	ATP dependent RNA helicase activity	35S primary transcript processing, mRNA splicing	0.923347
YDR022C	CIS1	unknown	regulation of CDK activity	0.857438
YDR023W	SES1	serine-tRNA ligase activity	amino acid activation	1.62294
YDR024W	FYV1	unknown	unknown	1.62093
YDR025W	RPS11A	structural constituent of ribosome	protein biosynthesis, regulation of translational fidelity, ribosomal small subunit assembly and maintenance	1.5183
YDR026C		unknown	unknown	1.07174
YDR027C	LUV1	unknown	Golgi to vacuole transport	1.09658
YDR028C	REG1	protein phosphatase type 1 activity, protein phosphatase type 1, intrinsic regulator activity	cell growth and/or maintenance, glycogen metabolism, negative regulation of transcription from Pol II promoter, regulation of carbohydrate metabolism	1.41568
YDR029W		unknown	unknown	0.833965
YDR031W		unknown	unknown	1.08172
YDR032C	PST2	unknown	unknown	0.771275
YDR033W	MRH1	unknown	unknown	0.953495
YDR034C	LYS14	transcriptional activator activity	lysine biosynthesis, aminoadipic pathway	1.15823
YDR034W-B		unknown	unknown	0.94204
YDR035W	ARO3	2-dehydro-3-deoxyphosphoheptonate aldolase activity	aromatic amino acid biosynthesis	0.796832
YDR036C	MRP5	unknown	endocytosis	0.838651
YDR037W	KRS1	lysine-tRNA ligase activity	lysyl-tRNA aminoacylation	1.04102
YDR038C	ENA5	ATPase activity, coupled to transmembrane movement of ions, phosphorylative mechanism	sodium ion transport	1.49469
YDR039C	ENA2	ATPase activity, coupled to transmembrane movement of ions, phosphorylative mechanism	sodium ion transport	1.28392
YDR040C	ENA1	ATPase activity, coupled to transmembrane movement of ions, phosphorylative mechanism	sodium ion transport	3.28949
YDR041W	RSM10	structural constituent of ribosome activity	protein biosynthesis	1.02207
YDR042C		unknown	unknown	0.925379
YDR043C	NRG1	DNA binding activity, transcriptional repressor activity	glucose metabolism, invasive growth, regulation of transcription from Pol II promoter, response to pH	1.0289
YDR044W	HEM13	coproporphyrinogen oxidase	heme biosynthesis	0.765738
YDR045C	RPC11	DNA-directed RNA polymerase activity	transcription from Pol III promoter	0.870147
YDR046C	BAP3	amino acid transporter activity	amino acid transport	1.05704
YDR047W	HEM12	uroporphyrinogen decarboxylase	heme biosynthesis	0.906718
YDR048C		unknown	unknown	0.885215
YDR049W		unknown	unknown	0.976263
YDR050C	TPI1	triose-phosphate isomerase activity	glycolysis, gluconeogenesis	0.872908
YDR051C		unknown	unknown	0.968999
YDR053W		unknown	unknown	1.23463
YDR054C	CDC34	ubiquitin conjugating enzyme activity, ubiquitin-protein ligase activity	G1/S transition of mitotic cell cycle, G2/M transition of mitotic cell cycle, ubiquitin-dependent protein catabolism	1.03995
YDR055W	PST1	unknown	unknown	0.968463
YDR056C		unknown	unknown	0.780159
YDR057W	YOS9	protein transporter activity	ER to Golgi transport	0.970592
YDR058C	TGL2	triacylglycerol lipase activity	lipid metabolism	1.02967
YDR059C	UBC5	ubiquitin conjugating enzyme activity	endocytosis, protein monoubiquitination, protein polyubiquitination, response to stress, response to unfolded protein, sporulation (sensu Saccharomyces)	0.954219
YDR060W	MAK21	unknown	ribosomal large subunit assembly and maintenance	1.94345
YDR061W		unknown	unknown	1.10053
YDR062W	LCB2	serine C-palmitoyltransferase activity	sphingolipid biosynthesis	1.00328
YDR063W		unknown	unknown	0.917138
YDR064W	RPS13	structural constituent of ribosome	protein biosynthesis	0.887391
YDR065W		unknown	unknown	0.934078
YDR066C		unknown	unknown	0.923688
YDR067C		unknown	unknown	1.19368
YDR068W	DOS2	unknown	unknown	1.05034
YDR069C	DOA4	proteasome endopeptidase activity, ubiquitin-specific protease activity	protein degradation, regulation of DNA replication	1.1784
YDR070C		unknown	unknown	0.943502
YDR071C	PAA1	unknown	unknown	1.21636
YDR072C	IPT1	transferase, transferring phosphorus-containing groups	mannosyl diphosphorylinositol ceramide metabolism	0.926144
YDR073W	SNF11	general RNA polymerase II transcription factor activity	chromatin modeling	0.963273
YDR074W	TPS2	trehalose phosphatase activity	carbohydrate metabolism, response to stress	0.937512
YDR075W	PPH3	protein phosphatase type 2A activity	nitrogen metabolism, protein amino acid dephosphorylation	1.15422
YDR076W	RAD55	protein binding activity	DNA recombinase assembly, NOT involved in double-strand break repair via break-induced replication, NOT involved in double-strand break repair via single-strand annealing, double-strand break repair via synthesis-dependent strand annealing, meiotic DNA recombinase assembly	0.87706
YDR077W	SED1	* structural constituent of cell wall	cell wall organization and biogenesis	0.696588
YDR078C	SHU2	unknown	unknown	0.950654
YDR079C-A		unknown	unknown	0.575258
YDR079W	PET100	chaperone activity	aerobic respiration, cytochrome c oxidase biogenesis	0.860104
YDR080W	VPS41	Rab guanyl-nucleotide exchange factor activity	high affinity iron ion transport, homotypic vacuole fusion (non-autophagic), protein transport, vacuole organization and biogenesis	1.71189
YDR081C	PDC2	transcription regulator activity	ethanol fermentation, thiamin biosynthesis, transcription from Pol II promoter	1.01723
YDR082W	STN1	protein binding	* telomere capping	1.01428
YDR083W	RRP8	methyltransferase activity	rRNA processing	0.831173
YDR084C		unknown	unknown	0.831034
YDR085C	AFR1	receptor signaling protein activity	regulation of G-protein coupled receptor protein signaling pathway, signal transduction during conjugation with cellular fusion	1.04409
YDR086C	SSS1	protein transporter	co-translational membrane targeting	0.975731
YDR087C	RRP1	unknown	rRNA processing	1.3104
YDR088C	SLU7	protein binding activity	mRNA splicing	0.935603
YDR089W		unknown	unknown	0.969548
YDR090C		unknown	unknown	1.19708
YDR091C	RLI1	ATP-binding cassette (ABC) transporter activity	unknown	1.1319
YDR092W	UBC13	ubiquitin conjugating enzyme activity	post-replication repair, protein monoubiquitination, protein polyubiquitination	0.931578
YDR093W	DNF2	phospholipid-translocating ATPase activity	intracellular protein transport	1.3361
YDR094W		unknown	unknown	0.800349
YDR095C		unknown	unknown	0.779046
YDR096W	GIS1	transcription factor activity	intracellular signaling cascade	1.27973
YDR097C	MSH6	ATP binding activity, ATPase activity, DNA binding activity	mismatch repair	1.16909
YDR098C	GRX3	thiol-disulfide exchange intermediate activity	response to oxidative stress	1.18302
YDR099W	BMH2	DNA binding	RAS protein signal transduction, activation of MAPK (pseudohyphal growth), glycogen metabolism, pseudohyphal growth, sporulation (sensu Saccharomyces)	1.53943
YDR100W	TVP15	unknown	unknown	0.941122
YDR101C		unknown	unknown	1.01656
YDR102C		unknown	unknown	0.726177
YDR103W	STE5	MAP-kinase scaffold protein activity	signal transduction during conjugation with cellular fusion	1.34639
YDR104C	SPO71	unknown	spore wall assembly (sensu Saccharomyces)	1.10013
YDR105C	TMS1	unknown	unknown	1.07082
YDR106W	ARP10	unknown	unknown	1.17568
YDR107C		unknown	unknown	1.07221
YDR108W	GSG1	unknown	meiosis, ER to Golgi transport	0.922366
YDR109C		kinase	unknown	0.786137
YDR110W	FOB1	ribosomal DNA (rDNA) binding activity	DNA recombination, extrachromosomal circular DNA accumulation	0.942348
YDR111C		transaminase	unknown	0.701004
YDR112W		unknown	unknown	0.566228
YDR113C	PDS1	protein binding activity	mitotic sister chromatid separation, protein-nucleus import	0.959742
YDR114C		unknown	unknown	0.671657
YDR115W		structural constituent of ribosome activity	aerobic respiration	0.644134
YDR116C	MRPL1	structural constituent of ribosome	aerobic respiration, meiosis, protein biosynthesis	1.12814
YDR117C		unknown	unknown	0.833384
YDR118W	APC4	protein binding, ubiquitin-protein ligase activity	cyclin catabolism, mitotic chromosome segregation, mitotic metaphase/anaphase transition, mitotic spindle elongation, ubiquitin-dependent protein catabolism	0.985857
YDR119W		unknown	unknown	0.869456
YDR120C	TRM1	tRNA (guanine-N2-)-methyltransferase activity	tRNA methylation	0.905628
YDR121W	DPB4	epsilon DNA polymerase activity	* lagging strand elongation, leading strand elongation	0.844899
YDR122W	KIN1	protein kinase activity	unknown	1.42041
YDR123C	INO2	specific RNA polymerase II transcription factor activity	phospholipid biosynthesis, positive regulation of transcription from Pol II promoter	0.871146
YDR124W		unknown	unknown	0.889795
YDR125C	ECM18	unknown	cell wall organization and biogenesis	1.13654
YDR126W	SWF1	unknown	unknown	0.882547
YDR127W	ARO1	3-dehydroquinate dehydratase activity, 3-dehydroquinate synthase activity, 3-phosphoshikimate 1-carboxyvinyltransferase activity, shikimate 5-dehydrogenase activity, shikimate kinase activity	aromatic amino acid family biosynthesis	1.52078
YDR128W		unknown	unknown	0.989268
YDR129C	SAC6	actin cross-linking activity	endocytosis, polar budding, response to osmotic stress	1.25848
YDR130C	FIN1	protein binding	unknown	0.944803
YDR131C		protein binding activity	ubiquitin-dependent protein catabolism	0.999538
YDR132C		unknown	unknown	0.949457
YDR133C		unknown	unknown	0.72244
YDR134C		unknown	unknown	0.951689
YDR135C	YCF1	arsenite transporter activity, bilirubin transporter activity, cadmium ion transporter activity	arsenite transport, bilirubin transport, cadmium ion transport, response to mercury ion	1.49081
YDR136C	VPS61	unknown	protein-vacuolar targeting	0.926283
YDR137W	RGP1	guanyl-nucleotide exchange factor activity	intracellular protein transport	1.39924
YDR139C	RUB1	* protein tagging	RUB1-dependent protein catabolism	0.856613
YDR140W	FYV9	unknown	unknown	0.634225
YDR141C	DOP1	unknown	cellular morphogenesis	1.84621
YDR142C	PEX7	peroxisome targeting signal receptor activity, peroxisome targeting signal-2 receptor activity	peroxisome organization and biogenesis, protein-peroxisome targeting	0.85051
YDR143C	SAN1	unknown	establishment and/or maintenance of chromatin architecture	0.917214
YDR144C	MKC7	aspartic-type signal peptidase activity	proteolysis and peptidolysis	1.00721
YDR145W	TAF12	unknown	transcription	1.10431
YDR146C	SWI5	transcriptional activator activity	G1-specific transcription in mitotic cell cycle	1.00983
YDR148C	KGD2	unknown	2-oxoglutarate metabolism, tricarboxylic acid cycle	1.26985
YDR149C		unknown	unknown	1.00875
YDR150W	NUM1	tubulin binding activity	microtubule cytoskeleton organization and biogenesis, nuclear migration (sensu Saccharomyces)	1.1666
YDR151C	CTH1	unknown	unknown	1.0755
YDR152W	GIR2	unknown	unknown	1.09665
YDR153C	ENT5	clathrin binding activity	Golgi to endosome transport	1.1057
YDR154C		unknown	unknown	0.844113
YDR155C	CPR1	peptidyl-prolyl cis-trans isomerase activity	protein metabolism	1.45195
YDR156W	RPA14	DNA-directed RNA polymerase activity	transcription from Pol I promoter	0.903781
YDR157W		unknown	unknown	0.805094
YDR158W	HOM2	aspartate-semialdehyde dehydrogenase	* methionine metabolism, * threonine metabolism	0.812558
YDR159W	SAC3	unknown	actin filament-based process, mitosis, protein-nucleus export	1.2602
YDR160W	SSY1	amino acid binding activity	chemosensory perception	1.00555
YDR161W	TCI1	unknown	unknown	0.944045
YDR162C	NBP2	unknown	unknown	0.798552
YDR163W		unknown	unknown	0.97946
YDR164C	SEC1	SNARE binding activity	exocytosis, non-selective vesicle docking, non-selective vesicle fusion	0.868563
YDR166C	SEC5	unknown	Golgi to plasma membrane transport, cytokinesis, establishment of cell polarity (sensu Saccharomyces), nonselective vesicle docking, nonselective vesicle fusion, polar budding	1.14416
YDR167W	TAF10	general RNA polymerase II transcription factor	G1-specific transcription in mitotic cell cycle, chromatin modification, establishment and/or maintenance of chromatin architecture, * histone acetylation, * protein amino acid acetylation, transcription initiation from Pol II promoter	0.560297
YDR168W	CDC37	chaperone activity	regulation of cell cycle, signal transduction, spindle pole body duplication (sensu Saccharomyces)	0.983026
YDR169C	STB3	unknown	unknown	0.923009
YDR170C	SEC7	ARF guanyl-nucleotide exchange factor activity	ER to Golgi transport, intra-Golgi transport	1.14704
YDR171W	HSP42	chaperone activity, heat shock protein activity	cytoskeleton organization and biogenesis, response to stress	0.891155
YDR172W	SUP35	translation release factor	* translational termination	1.00418
YDR173C	ARG82	* inositol/phosphatidylinositol kinase	arginine metabolism, * phosphorylation	0.805941
YDR174W	HMO1	RNA polymerase I transcription factor activity, single-stranded DNA binding activity	plasmid maintenance	0.657247
YDR175C	RSM24	structural constituent of ribosome	protein biosynthesis, aerobic respiration	0.95209
YDR176W	NGG1	transcription cofactor	* chromatin modification, histone acetylation	1.21918
YDR177W	UBC1	ubiquitin conjugating enzyme	* endocytosis, * germination (sensu Saccharomyces), protein monoubiquitination, protein polyubiquitination	0.855995
YDR178W	SDH4	succinate dehydrogenase (ubiquinone) activity	mitochondrial electron transport, succinate to ubiquinone, tricarboxylic acid cycle	0.813055
YDR179C	CSN9	unknown	adaptation to pheromone during conjugation with cellular fusion, protein deneddylation	1.44821
YDR180W	SCC2	protein kinase activity	mitotic sister chromatid cohesion	1.89286
YDR181C	SAS4	H3/H4 histone acetyltransferase activity, acetyltransferase activity	chromatin silencing at telomere	1.36245
YDR182W	CDC1	unknown	DNA recombination, bud growth, conjugation with cellular fusion, manganese homeostasis, metal ion homeostasis, spindle pole body duplication (sensu Saccharomyces)	0.842511
YDR183W	PLP1	GTPase inhibitor activity	positive regulation of transcription from Pol II promoter by pheromones	0.750436
YDR184C	ATC1	unknown	polar budding, response to stress	1.09692
YDR185C		unknown	unknown	1.00733
YDR187C		unknown	unknown	1.44801
YDR188W	CCT6	chaperone activity	protein folding, cytoskeleton organization and biogenesis	0.991357
YDR189W	SLY1	SNARE binding	ER to Golgi transport	1.46661
YDR190C	RVB1	ATPase activity	regulation of transcription from Pol II promoter	1.69167
YDR191W	HST4	DNA binding activity	chromatin silencing at telomere, short-chain fatty acid metabolism	0.985074
YDR192C	NUP42	structural molecule activity	NLS-bearing substrate-nucleus import, mRNA-binding (hnRNP) protein-nucleus import, mRNA-nucleus export, nuclear pore organization and biogenesis, protein-nucleus export, rRNA-nucleus export, ribosomal protein-nucleus import, snRNA-nucleus export, snRNP protein-nucleus import, tRNA-nucleus export	0.920435
YDR193W		unknown	unknown	0.382318
YDR194C	MSS116	RNA helicase activity	RNA splicing	1.32599
YDR196C		unknown	unknown	0.750038
YDR197W	CBS2	unknown	protein biosynthesis	0.944739
YDR198C		unknown	unknown	1.47624
YDR199W		unknown	unknown	0.855518
YDR200C	VPS64	cell cycle arrest in response to pheromone, protein-vacuolar targeting	unknown	0.911164
YDR201W	SPC19	structural constituent of cytoskeleton mitotic spindle assembly (sensu Saccharomyces)	microtubule nucleation,	2.09857
YDR202C	RAV2	unknown	vacuolar acidification	0.846114
YDR203W		unknown	unknown	0.862086
YDR204W	COQ4	unknown	ubiquinone metabolism	0.692857
YDR206W	EBS1	unknown	telomerase-dependent telomere maintenance	1.12405
YDR207C	UME6	DNA binding activity, transcription regulator activity	entry into meiosis, negative regulation of transcription, mitotic	0.946399
YDR208W	MSS4	1-phosphatidylinositol-4-phosphate 5-kinase activity	actin cable assembly, actin cytoskeleton organization and biogenesis	1.17122
YDR209C		unknown	unknown	0.980445
YDR210W		unknown	unknown	0.970751
YDR211W	GCD6	* translation initiation factor	translational initiation	1.06686
YDR212W	TCP1	chaperone activity	protein folding, cytoskeleton organization and biogenesis	1.15769
YDR214W		chaperone activator activity	protein folding, response to stress	0.739878
YDR215C		unknown	unknown	1.69371
YDR216W	ADR1	transcription factor activity	peroxisome organization and biogenesis, regulation of carbohydrate metabolism, transcription	1.13639
YDR217C	RAD9	protein binding activity	DNA repair; DNA damage checkpoint, nucleotide-excision repair, regulation of cell cycle	1.10623
YDR218C	SPR28	structural constituent of cytoskeleton	cell wall organization and biogenesis, cellular morphogenesis	0.990589
YDR219C		protein binding	ubiquitin-dependent protein catabolism	2.90848
YDR220C		unknown	unknown	1.081
YDR221W		unknown	unknown	0.976452
YDR222W		unknown	unknown	0.898725
YDR223W		unknown	unknown	0.858963
YDR224C	HTB1	DNA binding activity	chromatin assembly/disassembly	1.0449
YDR225W	HTA1	DNA binding activity	chromatin assembly/disassembly	1.18847
YDR226W	ADK1	adenylate kinase	cell proliferation	0.852689
YDR227W	SIR4	histone binding activity, structural constituent of chromatin	cell aging (sensu Saccharomyces), chromatin silencing, double-strand break repair via nonhomologous end-joining	1.10661
YDR228C	PCF11	cleavage/polyadenylation specificity factor activity, protein binding	mRNA cleavage, mRNA polyadenylation, transcription termination from Pol II promoter	0.905425
YDR229W	IVY1	phospholipid binding	secretory pathway	1.02648
YDR230W		unknown	unknown	0.594249
YDR231C	COX20	chaperone	aerobic respiration, * cytochrome c oxidase biogenesis, protein processing	0.454902
YDR232W	HEM1	5-aminolevulinate synthase activity	heme biosynthesis	0.886137
YDR233C	RTN1	unknown	unknown	1.13289
YDR234W	LYS4	lysine biosynthesis,	lysine biosynthesis, aminoadipic pathway	0.764968
YDR235W	PRP42	RNA binding	mRNA splicing	1.16709
YDR236C	FMN1	NOT a FMN adenylyltransferase activity, riboflavin kinase activity	FMN biosynthesis	0.868189
YDR237W	MRPL7	structural constituent of ribosome	protein biosynthesis	1.05014
YDR238C	SEC26	unknown	ER to Golgi transport	1.03846
YDR239C		unknown	unknown	0.121321
YDR240C	SNU56	mRNA binding	mRNA splicing	1.09603
YDR242W	AMD2	amidase activity	unknown	1.12278
YDR243C	PRP28	ATP dependent RNA helicase activity, pre-mRNA splicing factor activity	lariat formation, 5'-splice site cleavage	1.41284
YDR244W	PEX5	peroxisome targeting sequence binding, peroxisome targeting signal receptor activity, peroxisome targeting signal-1 receptor activity	peroxisome targeting signal receptor	1.19432
YDR245W	MNN10	alpha-1,6-mannosyltransferase activity	N-glycan processing, actin filament organization, cell wall mannoprotein biosynthesis, mannan metabolism	1.23831
YDR246W	TRS23	unknown	ER to Golgi transport	1.06738
YDR247W		protein kinase activity, protein serine/threonine kinase activity	G1/S transition of mitotic cell cycle, protein amino acid phosphorylation	1.42581
YDR248C		unknown	unknown	0.94356
YDR249C		unknown	unknown	0.925771
YDR250C		unknown	unknown	0.722762
YDR251W	PAM1	unknown	pseudohyphal growth	1.06417
YDR252W	BTT1	chaperone activity	nascent polypeptide association	1.20547
YDR253C	MET32	DNA binding, specific RNA polymerase II transcription factor activity	sulfur amino acid metabolism	1.14944
YDR254W	CHL4	DNA binding	chromosome segregation	1.48492
YDR255C	RMD5	unknown	unknown	1.15272
YDR256C	CTA1	catalase	oxygen and reactive oxygen species metabolism	0.733285
YDR257C	RMS1	unknown	unknown	1.02579
YDR258C	HSP78	ATP-dependent peptidase activity, chaperone activity, heat shock protein activity	protein folding, mitochondrial genome maintenance, response to stress, mitochondrial translocation	1.01174
YDR259C	YAP6	RNA polymerase II transcription factor activity	positive regulation of transcription from Pol II promoter	1.00844
YDR260C	SWM1	unknown	regulation of mitotic metaphase/anaphase transition, spore wall assembly (sensu Saccharomyces)	1.26679
YDR261C	EXG2	glucan 1,3-beta-glucosidase activity	unknown	1.01885
YDR262W		unknown	unknown	1.28725
YDR263C	DIN7	nuclease activity	DNA repair	1.24492
YDR264C	AKR1	palmitoyltransferase activity	endocytosis, protein amino acid palmitoylation, signal transduction during conjugation with cellular fusion	0.899167
YDR265W	PEX10	unknown	peroxisome organization and biogenesis	0.702149
YDR266C		unknown	unknown	1.36605
YDR267C		unknown	unknown	0.778524
YDR268W	MSW1	tryptophan-tRNA ligase activity	tryptophanyl-tRNA aminoacylation	0.883844
YDR269C		unknown	unknown	1.05728
YDR270W	CCC2	copper-exporting ATPase activity	copper ion transport, intracellular copper ion transport	1.25504
YDR271C		unknown	unknown	0.74754
YDR272W	GLO2	hydroxyacylglutathione hydrolase activity	carbohydrate metabolism, cytoplasm	1.18334
YDR273W	DON1	unknown	meiosis, spore wall assembly (sensu Saccharomyces)	0.869852
YDR274C		unknown	unknown	1.07245
YDR275W		unknown	unknown	1.00762
YDR276C	PMP3	unknown	cation transport	2.58485
YDR277C	MTH1	unknown	glucose transport, signal transduction	0.987344
YDR278C		unknown	unknown	0.902893
YDR279W		unknown	unknown	0.81156
YDR280W	RRP45	3'-5' exoribonuclease activity	35S primary transcript processing	1.09841
YDR281C	PHM6	unknown	unknown	1.18471
YDR282C		unknown	unknown	1.27703
YDR283C	GCN2	protein kinase activity	amino acid biosynthesis, protein amino acid phosphorylation, regulation of translational initiation	1.70368
YDR284C	DPP1	diacylglycerol pyrophosphate phosphatase activity, phosphatidate phosphatase activity,	phospholipid metabolism	0.955425
YDR285W	ZIP1	unknown	meiosis, synapsis	1.03815
YDR286C		unknown	unknown	1.11641
YDR287W		myo-inositol-1(or 4)-monophosphatase activity	myo-inositol metabolism	1.14019
YDR288W		unknown	unknown	0.983547
YDR289C	RTT103	unknown	negative regulation of DNA transposition	0.965878
YDR291W		helicase activity	unknown	1.57817
YDR292C	SRP101	signal recognition particle binding activity	protein-ER targeting	1.00393
YDR293C	SSD1	RNA binding activity	cell wall organization and biogenesis	1.29615
YDR294C	DPL1	sphinganine-1-phosphate aldolase activity	calcium-mediated signaling, cellular response to starvation, sphingolipid metabolism	1.03635
YDR295C	PLO2	unknown	unknown	1.45345
YDR296W	MHR1	transcription regulator activity	mitochondrial genome maintenance	0.973334
YDR297W	SUR2	sphingosine hydroxylase	sphingolipid metabolism	0.889633
YDR298C	ATP5	hydrogen-transporting two-sector ATPase	ATP synthesis coupled proton transport	0.914243
YDR299W	BFR2	unknown	ER to Golgi transport	1.19584
YDR300C	PRO1	glutamate 5-kinase activity	proline biosynthesis	1.29452
YDR301W	CFT1	cleavage/polyadenylation specificity factor activity	mRNA cleavage, mRNA polyadenylation, transcription termination from Pol II promoter	1.02554
YDR302W	GPI11	phosphoethanolamine N-methyltransferase	GPI anchor biosynthesis	0.912819
YDR303C	RSC3	DNA binding activity	regulation of cell cycle, regulation of transcription, DNA-dependent	1.2474
YDR304C	CPR5	peptidyl-prolyl cis-trans isomerase activity	unknown	0.691735
YDR305C	HNT2	hydrolase activity, nucleoside triphosphatase activity	nucleoside catabolism	0.818628
YDR306C		protein binding	ubiquitin-dependent protein catabolism	1.43536
YDR307W		unknown	unknown	1.34986
YDR308C	SRB7	RNA polymerase II transcription mediator activity	transcription from Pol II promoter	0.867729
YDR309C	GIC2	small GTPase regulatory/interacting protein activity	Rho protein signal transduction, axial budding, establishment of cell polarity (sensu Saccharomyces)	0.99322
YDR310C	SUM1	transcriptional repressor activity	chromatin silencing at HML and HMR (sensu Saccharomyces), chromatin silencing at telomere, regulation of mitosis	8.01774
YDR311W	TFB1	general RNA polymerase II transcription factor activity	negative regulation of transcription from Pol II promoter, mitotic, nucleotide-excision repair, nucleotide-excision repair, DNA duplex unwinding, transcription initiation from Pol II promoter	1.9092
YDR312W	SSF2	rRNA binding	conjugation with cellular fusion, ribosomal large subunit assembly and maintenance	1.62932
YDR313C	PIB1	ubiquitin-protein ligase activity	protein ubiquitination	1.41536
YDR314C		unknown	unknown	1.03393
YDR315C	IPK1	inositol/phosphatidylinositol kinase activity	myo-inositol metabolism	1.03756
YDR316W		S-adenosylmethionine-dependent methyltransferase activity	unknown	1.29875
YDR317W		unknown	unknown	1.21334
YDR318W	MCM21	protein binding activity	chromosome segregation	1.04052
YDR319C		unknown	unknown	1.21246
YDR320C	SWA2	unknown	ER organization and biogenesis	0.86354
YDR320C-A	DAD4	protein binding activity	mitosis	0.80206
YDR321W	ASP1	asparaginase activity	aspartate biosynthesis	0.883893
YDR322C-A	TIM11	structural molecule activity	ATP synthesis coupled proton transport	1.38723
YDR322W	MRPL35	structural constituent of ribosome	protein biosynthesis	0.883422
YDR323C	PEP7		Golgi to vacuole transport, non-selective vesicle docking, non-selective vesicle fusion	1.13871
YDR324C		snoRNA binding activity	processing of 20S pre-rRNA	1.00596
YDR325W	YCG1	unknown	mitotic chromosome condensation	1.97566
YDR326C		unknown	unknown	1.24514
YDR327W		unknown	unknown	0.632803
YDR328C	SKP1	ubiquitin-protein ligase activity	G1/S transition of mitotic cell cycle, G2/M transition of mitotic cell cycle, ubiquitin-dependent protein catabolism	0.505695
YDR329C	PEX3	unknown	peroxisome organization and biogenesis, protein-peroxisome targeting	1.18932
YDR330W		unknown	ubiquitin-dependent protein catabolism	0.954119
YDR331W	GPI8	GPI-anchor transamidase activity	attachment of GPI anchor to protein	1.14067
YDR332W		helicase activity	unknown	0.933681
YDR333C		unknown	unknown	0.886797
YDR334W	SWR1	helicase activity	unknown	1.55338
YDR335W	MSN5	* importin-alpha export receptor	protein-nucleus export	1.28253
YDR336W		unknown	unknown	0.967711
YDR337W	MRPS28	RNA binding, structural constituent of ribosome	protein biosynthesis, ribosomal small subunit assembly and maintenance	1.01192
YDR338C		unknown	unknown	0.89203
YDR339C		unknown	unknown	1.21549
YDR340W		unknown	unknown	1.33775
YDR341C		arginine-tRNA ligase activity	protein biosynthesis	1.25476
YDR342C	HXT7	fructose transporter activity, glucose transporter activity, mannose transporter activity	hexose transport	1.15247
YDR343C	HXT6	fructose transporter activity, glucose transporter activity, mannose transporter activity	hexose transport	0.899848
YDR344C		unknown	unknown	1.22945
YDR345C	HXT3	fructose transporter activity, glucose transporter activity, * mannose transporter activity	transport	1.258
YDR346C	SVF1	unknown	unknown	1.45
YDR347W	MRP1	structural constituent of ribosome	protein biosynthesis	1.03465
YDR348C		unknown	unknown	1.091
YDR349C	YPS7	aspartic-type endopeptidase activity	unknown	0.970876
YDR350C	TCM10	unknown	unknown	1.03441
YDR351W	SBE2	unknown	cell wall organization and biogenesis	1.19369
YDR352W		unknown	unknown	0.750922
YDR353W	TRR1	thioredoxin reductase (NADPH) activity	regulation of redox homeostasis	0.728705
YDR354W	TRP4	anthranilate phosphoribosyltransferase activity	tryptophan biosynthesis	0.917939
YDR355C		unknown	unknown	0.796251
YDR356W	SPC110	structural constituent of cytoskeleton	microtubule nucleation	1.0916
YDR357C		unknown	unknown	0.943094
YDR358W	GGA1	unknown	Golgi to vacuole transport	1.06377
YDR359C	VID21	unknown	unknown	1.39243
YDR360W		unknown	unknown	0.982451
YDR361C	BCP1	unknown	unknown	1.38266
YDR362C	TFC6	RNA polymerase III transcription factor activity	transcription initiation from Pol III promoter	0.860268
YDR363W	ESC2	unknown	chromatin silencing at HML and HMR (sensu Saccharomyces)	1.27597
YDR363W-A	SEM1	unknown	filamentous growth, exocytosis, regulation of cell cycle	1.10159
YDR364C	CDC40	nucleic acid binding, pre-mRNA splicing factor activity	DNA replication, S phase of mitotic cell cycle, mitotic spindle assembly (sensu Saccharomyces), nuclear mRNA splicing, via spliceosome	1.15319
YDR366C		unknown	unknown	1.15678
YDR367W		unknown	unknown	0.844433
YDR368W	YPR1	oxidoreductase activity	arabinose metabolism	0.963682
YDR369C	XRS2	protein binding activity	double-strand break repair via break-induced replication, meiotic DNA double-strand break formation	0.902375
YDR370C		unknown	unknown	1.03546
YDR371W	CTS2	unknown	unknown	0.855181
YDR372C		unknown	protein-vacuolar targeting	0.822423
YDR373W	FRQ1	calcium ion binding	unknown	1.60237
YDR374C		unknown	unknown	1.02784
YDR375C	BCS1	ATPase activity	aerobic respiration	1.21073
YDR376W	ARH1	* NADPH-adrenodoxin reductase	heme a biosynthesis, iron ion homeostasis	0.837117
YDR377W	ATP17	hydrogen-transporting two-sector ATPase	ATP synthesis coupled proton transport	0.814897
YDR378C	LSM6	pre-mRNA splicing factor activity	mRNA splicing	0.655143
YDR379C-A		unknown	unknown	0.970925
YDR379W	RGA2	Rho GTPase activator activity, signal transducer activity	actin filament organization, apical bud growth, establishment of cell polarity (sensu Saccharomyces), invasive growth, isotropic bud growth, pseudohyphal growth, signal transduction during conjugation with cellular fusion, small GTPase mediated signal transduction	1.48588
YDR380W	ARO10	carboxy-lyase activity, phenylpyruvate decarboxylase activity, pyruvate decarboxylase activity	leucine catabolism, phenylalanine catabolism	0.848775
YDR381C-A		unknown	unknown	0.768091
YDR381W	YRA1	RNA binding activity	mRNA-nucleus export	1.38244
YDR382W	RPP2B	structural constituent of ribosome	protein biosynthesis, translational elongation	1.08308
YDR383C	NKP1	unknown	unknown	0.90165
YDR384C	ATO3	transporter activity	nitrogen utilization, transport	1.18317
YDR385W	EFT2	translation elongation factor activity	translational elongation	1.04959
YDR386W	MUS81	endonuclease activity	DNA repair, meiotic recombination	1.40647
YDR387C		unknown	unknown	0.905584
YDR388W	RVS167	cytoskeletal protein binding	endocytosis, polar budding, response to osmotic stress	1.26177
YDR389W	SAC7	Rho GTPase activator activity, signal transducer activity	cell cycle dependent actin filament reorganization, small GTPase mediated signal transduction	1.61569
YDR390C	UBA2	SUMO activating enzyme activity	protein sumoylation	1.41595
YDR391C		unknown	unknown	0.936216
YDR392W	SPT3	transcription cofactor activity	chromatin modification, conjugation with cellular fusion, filamentous growth, histone acetylation, invasive growth, sporulation (sensu Fungi)	0.833464
YDR394W	RPT3	ATPase activity, proteasome endopeptidase activity	ubiquitin-dependent protein catabolism	1.13668
YDR395W	SXM1	protein carrier activity	mRNA-nucleus export, nucleocytoplasmic transport	1.1192
YDR396W		unknown	unknown	0.949962
YDR397C	NCB2	transcription co-repressor activity	negative regulation of transcription from Pol II promoter	1.09877
YDR398W	UTP5	snoRNA binding	processing of 20S pre-rRNA	1.43883
YDR399W	HPT1	hypoxanthine phosphoribosyltransferase activity	purine biosynthesis	0.931684
YDR400W	URH1	hydrolase activity, acting on glycosyl bonds	pyrimidine salvage	0.917274
YDR401W		unknown	unknown	0.835344
YDR402C	DIT2	cytochrome P450, enzyme	spore wall assembly (sensu Saccharomyces)	0.903696
YDR403W	DIT1	enzyme	* spore wall assembly (sensu Saccharomyces)	0.895836
YDR404C	RPB7	DNA-directed RNA polymerase activity	transcription from Pol II promoter	1.04723
YDR405W	MRP20	structural constituent of ribosome	protein biosynthesis	1.05624
YDR406W	PDR15	ATP-binding cassette (ABC) transporter activity	transport	1.62319
YDR407C	TRS120	molecular_function unknown	ER to Golgi transport	1.13537
YDR408C	ADE8	phosphoribosylglycinamide formyltransferase	adenine biosynthesis	0.672173
YDR409W	SIZ1	SUMO ligase activity	sumoylation	1.07959
YDR410C	STE14	protein-S-isoprenylcysteine O-methyltransferase activity	peptide pheromone maturation	0.632868
YDR411C		unknown	unknown	0.874524
YDR412W		unknown	unknown	0.693104
YDR413C		unknown	unknown	0.915547
YDR414C	ERD1	unknown	protein-ER retention	0.896813
YDR415C		unknown	unknown	0.746272
YDR416W	SYF1	unknown	cell cycle, mRNA splicing	1.04579
YDR417C		unknown	unknown	1.14559
YDR418W	RPL12B	structural constituent of ribosome	protein biosynthesis, ribosomal large subunit assembly and maintenance	1.05885
YDR419W	RAD30	eta DNA polymerase activity	DNA repair, DNA replication, bypass DNA synthesis	1.2202
YDR420W	HKR1	unknown	beta-1,3 glucan biosynthesis, bud site selection, cell wall organization and biogenesis	1.82509
YDR421W	ARO80	specific RNA polymerase II transcription factor activity	positive regulation of transcription from Pol II promoter	1.0725
YDR422C	SIP1	SNF1A/AMP-activated protein kinase activity	protein amino acid phosphorylation, signal transduction	0.963308
YDR423C	CAD1	RNA polymerase II transcription factor activity	positive regulation of transcription from Pol II promoter, response to cadmium ion	0.924553
YDR424C	DYN2	microtubule motor activity	actin filament-based process, microtubule-based process	0.883377
YDR425W		protein transporter activity	protein transport	1.09795
YDR427W	RPN9	proteasome endopeptidase activity	ubiquitin-dependent protein catabolism	1.06009
YDR428C		unknown	unknown	0.928993
YDR429C	TIF35	translation initiation factor activity	translational initiation	0.833849
YDR430C	CYM1	unknown	unknown	1.84345
YDR431W		unknown	unknown	0.889809
YDR432W	NPL3	mRNA binding activity	mRNA-nucleus export	0.910076
YDR433W	KRE22	unknown	unknown	1.41199
YDR434W	GPI17	GPI-anchor transamidase	* attachment of GPI anchor to protein	1.08335
YDR435C	PPM1	C-terminal protein carboxyl methyltransferase	C-terminal protein amino acid methylation	0.851031
YDR436W	PPZ2	protein serine/threonine phosphatase	* sodium ion homeostasis	0.792314
YDR437W		unknown	unknown	0.961154
YDR438W		unknown	unknown	0.818408
YDR439W	LRS4	unknown	* chromatin silencing at ribosomal DNA (rDNA)	0.900259
YDR440W	DOT1	protein-lysine N-methyltransferase activity	chromatin silencing at telomere, histone methylation, regulation of meiosis	1.0154
YDR441C	APT2	unknown	unknown	1.33695
YDR442W		unknown	unknown	1.16043
YDR443C	SSN2	general RNA polymerase II transcription factor activity	negative regulation of transcription from Pol II promoter	1.13025
YDR444W		unknown	unknown	1.20773
YDR446W	ECM11	unknown	cell wall organization and biogenesis	1.03087
YDR447C	RPS17B	structural constituent of ribosome	protein biosynthesis, ribosomal small subunit assembly and maintenance	1.10782
YDR448W	ADA2	transcription co-activator activity	chromatin modification, histone acetylation	1.39741
YDR449C	UTP6	snoRNA binding	processing of 20S pre-rRNA	1.24752
YDR450W	RPS18A	structural constituent of ribosome	protein biosynthesis	1.36418
YDR451C	YHP1	specific RNA polymerase II transcription factor	negative regulation of transcription from Pol II promoter, regulation of meiosis	0.880564
YDR452W	PPN1	endopolyphosphatase activity	polyphosphate metabolism	1.36807
YDR453C	TSA2	* thioredoxin peroxidase	regulation of redox homeostasis	0.994211
YDR454C	GUK1	guanylate kinase activity	GMP metabolism	1.29558
YDR455C		unknown	unknown	1.03714
YDR456W	NHX1	monovalent inorganic cation transporter activity	endosome transport, monovalent inorganic cation homeostasis, monovalent inorganic cation transport, vacuolar acidification	1.35318
YDR457W	TOM1	ubiquitin-protein ligase activity	mitosis, nucleocytoplasmic transport, protein monoubiquitination, protein polyubiquitination, nuclear organization and biogenesis	1.46323
YDR458C		unknown	unknown	1.15565
YDR459C		unknown	unknown	0.84952
YDR460W	TFB3	general RNA polymerase II transcription factor activity	negative regulation of transcription from Pol II promoter, mitotic, nucleotide-excision repair, nucleotide-excision repair, DNA duplex unwinding, transcription initiation from Pol II promoter	1.25961
YDR461W	MFA1	pheromone	signal transduction during conjugation with cellular fusion	0.96753
YDR462W	MRPL28	structural constituent of ribosome	protein biosynthesis	0.899404
YDR463W	STP1	specific RNA polymerase II transcription factor activity	tRNA splicing, positive regulation of transcription from Pol II promoter	1.00504
YDR464W	SPP41	unknown	negative regulation of transcription from Pol II promoter	1.28063
YDR466W		protein kinase activity	unknown	0.992306
YDR467C		unknown	unknown	1.31632
YDR468C	TLG1	t-SNARE, v-SNARE	non-selective vesicle fusion	1.02733
YDR469W	SDC1	chromatin binding, histone-lysine N-methyltransferase activity	chromatin silencing at telomere, histone methylation	0.929041
YDR470C	UGO1	transporter activity	mitochondrial fusion, transport	1.11596
YDR471W	RPL27B	structural constituent of ribosome	protein biosynthesis	1.08067
YDR472W	TRS31	unknown	ER to Golgi transport	0.945397
YDR473C	PRP3	pre-mRNA splicing factor activity	mRNA splicing	1.18681
YDR474C		unknown	unknown	0.958718
YDR475C	JIP4	unknown	unknown	0.743382
YDR476C		unknown	unknown	0.310058
YDR477W	SNF1	SNF1A/AMP-activated protein kinase activity	cell adhesion, cellular response to nitrogen starvation, filamentous growth, glucose metabolism, protein amino acid phosphorylation, regulation of carbohydrate metabolism, signal transduction	1.48608
YDR478W	SNM1	ribonuclease MRP	* rRNA processing	0.757328
YDR479C		unknown	unknown	1.07568
YDR480W	DIG2	transcription factor binding	invasive growth	1.081
YDR481C	PHO8	alkaline phosphatase activity	histone dephosphorylation, protein amino acid dephosphorylation	0.892384
YDR482C	CWC21	unknown	unknown	0.710182
YDR483W	KRE2	alpha-1,2-mannosyltransferase activity	N-glycan processing, O-linked glycosylation, cell wall mannoprotein biosynthesis	0.927961
YDR484W	SAC2	protein binding	Golgi to vacuole transport, actin filament-based process	1.21284
YDR485C	VPS72	unknown	protein-vacuolar targeting	0.983473
YDR486C	VPS60	unknown	unknown	0.677155
YDR487C	RIB3	3,4 dihydroxy-2-butanone-4-phosphate synthase	vitamin B2 biosynthesis	0.767271
YDR488C	PAC11	microtubule motor activity	microtubule-based process	0.923689
YDR489W		DNA binding	DNA dependent DNA replication	1.57073
YDR490C	PKH1	protein kinase activity	MAPKKK cascade (cell wall biogenesis), endocytosis, protein amino acid phosphorylation	0.999125
YDR491C		unknown	unknown	1.22913
YDR492W		unknown	unknown	1.16495
YDR493W		unknown	unknown	0.921902
YDR494W	RSM28	unknown	unknown	1.13641
YDR495C	VPS3	unknown	protein-vacuolar targeting	1.76076
YDR496C	PUF6	unknown	unknown	1.39975
YDR497C	ITR1	myo-inositol transporter activity	myo-inositol transport	0.948992
YDR498C	SEC20	v-SNARE activity	non-selective vesicle fusion, retrograde (Golgi to ER) transport	0.869226
YDR499W	LCD1	* damaged DNA binding, protein binding	DNA damage checkpoint, establishment of protein localization, telomerase-dependent telomere maintenance	1.11372
YDR500C	RPL37B	structural constituent of ribosome	protein biosynthesis	1.03802
YDR501W	PLM2	transcription factor	unknown	0.907791
YDR502C	SAM2	methionine adenosyltransferase activity	methionine metabolism	0.900203
YDR503C	LPP1	phosphatidate phosphatase activity	* phospholipid metabolism	0.785037
YDR504C		unknown	unknown	1.67776
YDR505C	PSP1	unknown	unknown	1.00163
YDR506C		unknown	unknown	0.940945
YDR507C	GIN4	protein kinase	* axial budding, bud growth, protein amino acid phosphorylation, * septin assembly and septum formation, septin checkpoint	1.09865
YDR508C	GNP1	amino acid permease activity, amino acid transporter activity	amino acid transport	1.66505
YDR509W		unknown	unknown	1.52078
YDR510W	SMT3	protein tagging	sumoylation	0.931878
YDR511W	ACN9	unknown	carbon utilization by utilization of organic compounds,	0.850198
YDR512C	EMI1	unknown	unknown	0.520426
YDR513W	TTR1	thiol-disulfide exchange intermediate activity	regulation of redox homeostasis, response to oxidative stress	0.886889
YDR514C		unknown	unknown	1.37939
YDR515W	SLF1	RNA binding	copper ion homeostasis, regulation of translation	1.36194
YDR516C	EMI2	unknown	unknown	0.795853
YDR517W	GRH1	unknown	mitotic spindle checkpoint	0.735951
YDR518W	EUG1	protein disulfide isomerase	protein disulfide-isomerase reaction, protein folding	1.16622
YDR519W	FPR2	peptidyl-prolyl cis-trans isomerase activity	unknown	1.0505
YDR520C		unknown	unknown	1.11422
YDR521W		unknown	unknown	0.7536
YDR522C	SPS2	unknown	* sporulation (sensu Saccharomyces)	1.28797
YDR523C	SPS1	protein serine/threonine kinase	protein amino acid phosphorylation, sporulation (sensu Saccharomyces)	1.27254
YDR524C	AGE1	ARF GTPase activator activity	ER to Golgi transport, intra-Golgi transport	1.42462
YDR525W	API2	unknown	unknown	2.22245
YDR525W-A	SNA2	unknown	unknown	1.6926
YDR526C		unknown	unknown	0.946938
YDR527W		unknown	unknown	0.940342
YDR528W	HLR1	unknown	cell wall organization and biogenesis	1.06573
YDR529C	QCR7	ubiquinol-cytochrome c reductase activity	aerobic respiration, cytochrome bc(1) complex biogenesis, oxidative phosphorylation, ubiquinone to cytochrome c	0.641097
YDR530C	APA2	bis(5'-nucleosyl)-tetraphosphatase (asymmetrical) activity, bis(5'-nucleosyl)-tetraphosphatase activity	nucleotide metabolism	0.815769
YDR531W		pantothenate kinase	coenzyme A biosynthesis	0.897063
YDR532C	KRE28	unknown	unknown	0.925568
YDR533C		unknown	unknown	0.903853
YDR534C	FIT1	unknown	siderochrome transport	0.938034
YDR535C		unknown	unknown	0.996163
YDR536W	STL1	transporter activity	transport	0.805178
YDR537C		unknown	unknown	0.876501
YDR538W	PAD1	carboxy-lyase activity	aromatic compound catabolism	0.890111
YDR539W		unknown	unknown	0.954091
YDR540C		unknown	unknown	1.33783
YDR541C		dihydrokaempferol 4-reductase activity	unknown	0.918792
YEL001C		unknown	unknown	1.08781
YEL002C	WBP1	dolichyl-diphospho-oligosaccharide-protein glycosyltransferase activity	N-linked glycosylation, cell cycle	0.958426
YEL003W	GIM4	tubulin binding	tubulin folding	0.827825
YEL004W	YEA4	UDP-N-acetylglucosamine transporter activity	UDP-N-acetylglucosamine transport, cell wall chitin biosynthesis	0.904319
YEL005C	VAB2	protein binding activity	unknown	0.771164
YEL008W		unknown	unknown	0.50781
YEL009C	GCN4	DNA binding activity, transcriptional activator activity	amino acid biosynthesis, regulation of transcription from Pol II promoter	0.764414
YEL009C-A		unknown	unknown	0.859571
YEL010W		unknown	unknown	0.93295
YEL011W	GLC3	1,4-alpha-glucan branching enzyme activity	glycogen metabolism	1.06005
YEL012W	UBC8	ubiquitin conjugating enzyme	* protein monoubiquitination, protein polyubiquitination	1.5463
YEL013W	VAC8	protein binding activity	homotypic vacuole fusion (non-autophagic), microautophagy, protein-vacuolar targeting, vacuole inheritance	1.13804
YEL014C		unknown	unknown	1.01092
YEL015W	DCP3	unknown	unknown	1.07122
YEL016C		unknown	unknown	1.12962
YEL017C-A	PMP2	unknown	unknown	1.20885
YEL017W	GTT3	unknown	unknown	0.81979
YEL018W	EAF5	unknown	unknown	0.887344
YEL019C	MMS21	unknown	DNA repair	0.883716
YEL020C		unknown	unknown	1.44286
YEL022W	GEA2	ARF guanyl-nucleotide exchange factor activity	ER to Golgi transport, intra-Golgi transport	1.31919
YEL023C		unknown	unknown	1.99495
YEL024W	RIP1	ubiquinol-cytochrome c reductase	aerobic respiration, oxidative phosphorylation, ubiquinone to cytochrome c	1.09168
YEL025C	SRI1	unknown	unknown	1.17032
YEL026W	SNU13	pre-mRNA splicing factor activity	mRNA splicing, processing of 20S pre-rRNA	1.09576
YEL027W	CUP5	hydrogen-exporting ATPase activity	copper ion homeostasis, endocytosis, iron ion homeostasis, protein-vacuolar targeting, vacuolar acidification, vacuole organization and biogenesis	0.900688
YEL028W		unknown	unknown	1.01252
YEL029C	BUD16	unknown	bud site selection	0.951884
YEL030C-A		unknown	unknown	1.07156
YEL030W	ECM10	heat shock protein activity	protein-mitochondrial targeting	0.945486
YEL031W	SPF1	P-type ATPase	calcium ion homeostasis, protein amino acid glycosylation	1.22412
YEL032W	MCM3	ATP dependent DNA helicase activity, chromatin binding activity	DNA replication initiation, DNA unwinding, pre-replicative complex formation and maintenance	1.19496
YEL033W		unknown	unknown	0.462555
YEL034C-A		unknown	unknown	1.32612
YEL034W	HYP2	translation initiation factor activity	translational initiation	1.08407
YEL035C	UTR5	unknown	unknown	0.615172
YEL036C	ANP1	mannosyltransferase activity	N-linked glycosylation	1.12587
YEL037C	RAD23	damaged DNA binding	negative regulation of protein catabolism, nucleotide-excision repair, DNA damage recognition	0.97892
YEL038W	UTR4	unknown	unknown	0.708528
YEL039C	CYC7	electron carrier activity	electron transport	0.804461
YEL040W	UTR2	unknown	cell wall organization and biogenesis	1.78436
YEL041W		unknown	unknown	1.3347
YEL042W	GDA1	guanosine diphosphatase, uridine diphosphatase	* protein amino acid glycosylation	0.929274
YEL043W		unknown	unknown	1.13362
YEL044W	IES6	unknown	unknown	1.04163
YEL045C		unknown	unknown	1.35341
YEL046C	GLY1	threonine aldolase activity	glycine biosynthesis, threonine catabolism	1.29309
YEL047C		fumarate reductase (NADH) activity	metabolism	0.867996
YEL048C		unknown	unknown	0.669459
YEL049W	PAU2	unknown	unknown	0.629914
YEL050C	RML2	structural constituent of ribosome	fatty acid metabolism, protein biosynthesis	1.09553
YEL051W	VMA8	hydrogen-transporting two-sector ATPase activity	vacuolar acidification	0.966548
YEL052W	AFG1	adenosinetriphosphatase	unknown	0.8519
YEL053C	MAK10	amino acid N-acetyltransferase	N-terminal protein amino acid acetylation, virus-host interaction	1.0253
YEL053W-A		unknown	unknown	1.06091
YEL054C	RPL12A	structural constituent of ribosome	protein biosynthesis, ribosomal large subunit assembly and maintenance	0.92335
YEL055C	POL5	DNA-directed DNA polymerase activity	DNA dependent DNA replication	1.43358
YEL056W	HAT2	H3/H4 histone acetyltransferase activity	chromatin assembly/disassembly, chromatin silencing at telomere	1.17627
YEL057C		unknown	unknown	0.888963
YEL058W	PCM1	phosphoacetylglucosamine mutase activity	N-acetylglucosamine biosynthesis	1.08958
YEL059W		unknown	unknown	0.714193
YEL060C	PRB1	serine-type endopeptidase	response to starvation, sporulation, * vacuolar protein catabolism	0.864054
YEL061C	CIN8	microtubule motor activity	mitotic anaphase B, mitotic chromosome segregation, mitotic spindle assembly (sensu Saccharomyces)	1.3027
YEL062W	NPR2	unknown	proline transport,	1.40234
YEL063C	CAN1	arginine permease activity, basic amino acid transporter activity, lysine permease activity	basic amino acid transport	1.26528
YEL064C		transporter activity	transport	1.39601
YEL065W	SIT1	siderochrome-iron (ferrioxamine) uptake transporter	iron homeostasis, iron-siderochrome transport	1.13555
YEL066W	HPA3	histone acetyltransferase activity	histone acetylation	0.59303
YEL067C		unknown	unknown	1.03158
YEL068C		unknown	unknown	0.838688
YEL069C	HXT13	fructose transporter activity, glucose transporter activity, mannose transporter activity	hexose transport	1.62634
YEL070W		unknown	unknown	1.08992
YEL071W	DLD3	D-lactate dehydrogenase (cytochrome) activity	lactate metabolism	1.37211
YEL072W	RMD6	unknown	unknown	1.00914
YEL073C		unknown	unknown	0.951391
YEL077C		unknown	unknown	0.954286
YER002W	NOP16	unknown	ribosomal large subunit biogenesis	0.860168
YER003C	PMI40	mannose-6-phosphate isomerase activity	GDP-mannose biosynthesis, cell wall mannoprotein biosynthesis, protein amino acid glycosylation	1.2352
YER004W		unknown	unknown	0.587863
YER005W	YND1	nucleoside diphosphatase	protein amino acid glycosylation	0.890282
YER006W	NUG1	unknown	unknown	1.12306
YER007C-A		RNA binding	unknown	1.72982
YER007W	PAC2	co-chaperone activity	alpha-tubulin folding, post-chaperonin tubulin folding pathway	1.03234
YER008C	SEC3	unknown	Golgi to plasma membrane transport, cytokinesis, establishment of cell polarity (sensu Saccharomyces), non-selective vesicle docking, non-selective vesicle fusion, polar budding	1.18649
YER009W	NTF2	RAN protein binding	nucleocytoplasmic transport, protein-nucleus import	1.00102
YER010C		unknown	unknown	0.761433
YER011W	TIR1	structural constituent of cell wall	response to stress	0.80735
YER012W	PRE1	endopeptidase activity	response to stress, sporulation (sensu Saccharomyces), ubiquitin-dependent protein catabolism	0.85174
YER013W	PRP22	* ATP dependent RNA helicase, pre-mRNA splicing factor	lariat formation, 5'-splice site cleavage	1.35704
YER014W	HEM14	protoporphyrinogen oxidase	heme biosynthesis	1.09098
YER015W	FAA2	long-chain-fatty-acid-CoA-ligase	* N-terminal protein myristoylation, lipid metabolism	0.946705
YER016W	BIM1	structural constituent of cytoskeleton	microtubule depolymerization, microtubule nucleation, microtubule stabilization, mitotic spindle checkpoint, nuclear migration (sensu Saccharomyces)	0.860332
YER017C	AFG3	adenosinetriphosphatase activity, metallopeptidase activity	mitochondrial intermembrane space protein import, protein complex assembly, proteolysis and peptidolysis	0.918618
YER018C	SPC25	structural constituent of cytoskeleton	chromosome segregation, microtubule nucleation	0.97245
YER019C-A	SBH2	protein transporter activity	cotranslational membrane targeting	0.746885
YER019W	ISC1	phospholipase C activity	salinity response, sphingolipid catabolism	1.31727
YER020W	GPA2	heterotrimeric G-protein GTPase activity	cell growth and/or maintenance, pseudohyphal growth, signal transduction, sporulation (sensu Saccharomyces)	0.811015
YER021W	RPN3	proteasome endopeptidase	ubiquitin-dependent protein catabolism	1.04473
YER022W	SRB4	RNA polymerase II transcription mediator	transcription from Pol II promoter	1.23496
YER023W	PRO3	pyrroline 5-carboxylate reductase activity	proline biosynthesis	0.711309
YER024W	YAT2	carnitine O-acetyltransferase activity	alcohol metabolism, carnitine metabolism	0.851346
YER025W	GCD11	translation initiation factor	translational initiation	1.02185
YER026C	CHO1	CDP-diacylglycerol-serine O-phosphatidyltransferase activity	phosphatidylserine biosynthesis	1.0049
YER027C	GAL83	SNF1A/AMP-activated protein kinase activity	cell adhesion, filamentous growth, protein amino acid phosphorylation, signal transduction	1.18302
YER028C	MIG3	DNA binding, transcription factor activity	transcription initiation	1.1425
YER029C	SMB1	pre-mRNA splicing factor activity	mRNA splicing	0.912687
YER030W		unknown	unknown	0.895875
YER031C	YPT31	GTPase activity	exocytosis, vesicle-mediated transport	1.06832
YER032W	FIR1	unknown	mRNA polyadenylation	1.23198
YER033C	ZRG8	unknown	unknown	1.51959
YER034W		unknown	unknown	1.02594
YER035W	EDC2	RNA binding	deadenylation-dependent decapping	0.725057
YER036C	KRE30	ATP-binding cassette (ABC) transporter activity	unknown	1.38799
YER037W	PHM8	unknown	unknown	0.966204
YER038C	KRE29	unknown	unknown	1.07426
YER039C	HVG1	unknown	unknown	0.831564
YER039C-A		unknown	unknown	0.878974
YER040W	GLN3	transcription factor, transcriptional activator	nitrogen metabolism, regulation of nitrogen utilization	0.996546
YER041W	YEN1	single-stranded DNA specific endodeoxyribonuclease activity	unknown	0.987272
YER042W	MXR1	protein-methionine-S-oxide reductase activity	response to oxidative stress	0.830711
YER043C	SAH1	adenosylhomocysteinase activity	methionine metabolism, selenocysteine metabolism	1.03472
YER044C	ERG28	unknown	ergosterol biosynthesis	0.836148
YER044C-A	MEI4	unknown	meiotic DNA double-strand break formation, meiotic recombination, sporulation (sensu Fungi)	0.983805
YER045C	ACA1	specific RNA polymerase II transcription factor activity	transcription initiation from Pol II promoter	1.00251
YER046W	SPO73	unknown	sporulation (sensu Saccharomyces)	0.818871
YER047C	SAP1	unknown	unknown	1.14486
YER048C	CAJ1	chaperone regulator activity	unknown	1.19985
YER049W		unknown	unknown	1.01791
YER050C	RSM18	structural constituent of ribosome	protein biosynthesis	0.79485
YER051W		unknown	unknown	1.54081
YER052C	HOM3	aspartate kinase	methionine metabolism, threonine metabolism	1.09204
YER053C		unknown	unknown	1.04776
YER054C	GIP2	protein phosphatase regulator	biological_process unknown	0.789472
YER055C	HIS1	ATP phosphoribosyltransferase activity	histidine biosynthesis	1.14581
YER056C	FCY2	cytosine-purine permease	cytosine transport, purine transport	1.05225
YER056C-A	RPL34A	structural constituent of ribosome	protein biosynthesis	0.949312
YER057C	HMF1	unknown	heat shock response	0.623025
YER058W	PET117	unknown	cytochrome c oxidase biogenesis	0.754584
YER059W	PCL6	cyclin-dependent protein kinase, regulator activity	regulation of glycogen biosynthesis, regulation of glycogen catabolism	1.0295
YER060W	FCY21	cytosine-purine permease activity	unknown	1.03534
YER060W-A	FCY22	cytosine-purine permease activity	unknown	0.815117
YER061C	CEM1	3-oxoacyl-[acyl-carrier protein] synthase activity	hexadecanal biosynthesis	1.14948
YER062C	HOR2	glycerol-1-phosphatase activity	carbohydrate metabolism, glycerol biosynthesis, response to osmotic stress	0.933927
YER063W	THO1	molecular_function unknown	transcription, DNA-dependent	0.845261
YER064C		unknown	unknown	1.84814
YER065C	ICL1	isocitrate lyase activity	glyoxylate cycle	0.798578
YER066W		unknown	unknown	0.804437
YER067W		unknown	unknown	0.73389
YER068W	MOT2	3'-5' exoribonuclease activity, transcriptional repressor activity	conjugation with cellular fusion, poly(A) tail shortening, regulation of transcription from Pol II promoter	1.42577
YER069W	"ARG5,6"	* N-acetyl-gamma-glutamyl-phosphate reductase activity, acetylglutamate kinase activity	ornithine biosynthesis	1.09123
YER070W	RNR1	ribonucleoside-diphosphate reductase activity	DNA replication	1.06662
YER071C		unknown	unknown	1.02986
YER072W	VTC1	unknown	vacuole fusion (non-autophagic)	0.864912
YER073W	ALD5	* aldehyde dehydrogenase activity	electron transport	0.819862
YER074W	RPS24A	structural constituent of ribosome	protein biosynthesis	1.03803
YER074W-A		unknown	unknown	0.957087
YER075C	PTP3	protein tyrosine phosphatase activity	inactivation of MAPK (osmolarity sensing), protein amino acid dephosphorylation, signal transduction during conjugation with cellular fusion	0.974791
YER076C		unknown	unknown	0.762001
YER076W-A		unknown	unknown	0.566039
YER077C		unknown	unknown	1.08955
YER078C		unknown	unknown	1.07257
YER079C-A		unknown	unknown	0.963804
YER079W		unknown	unknown	0.83845
YER080W		unknown	unknown	1.04949
YER081W	SER3	phosphoglycerate dehydrogenase activity	serine family amino acid biosynthesis	1.65726
YER082C	UTP7	snoRNA binding	processing of 20S pre-rRNA	1.44527
YER083C	RMD7	unknown	cell wall organization and biogenesis	0.688781
YER084W		unknown	unknown	0.443118
YER084W-A		unknown	unknown	1.14887
YER085C		unknown	unknown	1.13477
YER086W	ILV1	threonine dehydratase activity	branched chain family amino acid biosynthesis	1.38705
YER087C-B	SBH1	protein transporter activity	cotranslational membrane targeting	0.711235
YER087W		proline-tRNA ligase activity	unknown	1.31267
YER088C	DOT6	unknown	cell elongation, chromatin silencing at ribosomal DNA (rDNA), chromatin silencing at telomere, filamentous growth, regulation of transcription from Pol II promoter.	0.866111
YER089C	PTC2	protein phosphatase type 2C activity	DNA damage response, signal transduction resulting in cell cycle arrest, G1/S transition of mitotic cell cycle, inactivation of MAPK (osmolarity sensing), protein amino acid dephosphorylation, regulation of CDK activity, response to unfolded protein	0.621364
YER090W	TRP2	* anthranilate synthase	tryptophan biosynthesis	1.09896
YER091C	MET6	5-methyltetrahydropteroyltriglutamate-homocysteine S-methyltransferase activity	methionine metabolism	1.08035
YER091C-A		unknown	unknown	0.707885
YER092W	IES5	unknown	unknown	0.884218
YER093C		unknown	sphingolipid biosynthesis	1.0282
YER093C-A		unknown	unknown	1.14758
YER094C	PUP3	endopeptidase activity	ubiquitin-dependent protein catabolism	0.61355
YER095W	RAD51	recombinase activity	chromatin modeling, NOT involved in double-strand break repair via break-induced replication, NOT involved in double-strand break repair via single-strand annealing, double-strand break repair via synthesis-dependent strand annealing, heteroduplex formation, meiotic joint molecule formation, strand invasion, telomerase-independent telomere maintenance	1.20282
YER096W	SHC1	enzyme activator	* chitin biosynthesis, sporulation (sensu Fungi)	1.12804
YER097W		unknown	unknown	0.944916
YER098W	UBP9	ubiquitin-specific protease activity	protein deubiquitination	1.19427
YER099C	PRS2	ribose-phosphate pyrophosphokinase	'de novo' IMP biosynthesis, 'de novo' pyrimidine base biosynthesis, histidine biosynthesis, purine salvage, tryptophan biosynthesis	0.946984
YER100W	UBC6	ubiquitin conjugating enzyme activity	protein monoubiquitination, protein polyubiquitination	0.877461
YER101C	AST2	unknown	unknown	0.959924
YER102W	RPS8B	structural constituent of ribosome	protein biosynthesis	0.889932
YER103W	SSA4	chaperone, heat shock protein	SRP-dependent, co-translational membrane targeting, translocation, protein folding, response to stress,	0.727051
YER104W	RTT105	unknown	negative regulation of DNA transposition	0.540196
YER105C	NUP157	structural molecule activity	NLS-bearing substrate-nucleus import, mRNA-binding (hnRNP) protein-nucleus import, mRNA-nucleus export, nuclear pore organization and biogenesis, protein-nucleus export, rRNA-nucleus export, ribosomal protein-nucleus import, snRNA-nucleus export, tRNA-nucleus export	1.07172
YER106W	MAM1	unknown	meiotic chromosome segregation	1.0289
YER107C	GLE2	structural molecule activity	NLS-bearing substrate-nucleus import, mRNA-binding (hnRNP) protein-nucleus import, mRNA-nucleus export, nuclear membrane organization and biogenesis, nuclear pore organization and biogenesis, protein-nucleus export, protein-nucleus import, rRNA-nucleus export, ribosomal protein-nucleus import, snRNA-nucleus export, snRNP protein-nucleus import, tRNA-nucleus export	0.976476
YER109C	FLO8	specific RNA polymerase II transcription factor activity	invasive growth, pseudohyphal growth	0.84594
YER110C	KAP123	protein carrier activity	protein-nucleus import	1.07351
YER111C	SWI4	transcription factor activity	G1/S transition of mitotic cell cycle, cell cycle, transcription	1.40147
YER112W	LSM4	pre-mRNA splicing factor activity	nuclear mRNA splicing, via spliceosome, rRNA processing	0.945428
YER113C		unknown	unknown	1.20346
YER114C	BOI2	phospholipid binding activity	Rho protein signal transduction, establishment of cell polarity (sensu Saccharomyces)	1.27116
YER115C	SPR6	unknown	sporulation (sensu Fungi)	0.675627
YER116C	SLX8	DNA binding activity	DNA recombination	0.627153
YER117W	RPL23B	structural constituent of ribosome	protein biosynthesis	1.10569
YER118C	SHO1	osmosensor activity	osmosensory signaling pathway via Sho1 osmosensor, pseudohyphal growth	1.50122
YER119C	AVT6	amino acid transporter activity	amino acid transport	0.62865
YER120W	SCS2	protein binding	myo-inositol metabolism, protein-ER targeting	0.44554
YER121W		unknown	unknown	0.792438
YER122C	GLO3	ARF GTPase activator activity	ER to Golgi transport, retrograde (Golgi to ER) transport	1.71594
YER123W	YCK3	casein kinase I	protein amino acid phosphorylation	1.18626
YER124C	DSE1	unknown	cell wall organization and biogenesis	1.74518
YER125W	RSP5	ubiquitin-protein ligase activity	chromatin assembly/disassembly, protein monoubiquitination, protein polyubiquitination	1.19264
YER126C	NSA2	unknown	ribosomal large subunit biogenesis	0.844015
YER127W	LCP5	RNA binding activity	35S primary transcript processing, rRNA modification	1.00606
YER128W		unknown	unknown	0.920045
YER129W	PAK1	* protein kinase	DNA dependent DNA replication, protein amino acid phosphorylation	1.10845
YER130C		unknown	unknown	1.20275
YER131W	RPS26B	structural constituent of ribosome	protein biosynthesis	1.05168
YER132C	PMD1	unknown	sporulation	1.30466
YER133W	GLC7	protein phosphatase type 1 activity, protein phosphatase type 1, catalyst activity	glycogen metabolism, filamentous growth, meiosis, mitotic spindle checkpoint, negative regulation of transcription from Pol II promoter, regulation of carbohydrate metabolism, response to heat	1.34849
YER134C		unknown	unknown	0.701327
YER135C		unknown	unknown	0.759683
YER136W	GDI1	RAB GDP-dissociation inhibitor activity	vesicle-mediated transport	1.53907
YER137C		unknown	unknown	1.02579
YER138C		unknown	unknown	1.80894
YER139C		unknown	unknown	0.744388
YER140W		unknown	unknown	0.897418
YER141W	COX15	unknown	cytochrome c oxidase biogenesis, heme a biosynthesis	1.39768
YER142C	MAG1	alkylbase DNA N-glycosylase activity	DNA dealkylation	1.04777
YER143W	DDI1	SNARE binding activity	ubiquitin-dependent protein catabolism, vesicle-mediated transport	0.913554
YER144C	UBP5	ubiquitin-specific protease activity	protein deubiquitination	0.885813
YER145C	FTR1	iron ion transporter activity	high affinity iron ion transport	0.810412
YER146W	LSM5	pre-mRNA splicing factor activity	mRNA splicing, rRNA processing	0.54326
YER147C	SCC4	unknown	sister chromatid cohesion	0.763009
YER147C-A		unknown	unknown	1.0436
YER148W	SPT15	DNA binding, RNA polymerase I transcription factor activity, RNA polymerase III transcription factor activity, general RNA polymerase II transcription factor activity	transcription from Pol I promoter, transcription iniciation from Pol II promoter, transcription iniciation from Pol III promoter	0.858163
YER149C	PEA2	cytoskeletal regulatory protein binding	Rho protein signal transduction, actin filament organization, establishment of cell polarity (sensu Saccharomyces), polar budding	1.22985
YER150W	SPI1	unknown	unknown	0.829532
YER151C	UBP3	ubiquitin-specific protease activity	protein deubiquitination	2.16607
YER152C		unknown	unknown	0.899724
YER153C	PET122		protein synthesis	0.80817
YER154W	OXA1	protein transporter activity	mitochondrial translocation	0.990499
YER155C	BEM2	Rho GTPase activator activity, signal transducer activity	actin cytoskeleton organization and biogenesis, bud growth, cell wall organization and biogenesis, establishment of cell polarity (sensu Saccharomyces), microtubule cytoskeleton organization and biogenesis, small GTPase mediated signal transduction	1.33288
YER156C		unknown	unknown	0.653872
YER157W	SEC34	protein transporter activity	ER to Golgi transport, intra-Golgi transport, retrograde (vesicle recycling within Golgi) transport	1.1813
YER158C		unknown	unknown	0.898208
YER159C	BUR6	transcription co-repressor activity	negative regulation of transcription from Pol II promoter	1.02544
YER160C		unknown	unknown	1.77055
YER161C	SPT2	DNA binding	negative regulation of transcription from Pol II promoter	1.17117
YER162C	RAD4	damaged DNA binding activity	nucleotide-excision repair, DNA damage recognition	0.978489
YER163C		unknown	unknown	0.569869
YER164W	CHD1	ATPase activity, Pol II transcription elongation factor activity	RNA elongation from Pol II promoter, chromatin modeling	1.46309
YER165W	PAB1	poly(A) binding	regulation of translational initiation	1.28831
YER166W	DNF1	phospholipid-translocating ATPase activity	intracellular protein transport	1.49431
YER167W	BCK2	unknown	G1/S transition of mitotic cell cycle, regulation of cell cycle	1.13959
YER168C	CCA1	* tRNA adenylyltransferase	tRNA modification	0.961455
YER169W	RPH1	specific transcriptional repressor activity	DNA repair, negative regulation of transcription from Pol II promoter	1.00389
YER170W	ADK2	adenylate kinase activity	unknown	0.594544
YER171W	RAD3	DNA helicase activity, general RNA polymerase II transcription factor activity	negative regulation of transcription from Pol II promoter, mitotic, nucleotide-excision repair, DNA duplex unwinding, transcription initiation from Pol II promoter	1.12738
YER173W	RAD24	unknown	DNA damage checkpoint, * meiotic recombination, * nucleotide-excision repair	0.938896
YER174C	GRX4	thiol-disulfide exchange intermediate activity	response to oxidative stress	1.10206
YER175C	TMT1	trans-aconitate 3-methyltransferase activity	unknown	1.08917
YER176W	ECM32	DNA helicase activity, RNA helicase activity	regulation of translational termination	0.796468
YER177W	BMH1	DNA binding	RAS protein signal transduction, activation of MAPK (pseudohyphal growth), glycogen metabolism, pseudohyphal growth, sporulation (sensu Saccharomyces)	1.08194
YER178W	PDA1	pyruvate dehydrogenase (lipoamide) activity	pyruvate metabolism	0.967673
YER179W	DMC1	double-stranded DNA binding, single-stranded DNA binding	meiosis, meiotic joint molecule formation, meiotic recombination	1.16821
YER180C	ISC10	unknown	sporulation	1.16223
YER181C		unknown	unknown	1.15605
YER182W		unknown	unknown	0.587284
YER183C	FAU1	5-formyltetrahydrofolate cyclo-ligase activity	folic acid and derivative biosynthesis	0.644432
YER185W		unknown	unknown	1.08112
YER186C		unknown	unknown	1.24859
YER187W		unknown	unknown	0.793025
YER187W-A	KHS1	unknown	unknown	1.26479
YER188W		unknown	unknown	0.602483
YFL001W	DEG1	pseudouridylate synthase activity	RNA processing	1.00156
YFL002C	SPB4	ATP dependent RNA helicase activity	35S primary transcript processing, ribosomal large subunit assembly and maintenance	1.25024
YFL003C	MSH4	DNA binding activity	meiotic recombination	1.14524
YFL004W	VTC2	unknown	protein localization, vacuole fusion (non-autophagic)	1.31931
YFL005W	SEC4	RAB small monomeric GTPase	Golgi to plasma membrane transport, cytokinesis, non-selective vesicle fusion, polar budding, small GTPase mediated signal transduction	1.28235
YFL006W		unknown	unknown	1.33835
YFL007W	BLM3	unknown	unknown	1.41648
YFL008W	SMC1	AT DNA binding, DNA secondary structure binding, adenosinetriphosphatase, double-stranded DNA binding	mitotic chromosome segregation	1.35948
YFL009W	CDC4	protein binding activity, ubiquitin-protein ligase activity	G1/S transition of mitotic cell cycle, G2/M transition of mitotic cell cycle, ubiquitin-dependent protein catabolism	0.90521
YFL011W	AUA1	No coincide ORF y gen??	amino acid uptake	1.0925
YFL011W-A	HXT10	unknown	unknown	0.767818
YFL012W		unknown	unknown	0.971093
YFL013C	IES1	unknown	unknown	1.13248
YFL014W	HSP12	heat shock protein activity	cell adhesion, hyperosmotic response, response to dessication, response to heat, response to oxidative stress	0.703741
YFL015C		unknown	unknown	0.992085
YFL015W-A		unknown	unknown	1.4028
YFL016C	MDJ1	co-chaperone activity	protein folding, proteolysis and peptidolysis	1.00092
YFL017C	GNA1	glucosamine 6-phosphate N-acetyltransferase activity	UDP-N-acetylglucosamine biosynthesis	1.1767
YFL018C	LPD1	dihydrolipoamide dehydrogenase activity	acetyl-CoA biosynthesis from pyruvate, glycine catabolism, isoleucine catabolism, leucine catabolism, serine biosynthesis, valine catabolism	0.987513
YFL019C		unknown	unknown	1.10326
YFL020C	PAU5	unknown	unknown	0.96548
YFL021W	GAT1	specific RNA polymerase II transcription factor activity, transcriptional activator activity	regulation of nitrogen utilization, transcription initiation from Pol II promoter	0.923788
YFL022C	FRS2	phenylalanine-tRNA ligase activity	phenylalanyl-tRNA aminoacylation	0.758085
YFL023W	BUD27	unknown	bud site selection	1.25075
YFL024C	EPL1	histone acetyltransferase activity	histone acetylation, regulation of transcription from Pol II promoter	1.29315
YFL025C	BST1	unknown	ER-associated protein catabolism, vesicle organization and biogenesis	1.24762
YFL026W	STE2	mating-type alpha-factor pheromone receptor activity	formation of a cell surface projection, response to pheromone during conjugation with cellular fusion	1.52454
YFL027C	GYP8	Rab GTPase activator activity	vesicle-mediated transport	1.41356
YFL028C	CAF16	ATP-binding cassette (ABC) transporter activity	regulation of transcription, DNA-dependent	0.851839
YFL029C	CAK1	protein kinase activity, meiosis, protein amino acid phosphorylation	cell cycle	0.868319
YFL030W	AGX1	alanine-glyoxylate aminotransferase activity	glyoxylate cycle	0.637313
YFL031W	HAC1	specific RNA polymerase II transcription factor activity	phospholipid metabolism, regulation of transcription from Pol II promoter, unfolded protein response, target gene transcriptional activation	0.995883
YFL032W		unknown	unknown	1.09264
YFL033C	RIM15	protein kinase activity	protein amino acid phosphorylation, regulation of meiosis, response to stress	1.9592
YFL034C-B	MOB2	protein kinase activator activity	establishment and/or maintenance of cell polarity (sensu Saccharomyces), exit from mitosis, protein amino acid phosphorylation	0.79894
YFL034W		unknown	unknown	1.1191
YFL036W	RPO41	DNA-directed RNA polymerase activity	mitochondrial genome maintenance, transcription from mitochondrial promoter	1.39353
YFL037W	TUB2	structural constituent of cytoskeleton	homologous chromosome segregation, mitotic chromosome segregation, nuclear migration (sensu Saccharomyces), nuclear migration during conjugation with cellular fusion	1.12293
YFL038C	YPT1	RAB small monomeric GTPase activity	ER to Golgi transport, protein complex assembly	0.895774
YFL039C	ACT1	structural constituent of cytoskeleton	apical bud growth, cell cycle dependent actin filament reorganization, cell wall organization and biogenesis, cytokinesis, endocytosis, establishment of cell polarity (sensu Saccharomyces), exocytosis, histone acetylation, isotropic bud growth, mitochondrion inheritance, mitotic spindle orientation, protein secretion, regulation of transcription from Pol II promoter, response to osmotic stress, s…	1.12958
YFL040W		unknown	unknown	1.13789
YFL041W	FET5	multicopper ferroxidase iron transport mediator activity	iron ion transport	1.12899
YFL042C		unknown	unknown	1.16459
YFL043C		unknown	unknown	0.679356
YFL044C		unknown	unknown	0.64054
YFL045C	SEC53	phosphomannomutase activity	protein-ER targeting	0.898253
YFL046W		unknown	unknown	0.674417
YFL047W	RGD2	Rho GTPase activator	small GTPase mediated signal transduction	0.922637
YFL048C	EMP47	unknown	ER to Golgi transport	1.31992
YFL049W		unknown	unknown	1.37362
YFL050C	ALR2	di-, tri-valent inorganic cation transporter activity	di-, tri-valent inorganic cation transport, magnesium ion transport	1.17995
YFL051C		unknown	unknown	0.755897
YFL052W		DNA binding	unknown	1.29478
YFL053W	DAK2	unknown	carbohydrate metabolism; stress response	0.923307
YFL054C		water channel	unknown	0.940151
YFL055W	AGP3	amino acid transporter activity	amino acid transport	1.03106
YFL056C	AAD6	benzyl alcohol dehydrogenase activity	aldehyde metabolism	0.80371
YFL057C	AAD16	benzyl alcohol dehydrogenase activity	aldehyde metabolism	0.976344
YFL058W	THI5	unknown	thiamin biosynthesis	1.24867
YFL059W	SNZ3	protein binding	pyridoxine metabolism, thiamin biosynthesis	0.462483
YFL060C	SNO3	imidazoleglycerol phosphate synthase activity	pyridoxine metabolism, thiamin biosynthesis	0.760665
YFL061W		unknown	unknown	0.756041
YFL067W		unknown	unknown	0.52621
YFL-TyA	TY2A			0.964102
YFR001W	LOC1	mRNA binding	ribosomal large subunit biogenesis	1.23155
YFR002W	NIC96	structural molecule activity	NLS-bearing substrate-nucleus import, mRNA-binding (hnRNP) protein-nucleus import, mRNA-nucleus export, nuclear pore organization and biogenesis, protein-nucleus export, protein-nucleus import, rRNA-nucleus export, ribosomal protein-nucleus import, snRNA-nucleus export, snRNP protein-nucleus import, tRNA-nucleus export	1.23541
YFR003C		unknown	unknown	1.03069
YFR004W	RPN11	endopeptidase activity	ubiquitin-dependent protein catabolism	0.976411
YFR005C	SAD1	pre-mRNA splicing factor activity	mRNA splicing	1.05037
YFR006W		unknown	unknown	0.987737
YFR007W		unknown	unknown	1.15635
YFR008W		unknown	unknown	1.06867
YFR009W	GCN20	unknown	regulation of translational elongation	1.1501
YFR010W	UBP6	ubiquitin-specific protease activity	protein deubiquitination	1.38642
YFR011C		unknown	unknown	1.50996
YFR012W	VAM7	unknown	unknown	0.971325
YFR013W	IOC3	protein binding activity	chromatin modeling	1.08944
YFR014C	CMK1	calmodulin-dependent protein kinase I activity	protein amino acid phosphorylation, signal transduction	1.47312
YFR015C	GSY1	glycogen (starch) synthase	glycogen metabolism	0.823743
YFR016C		unknown	unknown	1.01788
YFR017C		unknown	unknown	2.07381
YFR018C		unknown	unknown	1.36843
YFR019W	FAB1	1-phosphatidylinositol-3-phosphate 5-kinase activity	phospholipid metabolism, response to stress, vacuole organization and biogenesis	1.33303
YFR020W		unknown	unknown	0.896492
YFR021W	AUT10	unknown	autophagy, protein-vacuolar targeting, sporulation (sensu Saccharomyces), vacuolar protein processing/maturation	0.960904
YFR022W		unknown	unknown	0.88869
YFR023W	PES4	unknown	DNA dependent DNA replication	1.2093
YFR024C		unknown	unknown	1.24612
YFR024C-A	LSB3	unknown	unknown	1.33299
YFR025C	HIS2	histidinol-phosphatase activity	histidine biosynthesis	0.810658
YFR026C		unknown	unknown	1.47795
YFR027W	ECO1	acetyltransferase activity	DNA repair, DNA replication, sister chromatid cohesion	0.677169
YFR028C	CDC14	protein phosphatase activity	DNA dependent DNA replication, protein amino acid dephosphorylation, regulation of exit from mitosis	0.982239
YFR029W	PTR3	amino acid binding	chemosensory perception	0.68096
YFR030W	MET10	sulfite reductase (NADPH) activity	sulfate assimilation	1.41253
YFR031C	SMC2	AT DNA binding, * DNA secondary structure binding, adenosinetriphosphatase, double-stranded DNA binding	mitotic chromosome condensation, mitotic chromosome segregation	1.23794
YFR031C-A	RPL2A	structural constituent of ribosome	protein biosynthesis	0.719877
YFR032C		unknown	unknown	1.23902
YFR032C-A	RPL29	structural constituent of ribosome	protein biosynthesis	0.742508
YFR033C	QCR6	ubiquinol-cytochrome c reductase	aerobic respiration, oxidative phosphorylation, ubiquinone to cytochrome c	1.07434
YFR034C	PHO4	transcription factor activity	cellular response to phosphate starvation, phosphate metabolism	0.852682
YFR035C		unknown	unknown	0.871819
YFR036W	CDC26	* protein binding, * ubiquitin-protein ligase	cyclin catabolism, mitotic chromosome segregation, mitotic metaphase/anaphase transition, mitotic spindle elongation, * ubiquitin-dependent protein catabolism	0.810522
YFR037C	RSC8	unknown	chromatin modeling	0.964377
YFR038W		helicase activity	unknown	1.05383
YFR039C		unknown	unknown	1.10591
YFR040W	SAP155	protein serine/threonine phosphatase activity	G1/S transition of mitotic cell cycle	1.29367
YFR041C		unknown	unknown	1.58719
YFR042W		unknown	unknown	0.944387
YFR043C		unknown	unknown	1.02277
YFR044C		unknown	unknown	1.19906
YFR045W		* transporter	* transport	1.06618
YFR046C		unknown	invasive growth, meiosis, protein processing	0.944433
YFR047C	BNA6	nicotinate-nucleotide pyrophosphorylase (carboxylating)	nicotinamide adenine dinucleotide biosynthesis	0.622713
YFR048W	RMD8	unknown	unknown	0.837756
YFR049W	YMR31	structural constituent of ribosome activity	* protein biosynthesis	1.06735
YFR050C	PRE4	endopeptidase activity	ubiquitin-dependent protein catabolism	0.870841
YFR051C	RET2	protein binding	ER to Golgi transport, retrograde (Golgi to ER) transport	0.834701
YFR052W	RPN12	proteasome endopeptidase activity	ubiquitin-dependent protein catabolism	0.818728
YFR053C	HXK1	hexokinase activity	fructose metabolism	1.29774
YFR054C		unknown	unknown	0.898184
YFR055W		cystathionine beta-lyase activity	copper ion homeostasis	1.22382
YFR056C		unknown	unknown	1.05181
YFR057W		unknown	unknown	1.5353
YGL001C	ERG26	C-3 sterol dehydrogenase (C-4 sterol decarboxylase) activity	ergosterol biosynthesis	0.715932
YGL002W	ERP6	unknown	secretory pathway	0.829513
YGL003C	CDH1	enzyme activator activity	cell cycle	1.18468
YGL004C	RPN14	unknown	unknown	1.16466
YGL005C	COD5	unknown	intra-Golgi transport	1.30684
YGL006W	PMC1	calcium-transporting ATPase	calcium ion homeostasis, calcium ion transport	0.966933
YGL007W		unknown	unknown	2.24343
YGL008C	PMA1	hydrogen-transporting two-sector ATPase activity	regulation of pH, proton transport	0.868761
YGL010W		unknown	unknown	0.61045
YGL011C	SCL1	proteasome endopeptidase activity	ubiquitin-dependent protein catabolism	1.11288
YGL012W	ERG4	delta24(24-1) sterol reductase activity	ergosterol biosynthesis	1.1775
YGL013C	PDR1	DNA binding activity, transcriptional activator activity	regulation of transcription from Pol II promoter, response to drug	1.56045
YGL014W	PUF4	mRNA binding activity	cell aging, mRNA catabolism, deadenylation-dependent, protein targeting	0.747974
YGL015C		unknown	unknown	0.986479
YGL016W	KAP122	protein carrier activity	protein-nucleus import, response to drug	1.60741
YGL017W	ATE1	arginyltransferase activity	protein modification, ubiquitin-dependent protein catabolism	0.979391
YGL018C	JAC1	* co-chaperone	aerobic respiration, iron-sulfur cluster assembly	0.790832
YGL019W	CKB1	protein kinase CK2 activity	G1/S transition of mitotic cell cycle, G2/M transition of mitotic cell cycle, cell ion homeostasis, establishment of cell polarity (sensu Saccharomyces), flocculation, protein amino acid phosphorylation, regulation of transcription from Pol I promoter, regulation of transcription from Pol III promoter, response to DNA damage	0.788978
YGL020C	MDM39	unknown	mitochondrion organization and biogenesis	0.686258
YGL021W	ALK1	unknown	unknown	1.04032
YGL022W	STT3	dolichyl-diphospho-oligosaccharide-protein glycosyltransferase activity	N-linked glycosylation	0.80497
YGL023C	PIB2	phosphatidylinositol binding	vesicle-mediated transport	0.704201
YGL025C	PGD1	RNA polymerase II transcription mediator activity	transcription from Pol II promoter	0.779032
YGL026C	TRP5	tryptophan synthase	tryptophan biosynthesis	1.08777
YGL027C	CWH41	mannosyl-oligosaccharide glucosidase (processing A-glucosidase I) activity	cell wall organization and biogenesis	0.276551
YGL028C	SCW11	glucan 1,3-beta-glucosidase	cytokinesis, completion of separation	1.17544
YGL029W	CGR1	unknown	rRNA processing, ribosome biogenesis	0.841361
YGL030W	RPL30	structural constituent of ribosome	mRNA splicing, protein biosynthesis, rRNA processing, * regulation of translation	1.23533
YGL031C	RPL24A	RNA binding, structural constituent of ribosome	protein biosynthesis	1.05277
YGL032C	AGA2	cell adhesion receptor	agglutination during conjugation with cellular fusion	0.814209
YGL033W	HOP2	unknown	synapsis	1.38322
YGL034C		unknown	unknown	1.43207
YGL035C	MIG1	specific RNA polymerase II transcription factor activity	glucose metabolism, regulation of transcription from Pol II promoter	1.11325
YGL036W	MTC2	unknown	unknown	1.34567
YGL037C	PNC1	nicotinamidase	chromatin silencing at ribosomal DNA (rDNA), chromatin silencing at telomere, nicotinate nucleotide biosynthesis, salvage pathway	0.736272
YGL038C	OCH1	alpha-1,6-mannosyltransferase activity, transferase activity, transferring glycosyl groups	N-linked glycoprotein maturation	1.18893
YGL039W		dihydrokaempferol 4-reductase activity	unknown	1.00777
YGL040C	HEM2	porphobilinogen synthase activity	heme biosynthesis	0.946879
YGL041C		unknown	unknown	0.917901
YGL042C		unknown	unknown	0.641196
YGL043W	DST1	positive transcription elongation factor activity	RNA elongation from Pol II promoter, meiotic recombination	0.918447
YGL044C	RNA15	* cleavage/polyadenylation specificity factor activity	mRNA cleavage, * mRNA polyadenylation	0.932899
YGL045W	RIM8	unknown	* invasive growth, * meiosis, protein processing	0.866521
YGL046W		unknown	unknown	0.795096
YGL047W		unknown	unknown	0.771328
YGL048C	RPT6	ATPase activity, endopeptidase activity	ubiquitin-dependent protein catabolism	0.963832
YGL049C	TIF4632	translation initiation factor activity	translational initiation	1.18712
YGL050W		unknown	unknown	0.878649
YGL051W	MST27	unknown	unknown	0.743075
YGL052W		unknown	unknown	0.891089
YGL053W	PRM8	unknown	conjugation with cellular fusion	0.905481
YGL054C	ERV14	unknown	ER to Golgi transport, axial budding, sporulation (sensu Saccharomyces)	1.37301
YGL055W	OLE1	stearoyl-CoA desaturase	fatty acid desaturation, mitochondrion inheritance	0.783307
YGL056C	SDS23	unknown		1.18736
YGL057C		unknown	unknown	0.832214
YGL058W	RAD6	* ubiquitin conjugating enzyme	DNA repair, ubiquitin-dependent protein catabolism	0.928338
YGL059W		protein kinase activity	unknown	1.37789
YGL060W		unknown	unknown	1.09098
YGL061C	DUO1	structural constituent of cytoskeleton	mitotic spindle assembly (sensu Saccharomyces)	0.790778
YGL062W	PYC1	pyruvate carboxylase	NADPH regeneration, gluconeogenesis	0.977427
YGL063W	PUS2	pseudouridylate synthase activity	tRNA modification	0.998579
YGL064C	MRH4	RNA helicase activity	ribosome biogenesis	1.17259
YGL065C	ALG2	glycolipid mannosyltransferase activity	oligosaccharide-lipid intermediate assembly	1.02712
YGL066W	SGF73	unknown	histone acetylation	0.932285
YGL067W	NPY1	NAD diphosphatase activity	NADH metabolism	1.60296
YGL068W		unknown	unknown	0.860156
YGL069C		unknown	unknown	0.723666
YGL070C	RPB9	DNA-directed RNA polymerase II activity	transcription from Pol II promoter	0.74324
YGL071W	RCS1	transcription factor	high affinity iron transport, * positive regulation of transcription from Pol II promoter	1.38246
YGL072C		unknown	unknown	0.706161
YGL073W	HSF1	transcription factor activity	regulation of transcription from Pol II promoter, response to heat, response to stress	1.07726
YGL074C		unknown	unknown	0.719422
YGL075C	MPS2	structural constituent of cytoskeleton	mitotic anaphase, spindle pole body duplication (sensu Saccharomyces)	1.49964
YGL076C	RPL7A	structural constituent of ribosome	protein biosynthesis	1.46041
YGL077C	HNM1	choline transporter activity, choline transport	transport	1.06403
YGL078C	DBP3	ATP dependent RNA helicase activity, *	* 35S primary transcript processing, ribosomal large subunit assembly and maintenance	1.05861
YGL079W		unknown	unknown	0.664279
YGL080W		unknown	unknown	0.887114
YGL081W		unknown	unknown	0.893613
YGL082W		unknown	unknown	1.17187
YGL083W	SCY1	unknown	unknown	1.31609
YGL084C	GUP1	glycerol transporter activity	glycerol catabolism, glycerol transport	1.09432
YGL085W		unknown	unknown	0.846081
YGL086W	MAD1	unknown	mitotic spindle checkpoint, nucleocytoplasmic transport	1.07507
YGL087C	MMS2	ubiquitin conjugating enzyme	DNA repair, ubiquitin-dependent protein catabolism	0.844714
YGL088W		unknown	unknown	0.714148
YGL089C	MFAlpha2	No en SGD	mating	1.007
YGL090W	LIF1	structural molecule activity	double-strand break repair via nonhomologous end-joining	1.25738
YGL091C	NBP35	ATPase activity	unknown	0.932844
YGL092W	NUP145	structural molecule activity	NLS-bearing substrate-nucleus import, mRNA-binding (hnRNP) protein-nucleus import, mRNA-nucleus export, nuclear pore organization and biogenesis, protein-nucleus export, protein-nucleus import, rRNA-nucleus export, ribosomal protein-nucleus import, snRNA-nucleus export, snRNP protein-nucleus import, tRNA splicing, tRNA-nucleus export	1.11768
YGL093W	SPC105	structural constituent of cytoskeleton	microtubule nucleation	0.994783
YGL094C	PAN2	poly(A)-specific ribonuclease activity	mRNA processing, post-replication repair	1.46747
YGL095C	VPS45	chaperone activity	Golgi to vacuole transport, osmoregulation, protein complex assembly, vacuole organization and biogenesis	1.20616
YGL096W	TOS8	transcription factor activity	unknown	1.08065
YGL097W	SRM1	signal transducer activity	rRNA-nucleus export, ribosome nucleus export	1.09074
YGL098W	USE1	unknown	unknown	0.931678
YGL099W	LSG1	unknown	conjugation with cellular fusion, sporulation (sensu Saccharomyces)	0.990256
YGL100W	SEH1	structural molecule activity	NLS-bearing substrate-nucleus import, mRNA-binding (hnRNP) protein-nucleus import, mRNA-nucleus export, nuclear pore organization and biogenesis, protein-nucleus export, rRNA-nucleus export, ribosomal protein-nucleus import, snRNA-nucleus export, snRNP protein-nucleus import, tRNA-nucleus export	0.811955
YGL101W		unknown	unknown	0.851705
YGL102C		unknown	unknown	0.620387
YGL103W	RPL28	RNA binding, structural constituent of ribosome	protein biosynthesis	0.830467
YGL104C	VPS73	unknown	protein-vacuolar targeting	1.04987
YGL105W	ARC1	tRNA binding	amino acid activation, tRNA-nucleus export	0.936919
YGL106W	MLC1	microfilament motor	* apical bud growth, cytokinesis, * endocytosis, establishment of cell polarity (sensu Saccharomyces), isotropic bud growth, * mitochondrion inheritance, vacuole inheritance, vesicle-mediated transport	0.76362
YGL107C	RMD9	unknown	unknown	0.960733
YGL108C		unknown	unknown	0.755685
YGL109W		unknown	unknown	0.72163
YGL110C	CUE3	unknown	unknown	1.16512
YGL111W	NSA1	unknown	ribosomal large subunit biogenesis	1.069
YGL112C	TAF6	general RNA polymerase II transcription factor activity	* G1-specific transcription in mitotic cell cycle, chromatin modification, establishment and/or maintenance of chromatin architecture, * histone acetylation, protein amino acid acetylation, transcription initiation from Pol II promoter	0.928027
YGL113W	SLD3	chromatin binding	DNA replication initiation, DNA unwinding	0.906391
YGL114W		unknown	unknown	0.750416
YGL115W	SNF4	protein kinase activator	peroxisome organization and biogenesis, regulation of transcription from Pol II promoter	0.717165
YGL116W	CDC20	enzyme activator activity	cyclin catabolism, mitotic chromosome segregation, mitotic metaphase/anaphase transition, mitotic spindle elongation, ubiquitin-dependent protein catabolism	1.48288
YGL117W		unknown	unknown	0.894749
YGL118C		unknown	unknown	1.10816
YGL119W	ABC1	chaperone activity	oxidative phosphorylation, ubiquinone to cytochrome c	1.32104
YGL121C	GPG1	signal transducer	signal transduction	0.706811
YGL122C	NAB2	poly(A) binding	poly(A)+ mRNA-nucleus export	0.962171
YGL123W	RPS2	structural constituent of ribosome	protein biosynthesis, regulation of translational fidelity	0.966244
YGL124C	MON1	unknown	protein-vacuolar targeting	0.795969
YGL125W	MET13	methylenetetrahydrofolate reductase (NADPH) activity, structural constituent of ribosome	methionine metabolism, protein biosynthesis, sulfur amino acid biosynthesis	1.12932
YGL126W	SCS3	unknown	phospholipid metabolism	0.788957
YGL127C	SOH1	unknown	DNA repair, transcription from Pol II promoter	0.908016
YGL128C	CWC23	unknown	unknown	0.822172
YGL129C	RSM23	structural constituent of ribosome	protein biosynthesis	1.12491
YGL130W	CEG1	mRNA guanylyltransferase activity	mRNA capping	1.14802
YGL131C		unknown	unknown	1.24994
YGL132W		unknown	unknown	0.919712
YGL133W	ITC1	unknown	chromatin modeling, negative regulation of transcription from Pol II promoter by pheromones	0.990502
YGL134W	PCL10	cyclin-dependent protein kinase, regulator activity	regulation of glycogen biosynthesis, regulation of glycogen catabolism	1.00618
YGL135W	RPL1B	* structural constituent of ribosome	protein biosynthesis	0.666439
YGL136C	MRM2	rRNA (uridine-2'-O-)-methyltransferase	rRNA modification	0.879866
YGL137W	SEC27	unknown	ER to Golgi transport, retrograde (Golgi to ER) transport	1.01752
YGL138C		unknown	unknown	1.11014
YGL139W		unknown	unknown	1.09962
YGL140C		unknown	unknown	1.06616
YGL141W	HUL5	* ubiquitin-protein ligase	protein monoubiquitination, protein polyubiquitination	0.873816
YGL142C	GPI10	unknown	GPI anchor biosynthesis	0.930699
YGL143C	MRF1	translation release factor activity	protein biosynthesis, translational termination	0.938871
YGL144C	ROG1	lipase	* lipid metabolism	0.923289
YGL145W	TIP20	unknown	retrograde (Golgi to ER) transport	0.916262
YGL146C		unknown	unknown	0.67099
YGL147C	RPL9A	* structural constituent of ribosome	* protein biosynthesis	0.79028
YGL148W	ARO2	chorismate synthase activity	aromatic amino acid family biosynthesis	0.577135
YGL149W		unknown	unknown	0.463494
YGL150C	INO80	ATPase activity	DNA repair, chromatin modeling, transcription from Pol II promoter	1.44253
YGL151W	NUT1	unknown	regulation of transcription from Pol II promoter	1.30724
YGL152C		unknown	unknown	0.580117
YGL153W	PEX14	protein binding activity	protein-peroxisome targeting	0.837177
YGL154C	LYS5	phosphopantetheinyltransferase activity	lysine biosynthesis, aminoadipic pathway	0.790404
YGL155W	CDC43	protein geranylgeranyltransferase activity, signal transducer activity	calcium ion homeostasis, establishment of cell polarity (sensu Saccharomyces), protein amino acid geranylgeranylation, small GTPase mediated signal transduction	1.02221
YGL156W	AMS1	alpha-mannosidase activity	carbohydrate metabolism	1.22385
YGL157W		dihydrokaempferol 4-reductase activity	unknown	0.866381
YGL158W	RCK1	protein serine/threonine kinase	protein amino acid phosphorylation, regulation of meiosis	1.14497
YGL159W		unknown	unknown	1.60504
YGL160W		oxidoreductase activity	unknown	1.12398
YGL161C	YIP5	RAB interactor	unknown	0.768382
YGL162W	SUT1	* specific RNA polymerase II transcription factor activity	regulation of transcription from Pol II promoter, sterol transport	1.01885
YGL163C	RAD54	DNA dependent adenosinetriphosphatase activity, DNA supercoiling activity	NOT involved in double-strand break repair via break-induced replication, NOT involved in double-strand break repair via single-strand annealing, double-strand break repair via synthesis-dependent strand annealing, heteroduplex formation, telomerase-independent telomere maintenance	1.14246
YGL164C	YRB30	enzyme regulator activity, protein binding activity	unknown	1.02801
YGL165C		unknown	unknown	0.301868
YGL166W	CUP2	ligand-regulated transcription factor	response to copper, transcription initiation from Pol II promoter	0.463085
[truncated: 3,980 more rows]
