# Supplementary material for: The Sas3p and Gcn5p histone acetyltransferases are recruited to similar genes
Source: Genome Biol. 2007 Jun 20;8(6):R119. doi: 10.1186/gb-2007-8-6-r119 (PMC2394765; doi:10.1186/gb-2007-8-6-r119)
Supplement: Additional data file 6 — The binding ratio was calculated as the ratio of chromatin-immunoprecipitated signals between the epitope-tagged strain and the un-tagged parent, using the same antibodies. [file gb-2007-8-6-r119-S6.xls]

## Sheet: Hoja1
ORF name	Gene name	Molecular function	Biological Process	Binding ratio (sas2-ha/wt)
YAL001C	TFC3	RNA polymerase III transcription factor	transcription initiation from Pol III promoter	2.0524
YAL002W	VPS8	unknown	late endosome to vacuole transport	1.53557
YAL003W	EFB1	translation elongation factor	translational elongation	1.03648
YAL004W		unknown	unknown	0.496161
YAL005C	SSA1	adenosinetriphosphatase activity, chaperone activity, heat shock protein activity	SRP-dependent, co-translational membrane targeting, translocation, * protein folding, * protein-nucleus import, translocation	0.554569
YAL007C	ERP2	unknown	ER to Golgi transport	1.0716
YAL008W	FUN14		unknown	0.546834
YAL009W	SPO7	unknown	meiosis, nuclear organization and biogenesis, sporulation (sensu Saccharomyces)	0.404643
YAL010C	MDM10	unknown	mitochondrial genome maintenance, mitochondrion inheritance, mitochondrion organization and biogenesis	1.47312
YAL011W	SWC1	unknown	unknown	0.793301
YAL012W	CYS3	cystathionine-gamma-lyase activity	cysteine metabolism, sulfur amino acid metabolism, transsulfuration	0.876759
YAL013W	DEP1	unknown	phospholipid metabolism, regulation of transcription from Pol II promoter	0.606467
YAL014C	SYN8	SNAP receptor activity	unknown	0.953744
YAL015C	NTG1	purine-specific oxidized base lesion DNA N-glycosylase activity, pyrimidine-specific oxidized base lesion DNA N-glycosylase activity	DNA repair, base-excision repair, AP site formation	0.594086
YAL016W	TPD3	protein phosphatase type 2A	actin filament organization, bud growth, mitotic spindle checkpoint, protein biosynthesis	0.929182
YAL017W	FUN31	protein serine/threonine kinase activity	hexose metabolism, protein amino acid phosphorylation	1.22619
YAL018C		unknown	unknown	1.02427
YAL019W	FUN30	unknown	chromosome organization and biogenesis (sensu Eukarya)	1.53154
YAL020C	ATS1	unknown	microtubule-based process	0.445205
YAL021C	CCR4	3'-5' exoribonuclease activity	poly(A) tail shortening, regulation of transcription from Pol II promoter	0.554649
YAL022C	FUN26	nucleoside transporter nucleoside transport	nucleoside transport	0.378768
YAL023C	PMT2	dolichyl-phosphate-mannose-protein mannosyltransferase activity	O-linked glycosylation	0.599751
YAL024C	LTE1	guanyl-nucleotide exchange factor activity	exit from mitosis	1.50295
YAL025C	MAK16	unknown	ribosomal large subunit biogenesis virus-host interaction	0.388552
YAL026C	DRS2	adenosinetriphosphatase activity, phospholipid-translocating ATPase activity	intracellular protein transport, post Golgi transport	1.1518
YAL027W		unknown	unknown	0.711081
YAL028W	FRT2		NO EN SGD	0.428872
YAL029C	MYO4	microfilament motor activity	mRNA localization, intracellular	1.5716
YAL030W	SNC1	v-SNARE	Golgi to plasma membrane transport, * endocytosis, non-selective vesicle fusion	0.727355
YAL031C	FUN21	unknown	unknown	0.779783
YAL032C	PRP45	transcriptional activator activity	positive regulation of transcription from Pol II promoter	0.652442
YAL033W	POP5	ribonuclease MRP activity, ribonuclease P activity	tRNA processing, rRNA processing	0.421016
YAL034C	FUN19	unknown	unknown	0.595348
YAL034W-A	MTW1	unknown	chromosome segregation	0.919798
YAL035W	FUN12	translation initiation factor activity	translational initiation	0.757193
YAL036C	FUN11	unknown	unknown	0.646565
YAL037C-B		unknown	unknown	0.64008
YAL037W		unknown	unknown	0.839881
YAL038W	CDC19	pyruvate kinase activity	glycolysis, pyruvate metabolism	0.681671
YAL039C	CYC3	holocytochrome c synthase activity	cytochrome c-heme linkage	0.575108
YAL040C	CLN3	cyclin-dependent protein kinase, intrinsic regulator activity	G1/S transition of mitotic cell cycle, regulation of CDK activity	0.828168
YAL041W	CDC24	Rho guanyl-nucleotide exchange factor activity, signal transducer activity	apical bud growth, cellular morphogenesis during conjugation with cellular fusion, chitin localization, establishment of cell polarity (sensu Saccharomyces), invasive growth, isotropic bud growth, pseudohyphal growth, signal transduction during conjugation with cellular fusion, small GTPase mediated signal transduction	1.03524
YAL042W	ERV46	unknown	ER to Golgi transport	0.650756
YAL043C	PTA1	cleavage/polyadenylation specificity factor activity	tRNA processing, mRNA polyadenylation, mRNA cleavage	0.425
YAL044C	GCV3	glycine dehydrogenase (decarboxylating)	one-carbon compound metabolism	0.706841
YAL044W-A		unknown	unknown	0.301572
YAL045C		unknown	unknown	0.489844
YAL046C		unknown	unknown	0.26754
YAL047C	SPC72	structural constituent of cytoskeleton	microtubule nucleation, mitotic chromosome segregation, mitotic spindle elongation, nuclear migration (sensu Saccharomyces)	0.901417
YAL047W-A		unknown	unknown	0.972528
YAL048C		unknown	vesicle-mediated transport	0.839822
YAL049C		unknown	unknown	0.5531
YAL051W	OAF1	DNA binding activity, transcriptional activator activity	fatty acid metabolism, peroxisome organization and biogenesis, positive regulation of transcription	1.18779
YAL053W		unknown	unknown	1.16555
YAL054C	ACS1	acetate-CoA ligase	* acetate fermentation, acetyl-CoA biosynthesis	0.388588
YAL055W	PEX22	unknown	protein-peroxisome targeting	0.477866
YAL056W	GPB2	signal transducer activity	signal transduction	1.09711
YAL058W	CNE1	unknown	ER-associated protein catabolism	0.581291
YAL059W	ECM1	unknown	cell wall organization and biogenesis	0.77996
YAL060W	BDH1	(R,R)-butanediol dehydrogenase activity	butanediol fermentation	0.404214
YAL061W		oxidoreductase activity, acting on the CH-OH group of donors, NAD or NADP as acceptor	unknown	0.490261
YAL062W	GDH3	glutamate dehydrogenase activity	glutamate biosynthesis	0.697854
YAL064W-B		unknown	unknown	0.35486
YAL065C		unknown	unknown	0.381492
YAL066W		unknown	unknown	1.02132
YAL067C	SEO1	transporter activity	transport	1.14245
YAR002C-A	ERP1	unknown	ER to Golgi transport	0.605282
YAR002W	NUP60	structural constituent of nuclear pore	nucleocytoplasmic transport, protein-nucleus import, docking	0.915106
YAR003W	SWD1	chromatin binding activity, histone-lysine N-methyltransferase activity, transcriptional activator activity	chromatin silencing at telomere, histone methylation	0.792886
YAR007C	RFA1	damaged DNA binding, single-stranded DNA binding	DNA recombination, DNA replication, priming, DNA strand elongation, DNA unwinding, double-strand break repair, nucleotide-excision repair, postreplication repair	0.99771
YAR008W	SEN34	tRNA-intron endonuclease activity	tRNA splicing	0.978212
YAR009C		RNA-directed DNA polymerase, * peptidase, ribonuclease	unknown	0.914263
YAR010C		unknown	unknown	0.940331
YAR014C	BUD14	unknown	bud site selection, filamentous growth	0.517548
YAR015W	ADE1	phosphoribosylaminoimidazole-succinocarboxamide synthase	* purine base metabolism	0.624329
YAR018C	KIN3	protein kinase activity	chromosome segregation	1.08525
YAR019C	CDC15	protein kinase activity	cytokinesis, exit from mitosis, * protein amino acid phosphorylation	1.02518
YAR020C	PAU7	unknown	unknown	1.11532
YAR023C		unknown	unknown	0.789823
YAR027W	UIP3	unknown	unknown	1.04912
YAR028W		unknown	unknown	0.596368
YAR029W	FUN57	unknown	unknown	1.06377
YAR030C		unknown	unknown	1.2597
YAR031W	PRM9	unknown	conjugation with cellular fusion	0.705279
YAR033W	MST28	unknown	unknown	0.616303
YAR035W	YAT1	carnitine O-acetyltransferase	alcohol metabolism, carnitine metabolism	0.755679
YAR042W	SWH1	unknown	unknown	0.679448
YAR044W	OSH1	oxysterol binding activity, phosphatidylinositol binding activity	steroid biosynthesis	0.699495
YAR047C		unknown	unknown	1.45499
YAR050W	FLO1	cell adhesion molecule activity	flocculation	0.376354
YAR053W		unknown	unknown	0.953574
YAR060C		unknown	unknown	0.938017
YAR061W		unknown	unknown	0.897362
YAR062W		unknown	unknown	0.703219
YAR064W		unknown	unknown	1.15178
YAR068W		unknown	unknown	0.40461
YAR069C		unknown	unknown	1.11612
YAR070C		unknown	unknown	0.415165
YAR071W	PHO11	acid phosphatase activity	phosphate metabolism	0.632678
YAR073W	IMD1	IMP dehydrogenase activity	GTP biosynthesis	0.812755
YBL001C	ECM15	unknown	cell wall organization and biogenesis	1.0113
YBL002W	HTB2	DNA binding activity	chromatin assembly/disassembly	1.42078
YBL003C	HTA2	DNA binding activity	chromatin assembly/disassembly	0.965064
YBL004W		unknown	unknown	1.84675
YBL005W	PDR3	DNA binding activity, transcriptional activator activity	regulation of transcription from Pol II promoter, response to drug	1.33197
YBL006C		unknown	unknown	0.62185
YBL007C	SLA1	cytoskeletal protein binding activity	actin cortical patch assembly, actin filament organization, cell wall organization and biogenesis, endocytosis, polar budding	0.698238
YBL008W	HIR1	transcription co-repressor activity	regulation of transcription from Pol II promoter	0.880516
YBL009W		unknown	unknown	1.07104
YBL010C		unknown	unknown	0.979809
YBL011W	SCT1	glycerol-3-phosphate O-acyltransferase activity	phospholipid biosynthesis	0.848027
YBL012C		unknown	unknown	0.737582
YBL013W	FMT1	methionyl-tRNA formyltransferase activity	methionyl-tRNA aminoacylation, translational initiation	1.08846
YBL014C	RRN6	RNA polymerase I transcription factor activity	transcription from Pol I promoter	1.27387
YBL015W	ACH1	acetyl-CoA hydrolase	* acetate metabolism, * acetyl-CoA metabolism	0.296507
YBL016W	FUS3	MAP kinase activity	cell cycle arrest, protein amino acid phosphorylation, signal transduction during conjugation with cellular fusion	0.728351
YBL017C	PEP1	signal sequence binding	protein-vacuolar targeting, vacuolar transport	1.7178
YBL018C	POP8	ribonuclease MRP activity, ribonuclease P activity	tRNA processing, rRNA processing	1.34124
YBL019W	APN2	double-stranded DNA specific 3'-5' exodeoxyribonuclease, phosphodiesterase I	DNA repair	1.12148
YBL020W	RFT1	oligosaccharide transporter activity	N-linked glycosylation, oligosaccharide transport	0.933754
YBL021C	HAP3	transcriptional activator activity	transcription, regulation of carbohydrate metabolism	0.514008
YBL022C	PIM1	ATP-dependent peptidase activity	proteolysis and peptidolysis, response to heat	0.799758
YBL023C	MCM2	ATP dependent DNA helicase activity, chromatin binding activity	DNA replication initiation, DNA unwinding, pre-replicative complex formation and maintenance	0.944072
YBL024W	NCL1	tRNA (cytosine-5-)-methyltransferase	* tRNA methylation	1.05231
YBL025W	RRN10	RNA polymerase I transcription factor activity, ribosomal DNA (rDNA) binding activity	transcription from Pol I promoter	1.14687
YBL026W	LSM2	pre-mRNA splicing factor activity	mRNA splicing, rRNA processing	1.59626
YBL027W	RPL19B	structural constituent of ribosome	protein synthesis	0.440523
YBL028C		unknown	unknown	1.8863
YBL029C-A		unknown	unknown	0.868004
YBL029W		unknown	unknown	1.36012
YBL030C	PET9	ATP/ADP antiporter	ATP/ADP exchange	0.307323
YBL031W	SHE1	unknown	unknown	0.721574
YBL032W		mRNA binding activity	mRNA localization, intracellular, telomerase-dependent telomere maintenance	0.756726
YBL033C	RIB1	cyclohydrolase activity	vitamin B2 biosynthesis	0.955726
YBL034C	STU1	structural constituent of cytoskeleton	microtubule nucleation	2.40565
YBL035C	POL12	alpha DNA polymerase	DNA replication initiation, DNA replication, priming, lagging strand elongation	0.763597
YBL036C		unknown	unknown	1.05721
YBL037W	APL3	unknown	vesicle-mediated transport	1.13137
YBL038W	MRPL16	peptidyltransferase activity, structural constituent of ribosome	protein biosynthesis	0.626385
YBL039C	URA7	CTP synthase activity	CTP biosynthesis, phospholipid biosynthesis, pyrimidine base biosynthesis	0.995489
YBL040C	ERD2	HDEL receptor activity	protein-ER retention	1.05402
YBL041W	PRE7	endopeptidase activity	ubiquitin-dependent protein catabolism	0.777522
YBL042C	FUI1	uridine transporter	uridine transport	0.546438
YBL043W	ECM13	unknown	cell wall organization and biogenesis	0.480304
YBL044W		unknown	unknown	0.769598
YBL045C	COR1	ubiquinol-cytochrome c reductase activity	aerobic respiration	0.626721
YBL046W		unknown	unknown	0.804005
YBL047C	EDE1	unknown	endocytosis	0.660245
YBL048W		unknown	unknown	0.921195
YBL049W	MOH1	unknown	unknown	1.37265
YBL050W	SEC17	soluble NSF attachment protein activity	ER to Golgi transport	0.773006
YBL051C	PIN4	unknown	unknown	0.998642
YBL052C	SAS3	acetyltransferase activity	chromatin modification, chromatin silencing at HML and HMR (sensu Saccharomyces), chromatin silencing at telomere	1.62702
YBL053W		unknown	unknown	1.82182
YBL054W		unknown	unknown	2.67283
YBL055C		unknown	unknown	0.815553
YBL056W	PTC3	protein phosphatase type 2C activity	inactivation of MAPK (osmolarity sensing), protein amino acid dephosphorylation, regulation of CDK activity, cellular_component unknown	1.36772
YBL057C	PTH2	aminoacyl-tRNA hydrolase activity	* protein biosynthesis	0.3994
YBL058W	SHP1	unknown	glycogen metabolism, sporulation (sensu Saccharomyces)	0.47043
YBL059W		unknown	unknown	0.719862
YBL060W		unknown	unknown	1.05493
YBL061C	SKT5	enzyme activator	cell wall chitin biosynthesis, cytokinesis, response to osmotic stress	0.885834
YBL062W		unknown	unknown	1.48599
YBL063W	KIP1	microtubule motor activity, structural constituent of cytoskeleton	microtubule nucleation, mitotic anaphase B	1.21269
YBL064C	PRX1	thioredoxin peroxidase activity	regulation of redox homeostasis	0.481045
YBL065W		unknown	unknown	1.05723
YBL066C	SEF1	unknown	unknown	1.22555
YBL067C	UBP13	ubiquitin-specific protease	unknown	0.979805
YBL068W	PRS4	ribose-phosphate pyrophosphokinase activity	'de novo' IMP biosynthesis, 'de novo' pyrimidine base biosynthesis, histidine biosynthesis, purine salvage, tryptophan biosynthesis	1.02368
YBL069W	AST1	* protein transporter	protein-membrane targeting	0.619994
YBL071C		unknown	unknown	0.452962
YBL071W-A	KTI11	unknown	G1 phase of mitotic cell cycle	0.378422
YBL072C	RPS8A	* structural constituent of ribosome activity	protein biosynthesis	0.687107
YBL073W		unknown	unknown	1.19463
YBL074C	AAR2	unknown	snRNP recycling	0.904452
YBL075C	SSA3	heat shock protein	SRP-dependent, co-translational membrane targeting, translocation, protein folding, response to stress	0.996652
YBL076C	ILS1	isoleucine-tRNA ligase activity	protein biosynthesis	1.21732
YBL077W		unknown	unknown	1.41577
YBL078C	AUT7	microtubule binding activity	autophagy, protein-vacuolar targeting	1.02854
YBL079W	NUP170	structural molecule activity	NLS-bearing substrate-nucleus import, chromosome segregation, mRNA-binding (hnRNP) protein-nucleus import, mRNA-nucleus export, nuclear pore organization and biogenesis, protein-nucleus export, protein-nucleus import, docking, rRNA-nucleus export, ribosomal protein-nucleus import, snRNA-nucleus export, snRNP protein-nucleus import, tRNA-nucleus export,	2.53728
YBL080C	PET112	unknown	* aerobic respiration, mitochondrion organization and biogenesis, protein biosynthesis	0.559634
YBL081W		unknown	unknown	0.677905
YBL082C	RHK1	alpha-1,3-mannosyltransferase activity	dolichol-linked oligosaccharide biosynthesis, protein amino acid glycosylation	0.553258
YBL083C		unknown	unknown	0.87642
YBL085W	BOI1	phospholipid binding activity,	Rho protein signal transduction, establishment of cell polarity (sensu Saccharomyces)	1.46725
YBL086C			unknown	0.860478
YBL087C	RPL23A	structural constituent of ribosome	protein biosynthesis	0.635661
YBL088C	TEL1	inositol/phosphatidylinositol kinase activity	response to DNA damage, telomerase-dependent telomere maintenance	0.974296
YBL089W	AVT5	transporter	* transport	0.86533
YBL090W	MRP21	structural constituent of ribosome	protein biosynthesis	0.666318
YBL091C	MAP2	methionyl aminopeptidase activity	proteolysis and peptidolysis	0.438664
YBL091C-A		unknown	unknown	0.328476
YBL092W	RPL32	structural constituent of ribosome	protein biosynthesis	1.00536
YBL093C	ROX3	RNA polymerase II transcription mediator	transcription from Pol II promoter	0.536138
YBL094C		unknown	unknown	0.724868
YBL095W		unknown	unknown	0.702288
YBL096C		unknown	unknown	0.808023
YBL097W	BRN1	unknown	mitotic chromosome condensation, mitotic chromosome segregation	0.629158
YBL098W	BNA4	kynurenine 3-monooxygenase activity	nicotinamide adenine dinucleotide biosynthesis	1.0142
YBL099W	ATP1	* hydrogen-transporting two-sector ATPase	* ATP synthesis coupled proton transport	0.37416
YBL100C		unknown	unknown	0.42078
YBL101C	ECM21	unknown	cell wall organization and biogenesis	0.965253
YBL102W	SFT2	unknown	Golgi to endosome transport	0.329106
YBL103C	RTG3	specific RNA polymerase II transcription factor	transcription initiation from Pol II promoter	0.912127
YBL104C		unknown	unknown	1.101
YBL105C	PKC1	* protein kinase C	cell wall organization and biogenesis, protein amino acid phosphorylation, protein kinase cascade, signal transduction	0.863383
YBL106C	SRO77	unknown	Golgi to plasma membrane transport, exocytosis	0.835805
YBL107C		unknown	unknown	0.950625
YBR001C	NTH2	alpha,alpha-trehalase activity	response to stress, trehalose catabolism	1.08071
YBR002C	RER2	prenyltransferase activity	dolichol biosynthesis, protein amino acid glycosylation	0.388185
YBR003W	COQ1	trans-hexaprenyltranstransferase activity	ubiquinone metabolism	0.852377
YBR004C		unknown	unknown	1.63009
YBR005W				0.886397
YBR006W	UGA2	succinate-semialdehyde dehydrogenase (NAD(P)+) activity	glutamate catabolism, response to oxidative stress	0.701075
YBR007C		unknown	unknown	0.898937
YBR008C	FLR1	multidrug transporter	* response to toxin	0.957092
YBR009C	HHF1	DNA binding activity	chromatin assembly/disassembly	1.34825
YBR010W	HHT1	DNA binding activity	chromatin assembly/disassembly	0.72043
YBR011C	IPP1	inorganic diphosphatase activity	phosphate metabolism	0.51354
YBR012C		unknown	unknown	0.980433
YBR013C		unknown	unknown	1.39432
YBR014C		unknown	unknown	1.27208
YBR015C	MNN2	alpha-1,2-mannosyltransferase activity	protein amino acid glycosylation	0.69157
YBR016W		unknown	response to dessication	1.49153
YBR017C	KAP104	nuclear localization sequence binding activity	mRNA-binding (hnRNP) protein-nucleus import, protein-nucleus import	0.94497
YBR018C	GAL7	UTP-hexose-1-phosphate uridylyltransferase activity	galactose metabolism	1.22432
YBR019C	GAL10	unknown	* galactose metabolism	0.857551
YBR020W	GAL1	galactokinase	galactose metabolism	0.477649
YBR021W	FUR4	uracil permease activity	uracil transport	0.846347
YBR022W		hydrolase activity	unknown	1.1321
YBR023C	CHS3	chitin synthase activity	cell wall chitin biosynthesis, cytokinesis, response to osmotic stress	1.75137
YBR024W	SCO2	unknown	copper ion transport	0.602093
YBR025C		unknown	unknown	1.00076
YBR026C	ETR1	enoyl-[acyl-carrier protein] reductase activity	aerobic respiration, fatty acid biosynthesis	1.18801
YBR027C		unknown	unknown	1.00679
YBR028C		unknown	unknown	0.928306
YBR029C	CDS1	phosphatidate cytidylyltransferase activity	phosphatidylglycerol biosynthesis, phosphatidylserine metabolism	1.05633
YBR030W		unknown	phospholipid metabolism	0.694558
YBR031W	RPL4A	structural constituent of ribosome	protein biosynthesis	0.600882
YBR032W		unknown	unknown	0.838008
YBR033W	EDS1	unknown	unknown	0.90771
YBR034C	HMT1	protein-arginine N-methyltransferase activity	mRNA-nucleus export, peptidyl-arginine modification	0.745527
YBR035C	PDX3	pyridoxamine-phosphate oxidase activity	fatty acid metabolism	0.425157
YBR036C	CSG2	unknown	calcium ion homeostasis	0.549394
YBR037C	SCO1	unknown	* copper ion transport, * protein complex assembly	0.451158
YBR038W	CHS2	chitin synthase activity	cytokinesis, response to osmotic stress	1.00844
YBR039W	ATP3	hydrogen-transporting two-sector ATPase	ATP synthesis coupled proton transport	0.714734
YBR040W	FIG1	cytogamy	cellular morphogenesis during conjugation with cellular fusion	1.62083
YBR041W	FAT1	long-chain fatty acid transporter activity, long-chain-fatty-acid-CoA-ligase activity	lipid transport, very-long-chain fatty acid metabolism	0.967971
YBR042C		acyltransferase activity	phospholipid biosynthesis	1.27629
YBR043C	AQR2	unknown	unknown	0.955202
YBR044C	TCM62	chaperone activity	protein complex assembly	0.986927
YBR045C	GIP1	protein phosphatase 1 binding activity	spore wall assembly (sensu Saccharomyces)	1.46664
YBR046C	ZTA1	unknown	unknown	0.781289
YBR047W		unknown	unknown	1.16203
YBR048W	RPS11B	structural constituent of ribosome activity	protein biosynthesis, * regulation of translational fidelity, ribosomal small subunit assembly and maintenance	0.819129
YBR049C	REB1	Pol I transcription termination factor activity, RNA polymerase II transcription factor activity,	regulation of transcription from Pol II promoter, transcription termination from Pol I promoter	0.797109
YBR050C	REG2	protein phosphatase type 1 activity	cell growth and/or maintenance, negative regulation of transcription from Pol II promoter	0.620791
YBR051W		unknown	unknown	0.952761
YBR052C		unknown	unknown	0.61552
YBR053C		unknown	unknown	0.862756
YBR054W	YRO2	unknown	unknown	0.799997
YBR055C	PRP6	pre-mRNA splicing factor activity	mRNA splicing	1.26101
YBR056W		unknown	unknown	1.23774
YBR057C	MUM2	unknown	premeiotic DNA synthesis	1.43694
YBR058C	UBP14	ubiquitin-specific protease activity	protein deubiquitination	1.18524
YBR059C	AKL1	protein kinase activity	unknown	0.667292
YBR060C	ORC2	DNA replication origin binding	DNA replication initiation, chromatin silencing at HML and HMR (sensu Saccharomyces), pre-replicative complex formation and maintenance	1.11534
YBR061C	TRM7	tRNA methyltransferase activity	tRNA methylation, protein biosynthesis	0.515346
YBR062C		unknown	unknown	1.20465
YBR063C		unknown	unknown	2.88641
YBR064W		unknown	unknown	2.69599
YBR065C	ECM2	unknown	cell wall organization and biogenesis	1.21211
YBR066C	NRG2	transcriptional repressor	invasive growth	0.92919
YBR067C	TIP1	lipase activity, structural constituent of cell wall	cell wall organization and biogenesis	0.934394
YBR068C	BAP2	amino acid transporter activity	amino acid transport	0.853971
YBR069C	TAT1	amino acid transporter activity	amino acid transport	0.946564
YBR070C	SAT2	unknown	unknown	1.16914
YBR071W		unknown	unknown	1.14897
YBR072W	HSP26	heat shock protein	protein folding, response to stress	0.346789
YBR073W	RDH54	DNA dependent ATPase activity, DNA supercoiling activity	double-strand break repair via break-induced replication, heteroduplex formation, meiotic recombination	1.16631
YBR074W		unknown	unknown	1.48203
YBR075W		unknown	unknown	1.3792
YBR076W	ECM8	unknown	cell wall organization and biogenesis	1.63829
YBR077C		unknown	unknown	0.858613
YBR078W	ECM33	unknown	cell wall organization and biogenesis	0.775984
YBR079C	RPG1	translation initiation factor activity	translational initiation	1.15542
YBR081C	SPT7	structural molecule activity	chromatin modification, conjugation with cellular fusion, histone acetylation	0.945394
YBR082C	UBC4	ubiquitin conjugating enzyme activity, protein monoubiquitination, protein polyubiquitination, response to stress, sporulation (sensu Saccharomyces)	protein degradation, ubiquitin-mediated	0.559494
YBR083W	TEC1	specific RNA polymerase II transcription factor activity	positive regulation of transcription from Pol II promoter, pseudohyphal growth	0.924067
YBR084C-A	RPL19A	structural constituent of ribosome	protein biosynthesis	0.855298
YBR084W	MIS1	formate-tetrahydrofolate ligase activity, methenyltetrahydrofolate cyclohydrolase activity, methylenetetrahydrofolate dehydrogenase (NADP+) activity	conversion of met-tRNAf to fmet-tRNA, nucleobase, nucleoside, nucleotide and nucleic acid metabolism	0.780501
YBR085W	AAC3	ATP/ADP antiporter	ATP/ADP exchange	0.841048
YBR086C	IST2	unknown	response to osmotic stress	1.46972
YBR087W	RFC5	DNA clamp loader activity	leading strand elongation, mismatch repair, * sister chromatid cohesion	1.12548
YBR088C	POL30	DNA polymerase processivity factor activity	base-excision repair, lagging strand elongation, leading strand elongation, mismatch repair, mutagenesis, nucleotide-excision repair, post-replication repair	1.43731
YBR089W		unknown	unknown	1.52465
YBR090C	NHP6B	unknown	unknown	0.460955
YBR091C	MRS5	protein transporter activity	mitochondrial translocation	0.32188
YBR092C	PHO3	acid phosphatase activity	thiamin transport	0.538047
YBR093C	PHO5	acid phosphatase activity	cellular response to phosphate starvation, phosphate metabolism	0.627191
YBR094W		unknown	unknown	1.38258
YBR095C	RXT2	unknown	conjugation with cellular fusion, invasive growth	0.965488
YBR096W		unknown	unknown	1.14644
YBR097W	VPS15	protein serine/threonine kinase activity	protein amino acid phosphorylation, protein-Golgi retention, * vacuolar transport, protein-vacuolar targeting	1.42864
YBR098W	MMS4	endonuclease activity, transcription co-activator activity	DNA repair, meiotic recombination	1.20572
YBR099C		unknown	unknown	1.66338
YBR101C	FES1	adenyl-nucleotide exchange factor activity	protein biosynthesis	1.22748
YBR102C	EXO84	unknown	Golgi to plasma membrane transport, cytokinesis, establishment of cell polarity (sensu Saccharomyces), mRNA splicing, non-selective vesicle docking, non-selective vesicle fusion, polar budding	1.2507
YBR103W	SIF2	* NAD-dependent histone deacetylase, NAD-independent histone deacetylase	chromatin silencing at telomere, histone deacetylation, negative regulation of meiosis, negative regulation of transcription from Pol II promoter	0.567182
YBR104W	YMC2	transporter activity	transport	0.908917
YBR105C	VID24	unknown	vesicle-mediated transport	0.637574
YBR106W	PHO88	phosphate transporter	phosphate transport	0.40407
YBR107C	IML3	unknown	chromosome segregation	0.527799
YBR108W		unknown	unknown	0.637231
YBR109C	CMD1	calcium ion binding activity	budding, cytoskeleton organization and biogenesis, mitosis	1.12612
YBR110W	ALG1	beta-1,4-mannosyltransferase activity	N-linked glycosylation	1.2343
YBR111C	YSA1	phosphoribosyl-ATP diphosphatase activity	unknown	0.629241
YBR112C	CYC8	general transcriptional repressor activity, transcription co-activator activity	negative regulation of transcription	0.862508
YBR113W		unknown	unknown	1.22673
YBR114W	RAD16	DNA dependent ATPase activity	nucleotide-excision repair, DNA damage recognition	1.18691
YBR116C		unknown	unknown	0.52113
YBR117C	TKL2	transketolase	pentose-phosphate shunt	0.480694
YBR118W	TEF2	translation elongation factor activity	translational elongation	0.534048
YBR119W	MUD1	RNA binding	mRNA splicing	0.780282
YBR120C	CBP6	unknown	protein biosynthesis	0.975988
YBR121C	GRS1	glycine-tRNA ligase	glycyl-tRNA aminoacylation, transcription termination	0.917572
YBR122C	MRPL36	structural constituent of ribosome	protein biosynthesis	1.10081
YBR123C	TFC1	RNA polymerase III transcription factor	transcription initiation from Pol III promoter	0.89558
YBR124W		unknown	unknown	1.39185
YBR125C	PTC4	protein phosphatase type 2C activity	unknown	1.3706
YBR126C	TPS1	alpha,alpha-trehalose-phosphate synthase (UDP-forming) activity	carbohydrate metabolism, response to stress	0.557188
YBR127C	VMA2	hydrogen-transporting two-sector ATPase	vacuolar acidification	0.616377
YBR128C	APG14	unknown	autophagy	1.22632
YBR129C	OPY1	unknown	conjugation with cellular fusion	0.924369
YBR130C	SHE3	mRNA binding activity	mRNA localization, intracellular	0.966861
YBR131W	CCZ1	guanyl-nucleotide exchange factor	autophagic vacuole fusion, * autophagy, vacuolar transport	0.890984
YBR132C	AGP2	hydrogen:amino acid symporter activity	fatty acid metabolism, response to osmotic stress	1.03803
YBR133C	HSL7	protein-arginine N-methyltransferase activity	G2/M transition of mitotic cell cycle, regulation of cell cycle	0.817913
YBR134W		unknown	unknown	0.948837
YBR135W	CKS1	unknown	regulation of cell cycle	1.45
YBR136W	MEC1	inositol/phosphatidylinositol kinase activity	DNA damage checkpoint, DNA recombination, DNA replication checkpoint, meiotic recombination, nucleobase, nucleoside, nucleotide and nucleic acid metabolism	1.0325
YBR137W		unknown	unknown	0.750033
YBR138C	HDR1	unknown	unknown	1.82172
YBR139W		* carboxypeptidase C	unknown	0.909987
YBR140C	IRA1	Ras GTPase activator activity	RAS protein signal transduction, * sporulation (sensu Saccharomyces)	1.51945
YBR141C		unknown	unknown	0.738181
YBR142W	MAK5	ATP dependent RNA helicase activity	rRNA processing, ribosomal large subunit assembly and maintenance	1.19491
YBR143C	SUP45	translation release factor activity, codon specific	translational termination	1.39608
YBR144C		unknown	unknown	0.910534
YBR145W	ADH5	alcohol dehydrogenase activity	alcohol metabolism	0.478756
YBR146W	MRPS9	structural constituent of ribosome	protein biosynthesis	0.675909
YBR147W		unknown	unknown	1.08122
YBR148W	YSW1	unknown	unknown	1.69808
YBR149W	ARA1	D-arabinose 1-dehydrogenase [NAD(P)] activity	carbohydrate metabolism	0.644811
YBR150C	TBS1	unknown	unknown	1.19329
YBR151W	APD1	unknown	unknown	0.711449
YBR152W	SPP381	unknown	mRNA splicing	0.59151
YBR153W	RIB7	diaminohydroxyphosphoribosylaminopyrimidine deaminase activity	vitamin B2 biosynthesis	0.534457
YBR154C	RPB5	DNA-directed RNA polymerase I activity, DNA-directed RNA polymerase II activity, DNA-directed RNA polymerase III activity	transcription from Pol I promoter, transcription from Pol II promoter, transcription from Pol III promoter	1.16126
YBR155W	CNS1	chaperone activity	protein folding	2.31037
YBR156C	SLI15	protein kinase activator	chromosome segregation, protein amino acid phosphorylation	1.251
YBR157C	ICS2	unknown	unknown	1.22117
YBR158W	AMN1	unknown	unknown	0.57314
YBR159W		ketoreductase activity	fatty acid elongation	1.27815
YBR160W	CDC28	cyclin-dependent protein kinase	G1/S transition of mitotic cell cycle, G2/M transition of mitotic cell cycle, S phase of mitotic cell cycle, * protein amino acid phosphorylation, * regulation of cell cycle, * regulation of meiosis	0.768242
YBR161W		transferase activity, transferring glycosyl groups	unknown	1.82275
YBR162C	TOS1	unknown	unknown	0.661921
YBR162W-A	YSY6	unknown	protein secretion	2.79647
YBR163W	DEM1	unknown	unknown	1.30262
YBR164C	ARL1	small monomeric GTPase activity	protein-vacuolar targeting, * vesicle-mediated transport	1.14373
YBR165W	UBS1	unknown	protein ubiquitination, protein-nucleus export	1.18261
YBR166C	TYR1	prephenate dehydrogenase activity	tyrosine metabolism	1.22528
YBR167C	POP7	ribonuclease MRP activity, ribonuclease P activity	rRNA and tRNA processing	1.18016
YBR168W		unknown	unknown	1.66505
YBR169C	SSE2	heat shock protein	* protein folding	0.736004
YBR170C	NPL4	protein binding, structural molecule activity	NLS-bearing substrate-nucleus import, mRNA-binding (hnRNP) protein-nucleus import, mRNA-nucleus export, nuclear membrane organization and biogenesis, nuclear pore organization and biogenesis, protein-nucleus export, protein-nucleus import, rRNA-nucleus export, ribosomal protein-nucleus import, snRNA-nucleus export, snRNP protein-nucleus import, tRNA-nucleus export	1.08842
YBR171W	SEC66	endoplasmic reticulum receptor	SRP-dependent, co-translational membrane targeting, translocation	1.2387
YBR172C	SMY2	unknown	cytoskeleton organization and biogenesis	0.940285
YBR173C	UMP1	chaperone activity, proteasome activator activity	protein catabolism	0.554457
YBR174C		unknown	unknown	0.782469
YBR175W	SWD3	chromatin binding, * histone-lysine N-methyltransferase	chromatin silencing at telomere, * histone methylation	0.393072
YBR176W	ECM31	3-methyl-2-oxobutanoate hydroxymethyltransferase	pantothenate biosynthesis	0.663717
YBR177C	EHT1	unknown	lipid metabolism	1.68344
YBR178W		unknown	unknown	1.1853
YBR179C	FZO1	GTPase activity	mitochondrion organization and biogenesis	1.2645
YBR180W	DRT1	amine/polyamine transporter activity, multidrug transporter activity	amine/polyamine transport, spore wall assembly (sensu Saccharomyces)	1.14511
YBR181C	RPS6B	structural constituent of ribosome	protein biosynthesis	0.863823
YBR182C	SMP1	DNA bending activity, transcription factor activity	positive regulation of transcription from Pol II promoter	0.876873
YBR183W	YPC1	ceramidase activity	ceramide metabolism	0.497135
YBR184W		unknown	unknown	1.25388
YBR185C	MBA1	unknown	aerobic respiration, inner mitochondrial membrane organization and biogenesis	0.705446
YBR186W	PCH2	unknown	* regulation of meiosis	1.00875
YBR187W		unknown	unknown	0.529988
YBR188C	NTC20	pre-mRNA splicing factor activity	mRNA splicing	0.78376
YBR189W	RPS9B	structural constituent of ribosome	protein biosynthesis, regulation of translational fidelity	1.58456
YBR190W		unknown	unknown	1.10867
YBR191W	RPL21A	structural constituent of ribosome	protein biosynthesis	0.873384
YBR192W	RIM2	transporter activity	mitochondrial genome maintenance	0.783915
YBR194W	SOY1	unknown	unknown	1.23856
YBR195C	MSI1		DNA repair, RAS protein signal transduction, chromatin silencing, nucleosome assembly chromatin assembly complex	0.721289
YBR196C	PGI1	glucose-6-phosphate isomerase activity	gluconeogenesis, glycolysis, pentose-phosphate shunt	0.884347
YBR197C		unknown	unknown	1.41471
YBR199W	KTR4	mannosyltransferase activity	N-linked glycosylation	1.49281
YBR201W	DER1	unknown	ER-associated protein catabolism	1.47007
YBR202W	CDC47	ATP dependent DNA helicase activity, chromatin binding activity	DNA replication initiation, DNA unwinding, pre-replicative complex formation and maintenance	0.979206
YBR203W	COS111	unknown	signal transduction	1.12806
YBR204C		unknown	unknown	1.0741
YBR205W	KTR3	mannosyltransferase activity	N-linked glycosylation, O-linked glycosylation, cell wall organization and biogenesis	0.880428
YBR206W		unknown	unknown	0.81165
YBR207W	FTH1	unknown	endocytosis	1.20415
YBR208C	DUR1,2	allophanate hydrolase activity, urea carboxylase activity	urea metabolism	1.6767
YBR209W		unknown	unknown	0.858673
YBR210W		unknown	unknown	0.983052
YBR211C	AME1	unknown	unknown	1.01903
YBR212W	NGR1	RNA binding activity, single-stranded DNA binding activity	regulation of growth	0.696737
YBR213W	MET8	ferrochelatase activity, siroheme synthase activity	siroheme biosynthesis, sulfate assimilation	0.444322
YBR214W	SDS24	unknown	DNA metabolism, endocytosis, meiosis	0.577339
YBR215W	HPC2	transcription regulator activity	G1/S-specific transcription in mitotic cell cycle	1.28347
YBR216C		unknown	unknown	1.34005
YBR217W	APG12	unknown	autophagy, protein-vacuolar targeting	1.205
YBR218C	PYC2	pyruvate carboxylase	NADPH regeneration, gluconeogenesis	1.00761
YBR219C		unknown	unknown	0.75036
YBR220C		unknown	unknown	1.00429
YBR221C	PDB1	pyruvate dehydrogenase (lipoamide) activity	pyruvate metabolism	0.766975
YBR222C	FAT2		transport	0.483371
YBR223C	TDP1	tyrosyl-DNA phosophodiesterase	* DNA repair	0.69793
YBR224W		unknown	unknown	0.438146
YBR225W		unknown	unknown	1.14091
YBR227C	MCX1	ATP binding, chaperone	unknown	1.28229
YBR228W	SLX1	unknown	DNA repair	0.60346
YBR229C	ROT2	alpha-glucosidase activity	cell wall biosynthesis (sensu Fungi)	0.962458
YBR230C		unknown	unknown	0.444135
YBR231C	AOR1	unknown	Unknown	0.366436
YBR232C		unknown	unknown	0.300239
YBR233W	PBP2	unknown	unknown	0.864807
YBR233W-A	DAD3	protein binding activity	mitosis	1.47181
YBR234C	ARC40	structural constituent of cytoskeleton	actin filament organization	0.682627
YBR235W		ion transporter	unknown	0.915911
YBR236C	ABD1	mRNA (guanine-N7)-methyltransferase activity	mRNA capping	1.28852
YBR237W	PRP5	ATP dependent RNA helicase activity, pre-mRNA splicing factor activity	lariat formation, 5'-splice site cleavage	1.46767
YBR238C		unknown	unknown	0.881483
YBR239C		unknown	unknown	0.532381
YBR240C	THI2	transcriptional activator activity	thiamin biosynthesis	0.337098
YBR241C		unknown	unknown	0.528554
YBR242W		unknown	unknown	0.564633
YBR243C	ALG7	UDP-N-acetylglucosamine-dolichyl-phosphate N-acetylglucosamine-1-phosphate transferase activity	N-linked glycosylation	0.825636
YBR244W	GPX2	glutathione peroxidase activity	response to oxidative stress	1.54959
YBR245C	ISW1	* ATPase	chromatin modeling	0.967734
YBR246W		unknown	unknown	1.0141
YBR247C	ENP1	snoRNA binding	cell growth and/or maintenance, processing of 20S pre-rRNA, rRNA processing	1.61998
YBR248C	HIS7	imidazoleglycerol phosphate synthase activity	histidine biosynthesis	1.14605
YBR249C	ARO4	2-dehydro-3-deoxyphosphoheptonate aldolase activity	aromatic amino acid biosynthesis	0.404777
YBR250W		unknown	unknown	0.907593
YBR251W	MRPS5	structural constituent of ribosome	* protein biosynthesis	0.761805
YBR252W	DUT1	dUTP pyrophosphatase activity	pyrimidine deoxyribonucleoside triphosphate catabolism	0.387118
YBR253W	SRB6	RNA polymerase II transcription mediator activity	transcription from Pol II promoter	0.483797
YBR254C	TRS20	unknown	ER to Golgi transport	0.852076
YBR255C-A		unknown	unknown	1.65529
YBR255W		unknown	unknown	0.882394
YBR256C	RIB5	riboflavin synthase activity	vitamin B2 biosynthesis	0.727566
YBR257W	POP4	ribonuclease MRP activity, ribonuclease P activity	rRNA processing, tRNA processing	1.09
YBR258C	SHG1	histone-lysine N-methyltransferase activity	histone methylation	0.911172
YBR260C	RGD1	Rho GTPase activator	osmosensory signaling pathway	0.733278
YBR261C		unknown	unknown	0.327596
YBR262C		unknown	unknown	0.313307
YBR263W	SHM1	glycine hydroxymethyltransferase activity	one-carbon compound metabolism	0.317576
YBR264C	YPT10	guanyl nucleotide binding	Golgi organization and biogenesis	0.669877
YBR265W	TSC10	oxidoreductase, acting on NADH or NADPH	3-keto-sphinganine metabolism, * sphingolipid biosynthesis	0.293221
YBR266C		unknown	endocytosis	0.564957
YBR267W		unknown	unknown	0.499182
YBR268W	MRPL37	structural constituent of ribosome	protein biosynthesis	0.275136
YBR269C		unknown	unknown	0.370996
YBR270C		unknown	unknown	0.682226
YBR271W		unknown	unknown	1.00184
YBR272C	HSM3	unknown	mismatch repair	1.29237
YBR273C		unknown	unknown	0.591561
YBR274W	CHK1	protein kinase activity	DNA damage checkpoint, protein amino acid phosphorylation	0.911342
YBR275C	RIF1	unknown	chromatin silencing at telomere, telomerase-dependent telomere maintenance	1.10947
YBR276C	PPS1	protein tyrosine/threonine phosphatase activity	regulation of S phase of mitotic cell cycle, vitamin B12 reduction	1.37163
YBR277C		unknown	unknown	0.492425
YBR278W	DPB3	epsilon DNA polymerase	lagging strand elongation, leading strand elongation, * mismatch repair, nucleotide-excision repair	0.353408
YBR279W	PAF1	Pol II transcription elongation factor activity	RNA elongation from Pol II promoter	1.32074
YBR280C		unknown	unknown	0.733689
YBR281C		unknown	unknown	1.25
YBR282W	MRPL27	structural constituent of ribosome	protein biosynthesis	0.77413
YBR283C	SSH1	protein transporter activity	cotranslational membrane targeting	1.76053
YBR284W		unknown	unknown	0.880518
YBR285W		unknown	unknown	0.887846
YBR286W	APE3	aminopeptidase activity	vacuolar protein catabolism	0.587453
YBR287W		unknown	unknown	0.990554
YBR288C	APM3	unknown	Golgi to vacuole transport	2.01617
YBR289W	SNF5	general RNA polymerase II transcription factor activity	chromatin modeling	0.807014
YBR290W	BSD2	unknown	* heavy metal ion transport, protein-vacuolar targeting	0.86343
YBR291C	CTP1	* tricarboxylate carrier activity	mitochondrial citrate transport	0.603362
YBR292C		unknown	unknown	0.712923
YBR293W		unknown	unknown	1.75973
YBR294W	SUL1	sulfate transporter activity	sulfate transport	0.964282
YBR295W	PCA1	P-type ATPase	copper ion homeostasis	0.703677
YBR296C	PHO89	sodium:inorganic phosphate symporter activity	phosphate transport	1.3208
YBR297W	MAL33	transcription factor activity	carbohydrate metabolism, regulation of transcription, DNA-dependent	1.73889
YBR298C	MAL31	alpha-glucoside:hydrogen symporter activity	alpha-glucoside transport	0.742499
YBR299W	MAL32	alpha-glucosidase activity	maltose catabolism	0.918371
YBR300C		unknown	unknown	0.522752
YBR301W	DAN3	unknown	unknown	0.669607
YCL001W-A		unknown	unknown	1.50999
YCL002C		unknown	unknown	1.86593
YCL003W		unknown	unknown	0.749397
YCL004W	PGS1	CDP-diacylglycerol-glycerol-3-phosphate 3-phosphatidyltransferase activity	phospholipid biosynthesis	0.848547
YCL005W		unknown	unknown	0.382282
YCL007C	CWH36	unknown	cell wall organization and biogenesis	0.552317
YCL008C	STP22	protein binding activity	protein-membrane targeting, protein-vacuolar targeting	0.474672
YCL009C	ILV6	* acetolactate synthase activity, * enzyme regulator activity	branched chain family amino acid biosynthesis	0.478048
YCL010C	SGF29	histone acetylation	unknown	0.562527
YCL011C	GBP2	RNA binding activity, telomeric DNA binding activity	poly(A)+ mRNA-nucleus export, telomere maintenance	1.06264
YCL014W	BUD3	unknown	axial budding, cytokinesis, bud site selection	1.02443
YCL016C	DCC1	unknown	sister chromatid cohesion	0.390376
YCL017C	NFS1	cysteine desulfhydrase activity	iron ion homeostasis, iron-sulfur cluster assembly	1.07136
YCL020W		unknown	unknown	1.0108
YCL021W-A		unknown	unknown	1.17234
YCL022C		unknown	unknown	0.784777
YCL023C		unknown	unknown	1.35928
YCL024W	KCC4	protein kinase activity	axial budding, protein amino acid phosphorylation, bud growth, septin checkpoint, septin ring assembly	1.37297
YCL025C	AGP1	amino acid transporter activity	amino acid transport	0.391403
YCL026C-A	FRM2		negative regulation of fatty acid metabolism	1.10198
YCL026C-B		unknown	unknown	0.872567
YCL027W	FUS1	unknown	conjugation with cellular fusion	0.982709
YCL028W	RNQ1	unknown	unknown	0.568222
YCL029C	BIK1	microtubule binding activity	mitotic anaphase B, mitotic spindle assembly	0.556869
YCL030C	HIS4	histidinol dehydrogenase activity, phosphoribosyl-AMP cyclohydrolase activity, phosphoribosyl-ATP pyrophosphatase activity	histidine biosynthesis	0.600605
YCL031C	RRP7	unknown	35S primary transcript processing, ribosomal small subunit assembly and maintenance	0.871849
YCL032W	STE50	protein kinase regulator activity	MAPKKK cascade (osmolarity sensing), MAPKKK cascade (pseudohyphal growth), response to pheromone, signal transduction during conjugation with cellular fusion	0.446845
YCL033C		protein-methionine-R-oxide reductase activity	response to oxidative stress	0.275166
YCL034W	LSB5	unknown	actin filament organization, endocytosis	2.02717
YCL035C	GRX1	thiol-disulfide exchange intermediate activity	regulation of redox homeostasis, response to oxidative stress	0.721676
YCL036W	GFD2	unknown	unknown	0.604425
YCL037C	SRO9	RNA binding	protein biosynthesis	0.852023
YCL038C	AUT4	unknown	autophagy, * protein-vacuolar targeting	0.94219
YCL039W	MOH2	unknown	unknown	0.899068
YCL040W	GLK1	glucokinase activity	carbohydrate metabolism	0.9917
YCL043C	PDI1	* protein disulfide isomerase activity	protein folding, protein disulfide-isomerase reaction	0.320501
YCL044C		unknown	unknown	0.683185
YCL046W		unknown	unknown	0.660908
YCL047C		unknown	unknown	0.68898
YCL048W		unknown	unknown	1.99034
YCL049C		unknown	unknown	0.428577
YCL050C	APA1	bis(5'-nucleosyl)-tetraphosphatase	nucleotide metabolism	0.762273
YCL051W	LRE1	protein kinase inhibitor activity, transcription regulator activity	cell wall organization and biogenesis, response to heat	0.681627
YCL052C	PBN1	unknown	protein processing	1.12364
YCL054W	SPB1	RNA methyltransferase	rRNA processing	1.49778
YCL055W	KAR4	transcription regulator activity	karyogamy during conjugation with cellular fusion, meiosis, mitosis, * positive regulation of transcription from Pol II promoter	1.63424
YCL056C		unknown	unknown	1.08984
YCL057W	PRD1	metalloendopeptidase, saccharolysin	proteolysis and peptidolysis	0.845603
YCL058C	FYV5	unknown	unknown	0.596391
YCL059C	KRR1	unknown	ribosome biogenesis	1.07101
YCL061C	MRC1	unknown	DNA replication checkpoint, chromatin silencing at HML and HMR (sensu Saccharomyces), chromatin silencing at telomere	1.88637
YCL063W	VAC17	receptor activity	vacuole inheritance	0.507338
YCL064C	CHA1	L-serine ammonia-lyase activity, threonine dehydratase activity	serine family amino acid catabolism, threonine catabolism	1.56421
YCL065W		unknown	unknown	1.06008
YCL066W	HMLALPHA1	transcription co-activator activity	regulation of transcription from Pol II promoter, regulation of transcription, mating-type specific	0.894423
YCL067C	MHLALPHA2	transcription co-repressor	donor preference, regulation of transcription from Pol II promoter, regulation of transcription, mating-type specific	2.23068
YCL068C		unknown	unknown	0.770732
YCL069W		unknown	unknown	1.02018
YCL073C		transporter activity	transport	0.984614
YCL074W		unknown	unknown	0.61985
YCL075W		unknown	unknown	0.763564
YCL076W		unknown	unknown	1.78534
YCR001W		unknown	unknown	1.98615
YCR002C	CDC10	structural constituent of cytoskeleton activity	axial budding, cell wall organization and biogenesis, cellular morphogenesis, cellular morphogenesis during conjugation with cellular fusion, conjugation with cellular fusion, cytokinesis, establishment of cell polarity (sensu Saccharomyces), polar budding, spore wall assembly (sensu Saccharomyces)	1.42685
YCR003W	MRPL32	structural constituent of ribosome	protein biosynthesis	1.15405
YCR004C	YCP4	electron transporter activity	unknown	0.398235
YCR005C	CIT2	citrate (SI)-synthase activity	citrate metabolism, glutamate biosynthesis, glyoxylate cycle	1.225
YCR006C		unknown	unknown	0.426797
YCR007C		unknown	unknown	0.989306
YCR008W	SAT4	protein kinase activity	G1/S transition of mitotic cell cycle, cation homeostasis	1.66061
YCR009C	RVS161	cytoskeletal protein binding	endocytosis, polar budding, response to osmotic stress	1.27145
YCR010C	ADY2	transporter activity	DNA metabolism, meiosis, nitrogen utilization, transport	0.600558
YCR011C	ADP1	ATP-binding cassette (ABC) transporter activity	transport	1.63405
YCR012W	PGK1	phosphoglycerate kinase activity	glycolysis, gluconeogenesis	0.703699
YCR013C		unknown	unknown	0.769704
YCR014C	POL4	beta DNA polymerase activity	base-excision repair, gap-filling, double-strand break repair	2.15972
YCR015C		unknown	unknown	1.30565
YCR016W		unknown	unknown	1.46161
YCR017C	CWH43	unknown	cell wall organization and biogenesis, signal transduction	1.32789
YCR018C	SRD1	unknown	rRNA processing	0.332633
YCR019W	MAK32	unknown	virus-host interaction	0.984403
YCR020C	PET18	unknown	mitochondrion organization and biogenesis, * thiamin metabolism	1.03987
YCR020C-A	MAK31	amino acid N-acetyltransferase activity	N-terminal protein amino acid acetylation, virus-host interaction	0.930936
YCR020W-B	HTL1	unknown	DNA replication and chromosome cycle, regulation of cell cycle	0.798571
YCR021C	HSP30	heat shock protein activity	protein folding, response to stress	0.894724
YCR022C		unknown	unknown	0.500031
YCR023C		unknown	unknown	1.63186
YCR024C		asparagine-tRNA ligase activity	protein biosynthesis	1.39053
YCR024C-A	PMP1	unknown	cation transport	0.835584
YCR025C		unknown	unknown	1.02009
YCR026C		unknown	unknown	1.17793
YCR027C	RHB1	RHEB small monomeric GTPase activity	arginine transport, * lysine transport	1.29248
YCR028C	FEN2	pantothenate transporter	pantothenate transport	0.750393
YCR030C	SYP1	unknown	unknown	1.19844
YCR031C	RPS14A	RNA binding, structural constituent of ribosome	protein biosynthesis, ribosomal small subunit assembly and maintenance	0.865544
YCR033W	SNT1	NAD-dependent histone deacetylase, * NAD-independent histone deacetylase	histone deacetylation, negative regulation of meiosis	1.38644
YCR034W	FEN1	unknown	fatty acid elongation, nonselective vesicle transport, sphingolipid biosynthesis	1.28732
YCR035C	RRP43	3'-5' exoribonuclease activity	35S primary transcript processing, mRNA catabolism	1.31114
YCR036W	RBK1	ATP binding, ribokinase	* ribose metabolism	0.907602
YCR037C	PHO87	inorganic phosphate transporter activity	phosphate transport	1.07948
YCR038C	BUD5	RAS guanyl-nucleotide exchange factor, guanyl-nucleotide exchange factor, signal transducer	axial budding, bud site selection, polar budding, pseudohyphal growth, small GTPase mediated signal transduction	1.03536
YCR039C	MATALPHA2	transcription co-repressor activity	donor preference, regulation of transcription from Pol II promoter, regulation of transcription, mating-type specific	2.25709
YCR040W	MATALPHA1	transcription co-activator activity	regulation of transcription from Pol II promoter, regulation of transcription, mating-type specific	1.0304
YCR041W		unknown	unknown	1.37886
YCR042C	TSM1	general RNA polymerase II transcription factor activity	G1-specific transcription in mitotic cell cycle, transcription initiation from Pol II promoter	0.738206
YCR043C		unknown	unknown	0.895595
YCR044C	PER1	unknown	manganese ion homeostasis, response to unfolded protein	0.767623
YCR045C		serine-type peptidase activity	unknown	0.744298
YCR046C	IMG1	structural constituent of ribosome	protein biosynthesis	0.756987
YCR047C	BUD23	S-adenosylmethionine-dependent methyltransferase activity	bud site selection	1.00945
YCR048W	ARE1	sterol O-acyltransferase activity	sterol metabolism	0.964001
YCR049C		unknown	unknown	1.29135
YCR051W		unknown	unknown	1.14241
YCR052W	RSC6	unknown	chromatin modeling	0.624573
YCR053W	THR4	threonine synthase activity	threonine metabolism	0.736246
YCR054C	CTR86	unknown	unknown	3.00481
YCR057C	PWP2	snoRNA binding activity	cytokinesis, establishment of cell polarity (sensu Saccharomyces), processing of 20S pre-rRNA	1.39477
YCR059C	YIH1	unknown	regulation of amino acid metabolism	1.56837
YCR061W		unknown	unknown	0.585014
YCR063W	BUD31	unknown	bud site selection	0.0581617
YCR064C		unknown	unknown	0.245396
YCR065W	HCM1	specific RNA polymerase II transcription factor	spindle assembly, transcription initiation from Pol II promoter	0.938908
YCR066W	RAD18	DNA dependent ATPase activity, single-stranded DNA binding, ubiquitin conjugating enzyme activity	DNA repair	1.61158
YCR067C	SED4	unknown	ER to Golgi transport	0.781358
YCR068W	CVT17	lipase activity	autophagy, membrane degradation, vacuolar protein processing/maturation	0.749864
YCR069W	CPR4	peptidyl-prolyl cis-trans isomerase activity	unknown	0.605531
YCR071C	IMG2	structural constituent of ribosome	protein biosynthesis	0.525505
YCR072C		unknown	unknown	0.510681
YCR073C	SSK22	MAP kinase kinase kinase activity	activation of MAPKK (osmolarity sensing), osmosensory signaling pathway, protein amino acid phosphorylation	2.57292
YCR073W-A	SOL2	unknown	tRNA processing	0.392466
YCR075C	ERS1	cystine transporter activity	cystine transport	0.454241
YCR076C		unknown	unknown	0.534997
YCR077C	(PAT1)	unknown	chromosome segregation, regulation of translational initiation	1.40778
YCR079W		protein phosphatase activity	unknown	0.477364
YCR081W	SRB8	RNA polymerase II transcription mediator	negative regulation of transcription from Pol II promoter	1.69668
YCR082W		unknown	unknown	0.826976
YCR083W	TRX3	thiol-disulfide exchange intermediate activity	response to oxidative stress	0.522748
YCR084C	TUP1	general transcriptional repressor	negative regulation of transcription	0.719878
YCR085W		unknown	unknown	0.382972
YCR086W	CSM1	unknown	meiotic chromosome segregation	0.59631
YCR087W		unknown	unknown	0.69065
YCR088W	ABP1	protein binding	actin cortical patch assembly, establishment of cell polarity (sensu Saccharomyces)	0.735696
YCR089W	FIG2	unknown	cytogamy, cellular morphogenesis during conjugation with cellular fusion	0.850243
YCR090C		unknown	unknown	0.950694
YCR091W	KIN82	protein kinase	unknown	0.968168
YCR094W	CDC50	transcription regulator activity	G1 phase of mitotic cell cycle, establishment and/or maintenance of cell polarity (sensu Saccharomyces), regulation of transcription	1.67641
YCR095C		unknown	unknown	1.79717
YCR096C	HMRA2	unknown	unknown	1.5074
YCR098C	GIT1	phospholipid transporter	phospholipid transport	0.863998
YCR099C		unknown	unknown	1.43998
YCR100C		unknown	unknown	1.16902
YCR101C		unknown	unknown	1.02092
YCR102C		unknown	unknown	1.15736
YCR102W-A		unknown	unknown	1.32466
YCR104W	PAU3	unknown	unknown	0.509762
YCR105W	ADH7	alcohol dehydrogenase (NADP+) activity	alcohol metabolism	0.707016
YCR106W	RDS1	transcription factor activity	response to xenobiotic stimulus	1.35131
YCR107W	AAD3	benzyl alcohol dehydrogenase activity	aldehyde metabolism	0.784386
YDL001W	RMD1	unknown	unknown	1.34133
YDL002C	NHP10	unknown	unknown	0.919529
YDL003W	MCD1	unknown	mitotic chromosome condensation, mitotic sister chromatid cohesion	1.40007
YDL004W	ATP16	hydrogen-transporting ATP synthase activity, rotational mechanism	ATP synthesis coupled proton transport	0.778018
YDL005C	MED2	RNA polymerase II transcription mediator activity	transcription from Pol II promoter	1.04498
YDL006W	PTC1	protein phosphatase type 2C activity	mitochondrion inheritance, protein amino acid dephosphorylation, response to osmotic stress, tRNA splicing	2.05378
YDL007W	RPT2	ATPase activity, proteasome endopeptidase activity	ubiquitin-dependent protein catabolism	1.04079
YDL008W	APC11	protein binding, ubiquitin-protein ligase activity	cyclin catabolism, mitotic chromosome segregation, mitotic metaphase/anaphase transition, mitotic spindle elongation, ubiquitin-dependent protein catabolism	0.862185
YDL009C		unknown	unknown	0.818899
YDL010W		unknown	unknown	1.0643
YDL011C		unknown	unknown	0.802768
YDL012C		unknown	unknown	0.841648
YDL013W	HEX3	DNA binding activity	DNA recombination, response to DNA damage, sporulation (sensu Saccharomyces)	0.57454
YDL014W	NOP1	methyltransferase activity	35S primary transcript processing, processing of 20S pre-rRNA, RNA methylation, ribosomal large subunit assembly and maintenance	1.34128
YDL015C	TSC13	oxidoreductase activity	very-long-chain fatty acid metabolism	1.65785
YDL016C		unknown	unknown	1.89421
YDL018C	ERP3	unknown	secretory pathway	0.838865
YDL019C	OSH2	oxysterol binding activity	steroid biosynthesis	0.787106
YDL020C	RPN4	* proteasome endopeptidase	ubiquitin-dependent protein catabolism	1.5112
YDL021W	GPM2	phosphoglycerate mutase activity	glycolysis, gluconeogenesis	1.40355
YDL022W	GPD1	glycerol-3-phosphate dehydrogenase (NAD+) activity	intracellular accumulation of glycerol	0.648217
YDL023C		unknown	unknown	1.00247
YDL024C	DIA3	acid phosphatase activity	invasive growth, pseudohyphal growth	0.726217
YDL025C		protein kinase activity	unknown	1.05718
YDL026W		unknown	unknown	0.83219
YDL027C		unknown	unknown	1.86778
YDL028C	MPS1	protein threonine/tyrosine kinase activity	mitotic spindle checkpoint, spindle pole body duplication (sensu Saccharomyces)	1.74537
YDL029W	ARP2	actin binding, structural constituent of cytoskeleton	actin filament organization	1.13126
YDL031W	DBP10	ATP dependent RNA helicase activity	35S primary transcript processing, ribosomal large subunit assembly and maintenance	1.27069
YDL032W		unknown	unknown	0.344713
YDL033C		tRNA (5-methylaminomethyl-2-thiouridylate) methyltransferase activity	unknown	0.605073
YDL034W		unknown	unknown	0.41366
YDL035C	GPR1	G-protein coupled receptor activity	G-protein coupled receptor protein signaling pathway, pseudohyphal growth	1.33741
YDL036C		unknown	unknown	1.7337
YDL037C	BSC1	unknown	unknown	0.66624
YDL038C		unknown	unknown	0.679701
YDL039C	PRM7	unknown	conjugation with cellular fusion	0.397526
YDL040C	NAT1	peptide alpha-N-acetyltransferase activity	protein amino acid acetylation	1.05288
YDL041W	KRE26	unknown	unknown	0.466985
YDL042C	SIR2	histone binding activity, histone deacetylase activity	cell aging (sensu Saccharomyces), chromatin assembly/disassembly, chromatin silencing at HML and HMR (sensu Saccharomyces), chromatin silencing at telomere, double-strand break repair via nonhomologous end-joining	0.820484
YDL043C	PRP11	RNA binding	spliceosome assembly	0.995559
YDL044C	MTF2	RNA binding	mRNA processing, protein biosynthesis	1.33005
YDL045C	FAD1	FMN adenylyltransferase activity	FAD biosynthesis	0.904856
YDL045W-A	MRP10	structural constituent of ribosome	protein biosynthesis	0.954757
YDL046W	NPC2	unknown	unknown	0.6652
YDL047W	SIT4	protein serine/threonine phosphatase activity	G1/S transition of mitotic cell cycle, actin cytoskeleton organization and biogenesis, cell wall organization and biogenesis, protein amino acid phosphorylation, protein kinase cascade	0.752792
YDL049C	KNH1	unknown	beta-1,6 glucan biosynthesis	0.518739
YDL050C		unknown	unknown	0.877346
YDL051W	LHP1	RNA binding	tRNA processing	0.536876
YDL052C	SLC1	1-acylglycerol-3-phosphate O-acyltransferase activity	sphingolipid biosynthesis	0.541297
YDL053C	PBP4	unknown	unknown	2.44352
YDL054C	MCH1	NOT a monocarboxylic acid transporter activity, transporter activity	transport	1.08882
YDL055C	PSA1	mannose-1-phosphate guanylyltransferase	GDP-mannose biosynthesis, cell wall mannoprotein biosynthesis, * protein amino acid glycosylation	0.715923
YDL056W	MBP1	DNA binding activity, transcription factor activity	DNA replication, regulation of cell cycle	1.06136
YDL057W		unknown	unknown	0.734287
YDL058W	USO1		ER to Golgi transport, protein complex assembly	1.36145
YDL059C	RAD59	DNA strand annealing activity	double-strand break repair via break-induced replication, double-strand break repair via single-strand annealing, telomerase-independent telomere maintenance	0.343905
YDL060W	TSR1	unknown	ribosome biogenesis and assembly	0.933854
YDL061C	RPS29B	structural constituent of ribosome	* protein biosynthesis	0.847202
YDL062W		unknown	unknown	1.35737
YDL063C		unknown	unknown	1.57729
YDL064W	UBC9	ubiquitin-like conjugating enzyme activity	* G2/M transition of mitotic cell cycle, mitotic spindle elongation, protein modification	1.06489
YDL065C	PEX19	unknown	peroxisome organization and biogenesis, protein-peroxisome targeting	1.08831
YDL066W	IDP1	isocitrate dehydrogenase (NADP+) activity	glutamate biosynthesis, isocitrate metabolism	0.619654
YDL067C	COX9	cytochrome c oxidase	aerobic respiration	0.42498
YDL068W		unknown	unknown	1.15174
YDL069C	CBS1	translation factor activity, nucleic acid binding	protein biosynthesis	1.36311
YDL070W	BDF2	unknown	unknown	2.33035
YDL071C		unknown	unknown	0.464683
YDL072C		unknown	unknown	0.506268
YDL073W		unknown	unknown	1.7398
YDL074C	BRE1	unknown	transport	1.52465
YDL075W	RPL31A	structural constituent of ribosome	protein biosynthesis	1.20865
YDL076C	RXT3	unknown	unknown	1.31189
YDL077C	VAM6	Rab guanyl-nucleotide exchange factor activity	homotypic vacuole fusion (non-autophagic), vacuole organization and biogenesis	1.44693
YDL078C	MDH3	malic enzyme activity	NADH regeneration, fatty acid beta-oxidation, glyoxylate cycle, malate metabolism	0.766783
YDL079C	MRK1	glycogen synthase kinase 3 activity	protein amino acid phosphorylation, proteolysis and peptidolysis, response to stress	0.808426
YDL080C	THI3	carboxy-lyase activity, transcriptional activator activity	thiamin biosynthesis	0.74701
YDL081C	RPP1A	structural constituent of ribosome	protein biosynthesis, translational elongation	0.736615
YDL082W	RPL13A	structural constituent of ribosome	protein biosynthesis	0.813126
YDL083C	RPS16B	structural constituent of ribosome	protein biosynthesis	1.30715
YDL084W	SUB2	ATP dependent RNA helicase activity, pre-mRNA splicing factor activity	lariat formation, 5'-splice site cleavage, mRNA-nucleus export	1.39296
YDL085C-A		unknown	unknown	0.481514
YDL085W	NDE2	NADH dehydrogenase activity	NADH oxidation, ethanol fermentation	0.460993
YDL086W		carboxymethylenebutenolidase activity	unknown	0.323831
YDL087C	LUC7	mRNA binding activity	mRNA splice site selection	0.39583
YDL088C	ASM4	structural molecule	NLS-bearing substrate-nucleus import, mRNA-binding (hnRNP) protein-nucleus import, mRNA-nucleus export, nuclear pore organization and biogenesis, protein-nucleus export, * protein-nucleus import, docking, rRNA-nucleus export, ribosomal protein-nucleus import, * snRNA-nucleus export, snRNP protein-nucleus import	1.26458
YDL089W		unknown	unknown	1.74845
YDL090C	RAM1	protein farnesyltransferase activity	protein amino acid farnesylation	1.16276
YDL091C		unknown	unknown	1.40494
YDL092W	SRP14	signal sequence binding	protein-ER targeting	1.1791
YDL093W	PMT5	dolichyl-phosphate-mannose-protein mannosyltransferase activity	O-linked glycosylation	1.01416
YDL094C		unknown	unknown	1.52917
YDL095W	PMT1	dolichyl-phosphate-mannose-protein mannosyltransferase activity	O-linked glycosylation	0.601075
YDL096C		unknown	unknown	0.522594
YDL097C	RPN6	proteasome endopeptidase activity, structural molecule activity	ubiquitin-dependent protein catabolism	0.765066
YDL098C	SNU23	* pre-mRNA splicing factor	mRNA splicing	0.736955
YDL099W		unknown	unknown	0.837045
YDL100C		unknown	unknown	0.856161
YDL101C	DUN1	* protein kinase	* DNA damage checkpoint, cell cycle checkpoint, protein amino acid phosphorylation	1.25985
YDL102W	CDC2	delta DNA polymerase activity	base-excision repair, lagging strand elongation, leading strand elongation, mismatch repair, mutagenesis, nucleotide-excision repair, postreplication repair	1.92215
YDL103C	QRI1	UDP-N-acetylglucosamine pyrophosphorylase activity	UDP-N-acetylglucosamine biosynthesis	0.697613
YDL104C	QRI7	unknown	unknown	0.958846
YDL105W	QRI2	unknown	unknown	1.11752
YDL106C	PHO2	transcription factor activity	cellular response to phosphate starvation, histidine biosynthesis, purine base biosynthesis, transcription	1.05489
YDL107W	MSS2	protein stabilization	mitochondrial translocation, protein complex assembly	0.9936
YDL108W	KIN28	cyclin-dependent protein kinase, general RNA polymerase II transcription factor	negative regulation of transcription from Pol II promoter, mitotic, protein amino acid phosphorylation, transcription initiation from Pol II promoter	0.926537
YDL109C		lipase activity	lipid metabolism	0.895251
YDL110C		unknown	unknown	0.905071
YDL111C	RPR42	3'-5' exoribonuclease activity	35S primary transcript processing	0.909233
YDL112W	TRM3	tRNA (guanosine) methyltransferase activity	tRNA methylation	1.6394
YDL113C	CVT20	lipid binding	autophagy, protein-vacuolar targeting	1.63613
YDL114W		unknown	unknown	1.17084
YDL115C	IWR1	unknown	unknown	1.47129
YDL116W	NUP84	structural molecule activity	NLS-bearing substrate-nucleus import, mRNA-binding (hnRNP) protein-nucleus import, mRNA-nucleus export, nuclear membrane organization and biogenesis, nuclear pore organization and biogenesis, protein-nucleus export, rRNA-nucleus export, ribosomal protein-nucleus import, snRNA-nucleus export, snRNP protein-nucleus import, tRNA-nucleus export	1.28712
YDL117W	CYK3	molecular_function unknown	cytokinesis	1.12098
YDL118W		unknown	unknown	0.384115
YDL119C		transporter activity	transport	0.756189
YDL120W	YFH1	enzyme regulator activity	iron incorporation into metallo-sulfur cluster, iron ion homeostasis, oxygen and reactive oxygen species metabolism	1.11713
YDL121C		unknown	unknown	1.01682
YDL122W	UBP1	ubiquitin-specific protease activity	protein deubiquitination	1.97159
YDL123W	SNA4	unknown	unknown	1.19638
YDL124W		unknown	unknown	0.663326
YDL125C	HNT1	hydrolase, nucleotide binding	* nucleotide metabolism	0.281226
YDL126C	CDC48	ATPase activity	ER-associated protein catabolism, cell cycle, non-selective vesicle fusion, protein transport, ubiquitin-dependent protein catabolism	0.609219
YDL127W	PCL2	cyclin-dependent protein kinase, intrinsic regulator activity	cell cycle	1.14098
YDL128W	VCX1	calcium ion transporter activity, calcium:hydrogen antiporter activity	calcium ion homeostasis, calcium ion transport	0.551133
YDL129W		unknown	unknown	0.66251
YDL130W	RPP1B	structural constituent of ribosome	protein biosynthesis, * translational elongation	1.24352
YDL130W-A	STF1	unknown	ATP synthesis coupled proton transport	0.517112
YDL131W	LYS21	homocitrate synthase activity	lysine biosynthesis, aminoadipic pathway	0.822656
YDL132W	CDC53	structural molecule activity, ubiquitin-protein ligase activity	G1/S transition of mitotic cell cycle, G2/M transition of mitotic cell cycle, ubiquitin-dependent protein catabolism	1.29322
YDL133W		unknown	unknown	1.72093
YDL134C	PPH21	protein phosphatase type 2A activity	G1/S transition of mitotic cell cycle, actin filament organization, bud growth, mitotic spindle checkpoint, protein biosynthesis	0.779529
YDL135C	RDI1	Rho GDP-dissociation inhibitor, signal transducer	actin filament organization, small GTPase mediated signal transduction	1.01219
YDL136W	RPL35B	structural constituent of ribosome	protein biosynthesis	1.06482
YDL137W	ARF2	ARF small monomeric GTPase activity	ER to Golgi transport, intra-Golgi transport	1.16619
YDL139C	SCM3	unknown	unknown	0.610961
YDL140C	RPO21	DNA-directed RNA polymerase activity	transcription from Pol II promoter	1.22222
YDL141W	BPL1	biotin-[acetyl-CoA-carboxylase] ligase, biotin-[methylcrotonoyl-CoA-carboxylase] ligase, biotin-[methylmalonyl-CoA-carboxyltransferase] ligase, biotin-[propionyl-CoA-carboxylase (ATP-hydrolyzing)] ligase	protein modification	1.0103
YDL142C	CRD1	cardiolipin synthase activity	lipid biosynthesis, mitochondrial membrane organization and biogenesis	1.20614
YDL143W	CCT4	chaperone activity	cytoskeleton organization and biogenesis, protein folding	1.02061
YDL144C		unknown	unknown	0.696407
YDL145C	COP1		ER to Golgi transport, retrograde (Golgi to ER) transport	1.05752
YDL146W		unknown	unknown	1.49723
YDL147W	RPN5	endopeptidase activity	ubiquitin-dependent protein catabolism	1.8492
YDL148C	NOP14	snoRNA binding activity	processing of 20S pre-rRNA	1.52186
YDL149W	APG9		autophagy, autophagic vacuole formation, protein-vacuolar targeting	1.81283
YDL150W	RPC53	DNA-directed RNA polymerase activity	transcription from Pol III promoter	0.657784
YDL152W		unknown	unknown	0.890264
YDL153C	SAS10	snoRNA binding	establishment and/or maintenance of chromatin architecture, processing of 20S pre-rRNA	1.15336
YDL154W	MSH5	unknown	meiotic recombination	1.63761
YDL155W	CLB3	cyclin-dependent protein kinase, regulator activity	G1/S transition of mitotic cell cycle, G2/M transition of mitotic cell cycle, regulation of CDK activity,	0.901072
YDL156W		unknown	unknown	0.680387
YDL157C		unknown	unknown	0.756188
YDL158C		unknown	unknown	1.28042
YDL159W	STE7	MAP kinase kinase	protein amino acid phosphorylation, * pseudohyphal growth, signal transduction during conjugation with cellular fusion	1.00942
YDL161W	ENT1	cytoskeletal adaptor activity	actin cortical patch assembly, actin filament organization, endocytosis	0.64783
YDL162C		unknown	unknown	0.266525
YDL163W		unknown	unknown	0.910234
YDL164C	CDC9	DNA ligase (ATP)	DNA ligation, * DNA recombination, base-excision repair, lagging strand elongation, nucleotide-excision repair	0.802979
YDL165W	CDC36	3'-5' exoribonuclease activity	negative regulation of transcription from Pol II promoter, poly(A) tail shortening, regulation of cell cycle, regulation of transcription from Pol II promoter, response to pheromone during conjugation with cellular fusion	0.69259
YDL166C	FAP7	unknown	response to oxidative stress	0.277581
YDL167C	NRP1	unknown	unknown	0.875364
YDL168W	SFA1	formaldehyde dehydrogenase (glutathione) activity	formaldehyde assimilation	0.635199
YDL169C	UGX2	unknown	unknown	0.604202
YDL170W	UGA3	specific RNA polymerase II transcription factor	nitrogen utilization, regulation of transcription from Pol II promoter	1.19291
YDL171C	GLT1	glutamate synthase (NADH) activity	glutamate biosynthesis	0.743824
YDL172C		unknown	unknown	0.574476
YDL173W		unknown	unknown	0.264145
YDL174C	DLD1	D-lactate dehydrogenase (cytochrome) activity	aerobic respiration, carbohydrate metabolism	0.404539
YDL175C	AIR2	unknown	mRNA-nucleus export	0.845562
YDL176W		unknown	unknown	1.22313
YDL177C		unknown	unknown	0.575996
YDL178W	DLD2	D-lactate dehydrogenase (cytochrome)	unknown	0.802261
YDL179W	PCL9	cyclin-dependent protein kinase, regulator activity	cell cycle	1.04878
YDL180W		unknown	unknown	1.12932
YDL181W	INH1	unknown	ATP synthesis coupled proton transport	0.710317
YDL182W	LYS20	homocitrate synthase activity	lysine biosynthesis, aminoadipic pathway	0.482427
YDL183C		unknown	unknown	1.16709
YDL185W	TFP1	endodeoxyribonuclease activity, hydrogen-transporting ATPase activity, rotational mechanism	intron homing, protein metabolism, vacuolar acidification	1.26522
YDL186W		unknown	unknown	0.739845
YDL187C		unknown	unknown	0.662156
YDL188C	PPH22	protein phosphatase type 2A activity	G1/S transition of mitotic cell cycle, actin filament organization, bud growth, mitotic spindle checkpoint, protein biosynthesis	0.774129
YDL190C	UFD2	ubiquitin conjugating enzyme activity	response to stress, ubiquitin-dependent protein catabolism	1.06438
YDL191W	RPL35A	structural constituent of ribosome	protein biosynthesis	1.47488
YDL192W	ARF1	ARF small monomeric GTPase activity	ER to Golgi transport, intra-Golgi transport	0.974044
YDL193W		unknown	unknown	0.754845
YDL194W	SNF3	glucose binding activity, NOT a glucose transporter activity, receptor activity	response to glucose stimulus, signal transduction	0.891453
YDL195W	SEC31	structural molecule activity	ER to Golgi transport	0.770076
YDL196W		unknown	unknown	0.522425
YDL197C	ASF2	unknown	chromatin silencing at HML and HMR (sensu Saccharomyces)	0.690935
YDL198C	YHM1	transporter activity	transport, mitochondrial genome maintenance	0.607977
YDL199C		unknown	unknown	0.816045
YDL200C	MGT1	methylated-DNA-[protein]-cysteine S-methyltransferase activity	DNA dealkylation	0.695768
YDL201W		protein binding, tRNA (guanine-N7-)-methyltransferase activity	tRNA methylation	1.15042
YDL202W	MRPL11	structural constituent of ribosome	protein biosynthesis	0.53888
YDL203C		unknown	unknown	0.829866
YDL204W	RTN2	unknown	unknown	0.475572
YDL205C	HEM3	hydroxymethylbilane synthase activity	heme biosynthesis	0.623835
YDL206W		unknown	unknown	1.49524
YDL207W	GLE1	unknown	poly(A)+ mRNA-nucleus export	0.89932
YDL208W	NHP2	RNA binding	35S primary transcript processing, rRNA modification	0.591351
YDL209C	CWC2	unknown	mRNA splicing	0.761456
YDL210W	UGA4	gamma-aminobutyric acid transporter activity	transport	0.836533
YDL211C		unknown	unknown	0.916411
YDL212W	SHR3	chaperone activity	ER to Golgi transport, amino acid transport	0.927752
YDL213C	NOP6	unknown	response to dessication	0.470647
YDL215C	GDH2	glutamate dehydrogenase activity	nitrogen metabolism	1.3188
YDL216C	RRI1	metalloendopeptidase activity	adaptation to pheromone during conjugation with cellular fusion, protein deneddylation	1.45065
YDL217C	TIM22	* protein transporter	mitochondrial translocation	0.355427
YDL218W		unknown	unknown	0.829766
YDL219W	DTD1	hydrolase activity, acting on ester bonds	D-amino acid catabolism	1.57656
YDL220C	CDC13	single-stranded DNA binding activity	telomere capping, telomere maintenance	0.851407
YDL221W		unknown	unknown	1.45749
YDL222C		cell wall organization and biogenesis	unknown	0.787565
YDL223C	HBT1	cellular morphogenesis during conjugation with cellular fusion	shmoo tip	0.573126
YDL224C	WHI4	RNA binding	regulation of cell size	1.28609
YDL225W	SHS1	structural constituent of cytoskeleton	cytokinesis, cellular morphogenesis, establishment of cell polarity (sensu Saccharomyces)	1.109
YDL226C	GCS1	ARF GTPase activator activity, antifungal peptide activity	ER to Golgi transport, cell cycle dependent actin filament reorganization, retrograde (Golgi to ER) transport, ER-Golgi intermediate compartment	0.90942
YDL229W	SSB1	ATPase activity, chaperone activity	protein biosynthesis	0.794133
YDL230W	PTP1	protein tyrosine phosphatase activity	protein amino acid dephosphorylation	0.688937
YDL231C	BRE4	unknown	endocytosis	0.801552
YDL232W	OST4	dolichyl-diphospho-oligosaccharide-protein glycosyltransferase	N-linked glycosylation	0.715156
YDL233W		unknown	unknown	1.38671
YDL234C	GYP7	RAB GTPase activator	vesicle-mediated transport	1.11385
YDL235C	YPD1	transferase activity, transferring phosphorus-containing groups	osmosensory signaling pathway via two-component system, response to osmotic stress	1.35181
YDL236W	PHO13	4-nitrophenylphosphatase activity, alkaline phosphatase activity	histone dephosphorylation, protein amino acid dephosphorylation	0.634453
YDL237W		unknown	unknown	0.670778
YDL238C		unknown	unknown	0.708074
YDL239C	ADY3	protein binding activity	protein complex assembly, spore wall assembly (sensu Saccharomyces), sporulation	1.19234
YDL240W	LRG1	Rho GTPase activator activity	cell wall biosynthesis (sensu Fungi), small GTPase mediated signal transduction	1.45725
YDL241W		unknown	unknown	0.550846
YDL242W		unknown	unknown	0.424441
YDL243C	AAD4	benzyl alcohol dehydrogenase	aldehyde metabolism	0.605548
YDL244W	THI13	unknown	* thiamin biosynthesis	0.443193
YDL245C	HXT15	fructose transporter activity, glucose transporter activity, mannose transporter activity	hexose transport	0.624426
YDL246C	SOR2	oxidoreductase, acting on the CH-OH group of donors, NAD or NADP as acceptor	unknown	0.834342
YDL247W	MPH2	carbohydrate transporter activity, maltose porter activity	carbohydrate transport	0.626963
YDR001C	NTH1	alpha,alpha-trehalase	response to stress, trehalose catabolism	1.25211
YDR002W	YRB1	RAN protein binding	G1/S transition of mitotic cell cycle, RNA-nucleus export, protein-nucleus import, ubiquitin-dependent protein catabolism	0.605067
YDR003W		unknown	unknown	0.546753
YDR004W	RAD57	protein binding	DNA recombinase assembly, NOT involved in double-strand break repair via break-induced replication, NOT involved in double-strand break repair via single-strand annealing, double-strand break repair via synthesis-dependent strand annealing, meiotic DNA recombinase assembly, telomerase-independent telomere maintenance	1.69182
YDR005C	MAF1	unknown	negative regulation of transcription from Pol III promoter	1.40151
YDR006C	SOK1	unknown	cAMP-mediated signaling	1.41559
YDR007W	TRP1	phosphoribosylanthranilate isomerase	* amino acid metabolism, * tryptophan biosynthesis	0.256946
YDR008C		unknown	unknown	0.344628
YDR009W	GAL3	unknown	galactose metabolism, * regulation of transcription, DNA-dependent	0.958883
YDR010C		unknown	unknown	0.258224
YDR012W	RPL4B	structural constituent of ribosome	protein biosynthesis	0.864271
YDR013W		unknown	unknown	1.15524
YDR014W	RAD61	unknown	response to radiation	1.14617
YDR015C		unknown	unknown	0.597076
YDR016C	DAD1	* structural constituent of cytoskeleton	mitotic spindle assembly (sensu Saccharomyces)	0.834531
YDR017C	KCS1	inositol/phosphatidylinositol kinase activity	response to stress, vacuole organization and biogenesis	1.75314
YDR018C		unknown	unknown	0.92441
YDR019C	GCV1	glycine dehydrogenase (decarboxylating) activity	glycine metabolism, one-carbon compound metabolism	0.703592
YDR020C		unknown	unknown	0.713781
YDR021W	FAL1	ATP dependent RNA helicase activity	35S primary transcript processing, mRNA splicing	1.19967
YDR022C	CIS1	unknown	regulation of CDK activity	1.07732
YDR023W	SES1	serine-tRNA ligase activity	amino acid activation	1.98674
YDR024W	FYV1	unknown	unknown	2.14311
YDR025W	RPS11A	structural constituent of ribosome	protein biosynthesis, regulation of translational fidelity, ribosomal small subunit assembly and maintenance	1.24816
YDR026C		unknown	unknown	1.25263
YDR027C	LUV1	unknown	Golgi to vacuole transport	1.55926
YDR028C	REG1	protein phosphatase type 1 activity, protein phosphatase type 1, intrinsic regulator activity	cell growth and/or maintenance, glycogen metabolism, negative regulation of transcription from Pol II promoter, regulation of carbohydrate metabolism	1.88944
YDR029W		unknown	unknown	1.42153
YDR031W		unknown	unknown	1.44067
YDR032C	PST2	unknown	unknown	0.648491
YDR033W	MRH1	unknown	unknown	1.10945
YDR034C	LYS14	transcriptional activator activity	lysine biosynthesis, aminoadipic pathway	1.66222
YDR034W-B		unknown	unknown	1.07678
YDR035W	ARO3	2-dehydro-3-deoxyphosphoheptonate aldolase activity	aromatic amino acid biosynthesis	0.722259
YDR036C	MRP5	unknown	endocytosis	0.870782
YDR037W	KRS1	lysine-tRNA ligase activity	lysyl-tRNA aminoacylation	0.94507
YDR038C	ENA5	ATPase activity, coupled to transmembrane movement of ions, phosphorylative mechanism	sodium ion transport	1.4826
YDR039C	ENA2	ATPase activity, coupled to transmembrane movement of ions, phosphorylative mechanism	sodium ion transport	0.825488
YDR040C	ENA1	ATPase activity, coupled to transmembrane movement of ions, phosphorylative mechanism	sodium ion transport	3.61694
YDR041W	RSM10	structural constituent of ribosome activity	protein biosynthesis	0.662031
YDR042C		unknown	unknown	1.19076
YDR043C	NRG1	DNA binding activity, transcriptional repressor activity	glucose metabolism, invasive growth, regulation of transcription from Pol II promoter, response to pH	1.11061
YDR044W	HEM13	coproporphyrinogen oxidase	heme biosynthesis	0.828472
YDR045C	RPC11	DNA-directed RNA polymerase activity	transcription from Pol III promoter	1.2609
YDR046C	BAP3	amino acid transporter activity	amino acid transport	1.02057
YDR047W	HEM12	uroporphyrinogen decarboxylase	heme biosynthesis	0.75115
YDR048C		unknown	unknown	0.941755
YDR049W		unknown	unknown	0.944176
YDR050C	TPI1	triose-phosphate isomerase activity	glycolysis, gluconeogenesis	0.61458
YDR051C		unknown	unknown	1.14502
YDR053W		unknown	unknown	1.35945
YDR054C	CDC34	ubiquitin conjugating enzyme activity, ubiquitin-protein ligase activity	G1/S transition of mitotic cell cycle, G2/M transition of mitotic cell cycle, ubiquitin-dependent protein catabolism	0.736722
YDR055W	PST1	unknown	unknown	0.842997
YDR056C		unknown	unknown	0.827697
YDR057W	YOS9	protein transporter activity	ER to Golgi transport	1.64804
YDR058C	TGL2	triacylglycerol lipase activity	lipid metabolism	1.46336
YDR059C	UBC5	ubiquitin conjugating enzyme activity	endocytosis, protein monoubiquitination, protein polyubiquitination, response to stress, response to unfolded protein, sporulation (sensu Saccharomyces)	0.957401
YDR060W	MAK21	unknown	ribosomal large subunit assembly and maintenance	2.41339
YDR061W		unknown	unknown	0.800974
YDR062W	LCB2	serine C-palmitoyltransferase activity	sphingolipid biosynthesis	0.913635
YDR063W		unknown	unknown	1.14039
YDR064W	RPS13	structural constituent of ribosome	protein biosynthesis	1.55285
YDR065W		unknown	unknown	1.09415
YDR066C		unknown	unknown	1.06007
YDR067C		unknown	unknown	1.113
YDR068W	DOS2	unknown	unknown	1.25591
YDR069C	DOA4	proteasome endopeptidase activity, ubiquitin-specific protease activity	protein degradation, regulation of DNA replication	1.49495
YDR070C		unknown	unknown	0.758907
YDR071C	PAA1	unknown	unknown	1.8944
YDR072C	IPT1	transferase, transferring phosphorus-containing groups	mannosyl diphosphorylinositol ceramide metabolism	0.72501
YDR073W	SNF11	general RNA polymerase II transcription factor activity	chromatin modeling	0.658823
YDR074W	TPS2	trehalose phosphatase activity	carbohydrate metabolism, response to stress	0.845346
YDR075W	PPH3	protein phosphatase type 2A activity	nitrogen metabolism, protein amino acid dephosphorylation	1.43278
YDR076W	RAD55	protein binding activity	DNA recombinase assembly, NOT involved in double-strand break repair via break-induced replication, NOT involved in double-strand break repair via single-strand annealing, double-strand break repair via synthesis-dependent strand annealing, meiotic DNA recombinase assembly	0.967357
YDR077W	SED1	* structural constituent of cell wall	cell wall organization and biogenesis	0.41365
YDR078C	SHU2	unknown	unknown	1.0575
YDR079C-A		unknown	unknown	0.751543
YDR079W	PET100	chaperone activity	aerobic respiration, cytochrome c oxidase biogenesis	1.42898
YDR080W	VPS41	Rab guanyl-nucleotide exchange factor activity	high affinity iron ion transport, homotypic vacuole fusion (non-autophagic), protein transport, vacuole organization and biogenesis	3.03336
YDR081C	PDC2	transcription regulator activity	ethanol fermentation, thiamin biosynthesis, transcription from Pol II promoter	1.12179
YDR082W	STN1	protein binding	* telomere capping	1.09336
YDR083W	RRP8	methyltransferase activity	rRNA processing	1.20817
YDR084C		unknown	unknown	0.599258
YDR085C	AFR1	receptor signaling protein activity	regulation of G-protein coupled receptor protein signaling pathway, signal transduction during conjugation with cellular fusion	0.977372
YDR086C	SSS1	protein transporter	co-translational membrane targeting	1.04147
YDR087C	RRP1	unknown	rRNA processing	1.66876
YDR088C	SLU7	protein binding activity	mRNA splicing	1.08726
YDR089W		unknown	unknown	1.17758
YDR090C		unknown	unknown	1.23032
YDR091C	RLI1	ATP-binding cassette (ABC) transporter activity	unknown	1.50767
YDR092W	UBC13	ubiquitin conjugating enzyme activity	post-replication repair, protein monoubiquitination, protein polyubiquitination	0.642178
YDR093W	DNF2	phospholipid-translocating ATPase activity	intracellular protein transport	1.13622
YDR094W		unknown	unknown	1.42794
YDR095C		unknown	unknown	1.99587
YDR096W	GIS1	transcription factor activity	intracellular signaling cascade	1.66817
YDR097C	MSH6	ATP binding activity, ATPase activity, DNA binding activity	mismatch repair	1.07241
YDR098C	GRX3	thiol-disulfide exchange intermediate activity	response to oxidative stress	1.07993
YDR099W	BMH2	DNA binding	RAS protein signal transduction, activation of MAPK (pseudohyphal growth), glycogen metabolism, pseudohyphal growth, sporulation (sensu Saccharomyces)	1.26652
YDR100W	TVP15	unknown	unknown	1.15634
YDR101C		unknown	unknown	1.25881
YDR102C		unknown	unknown	1.1432
YDR103W	STE5	MAP-kinase scaffold protein activity	signal transduction during conjugation with cellular fusion	1.71948
YDR104C	SPO71	unknown	spore wall assembly (sensu Saccharomyces)	1.29202
YDR105C	TMS1	unknown	unknown	1.16382
YDR106W	ARP10	unknown	unknown	1.50953
YDR107C		unknown	unknown	1.02286
YDR108W	GSG1	unknown	meiosis, ER to Golgi transport	0.844783
YDR109C		kinase	unknown	0.566961
YDR110W	FOB1	ribosomal DNA (rDNA) binding activity	DNA recombination, extrachromosomal circular DNA accumulation	1.12824
YDR111C		transaminase	unknown	0.523767
YDR112W		unknown	unknown	0.383789
YDR113C	PDS1	protein binding activity	mitotic sister chromatid separation, protein-nucleus import	0.858442
YDR114C		unknown	unknown	0.38044
YDR115W		structural constituent of ribosome activity	aerobic respiration	0.62857
YDR116C	MRPL1	structural constituent of ribosome	aerobic respiration, meiosis, protein biosynthesis	0.727695
YDR117C		unknown	unknown	1.24712
YDR118W	APC4	protein binding, ubiquitin-protein ligase activity	cyclin catabolism, mitotic chromosome segregation, mitotic metaphase/anaphase transition, mitotic spindle elongation, ubiquitin-dependent protein catabolism	1.4663
YDR119W		unknown	unknown	1.05882
YDR120C	TRM1	tRNA (guanine-N2-)-methyltransferase activity	tRNA methylation	0.762668
YDR121W	DPB4	epsilon DNA polymerase activity	* lagging strand elongation, leading strand elongation	0.341525
YDR122W	KIN1	protein kinase activity	unknown	1.21276
YDR123C	INO2	specific RNA polymerase II transcription factor activity	phospholipid biosynthesis, positive regulation of transcription from Pol II promoter	0.497485
YDR124W		unknown	unknown	0.945175
YDR125C	ECM18	unknown	cell wall organization and biogenesis	1.78317
YDR126W	SWF1	unknown	unknown	0.735394
YDR127W	ARO1	3-dehydroquinate dehydratase activity, 3-dehydroquinate synthase activity, 3-phosphoshikimate 1-carboxyvinyltransferase activity, shikimate 5-dehydrogenase activity, shikimate kinase activity	aromatic amino acid family biosynthesis	1.22382
YDR128W		unknown	unknown	1.21189
YDR129C	SAC6	actin cross-linking activity	endocytosis, polar budding, response to osmotic stress	1.08054
YDR130C	FIN1	protein binding	unknown	0.913234
YDR131C		protein binding activity	ubiquitin-dependent protein catabolism	1.43775
YDR132C		unknown	unknown	1.38199
YDR133C		unknown	unknown	0.684559
YDR134C		unknown	unknown	1.17918
YDR135C	YCF1	arsenite transporter activity, bilirubin transporter activity, cadmium ion transporter activity	arsenite transport, bilirubin transport, cadmium ion transport, response to mercury ion	1.3194
YDR136C	VPS61	unknown	protein-vacuolar targeting	0.821952
YDR137W	RGP1	guanyl-nucleotide exchange factor activity	intracellular protein transport	1.65563
YDR139C	RUB1	* protein tagging	RUB1-dependent protein catabolism	1.527
YDR140W	FYV9	unknown	unknown	0.793377
YDR141C	DOP1	unknown	cellular morphogenesis	2.24167
YDR142C	PEX7	peroxisome targeting signal receptor activity, peroxisome targeting signal-2 receptor activity	peroxisome organization and biogenesis, protein-peroxisome targeting	0.890332
YDR143C	SAN1	unknown	establishment and/or maintenance of chromatin architecture	0.928142
YDR144C	MKC7	aspartic-type signal peptidase activity	proteolysis and peptidolysis	0.972677
YDR145W	TAF12	unknown	transcription	1.22959
YDR146C	SWI5	transcriptional activator activity	G1-specific transcription in mitotic cell cycle	1.2433
YDR148C	KGD2	unknown	2-oxoglutarate metabolism, tricarboxylic acid cycle	1.17087
YDR149C		unknown	unknown	0.862806
YDR150W	NUM1	tubulin binding activity	microtubule cytoskeleton organization and biogenesis, nuclear migration (sensu Saccharomyces)	1.03146
YDR151C	CTH1	unknown	unknown	1.40122
YDR152W	GIR2	unknown	unknown	0.909349
YDR153C	ENT5	clathrin binding activity	Golgi to endosome transport	1.0375
YDR154C		unknown	unknown	0.682765
YDR155C	CPR1	peptidyl-prolyl cis-trans isomerase activity	protein metabolism	1.70059
YDR156W	RPA14	DNA-directed RNA polymerase activity	transcription from Pol I promoter	2.29538
YDR157W		unknown	unknown	1.89757
YDR158W	HOM2	aspartate-semialdehyde dehydrogenase	* methionine metabolism, * threonine metabolism	0.696071
YDR159W	SAC3	unknown	actin filament-based process, mitosis, protein-nucleus export	1.75238
YDR160W	SSY1	amino acid binding activity	chemosensory perception	0.944088
YDR161W	TCI1	unknown	unknown	0.917922
YDR162C	NBP2	unknown	unknown	0.737219
YDR163W		unknown	unknown	0.621422
YDR164C	SEC1	SNARE binding activity	exocytosis, non-selective vesicle docking, non-selective vesicle fusion	1.05406
YDR166C	SEC5	unknown	Golgi to plasma membrane transport, cytokinesis, establishment of cell polarity (sensu Saccharomyces), nonselective vesicle docking, nonselective vesicle fusion, polar budding	2.1513
YDR167W	TAF10	general RNA polymerase II transcription factor	G1-specific transcription in mitotic cell cycle, chromatin modification, establishment and/or maintenance of chromatin architecture, * histone acetylation, * protein amino acid acetylation, transcription initiation from Pol II promoter	0.439534
YDR168W	CDC37	chaperone activity	regulation of cell cycle, signal transduction, spindle pole body duplication (sensu Saccharomyces)	1.17541
YDR169C	STB3	unknown	unknown	0.763745
YDR170C	SEC7	ARF guanyl-nucleotide exchange factor activity	ER to Golgi transport, intra-Golgi transport	1.32905
YDR171W	HSP42	chaperone activity, heat shock protein activity	cytoskeleton organization and biogenesis, response to stress	0.584942
YDR172W	SUP35	translation release factor	* translational termination	0.587432
YDR173C	ARG82	* inositol/phosphatidylinositol kinase	arginine metabolism, * phosphorylation	0.853763
YDR174W	HMO1	RNA polymerase I transcription factor activity, single-stranded DNA binding activity	plasmid maintenance	0.3341
YDR175C	RSM24	structural constituent of ribosome	protein biosynthesis, aerobic respiration	0.99767
YDR176W	NGG1	transcription cofactor	* chromatin modification, histone acetylation	1.0343
YDR177W	UBC1	ubiquitin conjugating enzyme	* endocytosis, * germination (sensu Saccharomyces), protein monoubiquitination, protein polyubiquitination	0.809071
YDR178W	SDH4	succinate dehydrogenase (ubiquinone) activity	mitochondrial electron transport, succinate to ubiquinone, tricarboxylic acid cycle	0.664668
YDR179C	CSN9	unknown	adaptation to pheromone during conjugation with cellular fusion, protein deneddylation	1.97735
YDR180W	SCC2	protein kinase activity	mitotic sister chromatid cohesion	3.00897
YDR181C	SAS4	H3/H4 histone acetyltransferase activity, acetyltransferase activity	chromatin silencing at telomere	1.53218
YDR182W	CDC1	unknown	DNA recombination, bud growth, conjugation with cellular fusion, manganese homeostasis, metal ion homeostasis, spindle pole body duplication (sensu Saccharomyces)	1.29972
YDR183W	PLP1	GTPase inhibitor activity	positive regulation of transcription from Pol II promoter by pheromones	0.873127
YDR184C	ATC1	unknown	polar budding, response to stress	1.78689
YDR185C		unknown	unknown	0.86394
YDR187C		unknown	unknown	1.57876
YDR188W	CCT6	chaperone activity	protein folding, cytoskeleton organization and biogenesis	0.874846
YDR189W	SLY1	SNARE binding	ER to Golgi transport	1.35322
YDR190C	RVB1	ATPase activity	regulation of transcription from Pol II promoter	1.19836
YDR191W	HST4	DNA binding activity	chromatin silencing at telomere, short-chain fatty acid metabolism	0.863311
YDR192C	NUP42	structural molecule activity	NLS-bearing substrate-nucleus import, mRNA-binding (hnRNP) protein-nucleus import, mRNA-nucleus export, nuclear pore organization and biogenesis, protein-nucleus export, rRNA-nucleus export, ribosomal protein-nucleus import, snRNA-nucleus export, snRNP protein-nucleus import, tRNA-nucleus export	0.792893
YDR193W		unknown	unknown	0.699319
YDR194C	MSS116	RNA helicase activity	RNA splicing	1.99661
YDR196C		unknown	unknown	1.06098
YDR197W	CBS2	unknown	protein biosynthesis	1.27032
YDR198C		unknown	unknown	2.09482
YDR199W		unknown	unknown	1.18109
YDR200C	VPS64	cell cycle arrest in response to pheromone, protein-vacuolar targeting	unknown	0.852541
YDR201W	SPC19	structural constituent of cytoskeleton mitotic spindle assembly (sensu Saccharomyces)	microtubule nucleation,	1.83673
YDR202C	RAV2	unknown	vacuolar acidification	1.01988
YDR203W		unknown	unknown	0.637628
YDR204W	COQ4	unknown	ubiquinone metabolism	0.704619
YDR206W	EBS1	unknown	telomerase-dependent telomere maintenance	1.36983
YDR207C	UME6	DNA binding activity, transcription regulator activity	entry into meiosis, negative regulation of transcription, mitotic	0.860451
YDR208W	MSS4	1-phosphatidylinositol-4-phosphate 5-kinase activity	actin cable assembly, actin cytoskeleton organization and biogenesis	1.42143
YDR209C		unknown	unknown	1.10147
YDR210W		unknown	unknown	0.351286
YDR211W	GCD6	* translation initiation factor	translational initiation	1.37804
YDR212W	TCP1	chaperone activity	protein folding, cytoskeleton organization and biogenesis	0.988465
YDR214W		chaperone activator activity	protein folding, response to stress	0.649869
YDR215C		unknown	unknown	0.877065
YDR216W	ADR1	transcription factor activity	peroxisome organization and biogenesis, regulation of carbohydrate metabolism, transcription	1.72333
YDR217C	RAD9	protein binding activity	DNA repair; DNA damage checkpoint, nucleotide-excision repair, regulation of cell cycle	1.51135
YDR218C	SPR28	structural constituent of cytoskeleton	cell wall organization and biogenesis, cellular morphogenesis	1.47837
YDR219C		protein binding	ubiquitin-dependent protein catabolism	5.06773
YDR220C		unknown	unknown	1.31104
YDR221W		unknown	unknown	0.742753
YDR222W		unknown	unknown	1.21501
YDR223W		unknown	unknown	1.00887
YDR224C	HTB1	DNA binding activity	chromatin assembly/disassembly	1.30102
YDR225W	HTA1	DNA binding activity	chromatin assembly/disassembly	0.931847
YDR226W	ADK1	adenylate kinase	cell proliferation	0.402824
YDR227W	SIR4	histone binding activity, structural constituent of chromatin	cell aging (sensu Saccharomyces), chromatin silencing, double-strand break repair via nonhomologous end-joining	1.24202
YDR228C	PCF11	cleavage/polyadenylation specificity factor activity, protein binding	mRNA cleavage, mRNA polyadenylation, transcription termination from Pol II promoter	1.21582
YDR229W	IVY1	phospholipid binding	secretory pathway	0.963114
YDR230W		unknown	unknown	0.73908
YDR231C	COX20	chaperone	aerobic respiration, * cytochrome c oxidase biogenesis, protein processing	0.528516
YDR232W	HEM1	5-aminolevulinate synthase activity	heme biosynthesis	0.822039
YDR233C	RTN1	unknown	unknown	0.819772
YDR234W	LYS4	lysine biosynthesis,	lysine biosynthesis, aminoadipic pathway	0.555799
YDR235W	PRP42	RNA binding	mRNA splicing	1.9328
YDR236C	FMN1	NOT a FMN adenylyltransferase activity, riboflavin kinase activity	FMN biosynthesis	0.705159
YDR237W	MRPL7	structural constituent of ribosome	protein biosynthesis	1.13412
YDR238C	SEC26	unknown	ER to Golgi transport	1.23557
YDR240C	SNU56	mRNA binding	mRNA splicing	1.75938
YDR242W	AMD2	amidase activity	unknown	1.33942
YDR243C	PRP28	ATP dependent RNA helicase activity, pre-mRNA splicing factor activity	lariat formation, 5'-splice site cleavage	1.49865
YDR244W	PEX5	peroxisome targeting sequence binding, peroxisome targeting signal receptor activity, peroxisome targeting signal-1 receptor activity	peroxisome targeting signal receptor	1.23529
YDR245W	MNN10	alpha-1,6-mannosyltransferase activity	N-glycan processing, actin filament organization, cell wall mannoprotein biosynthesis, mannan metabolism	1.35701
YDR246W	TRS23	unknown	ER to Golgi transport	1.04781
YDR247W		protein kinase activity, protein serine/threonine kinase activity	G1/S transition of mitotic cell cycle, protein amino acid phosphorylation	1.70954
YDR248C		unknown	unknown	0.80107
YDR249C		unknown	unknown	1.10015
YDR250C		unknown	unknown	0.374266
YDR251W	PAM1	unknown	pseudohyphal growth	1.22722
YDR252W	BTT1	chaperone activity	nascent polypeptide association	2.37753
YDR253C	MET32	DNA binding, specific RNA polymerase II transcription factor activity	sulfur amino acid metabolism	1.32995
YDR254W	CHL4	DNA binding	chromosome segregation	2.10235
YDR255C	RMD5	unknown	unknown	1.60607
YDR256C	CTA1	catalase	oxygen and reactive oxygen species metabolism	0.65259
YDR257C	RMS1	unknown	unknown	1.38673
YDR258C	HSP78	ATP-dependent peptidase activity, chaperone activity, heat shock protein activity	protein folding, mitochondrial genome maintenance, response to stress, mitochondrial translocation	1.11304
YDR259C	YAP6	RNA polymerase II transcription factor activity	positive regulation of transcription from Pol II promoter	1.38832
YDR260C	SWM1	unknown	regulation of mitotic metaphase/anaphase transition, spore wall assembly (sensu Saccharomyces)	0.652679
YDR261C	EXG2	glucan 1,3-beta-glucosidase activity	unknown	1.16672
YDR262W		unknown	unknown	1.5336
YDR263C	DIN7	nuclease activity	DNA repair	1.98569
YDR264C	AKR1	palmitoyltransferase activity	endocytosis, protein amino acid palmitoylation, signal transduction during conjugation with cellular fusion	0.760207
YDR265W	PEX10	unknown	peroxisome organization and biogenesis	0.841431
YDR266C		unknown	unknown	1.44271
YDR267C		unknown	unknown	0.685158
YDR268W	MSW1	tryptophan-tRNA ligase activity	tryptophanyl-tRNA aminoacylation	0.79723
YDR269C		unknown	unknown	0.644797
YDR270W	CCC2	copper-exporting ATPase activity	copper ion transport, intracellular copper ion transport	1.48634
YDR271C		unknown	unknown	0.552859
YDR272W	GLO2	hydroxyacylglutathione hydrolase activity	carbohydrate metabolism, cytoplasm	1.24938
YDR273W	DON1	unknown	meiosis, spore wall assembly (sensu Saccharomyces)	0.783421
YDR274C		unknown	unknown	0.953261
YDR275W		unknown	unknown	0.911254
YDR277C	MTH1	unknown	glucose transport, signal transduction	1.03405
YDR278C		unknown	unknown	1.01794
YDR279W		unknown	unknown	1.11669
YDR280W	RRP45	3'-5' exoribonuclease activity	35S primary transcript processing	1.00514
YDR281C	PHM6	unknown	unknown	1.13178
YDR282C		unknown	unknown	1.69997
YDR283C	GCN2	protein kinase activity	amino acid biosynthesis, protein amino acid phosphorylation, regulation of translational initiation	2.70982
YDR284C	DPP1	diacylglycerol pyrophosphate phosphatase activity, phosphatidate phosphatase activity,	phospholipid metabolism	0.920622
YDR285W	ZIP1	unknown	meiosis, synapsis	1.49011
YDR286C		unknown	unknown	1.90315
YDR287W		myo-inositol-1(or 4)-monophosphatase activity	myo-inositol metabolism	1.08559
YDR288W		unknown	unknown	1.10199
YDR289C	RTT103	unknown	negative regulation of DNA transposition	1.26587
YDR291W		helicase activity	unknown	1.50818
YDR292C	SRP101	signal recognition particle binding activity	protein-ER targeting	1.17612
YDR293C	SSD1	RNA binding activity	cell wall organization and biogenesis	1.93058
YDR294C	DPL1	sphinganine-1-phosphate aldolase activity	calcium-mediated signaling, cellular response to starvation, sphingolipid metabolism	0.762367
YDR295C	PLO2	unknown	unknown	1.61214
YDR296W	MHR1	transcription regulator activity	mitochondrial genome maintenance	0.874853
YDR297W	SUR2	sphingosine hydroxylase	sphingolipid metabolism	0.933246
YDR298C	ATP5	hydrogen-transporting two-sector ATPase	ATP synthesis coupled proton transport	0.754558
YDR299W	BFR2	unknown	ER to Golgi transport	1.41994
YDR300C	PRO1	glutamate 5-kinase activity	proline biosynthesis	1.52286
YDR301W	CFT1	cleavage/polyadenylation specificity factor activity	mRNA cleavage, mRNA polyadenylation, transcription termination from Pol II promoter	0.844372
YDR302W	GPI11	phosphoethanolamine N-methyltransferase	GPI anchor biosynthesis	1.13623
YDR303C	RSC3	DNA binding activity	regulation of cell cycle, regulation of transcription, DNA-dependent	1.65089
YDR304C	CPR5	peptidyl-prolyl cis-trans isomerase activity	unknown	0.419017
YDR305C	HNT2	hydrolase activity, nucleoside triphosphatase activity	nucleoside catabolism	0.815942
YDR306C		protein binding	ubiquitin-dependent protein catabolism	1.70234
YDR307W		unknown	unknown	1.6732
YDR308C	SRB7	RNA polymerase II transcription mediator activity	transcription from Pol II promoter	1.24884
YDR309C	GIC2	small GTPase regulatory/interacting protein activity	Rho protein signal transduction, axial budding, establishment of cell polarity (sensu Saccharomyces)	0.949082
YDR310C	SUM1	transcriptional repressor activity	chromatin silencing at HML and HMR (sensu Saccharomyces), chromatin silencing at telomere, regulation of mitosis	4.94178
YDR311W	TFB1	general RNA polymerase II transcription factor activity	negative regulation of transcription from Pol II promoter, mitotic, nucleotide-excision repair, nucleotide-excision repair, DNA duplex unwinding, transcription initiation from Pol II promoter	1.74734
YDR312W	SSF2	rRNA binding	conjugation with cellular fusion, ribosomal large subunit assembly and maintenance	1.72615
YDR313C	PIB1	ubiquitin-protein ligase activity	protein ubiquitination	1.04586
YDR314C		unknown	unknown	1.3841
YDR315C	IPK1	inositol/phosphatidylinositol kinase activity	myo-inositol metabolism	1.178
YDR316W		S-adenosylmethionine-dependent methyltransferase activity	unknown	2.11743
YDR317W		unknown	unknown	1.57378
YDR318W	MCM21	protein binding activity	chromosome segregation	1.38112
YDR319C		unknown	unknown	1.79979
YDR320C	SWA2	unknown	ER organization and biogenesis	0.941929
YDR320C-A	DAD4	protein binding activity	mitosis	0.847048
YDR321W	ASP1	asparaginase activity	aspartate biosynthesis	0.634886
YDR322C-A	TIM11	structural molecule activity	ATP synthesis coupled proton transport	1.60773
YDR322W	MRPL35	structural constituent of ribosome	protein biosynthesis	1.0338
YDR323C	PEP7		Golgi to vacuole transport, non-selective vesicle docking, non-selective vesicle fusion	1.49508
YDR324C		snoRNA binding activity	processing of 20S pre-rRNA	1.44085
YDR325W	YCG1	unknown	mitotic chromosome condensation	2.11906
YDR326C		unknown	unknown	2.09148
YDR327W		unknown	unknown	0.623095
YDR328C	SKP1	ubiquitin-protein ligase activity	G1/S transition of mitotic cell cycle, G2/M transition of mitotic cell cycle, ubiquitin-dependent protein catabolism	0.381205
YDR329C	PEX3	unknown	peroxisome organization and biogenesis, protein-peroxisome targeting	0.9849
YDR330W		unknown	ubiquitin-dependent protein catabolism	0.748582
YDR331W	GPI8	GPI-anchor transamidase activity	attachment of GPI anchor to protein	1.71984
YDR332W		helicase activity	unknown	1.09138
YDR333C		unknown	unknown	1.20113
YDR334W	SWR1	helicase activity	unknown	1.39404
YDR335W	MSN5	* importin-alpha export receptor	protein-nucleus export	1.35224
YDR336W		unknown	unknown	1.16047
YDR337W	MRPS28	RNA binding, structural constituent of ribosome	protein biosynthesis, ribosomal small subunit assembly and maintenance	1.01415
YDR338C		unknown	unknown	0.915736
YDR339C		unknown	unknown	0.78242
YDR340W		unknown	unknown	0.588079
YDR341C		arginine-tRNA ligase activity	protein biosynthesis	1.48751
YDR342C	HXT7	fructose transporter activity, glucose transporter activity, mannose transporter activity	hexose transport	0.980721
YDR343C	HXT6	fructose transporter activity, glucose transporter activity, mannose transporter activity	hexose transport	0.871428
YDR344C		unknown	unknown	1.49468
YDR345C	HXT3	fructose transporter activity, glucose transporter activity, * mannose transporter activity	transport	1.00421
YDR346C	SVF1	unknown	unknown	1.67402
YDR347W	MRP1	structural constituent of ribosome	protein biosynthesis	0.862587
YDR348C		unknown	unknown	0.803719
YDR349C	YPS7	aspartic-type endopeptidase activity	unknown	0.765441
YDR350C	TCM10	unknown	unknown	1.55112
YDR351W	SBE2	unknown	cell wall organization and biogenesis	1.62993
YDR352W		unknown	unknown	0.87981
YDR353W	TRR1	thioredoxin reductase (NADPH) activity	regulation of redox homeostasis	0.666925
YDR354W	TRP4	anthranilate phosphoribosyltransferase activity	tryptophan biosynthesis	0.751181
YDR355C		unknown	unknown	0.465342
YDR356W	SPC110	structural constituent of cytoskeleton	microtubule nucleation	1.22365
YDR357C		unknown	unknown	1.55152
YDR358W	GGA1	unknown	Golgi to vacuole transport	0.948613
YDR359C	VID21	unknown	unknown	1.53058
YDR360W		unknown	unknown	0.869045
YDR361C	BCP1	unknown	unknown	1.77621
YDR362C	TFC6	RNA polymerase III transcription factor activity	transcription initiation from Pol III promoter	0.931815
YDR363W	ESC2	unknown	chromatin silencing at HML and HMR (sensu Saccharomyces)	2.25788
YDR363W-A	SEM1	unknown	filamentous growth, exocytosis, regulation of cell cycle	0.931291
YDR364C	CDC40	nucleic acid binding, pre-mRNA splicing factor activity	DNA replication, S phase of mitotic cell cycle, mitotic spindle assembly (sensu Saccharomyces), nuclear mRNA splicing, via spliceosome	1.80616
YDR366C		unknown	unknown	1.58906
YDR367W		unknown	unknown	2.18458
YDR368W	YPR1	oxidoreductase activity	arabinose metabolism	0.828102
YDR369C	XRS2	protein binding activity	double-strand break repair via break-induced replication, meiotic DNA double-strand break formation	1.04071
YDR370C		unknown	unknown	1.83227
YDR371W	CTS2	unknown	unknown	1.13189
YDR372C		unknown	protein-vacuolar targeting	1.16311
YDR373W	FRQ1	calcium ion binding	unknown	1.84181
YDR374C		unknown	unknown	1.08649
YDR375C	BCS1	ATPase activity	aerobic respiration	1.02825
YDR376W	ARH1	* NADPH-adrenodoxin reductase	heme a biosynthesis, iron ion homeostasis	0.994557
YDR377W	ATP17	hydrogen-transporting two-sector ATPase	ATP synthesis coupled proton transport	0.766572
YDR378C	LSM6	pre-mRNA splicing factor activity	mRNA splicing	0.744062
YDR379C-A		unknown	unknown	1.32767
YDR379W	RGA2	Rho GTPase activator activity, signal transducer activity	actin filament organization, apical bud growth, establishment of cell polarity (sensu Saccharomyces), invasive growth, isotropic bud growth, pseudohyphal growth, signal transduction during conjugation with cellular fusion, small GTPase mediated signal transduction	1.92022
YDR380W	ARO10	carboxy-lyase activity, phenylpyruvate decarboxylase activity, pyruvate decarboxylase activity	leucine catabolism, phenylalanine catabolism	1.07899
YDR381C-A		unknown	unknown	1.24474
YDR381W	YRA1	RNA binding activity	mRNA-nucleus export	0.924567
YDR382W	RPP2B	structural constituent of ribosome	protein biosynthesis, translational elongation	1.30363
YDR383C	NKP1	unknown	unknown	1.26187
YDR384C	ATO3	transporter activity	nitrogen utilization, transport	0.970332
YDR385W	EFT2	translation elongation factor activity	translational elongation	0.42707
YDR386W	MUS81	endonuclease activity	DNA repair, meiotic recombination	1.75699
YDR387C		unknown	unknown	0.82147
YDR388W	RVS167	cytoskeletal protein binding	endocytosis, polar budding, response to osmotic stress	1.10643
YDR389W	SAC7	Rho GTPase activator activity, signal transducer activity	cell cycle dependent actin filament reorganization, small GTPase mediated signal transduction	1.54943
YDR390C	UBA2	SUMO activating enzyme activity	protein sumoylation	1.42316
YDR391C		unknown	unknown	0.834465
YDR392W	SPT3	transcription cofactor activity	chromatin modification, conjugation with cellular fusion, filamentous growth, histone acetylation, invasive growth, sporulation (sensu Fungi)	0.895556
YDR394W	RPT3	ATPase activity, proteasome endopeptidase activity	ubiquitin-dependent protein catabolism	0.801294
YDR395W	SXM1	protein carrier activity	mRNA-nucleus export, nucleocytoplasmic transport	1.63011
YDR396W		unknown	unknown	0.785773
YDR397C	NCB2	transcription co-repressor activity	negative regulation of transcription from Pol II promoter	0.875072
YDR398W	UTP5	snoRNA binding	processing of 20S pre-rRNA	0.827257
YDR399W	HPT1	hypoxanthine phosphoribosyltransferase activity	purine biosynthesis	0.781463
YDR400W	URH1	hydrolase activity, acting on glycosyl bonds	pyrimidine salvage	0.869293
YDR401W		unknown	unknown	0.73194
YDR402C	DIT2	cytochrome P450, enzyme	spore wall assembly (sensu Saccharomyces)	0.938088
YDR403W	DIT1	enzyme	* spore wall assembly (sensu Saccharomyces)	0.95956
YDR404C	RPB7	DNA-directed RNA polymerase activity	transcription from Pol II promoter	0.977751
YDR405W	MRP20	structural constituent of ribosome	protein biosynthesis	0.664183
YDR406W	PDR15	ATP-binding cassette (ABC) transporter activity	transport	1.7485
YDR407C	TRS120	molecular_function unknown	ER to Golgi transport	1.38971
YDR408C	ADE8	phosphoribosylglycinamide formyltransferase	adenine biosynthesis	0.557198
YDR409W	SIZ1	SUMO ligase activity	sumoylation	1.00057
YDR410C	STE14	protein-S-isoprenylcysteine O-methyltransferase activity	peptide pheromone maturation	0.812175
YDR411C		unknown	unknown	0.889438
YDR412W		unknown	unknown	1.02166
YDR413C		unknown	unknown	1.19889
YDR414C	ERD1	unknown	protein-ER retention	0.991424
YDR415C		unknown	unknown	0.734985
YDR416W	SYF1	unknown	cell cycle, mRNA splicing	1.20631
YDR417C		unknown	unknown	0.665926
YDR418W	RPL12B	structural constituent of ribosome	protein biosynthesis, ribosomal large subunit assembly and maintenance	1.24122
YDR419W	RAD30	eta DNA polymerase activity	DNA repair, DNA replication, bypass DNA synthesis	1.41053
YDR420W	HKR1	unknown	beta-1,3 glucan biosynthesis, bud site selection, cell wall organization and biogenesis	2.15866
YDR421W	ARO80	specific RNA polymerase II transcription factor activity	positive regulation of transcription from Pol II promoter	1.25442
YDR422C	SIP1	SNF1A/AMP-activated protein kinase activity	protein amino acid phosphorylation, signal transduction	0.968251
YDR423C	CAD1	RNA polymerase II transcription factor activity	positive regulation of transcription from Pol II promoter, response to cadmium ion	0.761042
YDR424C	DYN2	microtubule motor activity	actin filament-based process, microtubule-based process	1.18872
YDR425W		protein transporter activity	protein transport	1.66096
YDR427W	RPN9	proteasome endopeptidase activity	ubiquitin-dependent protein catabolism	1.83596
YDR428C		unknown	unknown	1.43793
YDR429C	TIF35	translation initiation factor activity	translational initiation	1.189
YDR430C	CYM1	unknown	unknown	1.6338
YDR431W		unknown	unknown	0.345275
YDR432W	NPL3	mRNA binding activity	mRNA-nucleus export	0.871286
YDR433W	KRE22	unknown	unknown	1.39988
YDR434W	GPI17	GPI-anchor transamidase	* attachment of GPI anchor to protein	1.63453
YDR435C	PPM1	C-terminal protein carboxyl methyltransferase	C-terminal protein amino acid methylation	0.924487
YDR436W	PPZ2	protein serine/threonine phosphatase	* sodium ion homeostasis	0.710712
YDR437W		unknown	unknown	0.776452
YDR438W		unknown	unknown	0.923186
YDR439W	LRS4	unknown	* chromatin silencing at ribosomal DNA (rDNA)	0.878335
YDR440W	DOT1	protein-lysine N-methyltransferase activity	chromatin silencing at telomere, histone methylation, regulation of meiosis	1.22182
YDR441C	APT2	unknown	unknown	1.25702
YDR442W		unknown	unknown	1.04373
YDR443C	SSN2	general RNA polymerase II transcription factor activity	negative regulation of transcription from Pol II promoter	1.28321
YDR444W		unknown	unknown	1.22375
YDR446W	ECM11	unknown	cell wall organization and biogenesis	2.42035
YDR447C	RPS17B	structural constituent of ribosome	protein biosynthesis, ribosomal small subunit assembly and maintenance	1.32888
YDR448W	ADA2	transcription co-activator activity	chromatin modification, histone acetylation	1.60669
YDR449C	UTP6	snoRNA binding	processing of 20S pre-rRNA	1.99821
YDR450W	RPS18A	structural constituent of ribosome	protein biosynthesis	1.82958
YDR451C	YHP1	specific RNA polymerase II transcription factor	negative regulation of transcription from Pol II promoter, regulation of meiosis	0.797557
YDR452W	PPN1	endopolyphosphatase activity	polyphosphate metabolism	1.94628
YDR453C	TSA2	* thioredoxin peroxidase	regulation of redox homeostasis	0.564445
YDR454C	GUK1	guanylate kinase activity	GMP metabolism	1.31679
YDR455C		unknown	unknown	0.528798
YDR456W	NHX1	monovalent inorganic cation transporter activity	endosome transport, monovalent inorganic cation homeostasis, monovalent inorganic cation transport, vacuolar acidification	1.5669
YDR457W	TOM1	ubiquitin-protein ligase activity	mitosis, nucleocytoplasmic transport, protein monoubiquitination, protein polyubiquitination, nuclear organization and biogenesis	1.86325
YDR458C		unknown	unknown	1.45658
YDR459C		unknown	unknown	0.807819
YDR460W	TFB3	general RNA polymerase II transcription factor activity	negative regulation of transcription from Pol II promoter, mitotic, nucleotide-excision repair, nucleotide-excision repair, DNA duplex unwinding, transcription initiation from Pol II promoter	1.91623
YDR461W	MFA1	pheromone	signal transduction during conjugation with cellular fusion	0.83898
YDR462W	MRPL28	structural constituent of ribosome	protein biosynthesis	1.3075
YDR463W	STP1	specific RNA polymerase II transcription factor activity	tRNA splicing, positive regulation of transcription from Pol II promoter	0.816146
YDR464W	SPP41	unknown	negative regulation of transcription from Pol II promoter	1.41482
YDR466W		protein kinase activity	unknown	1.12891
YDR467C		unknown	unknown	1.42318
YDR468C	TLG1	t-SNARE, v-SNARE	non-selective vesicle fusion	1.26022
YDR469W	SDC1	chromatin binding, histone-lysine N-methyltransferase activity	chromatin silencing at telomere, histone methylation	1.06018
YDR470C	UGO1	transporter activity	mitochondrial fusion, transport	1.17866
YDR471W	RPL27B	structural constituent of ribosome	protein biosynthesis	0.76908
YDR472W	TRS31	unknown	ER to Golgi transport	1.04505
YDR473C	PRP3	pre-mRNA splicing factor activity	mRNA splicing	1.99824
YDR474C		unknown	unknown	1.03536
YDR475C	JIP4	unknown	unknown	0.831303
YDR476C		unknown	unknown	0.471709
YDR477W	SNF1	SNF1A/AMP-activated protein kinase activity	cell adhesion, cellular response to nitrogen starvation, filamentous growth, glucose metabolism, protein amino acid phosphorylation, regulation of carbohydrate metabolism, signal transduction	1.60714
YDR478W	SNM1	ribonuclease MRP	* rRNA processing	0.663743
YDR479C		unknown	unknown	1.13923
YDR480W	DIG2	transcription factor binding	invasive growth	0.585255
YDR481C	PHO8	alkaline phosphatase activity	histone dephosphorylation, protein amino acid dephosphorylation	0.803132
YDR482C	CWC21	unknown	unknown	1.41057
YDR483W	KRE2	alpha-1,2-mannosyltransferase activity	N-glycan processing, O-linked glycosylation, cell wall mannoprotein biosynthesis	1.2394
YDR484W	SAC2	protein binding	Golgi to vacuole transport, actin filament-based process	1.55769
YDR485C	VPS72	unknown	protein-vacuolar targeting	1.20077
YDR486C	VPS60	unknown	unknown	0.648671
YDR487C	RIB3	3,4 dihydroxy-2-butanone-4-phosphate synthase	vitamin B2 biosynthesis	0.508402
YDR488C	PAC11	microtubule motor activity	microtubule-based process	1.27978
YDR489W		DNA binding	DNA dependent DNA replication	1.64346
YDR490C	PKH1	protein kinase activity	MAPKKK cascade (cell wall biogenesis), endocytosis, protein amino acid phosphorylation	0.776409
YDR491C		unknown	unknown	0.863108
YDR492W		unknown	unknown	1.25515
YDR493W		unknown	unknown	0.464944
YDR494W	RSM28	unknown	unknown	1.53603
YDR495C	VPS3	unknown	protein-vacuolar targeting	3.97546
YDR496C	PUF6	unknown	unknown	1.95835
YDR497C	ITR1	myo-inositol transporter activity	myo-inositol transport	0.730039
YDR498C	SEC20	v-SNARE activity	non-selective vesicle fusion, retrograde (Golgi to ER) transport	0.7875
YDR499W	LCD1	* damaged DNA binding, protein binding	DNA damage checkpoint, establishment of protein localization, telomerase-dependent telomere maintenance	1.6438
YDR500C	RPL37B	structural constituent of ribosome	protein biosynthesis	1.36841
YDR501W	PLM2	transcription factor	unknown	0.990906
YDR502C	SAM2	methionine adenosyltransferase activity	methionine metabolism	0.919505
YDR503C	LPP1	phosphatidate phosphatase activity	* phospholipid metabolism	0.847969
YDR504C		unknown	unknown	2.19619
YDR505C	PSP1	unknown	unknown	1.15983
YDR506C		unknown	unknown	1.09209
YDR507C	GIN4	protein kinase	* axial budding, bud growth, protein amino acid phosphorylation, * septin assembly and septum formation, septin checkpoint	1.49229
YDR508C	GNP1	amino acid permease activity, amino acid transporter activity	amino acid transport	1.152
YDR509W		unknown	unknown	1.98028
YDR510W	SMT3	protein tagging	sumoylation	0.499242
YDR511W	ACN9	unknown	carbon utilization by utilization of organic compounds,	0.854092
YDR512C	EMI1	unknown	unknown	0.481104
YDR513W	TTR1	thiol-disulfide exchange intermediate activity	regulation of redox homeostasis, response to oxidative stress	1.17401
YDR514C		unknown	unknown	1.24082
YDR515W	SLF1	RNA binding	copper ion homeostasis, regulation of translation	2.26615
YDR516C	EMI2	unknown	unknown	0.519844
YDR517W	GRH1	unknown	mitotic spindle checkpoint	0.876241
YDR518W	EUG1	protein disulfide isomerase	protein disulfide-isomerase reaction, protein folding	1.24087
YDR519W	FPR2	peptidyl-prolyl cis-trans isomerase activity	unknown	1.32659
YDR520C		unknown	unknown	1.57348
YDR521W		unknown	unknown	0.84206
YDR522C	SPS2	unknown	* sporulation (sensu Saccharomyces)	1.93235
YDR523C	SPS1	protein serine/threonine kinase	protein amino acid phosphorylation, sporulation (sensu Saccharomyces)	1.17971
YDR524C	AGE1	ARF GTPase activator activity	ER to Golgi transport, intra-Golgi transport	1.86636
YDR525W	API2	unknown	unknown	1.55692
YDR525W-A	SNA2	unknown	unknown	0.459015
YDR526C		unknown	unknown	1.2507
YDR527W		unknown	unknown	0.990152
YDR528W	HLR1	unknown	cell wall organization and biogenesis	1.40336
YDR529C	QCR7	ubiquinol-cytochrome c reductase activity	aerobic respiration, cytochrome bc(1) complex biogenesis, oxidative phosphorylation, ubiquinone to cytochrome c	0.57118
YDR530C	APA2	bis(5'-nucleosyl)-tetraphosphatase (asymmetrical) activity, bis(5'-nucleosyl)-tetraphosphatase activity	nucleotide metabolism	0.488239
YDR531W		pantothenate kinase	coenzyme A biosynthesis	1.00666
YDR532C	KRE28	unknown	unknown	1.22811
YDR533C		unknown	unknown	0.887942
YDR534C	FIT1	unknown	siderochrome transport	1.01724
YDR535C		unknown	unknown	0.939439
YDR536W	STL1	transporter activity	transport	0.793899
YDR537C		unknown	unknown	0.591591
YDR538W	PAD1	carboxy-lyase activity	aromatic compound catabolism	0.638895
YDR539W		unknown	unknown	0.83774
YDR540C		unknown	unknown	1.87698
YDR541C		dihydrokaempferol 4-reductase activity	unknown	1.05884
YEL001C		unknown	unknown	1.40382
YEL002C	WBP1	dolichyl-diphospho-oligosaccharide-protein glycosyltransferase activity	N-linked glycosylation, cell cycle	1.25376
YEL003W	GIM4	tubulin binding	tubulin folding	0.826566
YEL004W	YEA4	UDP-N-acetylglucosamine transporter activity	UDP-N-acetylglucosamine transport, cell wall chitin biosynthesis	2.1235
YEL005C	VAB2	protein binding activity	unknown	1.32292
YEL008W		unknown	unknown	0.2843
YEL009C	GCN4	DNA binding activity, transcriptional activator activity	amino acid biosynthesis, regulation of transcription from Pol II promoter	0.637498
YEL009C-A		unknown	unknown	1.69276
YEL010W		unknown	unknown	1.27482
YEL011W	GLC3	1,4-alpha-glucan branching enzyme activity	glycogen metabolism	0.751606
YEL012W	UBC8	ubiquitin conjugating enzyme	* protein monoubiquitination, protein polyubiquitination	1.5343
YEL013W	VAC8	protein binding activity	homotypic vacuole fusion (non-autophagic), microautophagy, protein-vacuolar targeting, vacuole inheritance	1.47749
YEL014C		unknown	unknown	1.17868
YEL015W	DCP3	unknown	unknown	1.09055
YEL016C		unknown	unknown	0.936559
YEL017C-A	PMP2	unknown	unknown	1.37295
YEL017W	GTT3	unknown	unknown	1.1248
YEL018W	EAF5	unknown	unknown	0.608923
YEL019C	MMS21	unknown	DNA repair	0.759038
YEL020C		unknown	unknown	1.31761
YEL022W	GEA2	ARF guanyl-nucleotide exchange factor activity	ER to Golgi transport, intra-Golgi transport	2.30905
YEL023C		unknown	unknown	2.29768
YEL024W	RIP1	ubiquinol-cytochrome c reductase	aerobic respiration, oxidative phosphorylation, ubiquinone to cytochrome c	0.794421
YEL025C	SRI1	unknown	unknown	1.24736
YEL026W	SNU13	pre-mRNA splicing factor activity	mRNA splicing, processing of 20S pre-rRNA	1.12597
YEL027W	CUP5	hydrogen-exporting ATPase activity	copper ion homeostasis, endocytosis, iron ion homeostasis, protein-vacuolar targeting, vacuolar acidification, vacuole organization and biogenesis	0.603796
YEL028W		unknown	unknown	1.10303
YEL029C	BUD16	unknown	bud site selection	0.903164
YEL030C-A		unknown	unknown	0.701453
YEL030W	ECM10	heat shock protein activity	protein-mitochondrial targeting	0.697263
YEL031W	SPF1	P-type ATPase	calcium ion homeostasis, protein amino acid glycosylation	0.3211
YEL032W	MCM3	ATP dependent DNA helicase activity, chromatin binding activity	DNA replication initiation, DNA unwinding, pre-replicative complex formation and maintenance	0.828449
YEL033W		unknown	unknown	0.295375
YEL034C-A		unknown	unknown	0.647272
YEL034W	HYP2	translation initiation factor activity	translational initiation	0.508533
YEL035C	UTR5	unknown	unknown	0.476618
YEL036C	ANP1	mannosyltransferase activity	N-linked glycosylation	0.821431
YEL037C	RAD23	damaged DNA binding	negative regulation of protein catabolism, nucleotide-excision repair, DNA damage recognition	1.01872
YEL038W	UTR4	unknown	unknown	0.472753
YEL039C	CYC7	electron carrier activity	electron transport	1.02085
YEL040W	UTR2	unknown	cell wall organization and biogenesis	1.05491
YEL041W		unknown	unknown	1.53104
YEL042W	GDA1	guanosine diphosphatase, uridine diphosphatase	* protein amino acid glycosylation	0.766749
YEL043W		unknown	unknown	0.9819
YEL044W	IES6	unknown	unknown	1.14243
YEL045C		unknown	unknown	0.71578
YEL046C	GLY1	threonine aldolase activity	glycine biosynthesis, threonine catabolism	0.699881
YEL047C		fumarate reductase (NADH) activity	metabolism	0.56754
YEL048C		unknown	unknown	0.849104
YEL049W	PAU2	unknown	unknown	0.350166
YEL050C	RML2	structural constituent of ribosome	fatty acid metabolism, protein biosynthesis	0.691437
YEL051W	VMA8	hydrogen-transporting two-sector ATPase activity	vacuolar acidification	1.06637
YEL052W	AFG1	adenosinetriphosphatase	unknown	0.557095
YEL053C	MAK10	amino acid N-acetyltransferase	N-terminal protein amino acid acetylation, virus-host interaction	1.12976
YEL053W-A		unknown	unknown	1.35679
YEL054C	RPL12A	structural constituent of ribosome	protein biosynthesis, ribosomal large subunit assembly and maintenance	0.803422
YEL055C	POL5	DNA-directed DNA polymerase activity	DNA dependent DNA replication	1.76624
YEL056W	HAT2	H3/H4 histone acetyltransferase activity	chromatin assembly/disassembly, chromatin silencing at telomere	0.966028
YEL057C		unknown	unknown	0.727726
YEL058W	PCM1	phosphoacetylglucosamine mutase activity	N-acetylglucosamine biosynthesis	0.81122
YEL059W		unknown	unknown	0.831366
YEL060C	PRB1	serine-type endopeptidase	response to starvation, sporulation, * vacuolar protein catabolism	1.00128
YEL061C	CIN8	microtubule motor activity	mitotic anaphase B, mitotic chromosome segregation, mitotic spindle assembly (sensu Saccharomyces)	2.51969
YEL062W	NPR2	unknown	proline transport,	1.75892
YEL063C	CAN1	arginine permease activity, basic amino acid transporter activity, lysine permease activity	basic amino acid transport	0.816867
YEL064C		transporter activity	transport	2.54905
YEL065W	SIT1	siderochrome-iron (ferrioxamine) uptake transporter	iron homeostasis, iron-siderochrome transport	0.938807
YEL066W	HPA3	histone acetyltransferase activity	histone acetylation	0.292351
YEL067C		unknown	unknown	0.489039
YEL068C		unknown	unknown	0.524804
YEL069C	HXT13	fructose transporter activity, glucose transporter activity, mannose transporter activity	hexose transport	0.946218
YEL070W		unknown	unknown	0.619558
YEL071W	DLD3	D-lactate dehydrogenase (cytochrome) activity	lactate metabolism	1.1407
YEL072W	RMD6	unknown	unknown	1.01434
YEL073C		unknown	unknown	0.971598
YEL077C		unknown	unknown	0.744908
YER002W	NOP16	unknown	ribosomal large subunit biogenesis	1.12437
YER003C	PMI40	mannose-6-phosphate isomerase activity	GDP-mannose biosynthesis, cell wall mannoprotein biosynthesis, protein amino acid glycosylation	1.22424
YER004W		unknown	unknown	0.758157
YER005W	YND1	nucleoside diphosphatase	protein amino acid glycosylation	0.70472
YER006W	NUG1	unknown	unknown	0.929168
YER007C-A		RNA binding	unknown	1.484
YER007W	PAC2	co-chaperone activity	alpha-tubulin folding, post-chaperonin tubulin folding pathway	1.51464
YER008C	SEC3	unknown	Golgi to plasma membrane transport, cytokinesis, establishment of cell polarity (sensu Saccharomyces), non-selective vesicle docking, non-selective vesicle fusion, polar budding	1.72353
YER009W	NTF2	RAN protein binding	nucleocytoplasmic transport, protein-nucleus import	0.883954
YER010C		unknown	unknown	0.640631
YER011W	TIR1	structural constituent of cell wall	response to stress	0.526307
YER012W	PRE1	endopeptidase activity	response to stress, sporulation (sensu Saccharomyces), ubiquitin-dependent protein catabolism	1.20626
YER013W	PRP22	* ATP dependent RNA helicase, pre-mRNA splicing factor	lariat formation, 5'-splice site cleavage	1.31569
YER014W	HEM14	protoporphyrinogen oxidase	heme biosynthesis	1.02041
YER015W	FAA2	long-chain-fatty-acid-CoA-ligase	* N-terminal protein myristoylation, lipid metabolism	0.814894
YER016W	BIM1	structural constituent of cytoskeleton	microtubule depolymerization, microtubule nucleation, microtubule stabilization, mitotic spindle checkpoint, nuclear migration (sensu Saccharomyces)	0.627703
YER017C	AFG3	adenosinetriphosphatase activity, metallopeptidase activity	mitochondrial intermembrane space protein import, protein complex assembly, proteolysis and peptidolysis	0.775988
YER018C	SPC25	structural constituent of cytoskeleton	chromosome segregation, microtubule nucleation	0.550496
YER019C-A	SBH2	protein transporter activity	cotranslational membrane targeting	0.379659
YER019W	ISC1	phospholipase C activity	salinity response, sphingolipid catabolism	1.89836
YER020W	GPA2	heterotrimeric G-protein GTPase activity	cell growth and/or maintenance, pseudohyphal growth, signal transduction, sporulation (sensu Saccharomyces)	0.626864
YER021W	RPN3	proteasome endopeptidase	ubiquitin-dependent protein catabolism	1.33678
YER022W	SRB4	RNA polymerase II transcription mediator	transcription from Pol II promoter	1.59871
YER023W	PRO3	pyrroline 5-carboxylate reductase activity	proline biosynthesis	0.487277
YER024W	YAT2	carnitine O-acetyltransferase activity	alcohol metabolism, carnitine metabolism	0.744667
YER025W	GCD11	translation initiation factor	translational initiation	0.72488
YER026C	CHO1	CDP-diacylglycerol-serine O-phosphatidyltransferase activity	phosphatidylserine biosynthesis	0.838268
YER027C	GAL83	SNF1A/AMP-activated protein kinase activity	cell adhesion, filamentous growth, protein amino acid phosphorylation, signal transduction	0.653302
YER028C	MIG3	DNA binding, transcription factor activity	transcription initiation	0.585913
YER029C	SMB1	pre-mRNA splicing factor activity	mRNA splicing	0.440484
YER030W		unknown	unknown	0.850789
YER031C	YPT31	GTPase activity	exocytosis, vesicle-mediated transport	0.391449
YER032W	FIR1	unknown	mRNA polyadenylation	1.57258
YER033C	ZRG8	unknown	unknown	2.09699
YER034W		unknown	unknown	1.25651
YER035W	EDC2	RNA binding	deadenylation-dependent decapping	0.811677
YER036C	KRE30	ATP-binding cassette (ABC) transporter activity	unknown	1.22213
YER037W	PHM8	unknown	unknown	0.86019
YER038C	KRE29	unknown	unknown	1.77995
YER039C	HVG1	unknown	unknown	0.261101
YER039C-A		unknown	unknown	0.413146
YER040W	GLN3	transcription factor, transcriptional activator	nitrogen metabolism, regulation of nitrogen utilization	0.963873
YER041W	YEN1	single-stranded DNA specific endodeoxyribonuclease activity	unknown	1.06281
YER042W	MXR1	protein-methionine-S-oxide reductase activity	response to oxidative stress	1.1415
YER043C	SAH1	adenosylhomocysteinase activity	methionine metabolism, selenocysteine metabolism	0.731804
YER044C	ERG28	unknown	ergosterol biosynthesis	1.20533
YER044C-A	MEI4	unknown	meiotic DNA double-strand break formation, meiotic recombination, sporulation (sensu Fungi)	1.67121
YER045C	ACA1	specific RNA polymerase II transcription factor activity	transcription initiation from Pol II promoter	1.00638
YER046W	SPO73	unknown	sporulation (sensu Saccharomyces)	0.714343
YER047C	SAP1	unknown	unknown	1.11116
YER048C	CAJ1	chaperone regulator activity	unknown	0.987494
YER048W-A		unknown	unknown	1.14901
YER049W		unknown	unknown	0.93738
YER050C	RSM18	structural constituent of ribosome	protein biosynthesis	0.912908
YER051W		unknown	unknown	2.19624
YER052C	HOM3	aspartate kinase	methionine metabolism, threonine metabolism	0.841205
YER053C		unknown	unknown	0.748559
YER054C	GIP2	protein phosphatase regulator	biological_process unknown	0.694005
YER055C	HIS1	ATP phosphoribosyltransferase activity	histidine biosynthesis	0.668365
YER056C	FCY2	cytosine-purine permease	cytosine transport, purine transport	0.656165
YER056C-A	RPL34A	structural constituent of ribosome	protein biosynthesis	0.813146
YER057C	HMF1	unknown	heat shock response	0.316042
YER058W	PET117	unknown	cytochrome c oxidase biogenesis	0.56476
YER059W	PCL6	cyclin-dependent protein kinase, regulator activity	regulation of glycogen biosynthesis, regulation of glycogen catabolism	1.57333
YER060W	FCY21	cytosine-purine permease activity	unknown	0.745681
YER060W-A	FCY22	cytosine-purine permease activity	unknown	0.546494
YER061C	CEM1	3-oxoacyl-[acyl-carrier protein] synthase activity	hexadecanal biosynthesis	1.07447
YER062C	HOR2	glycerol-1-phosphatase activity	carbohydrate metabolism, glycerol biosynthesis, response to osmotic stress	0.47195
YER063W	THO1	molecular_function unknown	transcription, DNA-dependent	0.594363
YER064C		unknown	unknown	1.82652
YER065C	ICL1	isocitrate lyase activity	glyoxylate cycle	0.600273
YER066W		unknown	unknown	0.666901
YER067W		unknown	unknown	0.924011
YER068W	MOT2	3'-5' exoribonuclease activity, transcriptional repressor activity	conjugation with cellular fusion, poly(A) tail shortening, regulation of transcription from Pol II promoter	1.75236
YER069W	"ARG5,6"	* N-acetyl-gamma-glutamyl-phosphate reductase activity, acetylglutamate kinase activity	ornithine biosynthesis	0.774795
YER070W	RNR1	ribonucleoside-diphosphate reductase activity	DNA replication	1.33907
YER071C		unknown	unknown	1.30832
YER072W	VTC1	unknown	vacuole fusion (non-autophagic)	0.533591
YER073W	ALD5	* aldehyde dehydrogenase activity	electron transport	0.654511
YER074W	RPS24A	structural constituent of ribosome	protein biosynthesis	1.00215
YER074W-A		unknown	unknown	1.14504
YER075C	PTP3	protein tyrosine phosphatase activity	inactivation of MAPK (osmolarity sensing), protein amino acid dephosphorylation, signal transduction during conjugation with cellular fusion	1.25472
YER076C		unknown	unknown	0.478385
YER076W-A		unknown	unknown	0.667399
YER077C		unknown	unknown	1.17475
YER078C		unknown	unknown	0.792028
YER079C-A		unknown	unknown	0.744049
YER079W		unknown	unknown	0.914146
YER080W		unknown	unknown	1.35704
YER081W	SER3	phosphoglycerate dehydrogenase activity	serine family amino acid biosynthesis	1.60035
YER082C	UTP7	snoRNA binding	processing of 20S pre-rRNA	1.57271
YER083C	RMD7	unknown	cell wall organization and biogenesis	0.792707
YER084W		unknown	unknown	0.341021
YER084W-A		unknown	unknown	1.45175
YER085C		unknown	unknown	1.05874
YER086W	ILV1	threonine dehydratase activity	branched chain family amino acid biosynthesis	1.30553
YER087C-B	SBH1	protein transporter activity	cotranslational membrane targeting	0.729176
YER087W		proline-tRNA ligase activity	unknown	1.36629
YER088C	DOT6	unknown	cell elongation, chromatin silencing at ribosomal DNA (rDNA), chromatin silencing at telomere, filamentous growth, regulation of transcription from Pol II promoter.	0.61127
YER089C	PTC2	protein phosphatase type 2C activity	DNA damage response, signal transduction resulting in cell cycle arrest, G1/S transition of mitotic cell cycle, inactivation of MAPK (osmolarity sensing), protein amino acid dephosphorylation, regulation of CDK activity, response to unfolded protein	0.509372
YER090W	TRP2	* anthranilate synthase	tryptophan biosynthesis	1.00987
YER091C	MET6	5-methyltetrahydropteroyltriglutamate-homocysteine S-methyltransferase activity	methionine metabolism	0.852672
YER091C-A		unknown	unknown	0.430194
YER092W	IES5	unknown	unknown	0.796579
YER093C		unknown	sphingolipid biosynthesis	1.10641
YER093C-A		unknown	unknown	0.783559
YER094C	PUP3	endopeptidase activity	ubiquitin-dependent protein catabolism	0.45366
YER095W	RAD51	recombinase activity	chromatin modeling, NOT involved in double-strand break repair via break-induced replication, NOT involved in double-strand break repair via single-strand annealing, double-strand break repair via synthesis-dependent strand annealing, heteroduplex formation, meiotic joint molecule formation, strand invasion, telomerase-independent telomere maintenance	0.964374
YER096W	SHC1	enzyme activator	* chitin biosynthesis, sporulation (sensu Fungi)	0.913449
YER097W		unknown	unknown	0.633187
YER098W	UBP9	ubiquitin-specific protease activity	protein deubiquitination	1.81847
YER099C	PRS2	ribose-phosphate pyrophosphokinase	'de novo' IMP biosynthesis, 'de novo' pyrimidine base biosynthesis, histidine biosynthesis, purine salvage, tryptophan biosynthesis	0.577629
YER100W	UBC6	ubiquitin conjugating enzyme activity	protein monoubiquitination, protein polyubiquitination	0.9047
YER101C	AST2	unknown	unknown	1.24858
YER102W	RPS8B	structural constituent of ribosome	protein biosynthesis	0.669421
YER103W	SSA4	chaperone, heat shock protein	SRP-dependent, co-translational membrane targeting, translocation, protein folding, response to stress,	0.555346
YER104W	RTT105	unknown	negative regulation of DNA transposition	0.348523
YER105C	NUP157	structural molecule activity	NLS-bearing substrate-nucleus import, mRNA-binding (hnRNP) protein-nucleus import, mRNA-nucleus export, nuclear pore organization and biogenesis, protein-nucleus export, rRNA-nucleus export, ribosomal protein-nucleus import, snRNA-nucleus export, tRNA-nucleus export	1.37393
YER106W	MAM1	unknown	meiotic chromosome segregation	1.50614
YER107C	GLE2	structural molecule activity	NLS-bearing substrate-nucleus import, mRNA-binding (hnRNP) protein-nucleus import, mRNA-nucleus export, nuclear membrane organization and biogenesis, nuclear pore organization and biogenesis, protein-nucleus export, protein-nucleus import, rRNA-nucleus export, ribosomal protein-nucleus import, snRNA-nucleus export, snRNP protein-nucleus import, tRNA-nucleus export	0.881865
YER109C	FLO8	specific RNA polymerase II transcription factor activity	invasive growth, pseudohyphal growth	0.556507
YER110C	KAP123	protein carrier activity	protein-nucleus import	0.99661
YER111C	SWI4	transcription factor activity	G1/S transition of mitotic cell cycle, cell cycle, transcription	2.05723
YER112W	LSM4	pre-mRNA splicing factor activity	nuclear mRNA splicing, via spliceosome, rRNA processing	1.36402
YER113C		unknown	unknown	1.32844
YER114C	BOI2	phospholipid binding activity	Rho protein signal transduction, establishment of cell polarity (sensu Saccharomyces)	0.61422
YER115C	SPR6	unknown	sporulation (sensu Fungi)	0.787007
YER116C	SLX8	DNA binding activity	DNA recombination	0.387352
YER117W	RPL23B	structural constituent of ribosome	protein biosynthesis	1.02038
YER118C	SHO1	osmosensor activity	osmosensory signaling pathway via Sho1 osmosensor, pseudohyphal growth	1.67213
YER119C	AVT6	amino acid transporter activity	amino acid transport	0.610256
YER120W	SCS2	protein binding	myo-inositol metabolism, protein-ER targeting	0.337007
YER121W		unknown	unknown	0.676369
YER122C	GLO3	ARF GTPase activator activity	ER to Golgi transport, retrograde (Golgi to ER) transport	1.8006
YER123W	YCK3	casein kinase I	protein amino acid phosphorylation	1.46318
YER124C	DSE1	unknown	cell wall organization and biogenesis	2.82321
YER125W	RSP5	ubiquitin-protein ligase activity	chromatin assembly/disassembly, protein monoubiquitination, protein polyubiquitination	1.14061
YER126C	NSA2	unknown	ribosomal large subunit biogenesis	1.26229
YER127W	LCP5	RNA binding activity	35S primary transcript processing, rRNA modification	0.824562
YER128W		unknown	unknown	0.6786
YER129W	PAK1	* protein kinase	DNA dependent DNA replication, protein amino acid phosphorylation	1.03996
YER130C		unknown	unknown	1.80697
YER131W	RPS26B	structural constituent of ribosome	protein biosynthesis	0.829976
YER132C	PMD1	unknown	sporulation	1.45992
YER133W	GLC7	protein phosphatase type 1 activity, protein phosphatase type 1, catalyst activity	glycogen metabolism, filamentous growth, meiosis, mitotic spindle checkpoint, negative regulation of transcription from Pol II promoter, regulation of carbohydrate metabolism, response to heat	2.49758
YER134C		unknown	unknown	0.50002
YER135C		unknown	unknown	1.04094
YER136W	GDI1	RAB GDP-dissociation inhibitor activity	vesicle-mediated transport	2.17929
YER137C		unknown	unknown	1.54191
YER138C		unknown	unknown	2.71294
YER139C		unknown	unknown	1.10526
YER140W		unknown	unknown	1.05319
YER141W	COX15	unknown	cytochrome c oxidase biogenesis, heme a biosynthesis	1.143
YER142C	MAG1	alkylbase DNA N-glycosylase activity	DNA dealkylation	1.58529
YER143W	DDI1	SNARE binding activity	ubiquitin-dependent protein catabolism, vesicle-mediated transport	1.00865
YER144C	UBP5	ubiquitin-specific protease activity	protein deubiquitination	0.824731
YER145C	FTR1	iron ion transporter activity	high affinity iron ion transport	0.456631
YER146W	LSM5	pre-mRNA splicing factor activity	mRNA splicing, rRNA processing	0.442252
YER147C	SCC4	unknown	sister chromatid cohesion	0.852983
YER147C-A		unknown	unknown	0.709327
YER148W	SPT15	DNA binding, RNA polymerase I transcription factor activity, RNA polymerase III transcription factor activity, general RNA polymerase II transcription factor activity	transcription from Pol I promoter, transcription iniciation from Pol II promoter, transcription iniciation from Pol III promoter	0.696069
YER149C	PEA2	cytoskeletal regulatory protein binding	Rho protein signal transduction, actin filament organization, establishment of cell polarity (sensu Saccharomyces), polar budding	1.14238
YER150W	SPI1	unknown	unknown	0.648058
YER151C	UBP3	ubiquitin-specific protease activity	protein deubiquitination	4.3607
YER152C		unknown	unknown	1.06649
YER153C	PET122		protein synthesis	0.32375
YER154W	OXA1	protein transporter activity	mitochondrial translocation	0.992525
YER155C	BEM2	Rho GTPase activator activity, signal transducer activity	actin cytoskeleton organization and biogenesis, bud growth, cell wall organization and biogenesis, establishment of cell polarity (sensu Saccharomyces), microtubule cytoskeleton organization and biogenesis, small GTPase mediated signal transduction	2.25494
YER156C		unknown	unknown	0.564798
YER157W	SEC34	protein transporter activity	ER to Golgi transport, intra-Golgi transport, retrograde (vesicle recycling within Golgi) transport	1.56929
YER158C		unknown	unknown	0.772516
YER159C	BUR6	transcription co-repressor activity	negative regulation of transcription from Pol II promoter	0.697935
YER160C		unknown	unknown	2.79126
YER161C	SPT2	DNA binding	negative regulation of transcription from Pol II promoter	1.11814
YER162C	RAD4	damaged DNA binding activity	nucleotide-excision repair, DNA damage recognition	0.891703
YER163C		unknown	unknown	0.331348
YER164W	CHD1	ATPase activity, Pol II transcription elongation factor activity	RNA elongation from Pol II promoter, chromatin modeling	0.903571
YER165W	PAB1	poly(A) binding	regulation of translational initiation	1.49485
YER166W	DNF1	phospholipid-translocating ATPase activity	intracellular protein transport	0.975814
YER167W	BCK2	unknown	G1/S transition of mitotic cell cycle, regulation of cell cycle	1.04106
YER168C	CCA1	* tRNA adenylyltransferase	tRNA modification	1.03912
YER169W	RPH1	specific transcriptional repressor activity	DNA repair, negative regulation of transcription from Pol II promoter	0.985994
YER170W	ADK2	adenylate kinase activity	unknown	0.474002
YER171W	RAD3	DNA helicase activity, general RNA polymerase II transcription factor activity	negative regulation of transcription from Pol II promoter, mitotic, nucleotide-excision repair, DNA duplex unwinding, transcription initiation from Pol II promoter	1.28671
YER173W	RAD24	unknown	DNA damage checkpoint, * meiotic recombination, * nucleotide-excision repair	0.69612
YER174C	GRX4	thiol-disulfide exchange intermediate activity	response to oxidative stress	0.814512
YER175C	TMT1	trans-aconitate 3-methyltransferase activity	unknown	1.07456
YER176W	ECM32	DNA helicase activity, RNA helicase activity	regulation of translational termination	0.486879
YER177W	BMH1	DNA binding	RAS protein signal transduction, activation of MAPK (pseudohyphal growth), glycogen metabolism, pseudohyphal growth, sporulation (sensu Saccharomyces)	0.637441
YER178W	PDA1	pyruvate dehydrogenase (lipoamide) activity	pyruvate metabolism	0.750803
YER179W	DMC1	double-stranded DNA binding, single-stranded DNA binding	meiosis, meiotic joint molecule formation, meiotic recombination	0.943298
YER180C	ISC10	unknown	sporulation	1.39243
YER181C		unknown	unknown	1.03382
YER182W		unknown	unknown	0.614442
YER183C	FAU1	5-formyltetrahydrofolate cyclo-ligase activity	folic acid and derivative biosynthesis	0.7516
YER185W		unknown	unknown	1.38809
YER186C		unknown	unknown	1.52429
YER187W		unknown	unknown	0.715365
YER187W-A	KHS1	unknown	unknown	0.812767
YER188W		unknown	unknown	0.508935
YFL001W	DEG1	pseudouridylate synthase activity	RNA processing	0.735336
YFL002C	SPB4	ATP dependent RNA helicase activity	35S primary transcript processing, ribosomal large subunit assembly and maintenance	1.33947
YFL003C	MSH4	DNA binding activity	meiotic recombination	1.40655
YFL004W	VTC2	unknown	protein localization, vacuole fusion (non-autophagic)	1.57915
YFL005W	SEC4	RAB small monomeric GTPase	Golgi to plasma membrane transport, cytokinesis, non-selective vesicle fusion, polar budding, small GTPase mediated signal transduction	1.02263
YFL006W		unknown	unknown	0.666093
YFL007W	BLM3	unknown	unknown	1.37769
YFL008W	SMC1	AT DNA binding, DNA secondary structure binding, adenosinetriphosphatase, double-stranded DNA binding	mitotic chromosome segregation	1.1947
YFL009W	CDC4	protein binding activity, ubiquitin-protein ligase activity	G1/S transition of mitotic cell cycle, G2/M transition of mitotic cell cycle, ubiquitin-dependent protein catabolism	0.933933
YFL010C	WWM1	unknown	unknown	0.937387
YFL011W	AUA1	No coincide ORF y gen??	amino acid uptake	0.716128
YFL011W-A	HXT10	unknown	unknown	0.893148
YFL012W		unknown	unknown	1.07476
YFL013C	IES1	unknown	unknown	0.964752
YFL014W	HSP12	heat shock protein activity	cell adhesion, hyperosmotic response, response to dessication, response to heat, response to oxidative stress	0.601013
YFL015C		unknown	unknown	0.645797
YFL015W-A		unknown	unknown	1.04314
YFL016C	MDJ1	co-chaperone activity	protein folding, proteolysis and peptidolysis	0.832085
YFL017C	GNA1	glucosamine 6-phosphate N-acetyltransferase activity	UDP-N-acetylglucosamine biosynthesis	0.449245
YFL018C	LPD1	dihydrolipoamide dehydrogenase activity	acetyl-CoA biosynthesis from pyruvate, glycine catabolism, isoleucine catabolism, leucine catabolism, serine biosynthesis, valine catabolism	0.974797
YFL019C		unknown	unknown	1.47101
YFL020C	PAU5	unknown	unknown	0.655886
YFL021W	GAT1	specific RNA polymerase II transcription factor activity, transcriptional activator activity	regulation of nitrogen utilization, transcription initiation from Pol II promoter	0.910359
YFL022C	FRS2	phenylalanine-tRNA ligase activity	phenylalanyl-tRNA aminoacylation	0.812932
YFL023W	BUD27	unknown	bud site selection	1.20817
YFL024C	EPL1	histone acetyltransferase activity	histone acetylation, regulation of transcription from Pol II promoter	1.92459
YFL025C	BST1	unknown	ER-associated protein catabolism, vesicle organization and biogenesis	1.97777
YFL026W	STE2	mating-type alpha-factor pheromone receptor activity	formation of a cell surface projection, response to pheromone during conjugation with cellular fusion	1.63434
YFL027C	GYP8	Rab GTPase activator activity	vesicle-mediated transport	1.72178
YFL028C	CAF16	ATP-binding cassette (ABC) transporter activity	regulation of transcription, DNA-dependent	0.794683
YFL029C	CAK1	protein kinase activity, meiosis, protein amino acid phosphorylation	cell cycle	0.939028
YFL030W	AGX1	alanine-glyoxylate aminotransferase activity	glyoxylate cycle	0.388732
YFL031W	HAC1	specific RNA polymerase II transcription factor activity	phospholipid metabolism, regulation of transcription from Pol II promoter, unfolded protein response, target gene transcriptional activation	1.1153
YFL032W		unknown	unknown	1.25211
YFL033C	RIM15	protein kinase activity	protein amino acid phosphorylation, regulation of meiosis, response to stress	1.28481
YFL034C-B	MOB2	protein kinase activator activity	establishment and/or maintenance of cell polarity (sensu Saccharomyces), exit from mitosis, protein amino acid phosphorylation	0.644221
YFL034W		unknown	unknown	1.12997
YFL036W	RPO41	DNA-directed RNA polymerase activity	mitochondrial genome maintenance, transcription from mitochondrial promoter	1.27947
YFL037W	TUB2	structural constituent of cytoskeleton	homologous chromosome segregation, mitotic chromosome segregation, nuclear migration (sensu Saccharomyces), nuclear migration during conjugation with cellular fusion	0.888916
YFL038C	YPT1	RAB small monomeric GTPase activity	ER to Golgi transport, protein complex assembly	0.700922
YFL039C	ACT1	structural constituent of cytoskeleton	apical bud growth, cell cycle dependent actin filament reorganization, cell wall organization and biogenesis, cytokinesis, endocytosis, establishment of cell polarity (sensu Saccharomyces), exocytosis, histone acetylation, isotropic bud growth, mitochondrion inheritance, mitotic spindle orientation, protein secretion, regulation of transcription from Pol II promoter, response to osmotic stress, s…	0.778307
YFL040W		unknown	unknown	1.39974
YFL041W	FET5	multicopper ferroxidase iron transport mediator activity	iron ion transport	0.861975
YFL042C		unknown	unknown	0.967148
YFL043C		unknown	unknown	0.337349
YFL044C		unknown	unknown	0.395939
YFL045C	SEC53	phosphomannomutase activity	protein-ER targeting	0.930035
YFL046W		unknown	unknown	0.989521
YFL047W	RGD2	Rho GTPase activator	small GTPase mediated signal transduction	0.780867
YFL048C	EMP47	unknown	ER to Golgi transport	1.26762
YFL049W		unknown	unknown	1.49096
YFL050C	ALR2	di-, tri-valent inorganic cation transporter activity	di-, tri-valent inorganic cation transport, magnesium ion transport	1.06175
YFL051C		unknown	unknown	0.75809
YFL052W		DNA binding	unknown	1.03414
YFL053W	DAK2	unknown	carbohydrate metabolism; stress response	0.869308
YFL054C		water channel	unknown	0.644161
YFL055W	AGP3	amino acid transporter activity	amino acid transport	0.753062
YFL056C	AAD6	benzyl alcohol dehydrogenase activity	aldehyde metabolism	0.51769
YFL057C	AAD16	benzyl alcohol dehydrogenase activity	aldehyde metabolism	0.516612
YFL058W	THI5	unknown	thiamin biosynthesis	0.738197
YFL059W	SNZ3	protein binding	pyridoxine metabolism, thiamin biosynthesis	0.38201
YFL060C	SNO3	imidazoleglycerol phosphate synthase activity	pyridoxine metabolism, thiamin biosynthesis	0.665682
YFL061W		unknown	unknown	0.375815
YFL067W		unknown	unknown	0.329262
YFL-TyA	TY2A			0.947484
YFR001W	LOC1	mRNA binding	ribosomal large subunit biogenesis	1.08925
YFR002W	NIC96	structural molecule activity	NLS-bearing substrate-nucleus import, mRNA-binding (hnRNP) protein-nucleus import, mRNA-nucleus export, nuclear pore organization and biogenesis, protein-nucleus export, protein-nucleus import, rRNA-nucleus export, ribosomal protein-nucleus import, snRNA-nucleus export, snRNP protein-nucleus import, tRNA-nucleus export	1.66073
YFR003C		unknown	unknown	0.917354
YFR004W	RPN11	endopeptidase activity	ubiquitin-dependent protein catabolism	0.930653
YFR005C	SAD1	pre-mRNA splicing factor activity	mRNA splicing	1.26526
YFR006W		unknown	unknown	0.982005
YFR007W		unknown	unknown	1.05381
YFR008W		unknown	unknown	1.25437
YFR009W	GCN20	unknown	regulation of translational elongation	1.32897
YFR010W	UBP6	ubiquitin-specific protease activity	protein deubiquitination	2.06865
YFR011C		unknown	unknown	2.07674
YFR012W	VAM7	unknown	unknown	0.995846
YFR013W	IOC3	protein binding activity	chromatin modeling	1.13412
YFR014C	CMK1	calmodulin-dependent protein kinase I activity	protein amino acid phosphorylation, signal transduction	0.993584
YFR015C	GSY1	glycogen (starch) synthase	glycogen metabolism	0.498702
YFR016C		unknown	unknown	1.06824
YFR017C		unknown	unknown	2.70964
YFR018C		unknown	unknown	0.576697
YFR019W	FAB1	1-phosphatidylinositol-3-phosphate 5-kinase activity	phospholipid metabolism, response to stress, vacuole organization and biogenesis	1.47642
YFR020W		unknown	unknown	0.800338
YFR021W	AUT10	unknown	autophagy, protein-vacuolar targeting, sporulation (sensu Saccharomyces), vacuolar protein processing/maturation	0.557578
YFR022W		unknown	unknown	0.722189
YFR023W	PES4	unknown	DNA dependent DNA replication	1.6904
YFR024C		unknown	unknown	0.605787
YFR024C-A	LSB3	unknown	unknown	0.860505
YFR025C	HIS2	histidinol-phosphatase activity	histidine biosynthesis	0.474979
YFR026C		unknown	unknown	0.927768
YFR027W	ECO1	acetyltransferase activity	DNA repair, DNA replication, sister chromatid cohesion	0.442186
YFR028C	CDC14	protein phosphatase activity	DNA dependent DNA replication, protein amino acid dephosphorylation, regulation of exit from mitosis	1.13048
YFR029W	PTR3	amino acid binding	chemosensory perception	0.46963
YFR030W	MET10	sulfite reductase (NADPH) activity	sulfate assimilation	1.6578
YFR031C	SMC2	AT DNA binding, * DNA secondary structure binding, adenosinetriphosphatase, double-stranded DNA binding	mitotic chromosome condensation, mitotic chromosome segregation	1.67974
YFR031C-A	RPL2A	structural constituent of ribosome	protein biosynthesis	0.589651
YFR032C		unknown	unknown	0.783068
YFR032C-A	RPL29	structural constituent of ribosome	protein biosynthesis	0.244135
YFR033C	QCR6	ubiquinol-cytochrome c reductase	aerobic respiration, oxidative phosphorylation, ubiquinone to cytochrome c	0.675817
YFR034C	PHO4	transcription factor activity	cellular response to phosphate starvation, phosphate metabolism	0.676206
YFR035C		unknown	unknown	0.938021
YFR036W	CDC26	* protein binding, * ubiquitin-protein ligase	cyclin catabolism, mitotic chromosome segregation, mitotic metaphase/anaphase transition, mitotic spindle elongation, * ubiquitin-dependent protein catabolism	0.647624
YFR037C	RSC8	unknown	chromatin modeling	0.87631
YFR038W		helicase activity	unknown	1.48689
YFR039C		unknown	unknown	0.93511
YFR040W	SAP155	protein serine/threonine phosphatase activity	G1/S transition of mitotic cell cycle	1.97175
YFR041C		unknown	unknown	1.8637
YFR042W		unknown	unknown	1.43949
YFR043C		unknown	unknown	1.12097
YFR044C		unknown	unknown	0.714626
YFR045W		* transporter	* transport	1.15317
YFR046C		unknown	invasive growth, meiosis, protein processing	0.814283
YFR047C	BNA6	nicotinate-nucleotide pyrophosphorylase (carboxylating)	nicotinamide adenine dinucleotide biosynthesis	0.298064
YFR048W	RMD8	unknown	unknown	0.874131
YFR049W	YMR31	structural constituent of ribosome activity	* protein biosynthesis	0.927306
YFR050C	PRE4	endopeptidase activity	ubiquitin-dependent protein catabolism	0.625008
YFR051C	RET2	protein binding	ER to Golgi transport, retrograde (Golgi to ER) transport	0.597053
YFR052W	RPN12	proteasome endopeptidase activity	ubiquitin-dependent protein catabolism	1.04531
YFR053C	HXK1	hexokinase activity	fructose metabolism	0.951524
YFR054C		unknown	unknown	0.90183
YFR055W		cystathionine beta-lyase activity	copper ion homeostasis	0.61085
YFR056C		unknown	unknown	0.798161
YFR057W		unknown	unknown	2.42121
YGL001C	ERG26	C-3 sterol dehydrogenase (C-4 sterol decarboxylase) activity	ergosterol biosynthesis	0.427945
YGL002W	ERP6	unknown	secretory pathway	0.984444
YGL003C	CDH1	enzyme activator activity	cell cycle	0.755035
YGL004C	RPN14	unknown	unknown	0.736027
YGL005C	COD5	unknown	intra-Golgi transport	1.80782
YGL006W	PMC1	calcium-transporting ATPase	calcium ion homeostasis, calcium ion transport	0.882333
YGL007W		unknown	unknown	0.303215
YGL008C	PMA1	hydrogen-transporting two-sector ATPase activity	regulation of pH, proton transport	0.537786
YGL010W		unknown	unknown	0.833221
YGL011C	SCL1	proteasome endopeptidase activity	ubiquitin-dependent protein catabolism	0.973713
YGL012W	ERG4	delta24(24-1) sterol reductase activity	ergosterol biosynthesis	1.01114
YGL013C	PDR1	DNA binding activity, transcriptional activator activity	regulation of transcription from Pol II promoter, response to drug	1.28119
YGL014W	PUF4	mRNA binding activity	cell aging, mRNA catabolism, deadenylation-dependent, protein targeting	1.35839
YGL015C		unknown	unknown	1.22949
YGL016W	KAP122	protein carrier activity	protein-nucleus import, response to drug	1.63219
YGL017W	ATE1	arginyltransferase activity	protein modification, ubiquitin-dependent protein catabolism	0.84744
YGL018C	JAC1	* co-chaperone	aerobic respiration, iron-sulfur cluster assembly	0.495089
YGL019W	CKB1	protein kinase CK2 activity	G1/S transition of mitotic cell cycle, G2/M transition of mitotic cell cycle, cell ion homeostasis, establishment of cell polarity (sensu Saccharomyces), flocculation, protein amino acid phosphorylation, regulation of transcription from Pol I promoter, regulation of transcription from Pol III promoter, response to DNA damage	0.41419
YGL020C	MDM39	unknown	mitochondrion organization and biogenesis	0.687522
YGL021W	ALK1	unknown	unknown	1.1451
YGL022W	STT3	dolichyl-diphospho-oligosaccharide-protein glycosyltransferase activity	N-linked glycosylation	0.497667
YGL023C	PIB2	phosphatidylinositol binding	vesicle-mediated transport	0.512504
YGL025C	PGD1	RNA polymerase II transcription mediator activity	transcription from Pol II promoter	0.390402
YGL026C	TRP5	tryptophan synthase	tryptophan biosynthesis	0.61885
YGL027C	CWH41	mannosyl-oligosaccharide glucosidase (processing A-glucosidase I) activity	cell wall organization and biogenesis	0.0608828
YGL028C	SCW11	glucan 1,3-beta-glucosidase	cytokinesis, completion of separation	1.32857
YGL029W	CGR1	unknown	rRNA processing, ribosome biogenesis	1.12556
YGL030W	RPL30	structural constituent of ribosome	mRNA splicing, protein biosynthesis, rRNA processing, * regulation of translation	1.63965
YGL031C	RPL24A	RNA binding, structural constituent of ribosome	protein biosynthesis	0.915983
YGL032C	AGA2	cell adhesion receptor	agglutination during conjugation with cellular fusion	0.582326
YGL033W	HOP2	unknown	synapsis	2.19613
YGL034C		unknown	unknown	1.16254
YGL035C	MIG1	specific RNA polymerase II transcription factor activity	glucose metabolism, regulation of transcription from Pol II promoter	0.846665
YGL036W	MTC2	unknown	unknown	1.61895
YGL037C	PNC1	nicotinamidase	chromatin silencing at ribosomal DNA (rDNA), chromatin silencing at telomere, nicotinate nucleotide biosynthesis, salvage pathway	0.300004
YGL038C	OCH1	alpha-1,6-mannosyltransferase activity, transferase activity, transferring glycosyl groups	N-linked glycoprotein maturation	1.10308
YGL039W		dihydrokaempferol 4-reductase activity	unknown	0.907214
YGL040C	HEM2	porphobilinogen synthase activity	heme biosynthesis	0.687394
YGL041C		unknown	unknown	0.730757
YGL042C		unknown	unknown	0.78331
YGL043W	DST1	positive transcription elongation factor activity	RNA elongation from Pol II promoter, meiotic recombination	0.868524
YGL044C	RNA15	* cleavage/polyadenylation specificity factor activity	mRNA cleavage, * mRNA polyadenylation	0.761448
YGL045W	RIM8	unknown	* invasive growth, * meiosis, protein processing	0.586269
YGL046W		unknown	unknown	0.426582
YGL047W		unknown	unknown	0.396393
YGL048C	RPT6	ATPase activity, endopeptidase activity	ubiquitin-dependent protein catabolism	1.11395
YGL049C	TIF4632	translation initiation factor activity	translational initiation	1.168
YGL050W		unknown	unknown	1.05417
YGL051W	MST27	unknown	unknown	0.867122
YGL052W		unknown	unknown	0.639266
YGL053W	PRM8	unknown	conjugation with cellular fusion	0.774163
YGL054C	ERV14	unknown	ER to Golgi transport, axial budding, sporulation (sensu Saccharomyces)	1.18408
YGL055W	OLE1	stearoyl-CoA desaturase	fatty acid desaturation, mitochondrion inheritance	0.687864
YGL056C	SDS23	unknown		0.565121
YGL057C		unknown	unknown	1.0482
YGL058W	RAD6	* ubiquitin conjugating enzyme	DNA repair, ubiquitin-dependent protein catabolism	0.590254
YGL059W		protein kinase activity	unknown	2.629
YGL060W		unknown	unknown	1.35311
YGL061C	DUO1	structural constituent of cytoskeleton	mitotic spindle assembly (sensu Saccharomyces)	0.858262
YGL062W	PYC1	pyruvate carboxylase	NADPH regeneration, gluconeogenesis	0.813212
YGL063W	PUS2	pseudouridylate synthase activity	tRNA modification	1.51647
YGL064C	MRH4	RNA helicase activity	ribosome biogenesis	1.42105
YGL065C	ALG2	glycolipid mannosyltransferase activity	oligosaccharide-lipid intermediate assembly	1.35644
YGL066W	SGF73	unknown	histone acetylation	0.766234
YGL067W	NPY1	NAD diphosphatase activity	NADH metabolism	2.13441
YGL068W		unknown	unknown	0.468816
YGL069C		unknown	unknown	0.224963
YGL070C	RPB9	DNA-directed RNA polymerase II activity	transcription from Pol II promoter	0.744539
YGL071W	RCS1	transcription factor	high affinity iron transport, * positive regulation of transcription from Pol II promoter	0.979133
YGL072C		unknown	unknown	0.67069
YGL073W	HSF1	transcription factor activity	regulation of transcription from Pol II promoter, response to heat, response to stress	1.03516
YGL074C		unknown	unknown	0.613199
YGL075C	MPS2	structural constituent of cytoskeleton	mitotic anaphase, spindle pole body duplication (sensu Saccharomyces)	1.86242
YGL076C	RPL7A	structural constituent of ribosome	protein biosynthesis	1.62581
YGL077C	HNM1	choline transporter activity, choline transport	transport	0.902886
YGL078C	DBP3	ATP dependent RNA helicase activity, *	* 35S primary transcript processing, ribosomal large subunit assembly and maintenance	1.10912
YGL079W		unknown	unknown	0.744547
YGL080W		unknown	unknown	0.722501
YGL081W		unknown	unknown	0.712392
YGL082W		unknown	unknown	0.977536
YGL083W	SCY1	unknown	unknown	1.11901
YGL084C	GUP1	glycerol transporter activity	glycerol catabolism, glycerol transport	1.36318
YGL085W		unknown	unknown	0.985824
YGL086W	MAD1	unknown	mitotic spindle checkpoint, nucleocytoplasmic transport	1.55686
YGL087C	MMS2	ubiquitin conjugating enzyme	DNA repair, ubiquitin-dependent protein catabolism	1.07456
YGL088W		unknown	unknown	0.430102
YGL090W	LIF1	structural molecule activity	double-strand break repair via nonhomologous end-joining	2.17409
YGL091C	NBP35	ATPase activity	unknown	0.61108
YGL092W	NUP145	structural molecule activity	NLS-bearing substrate-nucleus import, mRNA-binding (hnRNP) protein-nucleus import, mRNA-nucleus export, nuclear pore organization and biogenesis, protein-nucleus export, protein-nucleus import, rRNA-nucleus export, ribosomal protein-nucleus import, snRNA-nucleus export, snRNP protein-nucleus import, tRNA splicing, tRNA-nucleus export	1.38793
YGL093W	SPC105	structural constituent of cytoskeleton	microtubule nucleation	0.877791
YGL094C	PAN2	poly(A)-specific ribonuclease activity	mRNA processing, post-replication repair	2.02612
YGL095C	VPS45	chaperone activity	Golgi to vacuole transport, osmoregulation, protein complex assembly, vacuole organization and biogenesis	2.05382
YGL096W	TOS8	transcription factor activity	unknown	1.1284
YGL097W	SRM1	signal transducer activity	rRNA-nucleus export, ribosome nucleus export	0.917864
YGL098W	USE1	unknown	unknown	0.937444
YGL099W	LSG1	unknown	conjugation with cellular fusion, sporulation (sensu Saccharomyces)	0.973019
YGL100W	SEH1	structural molecule activity	NLS-bearing substrate-nucleus import, mRNA-binding (hnRNP) protein-nucleus import, mRNA-nucleus export, nuclear pore organization and biogenesis, protein-nucleus export, rRNA-nucleus export, ribosomal protein-nucleus import, snRNA-nucleus export, snRNP protein-nucleus import, tRNA-nucleus export	0.681293
YGL101W		unknown	unknown	1.1257
YGL102C		unknown	unknown	0.615323
YGL103W	RPL28	RNA binding, structural constituent of ribosome	protein biosynthesis	0.977239
YGL104C	VPS73	unknown	protein-vacuolar targeting	1.07915
YGL105W	ARC1	tRNA binding	amino acid activation, tRNA-nucleus export	0.855808
YGL106W	MLC1	microfilament motor	* apical bud growth, cytokinesis, * endocytosis, establishment of cell polarity (sensu Saccharomyces), isotropic bud growth, * mitochondrion inheritance, vacuole inheritance, vesicle-mediated transport	0.320168
YGL107C	RMD9	unknown	unknown	0.895703
YGL108C		unknown	unknown	0.587176
YGL109W		unknown	unknown	0.439252
YGL110C	CUE3	unknown	unknown	1.55685
YGL111W	NSA1	unknown	ribosomal large subunit biogenesis	1.28959
YGL112C	TAF6	general RNA polymerase II transcription factor activity	* G1-specific transcription in mitotic cell cycle, chromatin modification, establishment and/or maintenance of chromatin architecture, * histone acetylation, protein amino acid acetylation, transcription initiation from Pol II promoter	1.0639
YGL113W	SLD3	chromatin binding	DNA replication initiation, DNA unwinding	1.05004
YGL114W		unknown	unknown	0.630734
YGL115W	SNF4	protein kinase activator	peroxisome organization and biogenesis, regulation of transcription from Pol II promoter	0.741769
YGL116W	CDC20	enzyme activator activity	cyclin catabolism, mitotic chromosome segregation, mitotic metaphase/anaphase transition, mitotic spindle elongation, ubiquitin-dependent protein catabolism	1.07309
YGL117W		unknown	unknown	1.08051
YGL118C		unknown	unknown	1.33236
YGL119W	ABC1	chaperone activity	oxidative phosphorylation, ubiquinone to cytochrome c	1.48739
YGL121C	GPG1	signal transducer	signal transduction	0.570418
YGL122C	NAB2	poly(A) binding	poly(A)+ mRNA-nucleus export	1.06979
YGL123W	RPS2	structural constituent of ribosome	protein biosynthesis, regulation of translational fidelity	0.685069
YGL124C	MON1	unknown	protein-vacuolar targeting	0.880906
YGL125W	MET13	methylenetetrahydrofolate reductase (NADPH) activity, structural constituent of ribosome	methionine metabolism, protein biosynthesis, sulfur amino acid biosynthesis	0.798291
YGL126W	SCS3	unknown	phospholipid metabolism	0.697392
YGL127C	SOH1	unknown	DNA repair, transcription from Pol II promoter	0.555243
YGL128C	CWC23	unknown	unknown	0.429688
YGL129C	RSM23	structural constituent of ribosome	protein biosynthesis	1.83371
YGL130W	CEG1	mRNA guanylyltransferase activity	mRNA capping	1.1545
YGL131C		unknown	unknown	1.65885
YGL132W		unknown	unknown	0.964612
YGL133W	ITC1	unknown	chromatin modeling, negative regulation of transcription from Pol II promoter by pheromones	1.56011
YGL134W	PCL10	cyclin-dependent protein kinase, regulator activity	regulation of glycogen biosynthesis, regulation of glycogen catabolism	1.14417
YGL135W	RPL1B	* structural constituent of ribosome	protein biosynthesis	0.521382
YGL136C	MRM2	rRNA (uridine-2'-O-)-methyltransferase	rRNA modification	0.830326
YGL137W	SEC27	unknown	ER to Golgi transport, retrograde (Golgi to ER) transport	0.951266
YGL138C		unknown	unknown	3.01087
YGL139W		unknown	unknown	1.0327
YGL140C		unknown	unknown	1.18599
YGL141W	HUL5	* ubiquitin-protein ligase	protein monoubiquitination, protein polyubiquitination	0.960684
YGL142C	GPI10	unknown	GPI anchor biosynthesis	1.32835
YGL143C	MRF1	translation release factor activity	protein biosynthesis, translational termination	0.655287
YGL144C	ROG1	lipase	* lipid metabolism	0.994706
YGL145W	TIP20	unknown	retrograde (Golgi to ER) transport	1.17815
YGL146C		unknown	unknown	0.533872
YGL147C	RPL9A	* structural constituent of ribosome	* protein biosynthesis	0.608642
YGL148W	ARO2	chorismate synthase activity	aromatic amino acid family biosynthesis	0.601267
YGL149W		unknown	unknown	0.479523
YGL150C	INO80	ATPase activity	DNA repair, chromatin modeling, transcription from Pol II promoter	1.48591
YGL151W	NUT1	unknown	regulation of transcription from Pol II promoter	1.33052
YGL152C		unknown	unknown	0.48414
YGL153W	PEX14	protein binding activity	protein-peroxisome targeting	0.478539
YGL154C	LYS5	phosphopantetheinyltransferase activity	lysine biosynthesis, aminoadipic pathway	0.701679
YGL155W	CDC43	protein geranylgeranyltransferase activity, signal transducer activity	calcium ion homeostasis, establishment of cell polarity (sensu Saccharomyces), protein amino acid geranylgeranylation, small GTPase mediated signal transduction	1.14333
YGL156W	AMS1	alpha-mannosidase activity	carbohydrate metabolism	1.28623
YGL157W		dihydrokaempferol 4-reductase activity	unknown	0.89127
YGL158W	RCK1	protein serine/threonine kinase	protein amino acid phosphorylation, regulation of meiosis	1.0051
YGL159W		unknown	unknown	3.42188
YGL160W		oxidoreductase activity	unknown	1.60648
YGL161C	YIP5	RAB interactor	unknown	0.50136
YGL162W	SUT1	* specific RNA polymerase II transcription factor activity	regulation of transcription from Pol II promoter, sterol transport	0.803544
YGL163C	RAD54	DNA dependent adenosinetriphosphatase activity, DNA supercoiling activity	NOT involved in double-strand break repair via break-induced replication, NOT involved in double-strand break repair via single-strand annealing, double-strand break repair via synthesis-dependent strand annealing, heteroduplex formation, telomerase-independent telomere maintenance	1.20751
YGL164C	YRB30	enzyme regulator activity, protein binding activity	unknown	1.77113
YGL165C		unknown	unknown	0.663473
YGL166W	CUP2	ligand-regulated transcription factor	response to copper, transcription initiation from Pol II promoter	0.578542
YGL167C	PMR1	calcium-transporting ATPase activity	secretory pathway	1.53192
YGL168W		unknown	unknown	1.71901
YGL169W	SUA5	unknown	cell growth and/or maintenance	1.00704
YGL170C	SPO74	unknown	sporulation (sensu Saccharomyces)	1.92795
[truncated: 3,976 more rows]
