# Supplementary material for: The Sas3p and Gcn5p histone acetyltransferases are recruited to similar genes
Source: Genome Biol. 2007 Jun 20;8(6):R119. doi: 10.1186/gb-2007-8-6-r119 (PMC2394765; doi:10.1186/gb-2007-8-6-r119)
Supplement: Additional data file 7 — The binding ratio was calculated as the ratio of chromatin-immunoprecipitated signals between the epitope-tagged strain and the un-tagged parent, using the same antibodies. [file gb-2007-8-6-r119-S7.xls]

## Sheet: Hoja1
ORF name	Gene name	Molecular function	Biological Process	Binding ratio (hpa2-ha/wt)
YAL001C	TFC3	RNA polymerase III transcription factor	transcription initiation from Pol III promoter	1.675
YAL002W	VPS8	unknown	late endosome to vacuole transport	1.21722
YAL003W	EFB1	translation elongation factor	translational elongation	0.793808
YAL004W		unknown	unknown	0.677634
YAL005C	SSA1	adenosinetriphosphatase activity, chaperone activity, heat shock protein activity	SRP-dependent, co-translational membrane targeting, translocation, * protein folding, * protein-nucleus import, translocation	1.0231
YAL007C	ERP2	unknown	ER to Golgi transport	1.0248
YAL008W	FUN14		unknown	0.967766
YAL009W	SPO7	unknown	meiosis, nuclear organization and biogenesis, sporulation (sensu Saccharomyces)	0.5816
YAL010C	MDM10	unknown	mitochondrial genome maintenance, mitochondrion inheritance, mitochondrion organization and biogenesis	1.24316
YAL011W	SWC1	unknown	unknown	0.809763
YAL012W	CYS3	cystathionine-gamma-lyase activity	cysteine metabolism, sulfur amino acid metabolism, transsulfuration	0.807591
YAL013W	DEP1	unknown	phospholipid metabolism, regulation of transcription from Pol II promoter	0.437816
YAL014C	SYN8	SNAP receptor activity	unknown	1.12057
YAL015C	NTG1	purine-specific oxidized base lesion DNA N-glycosylase activity, pyrimidine-specific oxidized base lesion DNA N-glycosylase activity	DNA repair, base-excision repair, AP site formation	0.641166
YAL016W	TPD3	protein phosphatase type 2A	actin filament organization, bud growth, mitotic spindle checkpoint, protein biosynthesis	0.936855
YAL017W	FUN31	protein serine/threonine kinase activity	hexose metabolism, protein amino acid phosphorylation	1.32132
YAL018C		unknown	unknown	0.992268
YAL019W	FUN30	unknown	chromosome organization and biogenesis (sensu Eukarya)	1.44419
YAL020C	ATS1	unknown	microtubule-based process	0.194519
YAL021C	CCR4	3'-5' exoribonuclease activity	poly(A) tail shortening, regulation of transcription from Pol II promoter	0.703499
YAL022C	FUN26	nucleoside transporter nucleoside transport	nucleoside transport	0.674744
YAL023C	PMT2	dolichyl-phosphate-mannose-protein mannosyltransferase activity	O-linked glycosylation	0.845053
YAL024C	LTE1	guanyl-nucleotide exchange factor activity	exit from mitosis	1.34129
YAL025C	MAK16	unknown	ribosomal large subunit biogenesis virus-host interaction	0.479211
YAL026C	DRS2	adenosinetriphosphatase activity, phospholipid-translocating ATPase activity	intracellular protein transport, post Golgi transport	0.925915
YAL027W		unknown	unknown	0.773935
YAL028W	FRT2		NO EN SGD	0.663536
YAL029C	MYO4	microfilament motor activity	mRNA localization, intracellular	1.36264
YAL030W	SNC1	v-SNARE	Golgi to plasma membrane transport, * endocytosis, non-selective vesicle fusion	0.882892
YAL031C	FUN21	unknown	unknown	0.954578
YAL032C	PRP45	transcriptional activator activity	positive regulation of transcription from Pol II promoter	0.548129
YAL033W	POP5	ribonuclease MRP activity, ribonuclease P activity	tRNA processing, rRNA processing	0.574945
YAL034C	FUN19	unknown	unknown	0.862931
YAL034W-A	MTW1	unknown	chromosome segregation	0.94965
YAL035W	FUN12	translation initiation factor activity	translational initiation	0.920909
YAL036C	FUN11	unknown	unknown	0.600056
YAL037C-B		unknown	unknown	0.643108
YAL037W		unknown	unknown	0.928414
YAL038W	CDC19	pyruvate kinase activity	glycolysis, pyruvate metabolism	0.802324
YAL039C	CYC3	holocytochrome c synthase activity	cytochrome c-heme linkage	0.442662
YAL040C	CLN3	cyclin-dependent protein kinase, intrinsic regulator activity	G1/S transition of mitotic cell cycle, regulation of CDK activity	1.13175
YAL041W	CDC24	Rho guanyl-nucleotide exchange factor activity, signal transducer activity	apical bud growth, cellular morphogenesis during conjugation with cellular fusion, chitin localization, establishment of cell polarity (sensu Saccharomyces), invasive growth, isotropic bud growth, pseudohyphal growth, signal transduction during conjugation with cellular fusion, small GTPase mediated signal transduction	1.10781
YAL042W	ERV46	unknown	ER to Golgi transport	0.477795
YAL043C	PTA1	cleavage/polyadenylation specificity factor activity	tRNA processing, mRNA polyadenylation, mRNA cleavage	0.692831
YAL044C	GCV3	glycine dehydrogenase (decarboxylating)	one-carbon compound metabolism	0.625702
YAL044W-A		unknown	unknown	0.613507
YAL045C		unknown	unknown	0.728396
YAL046C		unknown	unknown	0.480355
YAL047C	SPC72	structural constituent of cytoskeleton	microtubule nucleation, mitotic chromosome segregation, mitotic spindle elongation, nuclear migration (sensu Saccharomyces)	1.14561
YAL047W-A		unknown	unknown	0.812793
YAL048C		unknown	vesicle-mediated transport	0.942188
YAL049C		unknown	unknown	0.663903
YAL051W	OAF1	DNA binding activity, transcriptional activator activity	fatty acid metabolism, peroxisome organization and biogenesis, positive regulation of transcription	1.09088
YAL053W		unknown	unknown	1.10362
YAL054C	ACS1	acetate-CoA ligase	* acetate fermentation, acetyl-CoA biosynthesis	0.581009
YAL055W	PEX22	unknown	protein-peroxisome targeting	0.660691
YAL056W	GPB2	signal transducer activity	signal transduction	0.909279
YAL058W	CNE1	unknown	ER-associated protein catabolism	0.729567
YAL059W	ECM1	unknown	cell wall organization and biogenesis	0.739645
YAL060W	BDH1	(R,R)-butanediol dehydrogenase activity	butanediol fermentation	0.562895
YAL061W		oxidoreductase activity, acting on the CH-OH group of donors, NAD or NADP as acceptor	unknown	0.480464
YAL062W	GDH3	glutamate dehydrogenase activity	glutamate biosynthesis	0.580792
YAL064W-B		unknown	unknown	0.630548
YAL065C		unknown	unknown	0.657332
YAL066W		unknown	unknown	0.950123
YAL067C	SEO1	transporter activity	transport	1.39166
YAR002C-A	ERP1	unknown	ER to Golgi transport	0.672635
YAR002W	NUP60	structural constituent of nuclear pore	nucleocytoplasmic transport, protein-nucleus import, docking	0.851378
YAR003W	SWD1	chromatin binding activity, histone-lysine N-methyltransferase activity, transcriptional activator activity	chromatin silencing at telomere, histone methylation	0.865191
YAR007C	RFA1	damaged DNA binding, single-stranded DNA binding	DNA recombination, DNA replication, priming, DNA strand elongation, DNA unwinding, double-strand break repair, nucleotide-excision repair, postreplication repair	1.18665
YAR008W	SEN34	tRNA-intron endonuclease activity	tRNA splicing	1.15723
YAR009C		RNA-directed DNA polymerase, * peptidase, ribonuclease	unknown	0.883746
YAR010C		unknown	unknown	0.782416
YAR014C	BUD14	unknown	bud site selection, filamentous growth	0.638719
YAR015W	ADE1	phosphoribosylaminoimidazole-succinocarboxamide synthase	* purine base metabolism	0.690176
YAR018C	KIN3	protein kinase activity	chromosome segregation	1.11434
YAR019C	CDC15	protein kinase activity	cytokinesis, exit from mitosis, * protein amino acid phosphorylation	1.09216
YAR020C	PAU7	unknown	unknown	1.21399
YAR023C		unknown	unknown	0.83348
YAR027W	UIP3	unknown	unknown	1.18876
YAR028W		unknown	unknown	0.914149
YAR029W	FUN57	unknown	unknown	1.07397
YAR030C		unknown	unknown	1.27292
YAR031W	PRM9	unknown	conjugation with cellular fusion	0.874989
YAR033W	MST28	unknown	unknown	0.826068
YAR035W	YAT1	carnitine O-acetyltransferase	alcohol metabolism, carnitine metabolism	0.309329
YAR042W	SWH1	unknown	unknown	0.358522
YAR044W	OSH1	oxysterol binding activity, phosphatidylinositol binding activity	steroid biosynthesis	0.894312
YAR047C		unknown	unknown	1.49311
YAR050W	FLO1	cell adhesion molecule activity	flocculation	0.617527
YAR053W		unknown	unknown	1.01945
YAR060C		unknown	unknown	0.961057
YAR061W		unknown	unknown	1.16733
YAR062W		unknown	unknown	1.69752
YAR064W		unknown	unknown	0.701414
YAR068W		unknown	unknown	0.796409
YAR069C		unknown	unknown	1.25512
YAR070C		unknown	unknown	0.777782
YAR071W	PHO11	acid phosphatase activity	phosphate metabolism	0.997564
YAR073W	IMD1	IMP dehydrogenase activity	GTP biosynthesis	1.11601
YBL001C	ECM15	unknown	cell wall organization and biogenesis	0.752044
YBL002W	HTB2	DNA binding activity	chromatin assembly/disassembly	0.886644
YBL003C	HTA2	DNA binding activity	chromatin assembly/disassembly	0.800001
YBL004W		unknown	unknown	1.41519
YBL005W	PDR3	DNA binding activity, transcriptional activator activity	regulation of transcription from Pol II promoter, response to drug	1.18762
YBL006C		unknown	unknown	0.481276
YBL007C	SLA1	cytoskeletal protein binding activity	actin cortical patch assembly, actin filament organization, cell wall organization and biogenesis, endocytosis, polar budding	0.802821
YBL008W	HIR1	transcription co-repressor activity	regulation of transcription from Pol II promoter	1.05393
YBL009W		unknown	unknown	1.14609
YBL010C		unknown	unknown	1.13359
YBL011W	SCT1	glycerol-3-phosphate O-acyltransferase activity	phospholipid biosynthesis	0.992225
YBL012C		unknown	unknown	0.445534
YBL013W	FMT1	methionyl-tRNA formyltransferase activity	methionyl-tRNA aminoacylation, translational initiation	0.583526
YBL014C	RRN6	RNA polymerase I transcription factor activity	transcription from Pol I promoter	1.09577
YBL015W	ACH1	acetyl-CoA hydrolase	* acetate metabolism, * acetyl-CoA metabolism	0.494916
YBL016W	FUS3	MAP kinase activity	cell cycle arrest, protein amino acid phosphorylation, signal transduction during conjugation with cellular fusion	0.621902
YBL017C	PEP1	signal sequence binding	protein-vacuolar targeting, vacuolar transport	1.73738
YBL018C	POP8	ribonuclease MRP activity, ribonuclease P activity	tRNA processing, rRNA processing	1.29333
YBL019W	APN2	double-stranded DNA specific 3'-5' exodeoxyribonuclease, phosphodiesterase I	DNA repair	1.20827
YBL020W	RFT1	oligosaccharide transporter activity	N-linked glycosylation, oligosaccharide transport	1.31716
YBL021C	HAP3	transcriptional activator activity	transcription, regulation of carbohydrate metabolism	0.726295
YBL022C	PIM1	ATP-dependent peptidase activity	proteolysis and peptidolysis, response to heat	0.839046
YBL023C	MCM2	ATP dependent DNA helicase activity, chromatin binding activity	DNA replication initiation, DNA unwinding, pre-replicative complex formation and maintenance	1.01253
YBL024W	NCL1	tRNA (cytosine-5-)-methyltransferase	* tRNA methylation	1.16275
YBL025W	RRN10	RNA polymerase I transcription factor activity, ribosomal DNA (rDNA) binding activity	transcription from Pol I promoter	1.17039
YBL026W	LSM2	pre-mRNA splicing factor activity	mRNA splicing, rRNA processing	1.06519
YBL027W	RPL19B	structural constituent of ribosome	protein synthesis	0.457355
YBL028C		unknown	unknown	1.40032
YBL029C-A		unknown	unknown	0.881341
YBL029W		unknown	unknown	1.44398
YBL030C	PET9	ATP/ADP antiporter	ATP/ADP exchange	0.454414
YBL031W	SHE1	unknown	unknown	0.844194
YBL032W		mRNA binding activity	mRNA localization, intracellular, telomerase-dependent telomere maintenance	0.83754
YBL033C	RIB1	cyclohydrolase activity	vitamin B2 biosynthesis	0.722719
YBL034C	STU1	structural constituent of cytoskeleton	microtubule nucleation	1.96572
YBL035C	POL12	alpha DNA polymerase	DNA replication initiation, DNA replication, priming, lagging strand elongation	0.998156
YBL036C		unknown	unknown	1.16131
YBL037W	APL3	unknown	vesicle-mediated transport	1.18417
YBL038W	MRPL16	peptidyltransferase activity, structural constituent of ribosome	protein biosynthesis	0.889307
YBL039C	URA7	CTP synthase activity	CTP biosynthesis, phospholipid biosynthesis, pyrimidine base biosynthesis	1.26361
YBL040C	ERD2	HDEL receptor activity	protein-ER retention	0.974059
YBL041W	PRE7	endopeptidase activity	ubiquitin-dependent protein catabolism	0.883578
YBL042C	FUI1	uridine transporter	uridine transport	0.711185
YBL043W	ECM13	unknown	cell wall organization and biogenesis	0.517616
YBL044W		unknown	unknown	0.733192
YBL045C	COR1	ubiquinol-cytochrome c reductase activity	aerobic respiration	0.960609
YBL046W		unknown	unknown	1.05431
YBL047C	EDE1	unknown	endocytosis	0.801112
YBL048W		unknown	unknown	1.12437
YBL049W	MOH1	unknown	unknown	1.37568
YBL050W	SEC17	soluble NSF attachment protein activity	ER to Golgi transport	0.800834
YBL051C	PIN4	unknown	unknown	1.12714
YBL052C	SAS3	acetyltransferase activity	chromatin modification, chromatin silencing at HML and HMR (sensu Saccharomyces), chromatin silencing at telomere	1.42586
YBL053W		unknown	unknown	1.58748
YBL054W		unknown	unknown	1.60488
YBL055C		unknown	unknown	0.953236
YBL056W	PTC3	protein phosphatase type 2C activity	inactivation of MAPK (osmolarity sensing), protein amino acid dephosphorylation, regulation of CDK activity, cellular_component unknown	1.53396
YBL057C	PTH2	aminoacyl-tRNA hydrolase activity	* protein biosynthesis	0.98249
YBL058W	SHP1	unknown	glycogen metabolism, sporulation (sensu Saccharomyces)	0.612545
YBL059W		unknown	unknown	0.888517
YBL060W		unknown	unknown	1.07595
YBL061C	SKT5	enzyme activator	cell wall chitin biosynthesis, cytokinesis, response to osmotic stress	0.858492
YBL062W		unknown	unknown	1.47975
YBL063W	KIP1	microtubule motor activity, structural constituent of cytoskeleton	microtubule nucleation, mitotic anaphase B	1.14846
YBL064C	PRX1	thioredoxin peroxidase activity	regulation of redox homeostasis	0.809692
YBL065W		unknown	unknown	1.07517
YBL066C	SEF1	unknown	unknown	1.17955
YBL067C	UBP13	ubiquitin-specific protease	unknown	1.18443
YBL068W	PRS4	ribose-phosphate pyrophosphokinase activity	'de novo' IMP biosynthesis, 'de novo' pyrimidine base biosynthesis, histidine biosynthesis, purine salvage, tryptophan biosynthesis	1.06658
YBL069W	AST1	* protein transporter	protein-membrane targeting	0.780028
YBL070C		unknown	unknown	0.559842
YBL071C		unknown	unknown	0.764768
YBL071W-A	KTI11	unknown	G1 phase of mitotic cell cycle	0.657403
YBL072C	RPS8A	* structural constituent of ribosome activity	protein biosynthesis	0.721936
YBL073W		unknown	unknown	0.928033
YBL074C	AAR2	unknown	snRNP recycling	1.23053
YBL075C	SSA3	heat shock protein	SRP-dependent, co-translational membrane targeting, translocation, protein folding, response to stress	0.90523
YBL076C	ILS1	isoleucine-tRNA ligase activity	protein biosynthesis	1.1302
YBL077W		unknown	unknown	1.50525
YBL078C	AUT7	microtubule binding activity	autophagy, protein-vacuolar targeting	1.02926
YBL079W	NUP170	structural molecule activity	NLS-bearing substrate-nucleus import, chromosome segregation, mRNA-binding (hnRNP) protein-nucleus import, mRNA-nucleus export, nuclear pore organization and biogenesis, protein-nucleus export, protein-nucleus import, docking, rRNA-nucleus export, ribosomal protein-nucleus import, snRNA-nucleus export, snRNP protein-nucleus import, tRNA-nucleus export,	2.4495
YBL080C	PET112	unknown	* aerobic respiration, mitochondrion organization and biogenesis, protein biosynthesis	0.737194
YBL081W		unknown	unknown	1.02431
YBL082C	RHK1	alpha-1,3-mannosyltransferase activity	dolichol-linked oligosaccharide biosynthesis, protein amino acid glycosylation	0.635753
YBL083C		unknown	unknown	0.912204
YBL085W	BOI1	phospholipid binding activity,	Rho protein signal transduction, establishment of cell polarity (sensu Saccharomyces)	1.16083
YBL086C			unknown	1.42942
YBL087C	RPL23A	structural constituent of ribosome	protein biosynthesis	0.720121
YBL088C	TEL1	inositol/phosphatidylinositol kinase activity	response to DNA damage, telomerase-dependent telomere maintenance	0.988935
YBL089W	AVT5	transporter	* transport	0.64227
YBL090W	MRP21	structural constituent of ribosome	protein biosynthesis	0.98161
YBL091C	MAP2	methionyl aminopeptidase activity	proteolysis and peptidolysis	0.671603
YBL091C-A		unknown	unknown	0.403353
YBL092W	RPL32	structural constituent of ribosome	protein biosynthesis	0.673051
YBL093C	ROX3	RNA polymerase II transcription mediator	transcription from Pol II promoter	0.650199
YBL094C		unknown	unknown	1.04021
YBL095W		unknown	unknown	0.767358
YBL096C		unknown	unknown	0.87793
YBL097W	BRN1	unknown	mitotic chromosome condensation, mitotic chromosome segregation	0.917719
YBL098W	BNA4	kynurenine 3-monooxygenase activity	nicotinamide adenine dinucleotide biosynthesis	1.40848
YBL099W	ATP1	* hydrogen-transporting two-sector ATPase	* ATP synthesis coupled proton transport	0.638464
YBL100C		unknown	unknown	0.76311
YBL101C	ECM21	unknown	cell wall organization and biogenesis	0.947415
YBL102W	SFT2	unknown	Golgi to endosome transport	0.552903
YBL103C	RTG3	specific RNA polymerase II transcription factor	transcription initiation from Pol II promoter	1.011
YBL104C		unknown	unknown	1.13378
YBL105C	PKC1	* protein kinase C	cell wall organization and biogenesis, protein amino acid phosphorylation, protein kinase cascade, signal transduction	1.09334
YBL106C	SRO77	unknown	Golgi to plasma membrane transport, exocytosis	1.06621
YBL107C		unknown	unknown	1.12107
YBR001C	NTH2	alpha,alpha-trehalase activity	response to stress, trehalose catabolism	1.17267
YBR002C	RER2	prenyltransferase activity	dolichol biosynthesis, protein amino acid glycosylation	0.653198
YBR003W	COQ1	trans-hexaprenyltranstransferase activity	ubiquinone metabolism	0.937569
YBR004C		unknown	unknown	1.18746
YBR005W				1.25543
YBR006W	UGA2	succinate-semialdehyde dehydrogenase (NAD(P)+) activity	glutamate catabolism, response to oxidative stress	0.776866
YBR007C		unknown	unknown	1.07935
YBR008C	FLR1	multidrug transporter	* response to toxin	0.788611
YBR009C	HHF1	DNA binding activity	chromatin assembly/disassembly	0.921452
YBR010W	HHT1	DNA binding activity	chromatin assembly/disassembly	0.688283
YBR011C	IPP1	inorganic diphosphatase activity	phosphate metabolism	0.724688
YBR012C		unknown	unknown	0.834885
YBR013C		unknown	unknown	1.7717
YBR014C		unknown	unknown	1.51048
YBR015C	MNN2	alpha-1,2-mannosyltransferase activity	protein amino acid glycosylation	1.30321
YBR016W		unknown	response to dessication	1.284
YBR017C	KAP104	nuclear localization sequence binding activity	mRNA-binding (hnRNP) protein-nucleus import, protein-nucleus import	1.0501
YBR018C	GAL7	UTP-hexose-1-phosphate uridylyltransferase activity	galactose metabolism	1.35023
YBR019C	GAL10	unknown	* galactose metabolism	1.14572
YBR020W	GAL1	galactokinase	galactose metabolism	0.593627
YBR021W	FUR4	uracil permease activity	uracil transport	1.00406
YBR022W		hydrolase activity	unknown	0.924154
YBR023C	CHS3	chitin synthase activity	cell wall chitin biosynthesis, cytokinesis, response to osmotic stress	1.35269
YBR024W	SCO2	unknown	copper ion transport	0.706715
YBR025C		unknown	unknown	0.994478
YBR026C	ETR1	enoyl-[acyl-carrier protein] reductase activity	aerobic respiration, fatty acid biosynthesis	1.2976
YBR027C		unknown	unknown	0.910945
YBR028C		unknown	unknown	0.914058
YBR029C	CDS1	phosphatidate cytidylyltransferase activity	phosphatidylglycerol biosynthesis, phosphatidylserine metabolism	0.984533
YBR030W		unknown	phospholipid metabolism	0.917418
YBR031W	RPL4A	structural constituent of ribosome	protein biosynthesis	0.629468
YBR032W		unknown	unknown	0.719428
YBR033W	EDS1	unknown	unknown	1.13139
YBR034C	HMT1	protein-arginine N-methyltransferase activity	mRNA-nucleus export, peptidyl-arginine modification	0.97304
YBR035C	PDX3	pyridoxamine-phosphate oxidase activity	fatty acid metabolism	0.69733
YBR036C	CSG2	unknown	calcium ion homeostasis	0.841091
YBR037C	SCO1	unknown	* copper ion transport, * protein complex assembly	0.698562
YBR038W	CHS2	chitin synthase activity	cytokinesis, response to osmotic stress	0.864928
YBR039W	ATP3	hydrogen-transporting two-sector ATPase	ATP synthesis coupled proton transport	0.834739
YBR040W	FIG1	cytogamy	cellular morphogenesis during conjugation with cellular fusion	1.34549
YBR041W	FAT1	long-chain fatty acid transporter activity, long-chain-fatty-acid-CoA-ligase activity	lipid transport, very-long-chain fatty acid metabolism	1.27834
YBR042C		acyltransferase activity	phospholipid biosynthesis	1.21984
YBR043C	AQR2	unknown	unknown	0.906323
YBR044C	TCM62	chaperone activity	protein complex assembly	1.01672
YBR045C	GIP1	protein phosphatase 1 binding activity	spore wall assembly (sensu Saccharomyces)	1.14191
YBR046C	ZTA1	unknown	unknown	0.824798
YBR047W		unknown	unknown	1.50186
YBR048W	RPS11B	structural constituent of ribosome activity	protein biosynthesis, * regulation of translational fidelity, ribosomal small subunit assembly and maintenance	0.912998
YBR049C	REB1	Pol I transcription termination factor activity, RNA polymerase II transcription factor activity,	regulation of transcription from Pol II promoter, transcription termination from Pol I promoter	1.14817
YBR050C	REG2	protein phosphatase type 1 activity	cell growth and/or maintenance, negative regulation of transcription from Pol II promoter	0.885766
YBR051W		unknown	unknown	1.09852
YBR052C		unknown	unknown	0.872821
YBR053C		unknown	unknown	0.903988
YBR054W	YRO2	unknown	unknown	0.782673
YBR055C	PRP6	pre-mRNA splicing factor activity	mRNA splicing	1.1064
YBR056W		unknown	unknown	1.18418
YBR057C	MUM2	unknown	premeiotic DNA synthesis	1.28907
YBR058C	UBP14	ubiquitin-specific protease activity	protein deubiquitination	1.06472
YBR059C	AKL1	protein kinase activity	unknown	0.935855
YBR060C	ORC2	DNA replication origin binding	DNA replication initiation, chromatin silencing at HML and HMR (sensu Saccharomyces), pre-replicative complex formation and maintenance	1.38786
YBR061C	TRM7	tRNA methyltransferase activity	tRNA methylation, protein biosynthesis	0.661951
YBR062C		unknown	unknown	1.09201
YBR063C		unknown	unknown	2.57209
YBR064W		unknown	unknown	1.95183
YBR065C	ECM2	unknown	cell wall organization and biogenesis	1.30204
YBR066C	NRG2	transcriptional repressor	invasive growth	1.06887
YBR067C	TIP1	lipase activity, structural constituent of cell wall	cell wall organization and biogenesis	0.77864
YBR068C	BAP2	amino acid transporter activity	amino acid transport	0.816743
YBR069C	TAT1	amino acid transporter activity	amino acid transport	1.05495
YBR070C	SAT2	unknown	unknown	1.17247
YBR071W		unknown	unknown	1.0254
YBR072W	HSP26	heat shock protein	protein folding, response to stress	0.592652
YBR073W	RDH54	DNA dependent ATPase activity, DNA supercoiling activity	double-strand break repair via break-induced replication, heteroduplex formation, meiotic recombination	1.02353
YBR074W		unknown	unknown	1.27621
YBR075W		unknown	unknown	1.40123
YBR076W	ECM8	unknown	cell wall organization and biogenesis	1.48927
YBR077C		unknown	unknown	0.906532
YBR078W	ECM33	unknown	cell wall organization and biogenesis	0.747606
YBR079C	RPG1	translation initiation factor activity	translational initiation	0.976944
YBR081C	SPT7	structural molecule activity	chromatin modification, conjugation with cellular fusion, histone acetylation	0.973431
YBR082C	UBC4	ubiquitin conjugating enzyme activity, protein monoubiquitination, protein polyubiquitination, response to stress, sporulation (sensu Saccharomyces)	protein degradation, ubiquitin-mediated	0.854655
YBR083W	TEC1	specific RNA polymerase II transcription factor activity	positive regulation of transcription from Pol II promoter, pseudohyphal growth	1.1934
YBR084C-A	RPL19A	structural constituent of ribosome	protein biosynthesis	0.91915
YBR084W	MIS1	formate-tetrahydrofolate ligase activity, methenyltetrahydrofolate cyclohydrolase activity, methylenetetrahydrofolate dehydrogenase (NADP+) activity	conversion of met-tRNAf to fmet-tRNA, nucleobase, nucleoside, nucleotide and nucleic acid metabolism	0.871823
YBR085W	AAC3	ATP/ADP antiporter	ATP/ADP exchange	1.25692
YBR086C	IST2	unknown	response to osmotic stress	1.25314
YBR087W	RFC5	DNA clamp loader activity	leading strand elongation, mismatch repair, * sister chromatid cohesion	1.12142
YBR088C	POL30	DNA polymerase processivity factor activity	base-excision repair, lagging strand elongation, leading strand elongation, mismatch repair, mutagenesis, nucleotide-excision repair, post-replication repair	1.25908
YBR089W		unknown	unknown	1.55444
YBR090C	NHP6B	unknown	unknown	0.677786
YBR091C	MRS5	protein transporter activity	mitochondrial translocation	0.561196
YBR092C	PHO3	acid phosphatase activity	thiamin transport	0.838878
YBR093C	PHO5	acid phosphatase activity	cellular response to phosphate starvation, phosphate metabolism	0.745557
YBR094W		unknown	unknown	1.05605
YBR095C	RXT2	unknown	conjugation with cellular fusion, invasive growth	1.06161
YBR096W		unknown	unknown	0.998844
YBR097W	VPS15	protein serine/threonine kinase activity	protein amino acid phosphorylation, protein-Golgi retention, * vacuolar transport, protein-vacuolar targeting	1.5122
YBR098W	MMS4	endonuclease activity, transcription co-activator activity	DNA repair, meiotic recombination	1.2233
YBR099C		unknown	unknown	1.52116
YBR101C	FES1	adenyl-nucleotide exchange factor activity	protein biosynthesis	1.37037
YBR102C	EXO84	unknown	Golgi to plasma membrane transport, cytokinesis, establishment of cell polarity (sensu Saccharomyces), mRNA splicing, non-selective vesicle docking, non-selective vesicle fusion, polar budding	1.43777
YBR103W	SIF2	* NAD-dependent histone deacetylase, NAD-independent histone deacetylase	chromatin silencing at telomere, histone deacetylation, negative regulation of meiosis, negative regulation of transcription from Pol II promoter	0.747695
YBR104W	YMC2	transporter activity	transport	0.892615
YBR105C	VID24	unknown	vesicle-mediated transport	0.699305
YBR106W	PHO88	phosphate transporter	phosphate transport	0.702476
YBR107C	IML3	unknown	chromosome segregation	0.725008
YBR108W		unknown	unknown	0.716699
YBR109C	CMD1	calcium ion binding activity	budding, cytoskeleton organization and biogenesis, mitosis	0.986737
YBR110W	ALG1	beta-1,4-mannosyltransferase activity	N-linked glycosylation	1.17413
YBR111C	YSA1	phosphoribosyl-ATP diphosphatase activity	unknown	0.926785
YBR112C	CYC8	general transcriptional repressor activity, transcription co-activator activity	negative regulation of transcription	1.05568
YBR113W		unknown	unknown	0.93248
YBR114W	RAD16	DNA dependent ATPase activity	nucleotide-excision repair, DNA damage recognition	1.08509
YBR116C		unknown	unknown	0.933189
YBR117C	TKL2	transketolase	pentose-phosphate shunt	0.571976
YBR118W	TEF2	translation elongation factor activity	translational elongation	0.563757
YBR119W	MUD1	RNA binding	mRNA splicing	0.72586
YBR120C	CBP6	unknown	protein biosynthesis	0.996184
YBR121C	GRS1	glycine-tRNA ligase	glycyl-tRNA aminoacylation, transcription termination	0.85885
YBR122C	MRPL36	structural constituent of ribosome	protein biosynthesis	1.19137
YBR123C	TFC1	RNA polymerase III transcription factor	transcription initiation from Pol III promoter	1.03811
YBR124W		unknown	unknown	1.36731
YBR125C	PTC4	protein phosphatase type 2C activity	unknown	1.58323
YBR126C	TPS1	alpha,alpha-trehalose-phosphate synthase (UDP-forming) activity	carbohydrate metabolism, response to stress	0.720603
YBR127C	VMA2	hydrogen-transporting two-sector ATPase	vacuolar acidification	0.744626
YBR128C	APG14	unknown	autophagy	1.01212
YBR129C	OPY1	unknown	conjugation with cellular fusion	0.94205
YBR130C	SHE3	mRNA binding activity	mRNA localization, intracellular	1.12643
YBR131W	CCZ1	guanyl-nucleotide exchange factor	autophagic vacuole fusion, * autophagy, vacuolar transport	0.998244
YBR132C	AGP2	hydrogen:amino acid symporter activity	fatty acid metabolism, response to osmotic stress	1.40073
YBR133C	HSL7	protein-arginine N-methyltransferase activity	G2/M transition of mitotic cell cycle, regulation of cell cycle	0.951226
YBR134W		unknown	unknown	0.860431
YBR135W	CKS1	unknown	regulation of cell cycle	1.12815
YBR136W	MEC1	inositol/phosphatidylinositol kinase activity	DNA damage checkpoint, DNA recombination, DNA replication checkpoint, meiotic recombination, nucleobase, nucleoside, nucleotide and nucleic acid metabolism	1.05185
YBR137W		unknown	unknown	1.13119
YBR138C	HDR1	unknown	unknown	1.42553
YBR139W		* carboxypeptidase C	unknown	0.859112
YBR140C	IRA1	Ras GTPase activator activity	RAS protein signal transduction, * sporulation (sensu Saccharomyces)	1.40906
YBR141C		unknown	unknown	0.950922
YBR142W	MAK5	ATP dependent RNA helicase activity	rRNA processing, ribosomal large subunit assembly and maintenance	1.26758
YBR143C	SUP45	translation release factor activity, codon specific	translational termination	1.10576
YBR144C		unknown	unknown	1.04798
YBR145W	ADH5	alcohol dehydrogenase activity	alcohol metabolism	0.60721
YBR146W	MRPS9	structural constituent of ribosome	protein biosynthesis	1.04237
YBR147W		unknown	unknown	1.1761
YBR148W	YSW1	unknown	unknown	1.7211
YBR149W	ARA1	D-arabinose 1-dehydrogenase [NAD(P)] activity	carbohydrate metabolism	0.645209
YBR150C	TBS1	unknown	unknown	1.16898
YBR151W	APD1	unknown	unknown	0.910467
YBR152W	SPP381	unknown	mRNA splicing	0.809316
YBR153W	RIB7	diaminohydroxyphosphoribosylaminopyrimidine deaminase activity	vitamin B2 biosynthesis	0.648652
YBR154C	RPB5	DNA-directed RNA polymerase I activity, DNA-directed RNA polymerase II activity, DNA-directed RNA polymerase III activity	transcription from Pol I promoter, transcription from Pol II promoter, transcription from Pol III promoter	1.19576
YBR155W	CNS1	chaperone activity	protein folding	1.49677
YBR156C	SLI15	protein kinase activator	chromosome segregation, protein amino acid phosphorylation	1.16878
YBR157C	ICS2	unknown	unknown	1.22165
YBR158W	AMN1	unknown	unknown	0.548783
YBR159W		ketoreductase activity	fatty acid elongation	1.31161
YBR160W	CDC28	cyclin-dependent protein kinase	G1/S transition of mitotic cell cycle, G2/M transition of mitotic cell cycle, S phase of mitotic cell cycle, * protein amino acid phosphorylation, * regulation of cell cycle, * regulation of meiosis	1.03048
YBR161W		transferase activity, transferring glycosyl groups	unknown	1.4561
YBR162C	TOS1	unknown	unknown	0.702352
YBR162W-A	YSY6	unknown	protein secretion	2.06022
YBR163W	DEM1	unknown	unknown	1.30211
YBR164C	ARL1	small monomeric GTPase activity	protein-vacuolar targeting, * vesicle-mediated transport	1.35011
YBR165W	UBS1	unknown	protein ubiquitination, protein-nucleus export	1.22462
YBR166C	TYR1	prephenate dehydrogenase activity	tyrosine metabolism	0.978243
YBR167C	POP7	ribonuclease MRP activity, ribonuclease P activity	rRNA and tRNA processing	0.970428
YBR168W		unknown	unknown	1.26585
YBR169C	SSE2	heat shock protein	* protein folding	0.934748
YBR170C	NPL4	protein binding, structural molecule activity	NLS-bearing substrate-nucleus import, mRNA-binding (hnRNP) protein-nucleus import, mRNA-nucleus export, nuclear membrane organization and biogenesis, nuclear pore organization and biogenesis, protein-nucleus export, protein-nucleus import, rRNA-nucleus export, ribosomal protein-nucleus import, snRNA-nucleus export, snRNP protein-nucleus import, tRNA-nucleus export	1.35463
YBR171W	SEC66	endoplasmic reticulum receptor	SRP-dependent, co-translational membrane targeting, translocation	1.51979
YBR172C	SMY2	unknown	cytoskeleton organization and biogenesis	1.02219
YBR173C	UMP1	chaperone activity, proteasome activator activity	protein catabolism	0.763328
YBR174C		unknown	unknown	0.763769
YBR175W	SWD3	chromatin binding, * histone-lysine N-methyltransferase	chromatin silencing at telomere, * histone methylation	0.669711
YBR176W	ECM31	3-methyl-2-oxobutanoate hydroxymethyltransferase	pantothenate biosynthesis	0.808633
YBR177C	EHT1	unknown	lipid metabolism	1.00046
YBR178W		unknown	unknown	1.08465
YBR179C	FZO1	GTPase activity	mitochondrion organization and biogenesis	1.11691
YBR180W	DRT1	amine/polyamine transporter activity, multidrug transporter activity	amine/polyamine transport, spore wall assembly (sensu Saccharomyces)	1.24909
YBR181C	RPS6B	structural constituent of ribosome	protein biosynthesis	1.0813
YBR182C	SMP1	DNA bending activity, transcription factor activity	positive regulation of transcription from Pol II promoter	0.981273
YBR183W	YPC1	ceramidase activity	ceramide metabolism	0.718139
YBR184W		unknown	unknown	1.12794
YBR185C	MBA1	unknown	aerobic respiration, inner mitochondrial membrane organization and biogenesis	0.903366
YBR186W	PCH2	unknown	* regulation of meiosis	0.877955
YBR187W		unknown	unknown	0.64698
YBR188C	NTC20	pre-mRNA splicing factor activity	mRNA splicing	0.680775
YBR189W	RPS9B	structural constituent of ribosome	protein biosynthesis, regulation of translational fidelity	0.912295
YBR190W		unknown	unknown	0.88881
YBR191W	RPL21A	structural constituent of ribosome	protein biosynthesis	0.849626
YBR192W	RIM2	transporter activity	mitochondrial genome maintenance	0.851372
YBR194W	SOY1	unknown	unknown	0.979623
YBR195C	MSI1		DNA repair, RAS protein signal transduction, chromatin silencing, nucleosome assembly chromatin assembly complex	0.962726
YBR196C	PGI1	glucose-6-phosphate isomerase activity	gluconeogenesis, glycolysis, pentose-phosphate shunt	1.25595
YBR197C		unknown	unknown	1.38646
YBR199W	KTR4	mannosyltransferase activity	N-linked glycosylation	1.64977
YBR201W	DER1	unknown	ER-associated protein catabolism	1.39455
YBR202W	CDC47	ATP dependent DNA helicase activity, chromatin binding activity	DNA replication initiation, DNA unwinding, pre-replicative complex formation and maintenance	1.2181
YBR203W	COS111	unknown	signal transduction	1.14119
YBR204C		unknown	unknown	1.20423
YBR205W	KTR3	mannosyltransferase activity	N-linked glycosylation, O-linked glycosylation, cell wall organization and biogenesis	1.51467
YBR206W		unknown	unknown	0.79087
YBR207W	FTH1	unknown	endocytosis	1.51051
YBR208C	DUR1,2	allophanate hydrolase activity, urea carboxylase activity	urea metabolism	1.65694
YBR209W		unknown	unknown	0.678322
YBR210W		unknown	unknown	1.18093
YBR211C	AME1	unknown	unknown	1.41087
YBR212W	NGR1	RNA binding activity, single-stranded DNA binding activity	regulation of growth	0.86201
YBR213W	MET8	ferrochelatase activity, siroheme synthase activity	siroheme biosynthesis, sulfate assimilation	0.643794
YBR214W	SDS24	unknown	DNA metabolism, endocytosis, meiosis	0.719545
YBR215W	HPC2	transcription regulator activity	G1/S-specific transcription in mitotic cell cycle	1.42257
YBR216C		unknown	unknown	1.21432
YBR217W	APG12	unknown	autophagy, protein-vacuolar targeting	1.26184
YBR218C	PYC2	pyruvate carboxylase	NADPH regeneration, gluconeogenesis	0.935436
YBR219C		unknown	unknown	0.67753
YBR220C		unknown	unknown	1.07404
YBR221C	PDB1	pyruvate dehydrogenase (lipoamide) activity	pyruvate metabolism	0.774018
YBR222C	FAT2		transport	1.36072
YBR223C	TDP1	tyrosyl-DNA phosophodiesterase	* DNA repair	0.785188
YBR224W		unknown	unknown	0.770077
YBR225W		unknown	unknown	1.14216
YBR227C	MCX1	ATP binding, chaperone	unknown	0.946447
YBR228W	SLX1	unknown	DNA repair	0.792366
YBR229C	ROT2	alpha-glucosidase activity	cell wall biosynthesis (sensu Fungi)	1.00236
YBR230C		unknown	unknown	0.654066
YBR231C	AOR1	unknown	Unknown	0.492594
YBR232C		unknown	unknown	0.909382
YBR233W	PBP2	unknown	unknown	1.14375
YBR233W-A	DAD3	protein binding activity	mitosis	0.985208
YBR234C	ARC40	structural constituent of cytoskeleton	actin filament organization	0.925181
YBR235W		ion transporter	unknown	0.903989
YBR236C	ABD1	mRNA (guanine-N7)-methyltransferase activity	mRNA capping	1.02552
YBR237W	PRP5	ATP dependent RNA helicase activity, pre-mRNA splicing factor activity	lariat formation, 5'-splice site cleavage	1.19342
YBR238C		unknown	unknown	1.06656
YBR239C		unknown	unknown	0.735458
YBR240C	THI2	transcriptional activator activity	thiamin biosynthesis	0.557833
YBR241C		unknown	unknown	0.409334
YBR242W		unknown	unknown	0.838237
YBR243C	ALG7	UDP-N-acetylglucosamine-dolichyl-phosphate N-acetylglucosamine-1-phosphate transferase activity	N-linked glycosylation	0.877155
YBR244W	GPX2	glutathione peroxidase activity	response to oxidative stress	1.19085
YBR245C	ISW1	* ATPase	chromatin modeling	1.02576
YBR246W		unknown	unknown	1.1297
YBR247C	ENP1	snoRNA binding	cell growth and/or maintenance, processing of 20S pre-rRNA, rRNA processing	1.27836
YBR248C	HIS7	imidazoleglycerol phosphate synthase activity	histidine biosynthesis	1.36941
YBR249C	ARO4	2-dehydro-3-deoxyphosphoheptonate aldolase activity	aromatic amino acid biosynthesis	0.584448
YBR250W		unknown	unknown	0.874243
YBR251W	MRPS5	structural constituent of ribosome	* protein biosynthesis	0.991496
YBR252W	DUT1	dUTP pyrophosphatase activity	pyrimidine deoxyribonucleoside triphosphate catabolism	0.67875
YBR253W	SRB6	RNA polymerase II transcription mediator activity	transcription from Pol II promoter	0.746185
YBR254C	TRS20	unknown	ER to Golgi transport	0.99165
YBR255C-A		unknown	unknown	1.38011
YBR255W		unknown	unknown	0.937958
YBR256C	RIB5	riboflavin synthase activity	vitamin B2 biosynthesis	0.973514
YBR257W	POP4	ribonuclease MRP activity, ribonuclease P activity	rRNA processing, tRNA processing	1.12538
YBR258C	SHG1	histone-lysine N-methyltransferase activity	histone methylation	1.10967
YBR260C	RGD1	Rho GTPase activator	osmosensory signaling pathway	0.87304
YBR261C		unknown	unknown	0.418334
YBR262C		unknown	unknown	0.574783
YBR263W	SHM1	glycine hydroxymethyltransferase activity	one-carbon compound metabolism	0.776048
YBR264C	YPT10	guanyl nucleotide binding	Golgi organization and biogenesis	0.871771
YBR265W	TSC10	oxidoreductase, acting on NADH or NADPH	3-keto-sphinganine metabolism, * sphingolipid biosynthesis	0.506625
YBR266C		unknown	endocytosis	0.802443
YBR267W		unknown	unknown	0.637204
YBR268W	MRPL37	structural constituent of ribosome	protein biosynthesis	0.447639
YBR269C		unknown	unknown	0.576591
YBR270C		unknown	unknown	0.810301
YBR271W		unknown	unknown	1.00317
YBR272C	HSM3	unknown	mismatch repair	1.52902
YBR273C		unknown	unknown	0.75527
YBR274W	CHK1	protein kinase activity	DNA damage checkpoint, protein amino acid phosphorylation	0.964205
YBR275C	RIF1	unknown	chromatin silencing at telomere, telomerase-dependent telomere maintenance	1.24309
YBR276C	PPS1	protein tyrosine/threonine phosphatase activity	regulation of S phase of mitotic cell cycle, vitamin B12 reduction	1.09784
YBR277C		unknown	unknown	0.775319
YBR278W	DPB3	epsilon DNA polymerase	lagging strand elongation, leading strand elongation, * mismatch repair, nucleotide-excision repair	0.573176
YBR279W	PAF1	Pol II transcription elongation factor activity	RNA elongation from Pol II promoter	1.13843
YBR280C		unknown	unknown	0.882422
YBR281C		unknown	unknown	1.51114
YBR282W	MRPL27	structural constituent of ribosome	protein biosynthesis	0.973549
YBR283C	SSH1	protein transporter activity	cotranslational membrane targeting	1.48376
YBR284W		unknown	unknown	1.08969
YBR285W		unknown	unknown	1.12111
YBR286W	APE3	aminopeptidase activity	vacuolar protein catabolism	0.864785
YBR287W		unknown	unknown	0.915852
YBR288C	APM3	unknown	Golgi to vacuole transport	1.61431
YBR289W	SNF5	general RNA polymerase II transcription factor activity	chromatin modeling	0.989239
YBR290W	BSD2	unknown	* heavy metal ion transport, protein-vacuolar targeting	1.04514
YBR291C	CTP1	* tricarboxylate carrier activity	mitochondrial citrate transport	0.730997
YBR292C		unknown	unknown	0.839198
YBR293W		unknown	unknown	1.48294
YBR294W	SUL1	sulfate transporter activity	sulfate transport	1.07458
YBR295W	PCA1	P-type ATPase	copper ion homeostasis	0.942962
YBR296C	PHO89	sodium:inorganic phosphate symporter activity	phosphate transport	1.52333
YBR297W	MAL33	transcription factor activity	carbohydrate metabolism, regulation of transcription, DNA-dependent	1.68624
YBR298C	MAL31	alpha-glucoside:hydrogen symporter activity	alpha-glucoside transport	0.894496
YBR299W	MAL32	alpha-glucosidase activity	maltose catabolism	1.06296
YBR300C		unknown	unknown	0.750923
YBR301W	DAN3	unknown	unknown	0.902975
YCL001W-A		unknown	unknown	1.71283
YCL002C		unknown	unknown	1.56216
YCL003W		unknown	unknown	1.03974
YCL004W	PGS1	CDP-diacylglycerol-glycerol-3-phosphate 3-phosphatidyltransferase activity	phospholipid biosynthesis	1.00366
YCL005W		unknown	unknown	0.609405
YCL007C	CWH36	unknown	cell wall organization and biogenesis	0.639632
YCL008C	STP22	protein binding activity	protein-membrane targeting, protein-vacuolar targeting	0.541037
YCL009C	ILV6	* acetolactate synthase activity, * enzyme regulator activity	branched chain family amino acid biosynthesis	0.31998
YCL010C	SGF29	histone acetylation	unknown	0.544156
YCL011C	GBP2	RNA binding activity, telomeric DNA binding activity	poly(A)+ mRNA-nucleus export, telomere maintenance	0.74555
YCL014W	BUD3	unknown	axial budding, cytokinesis, bud site selection	1.42299
YCL016C	DCC1	unknown	sister chromatid cohesion	0.691509
YCL017C	NFS1	cysteine desulfhydrase activity	iron ion homeostasis, iron-sulfur cluster assembly	1.15288
YCL020W		unknown	unknown	0.903669
YCL021W-A		unknown	unknown	1.13093
YCL022C		unknown	unknown	1.06499
YCL023C		unknown	unknown	1.48916
YCL024W	KCC4	protein kinase activity	axial budding, protein amino acid phosphorylation, bud growth, septin checkpoint, septin ring assembly	1.4523
YCL025C	AGP1	amino acid transporter activity	amino acid transport	0.766272
YCL026C-A	FRM2		negative regulation of fatty acid metabolism	1.13628
YCL026C-B		unknown	unknown	0.756265
YCL027W	FUS1	unknown	conjugation with cellular fusion	1.01123
YCL028W	RNQ1	unknown	unknown	0.677443
YCL029C	BIK1	microtubule binding activity	mitotic anaphase B, mitotic spindle assembly	0.704782
YCL030C	HIS4	histidinol dehydrogenase activity, phosphoribosyl-AMP cyclohydrolase activity, phosphoribosyl-ATP pyrophosphatase activity	histidine biosynthesis	1.10753
YCL031C	RRP7	unknown	35S primary transcript processing, ribosomal small subunit assembly and maintenance	1.19997
YCL032W	STE50	protein kinase regulator activity	MAPKKK cascade (osmolarity sensing), MAPKKK cascade (pseudohyphal growth), response to pheromone, signal transduction during conjugation with cellular fusion	0.774679
YCL033C		protein-methionine-R-oxide reductase activity	response to oxidative stress	0.419528
YCL034W	LSB5	unknown	actin filament organization, endocytosis	0.744635
YCL035C	GRX1	thiol-disulfide exchange intermediate activity	regulation of redox homeostasis, response to oxidative stress	0.668623
YCL036W	GFD2	unknown	unknown	0.897964
YCL037C	SRO9	RNA binding	protein biosynthesis	1.25681
YCL038C	AUT4	unknown	autophagy, * protein-vacuolar targeting	0.877402
YCL039W	MOH2	unknown	unknown	0.802318
YCL040W	GLK1	glucokinase activity	carbohydrate metabolism	0.959134
YCL043C	PDI1	* protein disulfide isomerase activity	protein folding, protein disulfide-isomerase reaction	0.623414
YCL044C		unknown	unknown	0.653523
YCL046W		unknown	unknown	0.590428
YCL047C		unknown	unknown	0.898802
YCL048W		unknown	unknown	1.9319
YCL049C		unknown	unknown	0.750334
YCL050C	APA1	bis(5'-nucleosyl)-tetraphosphatase	nucleotide metabolism	0.924662
YCL051W	LRE1	protein kinase inhibitor activity, transcription regulator activity	cell wall organization and biogenesis, response to heat	1.35431
YCL052C	PBN1	unknown	protein processing	1.08421
YCL054W	SPB1	RNA methyltransferase	rRNA processing	1.43071
YCL055W	KAR4	transcription regulator activity	karyogamy during conjugation with cellular fusion, meiosis, mitosis, * positive regulation of transcription from Pol II promoter	1.64372
YCL056C		unknown	unknown	0.950835
YCL057W	PRD1	metalloendopeptidase, saccharolysin	proteolysis and peptidolysis	1.07232
YCL058C	FYV5	unknown	unknown	0.67452
YCL059C	KRR1	unknown	ribosome biogenesis	1.01283
YCL061C	MRC1	unknown	DNA replication checkpoint, chromatin silencing at HML and HMR (sensu Saccharomyces), chromatin silencing at telomere	1.47128
YCL063W	VAC17	receptor activity	vacuole inheritance	0.755725
YCL064C	CHA1	L-serine ammonia-lyase activity, threonine dehydratase activity	serine family amino acid catabolism, threonine catabolism	1.20471
YCL065W		unknown	unknown	1.07388
YCL066W	HMLALPHA1	transcription co-activator activity	regulation of transcription from Pol II promoter, regulation of transcription, mating-type specific	0.84342
YCL067C	MHLALPHA2	transcription co-repressor	donor preference, regulation of transcription from Pol II promoter, regulation of transcription, mating-type specific	2.286
YCL068C		unknown	unknown	0.91926
YCL069W		unknown	unknown	1.18062
YCL073C		transporter activity	transport	0.98869
YCL074W		unknown	unknown	0.859187
YCL075W		unknown	unknown	0.845335
YCL076W		unknown	unknown	2.14734
YCR001W		unknown	unknown	2.12883
YCR002C	CDC10	structural constituent of cytoskeleton activity	axial budding, cell wall organization and biogenesis, cellular morphogenesis, cellular morphogenesis during conjugation with cellular fusion, conjugation with cellular fusion, cytokinesis, establishment of cell polarity (sensu Saccharomyces), polar budding, spore wall assembly (sensu Saccharomyces)	0.91682
YCR003W	MRPL32	structural constituent of ribosome	protein biosynthesis	0.995031
YCR004C	YCP4	electron transporter activity	unknown	0.716472
YCR005C	CIT2	citrate (SI)-synthase activity	citrate metabolism, glutamate biosynthesis, glyoxylate cycle	1.1134
YCR006C		unknown	unknown	0.511948
YCR007C		unknown	unknown	1.07058
YCR008W	SAT4	protein kinase activity	G1/S transition of mitotic cell cycle, cation homeostasis	1.68553
YCR009C	RVS161	cytoskeletal protein binding	endocytosis, polar budding, response to osmotic stress	1.35439
YCR010C	ADY2	transporter activity	DNA metabolism, meiosis, nitrogen utilization, transport	0.724813
YCR011C	ADP1	ATP-binding cassette (ABC) transporter activity	transport	1.71343
YCR012W	PGK1	phosphoglycerate kinase activity	glycolysis, gluconeogenesis	0.634458
YCR013C		unknown	unknown	0.68731
YCR014C	POL4	beta DNA polymerase activity	base-excision repair, gap-filling, double-strand break repair	1.82526
YCR015C		unknown	unknown	1.00517
YCR016W		unknown	unknown	0.943479
YCR017C	CWH43	unknown	cell wall organization and biogenesis, signal transduction	1.01734
YCR018C	SRD1	unknown	rRNA processing	0.486622
YCR019W	MAK32	unknown	virus-host interaction	1.17882
YCR020C	PET18	unknown	mitochondrion organization and biogenesis, * thiamin metabolism	0.952676
YCR020C-A	MAK31	amino acid N-acetyltransferase activity	N-terminal protein amino acid acetylation, virus-host interaction	0.995449
YCR020W-B	HTL1	unknown	DNA replication and chromosome cycle, regulation of cell cycle	0.897261
YCR021C	HSP30	heat shock protein activity	protein folding, response to stress	0.739472
YCR022C		unknown	unknown	0.719732
YCR023C		unknown	unknown	1.61476
YCR024C		asparagine-tRNA ligase activity	protein biosynthesis	1.20902
YCR024C-A	PMP1	unknown	cation transport	0.656996
YCR025C		unknown	unknown	0.68414
YCR026C		unknown	unknown	1.09838
YCR027C	RHB1	RHEB small monomeric GTPase activity	arginine transport, * lysine transport	1.32246
YCR028C	FEN2	pantothenate transporter	pantothenate transport	0.818286
YCR030C	SYP1	unknown	unknown	0.977326
YCR031C	RPS14A	RNA binding, structural constituent of ribosome	protein biosynthesis, ribosomal small subunit assembly and maintenance	0.655564
YCR033W	SNT1	NAD-dependent histone deacetylase, * NAD-independent histone deacetylase	histone deacetylation, negative regulation of meiosis	1.09084
YCR034W	FEN1	unknown	fatty acid elongation, nonselective vesicle transport, sphingolipid biosynthesis	1.08624
YCR035C	RRP43	3'-5' exoribonuclease activity	35S primary transcript processing, mRNA catabolism	1.089
YCR036W	RBK1	ATP binding, ribokinase	* ribose metabolism	0.752174
YCR037C	PHO87	inorganic phosphate transporter activity	phosphate transport	1.04315
YCR038C	BUD5	RAS guanyl-nucleotide exchange factor, guanyl-nucleotide exchange factor, signal transducer	axial budding, bud site selection, polar budding, pseudohyphal growth, small GTPase mediated signal transduction	0.984364
YCR039C	MATALPHA2	transcription co-repressor activity	donor preference, regulation of transcription from Pol II promoter, regulation of transcription, mating-type specific	1.4366
YCR040W	MATALPHA1	transcription co-activator activity	regulation of transcription from Pol II promoter, regulation of transcription, mating-type specific	0.959909
YCR041W		unknown	unknown	1.35538
YCR042C	TSM1	general RNA polymerase II transcription factor activity	G1-specific transcription in mitotic cell cycle, transcription initiation from Pol II promoter	0.589041
YCR043C		unknown	unknown	0.879511
YCR044C	PER1	unknown	manganese ion homeostasis, response to unfolded protein	0.833838
YCR045C		serine-type peptidase activity	unknown	0.533836
YCR046C	IMG1	structural constituent of ribosome	protein biosynthesis	0.300107
YCR047C	BUD23	S-adenosylmethionine-dependent methyltransferase activity	bud site selection	0.337972
YCR048W	ARE1	sterol O-acyltransferase activity	sterol metabolism	0.782962
YCR049C		unknown	unknown	0.263503
YCR050C		unknown	unknown	1.36382
YCR051W		unknown	unknown	0.765758
YCR052W	RSC6	unknown	chromatin modeling	0.909701
YCR053W	THR4	threonine synthase activity	threonine metabolism	0.843015
YCR054C	CTR86	unknown	unknown	1.99983
YCR057C	PWP2	snoRNA binding activity	cytokinesis, establishment of cell polarity (sensu Saccharomyces), processing of 20S pre-rRNA	1.14974
YCR059C	YIH1	unknown	regulation of amino acid metabolism	0.354017
YCR061W		unknown	unknown	0.525689
YCR063W	BUD31	unknown	bud site selection	0.484785
YCR064C		unknown	unknown	0.517836
YCR065W	HCM1	specific RNA polymerase II transcription factor	spindle assembly, transcription initiation from Pol II promoter	0.750009
YCR066W	RAD18	DNA dependent ATPase activity, single-stranded DNA binding, ubiquitin conjugating enzyme activity	DNA repair	1.41656
YCR067C	SED4	unknown	ER to Golgi transport	1.17233
YCR068W	CVT17	lipase activity	autophagy, membrane degradation, vacuolar protein processing/maturation	1.27003
YCR069W	CPR4	peptidyl-prolyl cis-trans isomerase activity	unknown	0.798518
YCR071C	IMG2	structural constituent of ribosome	protein biosynthesis	0.592321
YCR072C		unknown	unknown	0.75894
YCR073C	SSK22	MAP kinase kinase kinase activity	activation of MAPKK (osmolarity sensing), osmosensory signaling pathway, protein amino acid phosphorylation	1.35908
YCR073W-A	SOL2	unknown	tRNA processing	0.454883
YCR075C	ERS1	cystine transporter activity	cystine transport	0.744714
YCR076C		unknown	unknown	0.510073
YCR077C	(PAT1)	unknown	chromosome segregation, regulation of translational initiation	0.918704
YCR079W		protein phosphatase activity	unknown	0.395225
YCR081W	SRB8	RNA polymerase II transcription mediator	negative regulation of transcription from Pol II promoter	1.45423
YCR082W		unknown	unknown	0.952314
YCR083W	TRX3	thiol-disulfide exchange intermediate activity	response to oxidative stress	0.854654
YCR084C	TUP1	general transcriptional repressor	negative regulation of transcription	0.857552
YCR085W		unknown	unknown	0.7893
YCR086W	CSM1	unknown	meiotic chromosome segregation	0.69955
YCR087W		unknown	unknown	0.936294
YCR088W	ABP1	protein binding	actin cortical patch assembly, establishment of cell polarity (sensu Saccharomyces)	0.808148
YCR089W	FIG2	unknown	cytogamy, cellular morphogenesis during conjugation with cellular fusion	1.44353
YCR090C		unknown	unknown	1.13516
YCR091W	KIN82	protein kinase	unknown	1.13577
YCR094W	CDC50	transcription regulator activity	G1 phase of mitotic cell cycle, establishment and/or maintenance of cell polarity (sensu Saccharomyces), regulation of transcription	1.55359
YCR095C		unknown	unknown	1.24498
YCR096C	HMRA2	unknown	unknown	1.19779
YCR097W-A		unknown	unknown	2.87594
YCR098C	GIT1	phospholipid transporter	phospholipid transport	0.857592
YCR099C		unknown	unknown	1.6882
YCR100C		unknown	unknown	1.28761
YCR101C		unknown	unknown	1.1403
YCR102C		unknown	unknown	1.429
YCR102W-A		unknown	unknown	1.89142
YCR104W	PAU3	unknown	unknown	1.01565
YCR105W	ADH7	alcohol dehydrogenase (NADP+) activity	alcohol metabolism	0.788907
YCR106W	RDS1	transcription factor activity	response to xenobiotic stimulus	1.30027
YCR107W	AAD3	benzyl alcohol dehydrogenase activity	aldehyde metabolism	1.38182
YDL001W	RMD1	unknown	unknown	1.19796
YDL002C	NHP10	unknown	unknown	0.948693
YDL003W	MCD1	unknown	mitotic chromosome condensation, mitotic sister chromatid cohesion	1.01974
YDL004W	ATP16	hydrogen-transporting ATP synthase activity, rotational mechanism	ATP synthesis coupled proton transport	1.13327
YDL005C	MED2	RNA polymerase II transcription mediator activity	transcription from Pol II promoter	1.04333
YDL006W	PTC1	protein phosphatase type 2C activity	mitochondrion inheritance, protein amino acid dephosphorylation, response to osmotic stress, tRNA splicing	2.17348
YDL007W	RPT2	ATPase activity, proteasome endopeptidase activity	ubiquitin-dependent protein catabolism	1.00094
YDL008W	APC11	protein binding, ubiquitin-protein ligase activity	cyclin catabolism, mitotic chromosome segregation, mitotic metaphase/anaphase transition, mitotic spindle elongation, ubiquitin-dependent protein catabolism	1.15562
YDL009C		unknown	unknown	0.83883
YDL010W		unknown	unknown	1.0038
YDL011C		unknown	unknown	0.757366
YDL012C		unknown	unknown	0.812186
YDL013W	HEX3	DNA binding activity	DNA recombination, response to DNA damage, sporulation (sensu Saccharomyces)	0.885306
YDL014W	NOP1	methyltransferase activity	35S primary transcript processing, processing of 20S pre-rRNA, RNA methylation, ribosomal large subunit assembly and maintenance	1.04085
YDL015C	TSC13	oxidoreductase activity	very-long-chain fatty acid metabolism	1.5478
YDL016C		unknown	unknown	1.14189
YDL018C	ERP3	unknown	secretory pathway	0.967112
YDL019C	OSH2	oxysterol binding activity	steroid biosynthesis	1.15289
YDL020C	RPN4	* proteasome endopeptidase	ubiquitin-dependent protein catabolism	1.09111
YDL021W	GPM2	phosphoglycerate mutase activity	glycolysis, gluconeogenesis	1.42883
YDL022W	GPD1	glycerol-3-phosphate dehydrogenase (NAD+) activity	intracellular accumulation of glycerol	0.88355
YDL023C		unknown	unknown	1.12158
YDL024C	DIA3	acid phosphatase activity	invasive growth, pseudohyphal growth	0.929103
YDL025C		protein kinase activity	unknown	1.04195
YDL026W		unknown	unknown	1.0386
YDL027C		unknown	unknown	1.62719
YDL028C	MPS1	protein threonine/tyrosine kinase activity	mitotic spindle checkpoint, spindle pole body duplication (sensu Saccharomyces)	1.42696
YDL029W	ARP2	actin binding, structural constituent of cytoskeleton	actin filament organization	1.13702
YDL031W	DBP10	ATP dependent RNA helicase activity	35S primary transcript processing, ribosomal large subunit assembly and maintenance	1.19428
YDL032W		unknown	unknown	0.603954
YDL033C		tRNA (5-methylaminomethyl-2-thiouridylate) methyltransferase activity	unknown	0.820118
YDL034W		unknown	unknown	0.795194
YDL035C	GPR1	G-protein coupled receptor activity	G-protein coupled receptor protein signaling pathway, pseudohyphal growth	1.26181
YDL036C		unknown	unknown	1.58204
YDL037C	BSC1	unknown	unknown	1.00443
YDL038C		unknown	unknown	1.34597
YDL039C	PRM7	unknown	conjugation with cellular fusion	0.702625
YDL040C	NAT1	peptide alpha-N-acetyltransferase activity	protein amino acid acetylation	1.10982
YDL041W	KRE26	unknown	unknown	0.79222
YDL042C	SIR2	histone binding activity, histone deacetylase activity	cell aging (sensu Saccharomyces), chromatin assembly/disassembly, chromatin silencing at HML and HMR (sensu Saccharomyces), chromatin silencing at telomere, double-strand break repair via nonhomologous end-joining	0.948832
YDL043C	PRP11	RNA binding	spliceosome assembly	1.00206
YDL044C	MTF2	RNA binding	mRNA processing, protein biosynthesis	1.471
YDL045C	FAD1	FMN adenylyltransferase activity	FAD biosynthesis	1.01924
YDL045W-A	MRP10	structural constituent of ribosome	protein biosynthesis	0.94043
YDL046W	NPC2	unknown	unknown	0.755126
YDL047W	SIT4	protein serine/threonine phosphatase activity	G1/S transition of mitotic cell cycle, actin cytoskeleton organization and biogenesis, cell wall organization and biogenesis, protein amino acid phosphorylation, protein kinase cascade	0.899633
YDL049C	KNH1	unknown	beta-1,6 glucan biosynthesis	0.613406
YDL050C		unknown	unknown	0.938455
YDL051W	LHP1	RNA binding	tRNA processing	0.721862
YDL052C	SLC1	1-acylglycerol-3-phosphate O-acyltransferase activity	sphingolipid biosynthesis	0.730262
YDL053C	PBP4	unknown	unknown	1.58996
YDL054C	MCH1	NOT a monocarboxylic acid transporter activity, transporter activity	transport	1.15564
YDL055C	PSA1	mannose-1-phosphate guanylyltransferase	GDP-mannose biosynthesis, cell wall mannoprotein biosynthesis, * protein amino acid glycosylation	0.661673
YDL056W	MBP1	DNA binding activity, transcription factor activity	DNA replication, regulation of cell cycle	1.03104
YDL057W		unknown	unknown	0.844738
YDL058W	USO1		ER to Golgi transport, protein complex assembly	1.4744
YDL059C	RAD59	DNA strand annealing activity	double-strand break repair via break-induced replication, double-strand break repair via single-strand annealing, telomerase-independent telomere maintenance	0.673404
YDL060W	TSR1	unknown	ribosome biogenesis and assembly	1.13895
YDL061C	RPS29B	structural constituent of ribosome	* protein biosynthesis	0.746828
YDL062W		unknown	unknown	1.16718
YDL063C		unknown	unknown	1.3066
YDL064W	UBC9	ubiquitin-like conjugating enzyme activity	* G2/M transition of mitotic cell cycle, mitotic spindle elongation, protein modification	1.07233
YDL065C	PEX19	unknown	peroxisome organization and biogenesis, protein-peroxisome targeting	0.944847
YDL066W	IDP1	isocitrate dehydrogenase (NADP+) activity	glutamate biosynthesis, isocitrate metabolism	0.781089
YDL067C	COX9	cytochrome c oxidase	aerobic respiration	0.494674
YDL068W		unknown	unknown	1.1977
YDL069C	CBS1	translation factor activity, nucleic acid binding	protein biosynthesis	1.08679
YDL070W	BDF2	unknown	unknown	1.84464
YDL071C		unknown	unknown	0.36677
YDL072C		unknown	unknown	0.684229
YDL073W		unknown	unknown	1.49657
YDL074C	BRE1	unknown	transport	1.2938
YDL075W	RPL31A	structural constituent of ribosome	protein biosynthesis	0.972608
YDL076C	RXT3	unknown	unknown	1.65112
YDL077C	VAM6	Rab guanyl-nucleotide exchange factor activity	homotypic vacuole fusion (non-autophagic), vacuole organization and biogenesis	1.88796
YDL078C	MDH3	malic enzyme activity	NADH regeneration, fatty acid beta-oxidation, glyoxylate cycle, malate metabolism	0.710011
YDL079C	MRK1	glycogen synthase kinase 3 activity	protein amino acid phosphorylation, proteolysis and peptidolysis, response to stress	0.94218
YDL080C	THI3	carboxy-lyase activity, transcriptional activator activity	thiamin biosynthesis	0.956345
YDL081C	RPP1A	structural constituent of ribosome	protein biosynthesis, translational elongation	0.434166
YDL082W	RPL13A	structural constituent of ribosome	protein biosynthesis	0.858808
YDL083C	RPS16B	structural constituent of ribosome	protein biosynthesis	1.11573
YDL084W	SUB2	ATP dependent RNA helicase activity, pre-mRNA splicing factor activity	lariat formation, 5'-splice site cleavage, mRNA-nucleus export	1.09499
YDL085C-A		unknown	unknown	0.540654
YDL085W	NDE2	NADH dehydrogenase activity	NADH oxidation, ethanol fermentation	0.715635
YDL086W		carboxymethylenebutenolidase activity	unknown	0.499464
YDL087C	LUC7	mRNA binding activity	mRNA splice site selection	0.596426
YDL088C	ASM4	structural molecule	NLS-bearing substrate-nucleus import, mRNA-binding (hnRNP) protein-nucleus import, mRNA-nucleus export, nuclear pore organization and biogenesis, protein-nucleus export, * protein-nucleus import, docking, rRNA-nucleus export, ribosomal protein-nucleus import, * snRNA-nucleus export, snRNP protein-nucleus import	1.02906
YDL089W		unknown	unknown	1.57174
YDL090C	RAM1	protein farnesyltransferase activity	protein amino acid farnesylation	0.930893
YDL091C		unknown	unknown	1.25489
YDL092W	SRP14	signal sequence binding	protein-ER targeting	1.71969
YDL093W	PMT5	dolichyl-phosphate-mannose-protein mannosyltransferase activity	O-linked glycosylation	0.950349
YDL094C		unknown	unknown	1.32285
YDL095W	PMT1	dolichyl-phosphate-mannose-protein mannosyltransferase activity	O-linked glycosylation	0.767443
YDL096C		unknown	unknown	0.5812
YDL097C	RPN6	proteasome endopeptidase activity, structural molecule activity	ubiquitin-dependent protein catabolism	0.802461
YDL098C	SNU23	* pre-mRNA splicing factor	mRNA splicing	0.809905
YDL099W		unknown	unknown	0.823079
YDL100C		unknown	unknown	0.842829
YDL101C	DUN1	* protein kinase	* DNA damage checkpoint, cell cycle checkpoint, protein amino acid phosphorylation	1.08759
YDL102W	CDC2	delta DNA polymerase activity	base-excision repair, lagging strand elongation, leading strand elongation, mismatch repair, mutagenesis, nucleotide-excision repair, postreplication repair	1.82615
YDL103C	QRI1	UDP-N-acetylglucosamine pyrophosphorylase activity	UDP-N-acetylglucosamine biosynthesis	0.962736
YDL104C	QRI7	unknown	unknown	1.10199
YDL105W	QRI2	unknown	unknown	1.02511
YDL106C	PHO2	transcription factor activity	cellular response to phosphate starvation, histidine biosynthesis, purine base biosynthesis, transcription	0.926429
YDL107W	MSS2	protein stabilization	mitochondrial translocation, protein complex assembly	0.923345
YDL108W	KIN28	cyclin-dependent protein kinase, general RNA polymerase II transcription factor	negative regulation of transcription from Pol II promoter, mitotic, protein amino acid phosphorylation, transcription initiation from Pol II promoter	0.80808
YDL109C		lipase activity	lipid metabolism	1.07636
YDL110C		unknown	unknown	0.830518
YDL111C	RPR42	3'-5' exoribonuclease activity	35S primary transcript processing	0.979763
YDL112W	TRM3	tRNA (guanosine) methyltransferase activity	tRNA methylation	1.52337
YDL113C	CVT20	lipid binding	autophagy, protein-vacuolar targeting	1.47719
YDL114W		unknown	unknown	1.09195
YDL115C	IWR1	unknown	unknown	1.32846
YDL116W	NUP84	structural molecule activity	NLS-bearing substrate-nucleus import, mRNA-binding (hnRNP) protein-nucleus import, mRNA-nucleus export, nuclear membrane organization and biogenesis, nuclear pore organization and biogenesis, protein-nucleus export, rRNA-nucleus export, ribosomal protein-nucleus import, snRNA-nucleus export, snRNP protein-nucleus import, tRNA-nucleus export	1.14095
YDL117W	CYK3	molecular_function unknown	cytokinesis	1.26066
YDL118W		unknown	unknown	0.683459
YDL119C		transporter activity	transport	0.856317
YDL120W	YFH1	enzyme regulator activity	iron incorporation into metallo-sulfur cluster, iron ion homeostasis, oxygen and reactive oxygen species metabolism	1.28484
YDL121C		unknown	unknown	0.918496
YDL122W	UBP1	ubiquitin-specific protease activity	protein deubiquitination	1.20951
YDL123W	SNA4	unknown	unknown	0.771166
YDL124W		unknown	unknown	0.694066
YDL125C	HNT1	hydrolase, nucleotide binding	* nucleotide metabolism	0.549548
YDL126C	CDC48	ATPase activity	ER-associated protein catabolism, cell cycle, non-selective vesicle fusion, protein transport, ubiquitin-dependent protein catabolism	0.76832
YDL127W	PCL2	cyclin-dependent protein kinase, intrinsic regulator activity	cell cycle	1.26018
YDL128W	VCX1	calcium ion transporter activity, calcium:hydrogen antiporter activity	calcium ion homeostasis, calcium ion transport	0.780382
YDL129W		unknown	unknown	1.01651
YDL130W	RPP1B	structural constituent of ribosome	protein biosynthesis, * translational elongation	0.980898
YDL130W-A	STF1	unknown	ATP synthesis coupled proton transport	0.72074
YDL131W	LYS21	homocitrate synthase activity	lysine biosynthesis, aminoadipic pathway	0.860579
YDL132W	CDC53	structural molecule activity, ubiquitin-protein ligase activity	G1/S transition of mitotic cell cycle, G2/M transition of mitotic cell cycle, ubiquitin-dependent protein catabolism	1.21411
YDL133W		unknown	unknown	1.05655
YDL134C	PPH21	protein phosphatase type 2A activity	G1/S transition of mitotic cell cycle, actin filament organization, bud growth, mitotic spindle checkpoint, protein biosynthesis	0.902634
YDL135C	RDI1	Rho GDP-dissociation inhibitor, signal transducer	actin filament organization, small GTPase mediated signal transduction	0.95003
YDL136W	RPL35B	structural constituent of ribosome	protein biosynthesis	0.822703
YDL137W	ARF2	ARF small monomeric GTPase activity	ER to Golgi transport, intra-Golgi transport	1.36541
YDL139C	SCM3	unknown	unknown	0.838248
YDL140C	RPO21	DNA-directed RNA polymerase activity	transcription from Pol II promoter	1.42519
YDL141W	BPL1	biotin-[acetyl-CoA-carboxylase] ligase, biotin-[methylcrotonoyl-CoA-carboxylase] ligase, biotin-[methylmalonyl-CoA-carboxyltransferase] ligase, biotin-[propionyl-CoA-carboxylase (ATP-hydrolyzing)] ligase	protein modification	0.968171
YDL142C	CRD1	cardiolipin synthase activity	lipid biosynthesis, mitochondrial membrane organization and biogenesis	1.09914
YDL143W	CCT4	chaperone activity	cytoskeleton organization and biogenesis, protein folding	0.891906
YDL144C		unknown	unknown	0.641443
YDL145C	COP1		ER to Golgi transport, retrograde (Golgi to ER) transport	1.15667
YDL146W		unknown	unknown	1.30803
YDL147W	RPN5	endopeptidase activity	ubiquitin-dependent protein catabolism	1.37703
YDL148C	NOP14	snoRNA binding activity	processing of 20S pre-rRNA	1.16869
YDL149W	APG9		autophagy, autophagic vacuole formation, protein-vacuolar targeting	1.89562
YDL150W	RPC53	DNA-directed RNA polymerase activity	transcription from Pol III promoter	0.809665
YDL152W		unknown	unknown	1.03192
YDL153C	SAS10	snoRNA binding	establishment and/or maintenance of chromatin architecture, processing of 20S pre-rRNA	1.30727
YDL154W	MSH5	unknown	meiotic recombination	1.19409
YDL155W	CLB3	cyclin-dependent protein kinase, regulator activity	G1/S transition of mitotic cell cycle, G2/M transition of mitotic cell cycle, regulation of CDK activity,	0.925811
YDL156W		unknown	unknown	0.768041
YDL157C		unknown	unknown	1.00086
YDL158C		unknown	unknown	1.21374
YDL159W	STE7	MAP kinase kinase	protein amino acid phosphorylation, * pseudohyphal growth, signal transduction during conjugation with cellular fusion	0.928916
YDL161W	ENT1	cytoskeletal adaptor activity	actin cortical patch assembly, actin filament organization, endocytosis	1.77092
YDL162C		unknown	unknown	0.642447
YDL163W		unknown	unknown	0.746611
YDL164C	CDC9	DNA ligase (ATP)	DNA ligation, * DNA recombination, base-excision repair, lagging strand elongation, nucleotide-excision repair	0.838972
YDL165W	CDC36	3'-5' exoribonuclease activity	negative regulation of transcription from Pol II promoter, poly(A) tail shortening, regulation of cell cycle, regulation of transcription from Pol II promoter, response to pheromone during conjugation with cellular fusion	1.03011
YDL166C	FAP7	unknown	response to oxidative stress	0.576628
YDL167C	NRP1	unknown	unknown	0.899387
YDL168W	SFA1	formaldehyde dehydrogenase (glutathione) activity	formaldehyde assimilation	0.757377
YDL169C	UGX2	unknown	unknown	0.958063
YDL170W	UGA3	specific RNA polymerase II transcription factor	nitrogen utilization, regulation of transcription from Pol II promoter	0.967535
YDL171C	GLT1	glutamate synthase (NADH) activity	glutamate biosynthesis	0.95934
YDL172C		unknown	unknown	0.828089
YDL173W		unknown	unknown	0.38512
YDL174C	DLD1	D-lactate dehydrogenase (cytochrome) activity	aerobic respiration, carbohydrate metabolism	0.654865
YDL175C	AIR2	unknown	mRNA-nucleus export	0.796959
YDL176W		unknown	unknown	1.09124
YDL177C		unknown	unknown	0.915256
YDL178W	DLD2	D-lactate dehydrogenase (cytochrome)	unknown	0.690715
YDL179W	PCL9	cyclin-dependent protein kinase, regulator activity	cell cycle	1.16899
YDL180W		unknown	unknown	1.08121
YDL181W	INH1	unknown	ATP synthesis coupled proton transport	0.446996
YDL182W	LYS20	homocitrate synthase activity	lysine biosynthesis, aminoadipic pathway	0.708816
YDL183C		unknown	unknown	1.2649
YDL185W	TFP1	endodeoxyribonuclease activity, hydrogen-transporting ATPase activity, rotational mechanism	intron homing, protein metabolism, vacuolar acidification	1.13025
YDL186W		unknown	unknown	1.36129
YDL187C		unknown	unknown	0.957531
YDL188C	PPH22	protein phosphatase type 2A activity	G1/S transition of mitotic cell cycle, actin filament organization, bud growth, mitotic spindle checkpoint, protein biosynthesis	0.876073
YDL190C	UFD2	ubiquitin conjugating enzyme activity	response to stress, ubiquitin-dependent protein catabolism	1.13477
YDL191W	RPL35A	structural constituent of ribosome	protein biosynthesis	1.31913
YDL192W	ARF1	ARF small monomeric GTPase activity	ER to Golgi transport, intra-Golgi transport	1.04988
YDL193W		unknown	unknown	0.960625
YDL194W	SNF3	glucose binding activity, NOT a glucose transporter activity, receptor activity	response to glucose stimulus, signal transduction	1.04778
YDL195W	SEC31	structural molecule activity	ER to Golgi transport	0.900294
YDL196W		unknown	unknown	0.800632
YDL197C	ASF2	unknown	chromatin silencing at HML and HMR (sensu Saccharomyces)	0.827146
YDL198C	YHM1	transporter activity	transport, mitochondrial genome maintenance	0.644276
YDL199C		unknown	unknown	0.91739
YDL200C	MGT1	methylated-DNA-[protein]-cysteine S-methyltransferase activity	DNA dealkylation	0.867082
YDL201W		protein binding, tRNA (guanine-N7-)-methyltransferase activity	tRNA methylation	1.46621
YDL202W	MRPL11	structural constituent of ribosome	protein biosynthesis	0.837764
YDL203C		unknown	unknown	1.22636
YDL204W	RTN2	unknown	unknown	0.635781
YDL205C	HEM3	hydroxymethylbilane synthase activity	heme biosynthesis	0.843301
YDL206W		unknown	unknown	1.27237
YDL207W	GLE1	unknown	poly(A)+ mRNA-nucleus export	0.840545
YDL208W	NHP2	RNA binding	35S primary transcript processing, rRNA modification	0.845697
YDL209C	CWC2	unknown	mRNA splicing	0.785447
YDL210W	UGA4	gamma-aminobutyric acid transporter activity	transport	0.814373
YDL211C		unknown	unknown	0.980298
YDL212W	SHR3	chaperone activity	ER to Golgi transport, amino acid transport	0.785304
YDL213C	NOP6	unknown	response to dessication	0.744961
YDL215C	GDH2	glutamate dehydrogenase activity	nitrogen metabolism	1.45876
YDL216C	RRI1	metalloendopeptidase activity	adaptation to pheromone during conjugation with cellular fusion, protein deneddylation	1.62998
YDL217C	TIM22	* protein transporter	mitochondrial translocation	0.752773
YDL218W		unknown	unknown	0.893691
YDL219W	DTD1	hydrolase activity, acting on ester bonds	D-amino acid catabolism	1.78183
YDL220C	CDC13	single-stranded DNA binding activity	telomere capping, telomere maintenance	0.796758
YDL221W		unknown	unknown	0.913581
YDL222C		cell wall organization and biogenesis	unknown	0.628186
YDL223C	HBT1	cellular morphogenesis during conjugation with cellular fusion	shmoo tip	0.920886
YDL224C	WHI4	RNA binding	regulation of cell size	1.14122
YDL225W	SHS1	structural constituent of cytoskeleton	cytokinesis, cellular morphogenesis, establishment of cell polarity (sensu Saccharomyces)	1.14375
YDL226C	GCS1	ARF GTPase activator activity, antifungal peptide activity	ER to Golgi transport, cell cycle dependent actin filament reorganization, retrograde (Golgi to ER) transport, ER-Golgi intermediate compartment	0.795328
YDL229W	SSB1	ATPase activity, chaperone activity	protein biosynthesis	0.765743
YDL230W	PTP1	protein tyrosine phosphatase activity	protein amino acid dephosphorylation	0.727029
YDL231C	BRE4	unknown	endocytosis	0.951172
YDL232W	OST4	dolichyl-diphospho-oligosaccharide-protein glycosyltransferase	N-linked glycosylation	0.760165
YDL233W		unknown	unknown	1.43832
YDL234C	GYP7	RAB GTPase activator	vesicle-mediated transport	1.08111
YDL235C	YPD1	transferase activity, transferring phosphorus-containing groups	osmosensory signaling pathway via two-component system, response to osmotic stress	1.64194
YDL236W	PHO13	4-nitrophenylphosphatase activity, alkaline phosphatase activity	histone dephosphorylation, protein amino acid dephosphorylation	0.839909
YDL237W		unknown	unknown	0.868432
YDL238C		unknown	unknown	0.647988
YDL239C	ADY3	protein binding activity	protein complex assembly, spore wall assembly (sensu Saccharomyces), sporulation	1.18248
YDL240W	LRG1	Rho GTPase activator activity	cell wall biosynthesis (sensu Fungi), small GTPase mediated signal transduction	1.24736
YDL241W		unknown	unknown	0.888115
YDL242W		unknown	unknown	0.587018
YDL243C	AAD4	benzyl alcohol dehydrogenase	aldehyde metabolism	0.790346
YDL244W	THI13	unknown	* thiamin biosynthesis	0.614099
YDL245C	HXT15	fructose transporter activity, glucose transporter activity, mannose transporter activity	hexose transport	0.8243
YDL246C	SOR2	oxidoreductase, acting on the CH-OH group of donors, NAD or NADP as acceptor	unknown	0.772849
YDL247W	MPH2	carbohydrate transporter activity, maltose porter activity	carbohydrate transport	0.872796
YDR001C	NTH1	alpha,alpha-trehalase	response to stress, trehalose catabolism	1.03943
YDR002W	YRB1	RAN protein binding	G1/S transition of mitotic cell cycle, RNA-nucleus export, protein-nucleus import, ubiquitin-dependent protein catabolism	0.754384
YDR003W		unknown	unknown	0.81731
YDR004W	RAD57	protein binding	DNA recombinase assembly, NOT involved in double-strand break repair via break-induced replication, NOT involved in double-strand break repair via single-strand annealing, double-strand break repair via synthesis-dependent strand annealing, meiotic DNA recombinase assembly, telomerase-independent telomere maintenance	1.64501
YDR005C	MAF1	unknown	negative regulation of transcription from Pol III promoter	1.19329
YDR006C	SOK1	unknown	cAMP-mediated signaling	1.17248
YDR007W	TRP1	phosphoribosylanthranilate isomerase	* amino acid metabolism, * tryptophan biosynthesis	0.52993
YDR008C		unknown	unknown	1.04882
YDR009W	GAL3	unknown	galactose metabolism, * regulation of transcription, DNA-dependent	0.875085
YDR010C		unknown	unknown	0.445529
YDR012W	RPL4B	structural constituent of ribosome	protein biosynthesis	0.700403
YDR013W		unknown	unknown	1.11969
YDR014W	RAD61	unknown	response to radiation	1.51819
YDR015C		unknown	unknown	0.806327
YDR016C	DAD1	* structural constituent of cytoskeleton	mitotic spindle assembly (sensu Saccharomyces)	0.859067
YDR017C	KCS1	inositol/phosphatidylinositol kinase activity	response to stress, vacuole organization and biogenesis	1.44604
YDR018C		unknown	unknown	0.988715
YDR019C	GCV1	glycine dehydrogenase (decarboxylating) activity	glycine metabolism, one-carbon compound metabolism	0.764174
YDR020C		unknown	unknown	0.871105
YDR021W	FAL1	ATP dependent RNA helicase activity	35S primary transcript processing, mRNA splicing	1.14686
YDR022C	CIS1	unknown	regulation of CDK activity	1.07397
YDR023W	SES1	serine-tRNA ligase activity	amino acid activation	1.96882
YDR024W	FYV1	unknown	unknown	1.83939
YDR025W	RPS11A	structural constituent of ribosome	protein biosynthesis, regulation of translational fidelity, ribosomal small subunit assembly and maintenance	1.10384
YDR026C		unknown	unknown	1.01986
YDR027C	LUV1	unknown	Golgi to vacuole transport	1.3365
YDR028C	REG1	protein phosphatase type 1 activity, protein phosphatase type 1, intrinsic regulator activity	cell growth and/or maintenance, glycogen metabolism, negative regulation of transcription from Pol II promoter, regulation of carbohydrate metabolism	1.52463
YDR029W		unknown	unknown	1.80115
YDR031W		unknown	unknown	1.44447
YDR032C	PST2	unknown	unknown	0.745281
YDR033W	MRH1	unknown	unknown	0.951936
YDR034C	LYS14	transcriptional activator activity	lysine biosynthesis, aminoadipic pathway	1.39609
YDR034W-B		unknown	unknown	1.30552
YDR035W	ARO3	2-dehydro-3-deoxyphosphoheptonate aldolase activity	aromatic amino acid biosynthesis	0.909108
YDR036C	MRP5	unknown	endocytosis	0.939667
YDR037W	KRS1	lysine-tRNA ligase activity	lysyl-tRNA aminoacylation	0.976318
YDR038C	ENA5	ATPase activity, coupled to transmembrane movement of ions, phosphorylative mechanism	sodium ion transport	1.49811
YDR039C	ENA2	ATPase activity, coupled to transmembrane movement of ions, phosphorylative mechanism	sodium ion transport	1.33938
YDR040C	ENA1	ATPase activity, coupled to transmembrane movement of ions, phosphorylative mechanism	sodium ion transport	2.58675
YDR041W	RSM10	structural constituent of ribosome activity	protein biosynthesis	1.03546
YDR042C		unknown	unknown	0.9437
YDR043C	NRG1	DNA binding activity, transcriptional repressor activity	glucose metabolism, invasive growth, regulation of transcription from Pol II promoter, response to pH	1.20315
YDR044W	HEM13	coproporphyrinogen oxidase	heme biosynthesis	0.797947
YDR045C	RPC11	DNA-directed RNA polymerase activity	transcription from Pol III promoter	1.05173
YDR046C	BAP3	amino acid transporter activity	amino acid transport	1.04814
YDR047W	HEM12	uroporphyrinogen decarboxylase	heme biosynthesis	0.843228
YDR048C		unknown	unknown	0.914857
YDR049W		unknown	unknown	1.19206
YDR050C	TPI1	triose-phosphate isomerase activity	glycolysis, gluconeogenesis	0.769945
YDR051C		unknown	unknown	1.07134
YDR053W		unknown	unknown	1.06272
YDR054C	CDC34	ubiquitin conjugating enzyme activity, ubiquitin-protein ligase activity	G1/S transition of mitotic cell cycle, G2/M transition of mitotic cell cycle, ubiquitin-dependent protein catabolism	0.978239
YDR055W	PST1	unknown	unknown	1.01381
YDR056C		unknown	unknown	0.959115
YDR057W	YOS9	protein transporter activity	ER to Golgi transport	1.1666
YDR058C	TGL2	triacylglycerol lipase activity	lipid metabolism	1.31238
YDR059C	UBC5	ubiquitin conjugating enzyme activity	endocytosis, protein monoubiquitination, protein polyubiquitination, response to stress, response to unfolded protein, sporulation (sensu Saccharomyces)	1.24281
YDR060W	MAK21	unknown	ribosomal large subunit assembly and maintenance	1.89121
YDR061W		unknown	unknown	0.782188
YDR062W	LCB2	serine C-palmitoyltransferase activity	sphingolipid biosynthesis	1.07443
YDR063W		unknown	unknown	0.937103
YDR064W	RPS13	structural constituent of ribosome	protein biosynthesis	0.940314
YDR065W		unknown	unknown	0.863305
YDR066C		unknown	unknown	0.7078
YDR067C		unknown	unknown	0.745485
YDR068W	DOS2	unknown	unknown	1.2136
YDR069C	DOA4	proteasome endopeptidase activity, ubiquitin-specific protease activity	protein degradation, regulation of DNA replication	1.3716
YDR070C		unknown	unknown	0.894111
YDR071C	PAA1	unknown	unknown	1.76028
YDR072C	IPT1	transferase, transferring phosphorus-containing groups	mannosyl diphosphorylinositol ceramide metabolism	0.660515
YDR073W	SNF11	general RNA polymerase II transcription factor activity	chromatin modeling	0.940195
YDR074W	TPS2	trehalose phosphatase activity	carbohydrate metabolism, response to stress	1.00669
YDR075W	PPH3	protein phosphatase type 2A activity	nitrogen metabolism, protein amino acid dephosphorylation	1.35515
YDR076W	RAD55	protein binding activity	DNA recombinase assembly, NOT involved in double-strand break repair via break-induced replication, NOT involved in double-strand break repair via single-strand annealing, double-strand break repair via synthesis-dependent strand annealing, meiotic DNA recombinase assembly	1.01756
YDR077W	SED1	* structural constituent of cell wall	cell wall organization and biogenesis	0.511602
YDR078C	SHU2	unknown	unknown	1.0023
YDR079C-A		unknown	unknown	0.793921
YDR079W	PET100	chaperone activity	aerobic respiration, cytochrome c oxidase biogenesis	1.15109
YDR080W	VPS41	Rab guanyl-nucleotide exchange factor activity	high affinity iron ion transport, homotypic vacuole fusion (non-autophagic), protein transport, vacuole organization and biogenesis	2.44715
YDR081C	PDC2	transcription regulator activity	ethanol fermentation, thiamin biosynthesis, transcription from Pol II promoter	1.18694
YDR082W	STN1	protein binding	* telomere capping	0.866443
YDR083W	RRP8	methyltransferase activity	rRNA processing	1.05421
YDR084C		unknown	unknown	0.849661
YDR085C	AFR1	receptor signaling protein activity	regulation of G-protein coupled receptor protein signaling pathway, signal transduction during conjugation with cellular fusion	1.11777
YDR086C	SSS1	protein transporter	co-translational membrane targeting	1.0174
YDR087C	RRP1	unknown	rRNA processing	1.4529
YDR088C	SLU7	protein binding activity	mRNA splicing	1.14821
YDR089W		unknown	unknown	1.25109
YDR090C		unknown	unknown	1.30698
YDR091C	RLI1	ATP-binding cassette (ABC) transporter activity	unknown	1.32032
YDR092W	UBC13	ubiquitin conjugating enzyme activity	post-replication repair, protein monoubiquitination, protein polyubiquitination	0.865518
YDR093W	DNF2	phospholipid-translocating ATPase activity	intracellular protein transport	1.02741
YDR094W		unknown	unknown	0.999683
YDR095C		unknown	unknown	0.786407
YDR096W	GIS1	transcription factor activity	intracellular signaling cascade	1.54535
YDR097C	MSH6	ATP binding activity, ATPase activity, DNA binding activity	mismatch repair	1.216
YDR098C	GRX3	thiol-disulfide exchange intermediate activity	response to oxidative stress	1.13244
YDR099W	BMH2	DNA binding	RAS protein signal transduction, activation of MAPK (pseudohyphal growth), glycogen metabolism, pseudohyphal growth, sporulation (sensu Saccharomyces)	1.31904
YDR100W	TVP15	unknown	unknown	0.946332
YDR101C		unknown	unknown	1.05227
YDR102C		unknown	unknown	0.862256
YDR103W	STE5	MAP-kinase scaffold protein activity	signal transduction during conjugation with cellular fusion	1.42644
YDR104C	SPO71	unknown	spore wall assembly (sensu Saccharomyces)	1.25216
YDR105C	TMS1	unknown	unknown	1.13737
YDR106W	ARP10	unknown	unknown	1.52268
YDR107C		unknown	unknown	1.15554
YDR108W	GSG1	unknown	meiosis, ER to Golgi transport	1.03336
YDR109C		kinase	unknown	0.797283
YDR110W	FOB1	ribosomal DNA (rDNA) binding activity	DNA recombination, extrachromosomal circular DNA accumulation	1.02261
YDR111C		transaminase	unknown	0.608628
YDR112W		unknown	unknown	0.578453
YDR113C	PDS1	protein binding activity	mitotic sister chromatid separation, protein-nucleus import	0.926518
YDR114C		unknown	unknown	0.499423
YDR115W		structural constituent of ribosome activity	aerobic respiration	0.590741
YDR116C	MRPL1	structural constituent of ribosome	aerobic respiration, meiosis, protein biosynthesis	1.04074
YDR117C		unknown	unknown	1.31619
YDR118W	APC4	protein binding, ubiquitin-protein ligase activity	cyclin catabolism, mitotic chromosome segregation, mitotic metaphase/anaphase transition, mitotic spindle elongation, ubiquitin-dependent protein catabolism	1.59805
YDR119W		unknown	unknown	1.06286
YDR120C	TRM1	tRNA (guanine-N2-)-methyltransferase activity	tRNA methylation	0.885648
YDR121W	DPB4	epsilon DNA polymerase activity	* lagging strand elongation, leading strand elongation	0.773003
YDR122W	KIN1	protein kinase activity	unknown	1.21434
YDR123C	INO2	specific RNA polymerase II transcription factor activity	phospholipid biosynthesis, positive regulation of transcription from Pol II promoter	1.04547
YDR124W		unknown	unknown	0.994083
YDR125C	ECM18	unknown	cell wall organization and biogenesis	1.43911
YDR126W	SWF1	unknown	unknown	0.74589
YDR127W	ARO1	3-dehydroquinate dehydratase activity, 3-dehydroquinate synthase activity, 3-phosphoshikimate 1-carboxyvinyltransferase activity, shikimate 5-dehydrogenase activity, shikimate kinase activity	aromatic amino acid family biosynthesis	1.57294
YDR128W		unknown	unknown	1.24602
YDR129C	SAC6	actin cross-linking activity	endocytosis, polar budding, response to osmotic stress	1.32265
YDR130C	FIN1	protein binding	unknown	1.07315
YDR131C		protein binding activity	ubiquitin-dependent protein catabolism	1.12155
YDR132C		unknown	unknown	1.0243
YDR133C		unknown	unknown	0.715042
YDR134C		unknown	unknown	0.932912
YDR135C	YCF1	arsenite transporter activity, bilirubin transporter activity, cadmium ion transporter activity	arsenite transport, bilirubin transport, cadmium ion transport, response to mercury ion	1.32812
YDR136C	VPS61	unknown	protein-vacuolar targeting	1.02531
YDR137W	RGP1	guanyl-nucleotide exchange factor activity	intracellular protein transport	1.74457
YDR139C	RUB1	* protein tagging	RUB1-dependent protein catabolism	1.17635
YDR140W	FYV9	unknown	unknown	0.856658
YDR141C	DOP1	unknown	cellular morphogenesis	2.23392
YDR142C	PEX7	peroxisome targeting signal receptor activity, peroxisome targeting signal-2 receptor activity	peroxisome organization and biogenesis, protein-peroxisome targeting	0.963814
YDR143C	SAN1	unknown	establishment and/or maintenance of chromatin architecture	0.931446
YDR144C	MKC7	aspartic-type signal peptidase activity	proteolysis and peptidolysis	0.948247
YDR145W	TAF12	unknown	transcription	1.07262
YDR146C	SWI5	transcriptional activator activity	G1-specific transcription in mitotic cell cycle	1.18843
YDR148C	KGD2	unknown	2-oxoglutarate metabolism, tricarboxylic acid cycle	1.30654
YDR149C		unknown	unknown	0.986037
YDR150W	NUM1	tubulin binding activity	microtubule cytoskeleton organization and biogenesis, nuclear migration (sensu Saccharomyces)	1.1195
YDR151C	CTH1	unknown	unknown	1.12597
YDR152W	GIR2	unknown	unknown	1.09583
YDR153C	ENT5	clathrin binding activity	Golgi to endosome transport	1.04347
YDR154C		unknown	unknown	0.682323
YDR155C	CPR1	peptidyl-prolyl cis-trans isomerase activity	protein metabolism	1.21303
YDR156W	RPA14	DNA-directed RNA polymerase activity	transcription from Pol I promoter	1.34852
YDR157W		unknown	unknown	0.779039
YDR158W	HOM2	aspartate-semialdehyde dehydrogenase	* methionine metabolism, * threonine metabolism	0.676767
YDR159W	SAC3	unknown	actin filament-based process, mitosis, protein-nucleus export	1.41517
YDR160W	SSY1	amino acid binding activity	chemosensory perception	1.07616
YDR161W	TCI1	unknown	unknown	1.03436
YDR162C	NBP2	unknown	unknown	0.888403
YDR163W		unknown	unknown	0.965731
YDR164C	SEC1	SNARE binding activity	exocytosis, non-selective vesicle docking, non-selective vesicle fusion	1.05827
YDR166C	SEC5	unknown	Golgi to plasma membrane transport, cytokinesis, establishment of cell polarity (sensu Saccharomyces), nonselective vesicle docking, nonselective vesicle fusion, polar budding	1.37643
YDR167W	TAF10	general RNA polymerase II transcription factor	G1-specific transcription in mitotic cell cycle, chromatin modification, establishment and/or maintenance of chromatin architecture, * histone acetylation, * protein amino acid acetylation, transcription initiation from Pol II promoter	0.721741
YDR168W	CDC37	chaperone activity	regulation of cell cycle, signal transduction, spindle pole body duplication (sensu Saccharomyces)	1.10169
YDR169C	STB3	unknown	unknown	0.839141
YDR170C	SEC7	ARF guanyl-nucleotide exchange factor activity	ER to Golgi transport, intra-Golgi transport	1.41097
YDR171W	HSP42	chaperone activity, heat shock protein activity	cytoskeleton organization and biogenesis, response to stress	0.707651
YDR172W	SUP35	translation release factor	* translational termination	0.759792
YDR173C	ARG82	* inositol/phosphatidylinositol kinase	arginine metabolism, * phosphorylation	0.815638
YDR174W	HMO1	RNA polymerase I transcription factor activity, single-stranded DNA binding activity	plasmid maintenance	0.564781
YDR175C	RSM24	structural constituent of ribosome	protein biosynthesis, aerobic respiration	1.004
YDR176W	NGG1	transcription cofactor	* chromatin modification, histone acetylation	1.07035
YDR177W	UBC1	ubiquitin conjugating enzyme	* endocytosis, * germination (sensu Saccharomyces), protein monoubiquitination, protein polyubiquitination	0.855934
YDR178W	SDH4	succinate dehydrogenase (ubiquinone) activity	mitochondrial electron transport, succinate to ubiquinone, tricarboxylic acid cycle	1.02936
YDR179C	CSN9	unknown	adaptation to pheromone during conjugation with cellular fusion, protein deneddylation	2.04542
YDR180W	SCC2	protein kinase activity	mitotic sister chromatid cohesion	2.63888
YDR181C	SAS4	H3/H4 histone acetyltransferase activity, acetyltransferase activity	chromatin silencing at telomere	1.40981
YDR182W	CDC1	unknown	DNA recombination, bud growth, conjugation with cellular fusion, manganese homeostasis, metal ion homeostasis, spindle pole body duplication (sensu Saccharomyces)	0.99543
YDR183W	PLP1	GTPase inhibitor activity	positive regulation of transcription from Pol II promoter by pheromones	1.11421
YDR184C	ATC1	unknown	polar budding, response to stress	1.52129
YDR185C		unknown	unknown	1.00295
YDR187C		unknown	unknown	0.940692
YDR188W	CCT6	chaperone activity	protein folding, cytoskeleton organization and biogenesis	0.78113
YDR189W	SLY1	SNARE binding	ER to Golgi transport	1.54071
YDR190C	RVB1	ATPase activity	regulation of transcription from Pol II promoter	1.36241
YDR191W	HST4	DNA binding activity	chromatin silencing at telomere, short-chain fatty acid metabolism	0.933279
YDR192C	NUP42	structural molecule activity	NLS-bearing substrate-nucleus import, mRNA-binding (hnRNP) protein-nucleus import, mRNA-nucleus export, nuclear pore organization and biogenesis, protein-nucleus export, rRNA-nucleus export, ribosomal protein-nucleus import, snRNA-nucleus export, snRNP protein-nucleus import, tRNA-nucleus export	0.782707
YDR193W		unknown	unknown	0.570452
YDR194C	MSS116	RNA helicase activity	RNA splicing	1.70511
YDR196C		unknown	unknown	0.925341
YDR197W	CBS2	unknown	protein biosynthesis	1.18144
YDR198C		unknown	unknown	1.92136
YDR199W		unknown	unknown	1.12042
YDR200C	VPS64	cell cycle arrest in response to pheromone, protein-vacuolar targeting	unknown	1.14578
YDR201W	SPC19	structural constituent of cytoskeleton mitotic spindle assembly (sensu Saccharomyces)	microtubule nucleation,	2.26831
YDR202C	RAV2	unknown	vacuolar acidification	0.939172
YDR203W		unknown	unknown	0.916792
YDR204W	COQ4	unknown	ubiquinone metabolism	0.734698
YDR206W	EBS1	unknown	telomerase-dependent telomere maintenance	1.29688
YDR207C	UME6	DNA binding activity, transcription regulator activity	entry into meiosis, negative regulation of transcription, mitotic	0.933352
YDR208W	MSS4	1-phosphatidylinositol-4-phosphate 5-kinase activity	actin cable assembly, actin cytoskeleton organization and biogenesis	1.10524
YDR209C		unknown	unknown	1.07029
YDR210W		unknown	unknown	0.906753
YDR211W	GCD6	* translation initiation factor	translational initiation	1.32016
YDR212W	TCP1	chaperone activity	protein folding, cytoskeleton organization and biogenesis	0.960858
YDR214W		chaperone activator activity	protein folding, response to stress	0.669739
YDR215C		unknown	unknown	1.17825
YDR216W	ADR1	transcription factor activity	peroxisome organization and biogenesis, regulation of carbohydrate metabolism, transcription	1.48122
YDR217C	RAD9	protein binding activity	DNA repair; DNA damage checkpoint, nucleotide-excision repair, regulation of cell cycle	1.26055
YDR218C	SPR28	structural constituent of cytoskeleton	cell wall organization and biogenesis, cellular morphogenesis	1.25116
YDR219C		protein binding	ubiquitin-dependent protein catabolism	3.83862
YDR220C		unknown	unknown	1.7655
YDR221W		unknown	unknown	0.969811
YDR222W		unknown	unknown	1.07711
YDR223W		unknown	unknown	0.97395
YDR224C	HTB1	DNA binding activity	chromatin assembly/disassembly	0.996946
YDR225W	HTA1	DNA binding activity	chromatin assembly/disassembly	0.773209
YDR226W	ADK1	adenylate kinase	cell proliferation	0.667621
YDR227W	SIR4	histone binding activity, structural constituent of chromatin	cell aging (sensu Saccharomyces), chromatin silencing, double-strand break repair via nonhomologous end-joining	1.21573
YDR228C	PCF11	cleavage/polyadenylation specificity factor activity, protein binding	mRNA cleavage, mRNA polyadenylation, transcription termination from Pol II promoter	1.2956
YDR229W	IVY1	phospholipid binding	secretory pathway	1.08649
YDR230W		unknown	unknown	0.937335
YDR231C	COX20	chaperone	aerobic respiration, * cytochrome c oxidase biogenesis, protein processing	0.493984
YDR232W	HEM1	5-aminolevulinate synthase activity	heme biosynthesis	0.756886
YDR233C	RTN1	unknown	unknown	0.820878
YDR234W	LYS4	lysine biosynthesis,	lysine biosynthesis, aminoadipic pathway	0.634274
YDR235W	PRP42	RNA binding	mRNA splicing	1.30534
YDR236C	FMN1	NOT a FMN adenylyltransferase activity, riboflavin kinase activity	FMN biosynthesis	0.9911
YDR237W	MRPL7	structural constituent of ribosome	protein biosynthesis	0.890815
YDR238C	SEC26	unknown	ER to Golgi transport	1.02288
YDR239C		unknown	unknown	0.310648
YDR240C	SNU56	mRNA binding	mRNA splicing	1.01756
YDR242W	AMD2	amidase activity	unknown	1.17755
YDR243C	PRP28	ATP dependent RNA helicase activity, pre-mRNA splicing factor activity	lariat formation, 5'-splice site cleavage	1.5303
YDR244W	PEX5	peroxisome targeting sequence binding, peroxisome targeting signal receptor activity, peroxisome targeting signal-1 receptor activity	peroxisome targeting signal receptor	0.988316
YDR245W	MNN10	alpha-1,6-mannosyltransferase activity	N-glycan processing, actin filament organization, cell wall mannoprotein biosynthesis, mannan metabolism	1.47281
YDR246W	TRS23	unknown	ER to Golgi transport	0.932399
YDR247W		protein kinase activity, protein serine/threonine kinase activity	G1/S transition of mitotic cell cycle, protein amino acid phosphorylation	1.36945
YDR248C		unknown	unknown	1.07833
YDR249C		unknown	unknown	0.957937
YDR250C		unknown	unknown	0.578287
YDR251W	PAM1	unknown	pseudohyphal growth	1.15423
YDR252W	BTT1	chaperone activity	nascent polypeptide association	1.05887
YDR253C	MET32	DNA binding, specific RNA polymerase II transcription factor activity	sulfur amino acid metabolism	1.36507
YDR254W	CHL4	DNA binding	chromosome segregation	1.65668
YDR255C	RMD5	unknown	unknown	1.26223
YDR256C	CTA1	catalase	oxygen and reactive oxygen species metabolism	0.780582
YDR257C	RMS1	unknown	unknown	1.1322
YDR258C	HSP78	ATP-dependent peptidase activity, chaperone activity, heat shock protein activity	protein folding, mitochondrial genome maintenance, response to stress, mitochondrial translocation	1.00981
YDR259C	YAP6	RNA polymerase II transcription factor activity	positive regulation of transcription from Pol II promoter	1.16071
YDR260C	SWM1	unknown	regulation of mitotic metaphase/anaphase transition, spore wall assembly (sensu Saccharomyces)	0.873217
YDR261C	EXG2	glucan 1,3-beta-glucosidase activity	unknown	0.962856
YDR262W		unknown	unknown	1.39994
YDR263C	DIN7	nuclease activity	DNA repair	1.12296
YDR264C	AKR1	palmitoyltransferase activity	endocytosis, protein amino acid palmitoylation, signal transduction during conjugation with cellular fusion	0.948509
YDR265W	PEX10	unknown	peroxisome organization and biogenesis	0.791909
YDR266C		unknown	unknown	1.41423
YDR267C		unknown	unknown	0.800697
YDR268W	MSW1	tryptophan-tRNA ligase activity	tryptophanyl-tRNA aminoacylation	0.895549
YDR269C		unknown	unknown	0.873422
YDR270W	CCC2	copper-exporting ATPase activity	copper ion transport, intracellular copper ion transport	1.27359
YDR271C		unknown	unknown	0.787726
YDR272W	GLO2	hydroxyacylglutathione hydrolase activity	carbohydrate metabolism, cytoplasm	1.33112
YDR273W	DON1	unknown	meiosis, spore wall assembly (sensu Saccharomyces)	0.944773
YDR274C		unknown	unknown	0.772747
YDR275W		unknown	unknown	1.06834
YDR276C	PMP3	unknown	cation transport	3.1192
YDR277C	MTH1	unknown	glucose transport, signal transduction	0.905638
YDR278C		unknown	unknown	0.756275
YDR279W		unknown	unknown	1.07403
YDR280W	RRP45	3'-5' exoribonuclease activity	35S primary transcript processing	1.14869
YDR281C	PHM6	unknown	unknown	1.006
YDR282C		unknown	unknown	1.62813
YDR283C	GCN2	protein kinase activity	amino acid biosynthesis, protein amino acid phosphorylation, regulation of translational initiation	2.6485
YDR284C	DPP1	diacylglycerol pyrophosphate phosphatase activity, phosphatidate phosphatase activity,	phospholipid metabolism	1.1135
YDR285W	ZIP1	unknown	meiosis, synapsis	1.40557
YDR286C		unknown	unknown	1.32239
YDR287W		myo-inositol-1(or 4)-monophosphatase activity	myo-inositol metabolism	1.2401
YDR288W		unknown	unknown	1.1289
YDR289C	RTT103	unknown	negative regulation of DNA transposition	1.03499
YDR291W		helicase activity	unknown	1.64846
YDR292C	SRP101	signal recognition particle binding activity	protein-ER targeting	1.08148
YDR293C	SSD1	RNA binding activity	cell wall organization and biogenesis	1.47654
YDR294C	DPL1	sphinganine-1-phosphate aldolase activity	calcium-mediated signaling, cellular response to starvation, sphingolipid metabolism	1.00226
YDR295C	PLO2	unknown	unknown	1.36267
YDR296W	MHR1	transcription regulator activity	mitochondrial genome maintenance	1.05809
YDR297W	SUR2	sphingosine hydroxylase	sphingolipid metabolism	0.870604
YDR298C	ATP5	hydrogen-transporting two-sector ATPase	ATP synthesis coupled proton transport	0.996242
YDR299W	BFR2	unknown	ER to Golgi transport	1.27581
YDR300C	PRO1	glutamate 5-kinase activity	proline biosynthesis	1.18975
YDR301W	CFT1	cleavage/polyadenylation specificity factor activity	mRNA cleavage, mRNA polyadenylation, transcription termination from Pol II promoter	1.0753
YDR302W	GPI11	phosphoethanolamine N-methyltransferase	GPI anchor biosynthesis	1.20062
YDR303C	RSC3	DNA binding activity	regulation of cell cycle, regulation of transcription, DNA-dependent	1.36568
YDR304C	CPR5	peptidyl-prolyl cis-trans isomerase activity	unknown	0.600673
YDR305C	HNT2	hydrolase activity, nucleoside triphosphatase activity	nucleoside catabolism	0.829448
YDR306C		protein binding	ubiquitin-dependent protein catabolism	1.46711
YDR307W		unknown	unknown	1.69571
YDR308C	SRB7	RNA polymerase II transcription mediator activity	transcription from Pol II promoter	1.1033
YDR309C	GIC2	small GTPase regulatory/interacting protein activity	Rho protein signal transduction, axial budding, establishment of cell polarity (sensu Saccharomyces)	0.870219
YDR310C	SUM1	transcriptional repressor activity	chromatin silencing at HML and HMR (sensu Saccharomyces), chromatin silencing at telomere, regulation of mitosis	8.36876
YDR311W	TFB1	general RNA polymerase II transcription factor activity	negative regulation of transcription from Pol II promoter, mitotic, nucleotide-excision repair, nucleotide-excision repair, DNA duplex unwinding, transcription initiation from Pol II promoter	1.91656
YDR312W	SSF2	rRNA binding	conjugation with cellular fusion, ribosomal large subunit assembly and maintenance	1.74655
YDR313C	PIB1	ubiquitin-protein ligase activity	protein ubiquitination	1.40534
YDR314C		unknown	unknown	1.30755
YDR315C	IPK1	inositol/phosphatidylinositol kinase activity	myo-inositol metabolism	1.47702
YDR316W		S-adenosylmethionine-dependent methyltransferase activity	unknown	1.79352
YDR317W		unknown	unknown	1.4182
YDR318W	MCM21	protein binding activity	chromosome segregation	1.20056
YDR319C		unknown	unknown	1.82244
YDR320C	SWA2	unknown	ER organization and biogenesis	1.18979
YDR320C-A	DAD4	protein binding activity	mitosis	0.759422
YDR321W	ASP1	asparaginase activity	aspartate biosynthesis	0.790483
YDR322C-A	TIM11	structural molecule activity	ATP synthesis coupled proton transport	1.62047
YDR322W	MRPL35	structural constituent of ribosome	protein biosynthesis	0.971541
YDR323C	PEP7		Golgi to vacuole transport, non-selective vesicle docking, non-selective vesicle fusion	1.49129
YDR324C		snoRNA binding activity	processing of 20S pre-rRNA	1.27776
YDR325W	YCG1	unknown	mitotic chromosome condensation	2.03513
YDR326C		unknown	unknown	1.5071
YDR327W		unknown	unknown	0.754835
YDR328C	SKP1	ubiquitin-protein ligase activity	G1/S transition of mitotic cell cycle, G2/M transition of mitotic cell cycle, ubiquitin-dependent protein catabolism	0.588252
YDR329C	PEX3	unknown	peroxisome organization and biogenesis, protein-peroxisome targeting	0.981164
YDR330W		unknown	ubiquitin-dependent protein catabolism	0.85284
YDR331W	GPI8	GPI-anchor transamidase activity	attachment of GPI anchor to protein	1.46987
YDR332W		helicase activity	unknown	1.07184
YDR333C		unknown	unknown	1.08859
YDR334W	SWR1	helicase activity	unknown	1.37102
YDR335W	MSN5	* importin-alpha export receptor	protein-nucleus export	1.26293
YDR336W		unknown	unknown	1.22481
YDR337W	MRPS28	RNA binding, structural constituent of ribosome	protein biosynthesis, ribosomal small subunit assembly and maintenance	1.34875
YDR338C		unknown	unknown	0.940911
YDR339C		unknown	unknown	1.13488
YDR340W		unknown	unknown	1.17039
YDR341C		arginine-tRNA ligase activity	protein biosynthesis	1.29401
YDR342C	HXT7	fructose transporter activity, glucose transporter activity, mannose transporter activity	hexose transport	1.03278
YDR343C	HXT6	fructose transporter activity, glucose transporter activity, mannose transporter activity	hexose transport	0.90056
YDR344C		unknown	unknown	1.21556
YDR345C	HXT3	fructose transporter activity, glucose transporter activity, * mannose transporter activity	transport	1.07238
YDR346C	SVF1	unknown	unknown	1.48957
YDR347W	MRP1	structural constituent of ribosome	protein biosynthesis	1.12447
YDR348C		unknown	unknown	0.867337
YDR349C	YPS7	aspartic-type endopeptidase activity	unknown	0.864623
YDR350C	TCM10	unknown	unknown	1.15695
YDR351W	SBE2	unknown	cell wall organization and biogenesis	1.44361
YDR352W		unknown	unknown	0.846607
YDR353W	TRR1	thioredoxin reductase (NADPH) activity	regulation of redox homeostasis	0.670965
YDR354W	TRP4	anthranilate phosphoribosyltransferase activity	tryptophan biosynthesis	0.840975
YDR355C		unknown	unknown	0.765834
YDR356W	SPC110	structural constituent of cytoskeleton	microtubule nucleation	1.00391
YDR357C		unknown	unknown	1.93324
YDR358W	GGA1	unknown	Golgi to vacuole transport	1.03082
YDR359C	VID21	unknown	unknown	1.34945
YDR360W		unknown	unknown	0.93742
YDR361C	BCP1	unknown	unknown	1.46099
YDR362C	TFC6	RNA polymerase III transcription factor activity	transcription initiation from Pol III promoter	0.991202
YDR363W	ESC2	unknown	chromatin silencing at HML and HMR (sensu Saccharomyces)	1.95836
YDR363W-A	SEM1	unknown	filamentous growth, exocytosis, regulation of cell cycle	0.944302
YDR364C	CDC40	nucleic acid binding, pre-mRNA splicing factor activity	DNA replication, S phase of mitotic cell cycle, mitotic spindle assembly (sensu Saccharomyces), nuclear mRNA splicing, via spliceosome	1.9038
YDR366C		unknown	unknown	1.90547
YDR367W		unknown	unknown	1.35905
YDR368W	YPR1	oxidoreductase activity	arabinose metabolism	0.630782
YDR369C	XRS2	protein binding activity	double-strand break repair via break-induced replication, meiotic DNA double-strand break formation	1.14684
YDR370C		unknown	unknown	1.13375
YDR371W	CTS2	unknown	unknown	0.960857
YDR372C		unknown	protein-vacuolar targeting	1.00752
YDR373W	FRQ1	calcium ion binding	unknown	1.745
YDR374C		unknown	unknown	1.03715
YDR375C	BCS1	ATPase activity	aerobic respiration	1.15926
YDR376W	ARH1	* NADPH-adrenodoxin reductase	heme a biosynthesis, iron ion homeostasis	1.0172
YDR377W	ATP17	hydrogen-transporting two-sector ATPase	ATP synthesis coupled proton transport	0.747504
YDR378C	LSM6	pre-mRNA splicing factor activity	mRNA splicing	0.685747
YDR379C-A		unknown	unknown	1.05633
YDR379W	RGA2	Rho GTPase activator activity, signal transducer activity	actin filament organization, apical bud growth, establishment of cell polarity (sensu Saccharomyces), invasive growth, isotropic bud growth, pseudohyphal growth, signal transduction during conjugation with cellular fusion, small GTPase mediated signal transduction	1.51144
YDR380W	ARO10	carboxy-lyase activity, phenylpyruvate decarboxylase activity, pyruvate decarboxylase activity	leucine catabolism, phenylalanine catabolism	1.14023
YDR381C-A		unknown	unknown	0.92683
YDR381W	YRA1	RNA binding activity	mRNA-nucleus export	0.75812
YDR382W	RPP2B	structural constituent of ribosome	protein biosynthesis, translational elongation	0.856556
YDR383C	NKP1	unknown	unknown	1.00832
YDR384C	ATO3	transporter activity	nitrogen utilization, transport	0.996882
YDR385W	EFT2	translation elongation factor activity	translational elongation	0.933401
YDR386W	MUS81	endonuclease activity	DNA repair, meiotic recombination	1.48395
YDR387C		unknown	unknown	0.826797
YDR388W	RVS167	cytoskeletal protein binding	endocytosis, polar budding, response to osmotic stress	1.00695
YDR389W	SAC7	Rho GTPase activator activity, signal transducer activity	cell cycle dependent actin filament reorganization, small GTPase mediated signal transduction	1.66267
YDR390C	UBA2	SUMO activating enzyme activity	protein sumoylation	1.41099
YDR391C		unknown	unknown	0.803761
YDR392W	SPT3	transcription cofactor activity	chromatin modification, conjugation with cellular fusion, filamentous growth, histone acetylation, invasive growth, sporulation (sensu Fungi)	0.949515
YDR394W	RPT3	ATPase activity, proteasome endopeptidase activity	ubiquitin-dependent protein catabolism	1.10461
YDR395W	SXM1	protein carrier activity	mRNA-nucleus export, nucleocytoplasmic transport	1.21479
YDR396W		unknown	unknown	0.992281
YDR397C	NCB2	transcription co-repressor activity	negative regulation of transcription from Pol II promoter	1.07496
YDR398W	UTP5	snoRNA binding	processing of 20S pre-rRNA	1.1565
YDR399W	HPT1	hypoxanthine phosphoribosyltransferase activity	purine biosynthesis	0.720344
YDR400W	URH1	hydrolase activity, acting on glycosyl bonds	pyrimidine salvage	0.813821
YDR401W		unknown	unknown	1.22835
YDR402C	DIT2	cytochrome P450, enzyme	spore wall assembly (sensu Saccharomyces)	0.960239
YDR403W	DIT1	enzyme	* spore wall assembly (sensu Saccharomyces)	0.874404
YDR404C	RPB7	DNA-directed RNA polymerase activity	transcription from Pol II promoter	1.3341
YDR405W	MRP20	structural constituent of ribosome	protein biosynthesis	0.699016
YDR406W	PDR15	ATP-binding cassette (ABC) transporter activity	transport	1.65171
YDR407C	TRS120	molecular_function unknown	ER to Golgi transport	1.04798
YDR408C	ADE8	phosphoribosylglycinamide formyltransferase	adenine biosynthesis	0.600758
YDR409W	SIZ1	SUMO ligase activity	sumoylation	0.980642
YDR410C	STE14	protein-S-isoprenylcysteine O-methyltransferase activity	peptide pheromone maturation	0.911118
YDR411C		unknown	unknown	0.836426
YDR412W		unknown	unknown	0.766145
YDR413C		unknown	unknown	1.03007
YDR414C	ERD1	unknown	protein-ER retention	0.921149
YDR415C		unknown	unknown	0.864701
YDR416W	SYF1	unknown	cell cycle, mRNA splicing	1.14678
YDR417C		unknown	unknown	0.720985
YDR418W	RPL12B	structural constituent of ribosome	protein biosynthesis, ribosomal large subunit assembly and maintenance	0.996393
YDR419W	RAD30	eta DNA polymerase activity	DNA repair, DNA replication, bypass DNA synthesis	1.33019
YDR420W	HKR1	unknown	beta-1,3 glucan biosynthesis, bud site selection, cell wall organization and biogenesis	2.02903
YDR421W	ARO80	specific RNA polymerase II transcription factor activity	positive regulation of transcription from Pol II promoter	1.15434
YDR422C	SIP1	SNF1A/AMP-activated protein kinase activity	protein amino acid phosphorylation, signal transduction	1.0464
YDR423C	CAD1	RNA polymerase II transcription factor activity	positive regulation of transcription from Pol II promoter, response to cadmium ion	0.941585
YDR424C	DYN2	microtubule motor activity	actin filament-based process, microtubule-based process	0.895989
YDR425W		protein transporter activity	protein transport	1.29828
YDR427W	RPN9	proteasome endopeptidase activity	ubiquitin-dependent protein catabolism	1.45453
YDR428C		unknown	unknown	1.32975
YDR429C	TIF35	translation initiation factor activity	translational initiation	1.17177
YDR430C	CYM1	unknown	unknown	1.83889
YDR431W		unknown	unknown	0.674348
YDR432W	NPL3	mRNA binding activity	mRNA-nucleus export	0.77264
YDR433W	KRE22	unknown	unknown	1.03515
YDR434W	GPI17	GPI-anchor transamidase	* attachment of GPI anchor to protein	1.2255
YDR435C	PPM1	C-terminal protein carboxyl methyltransferase	C-terminal protein amino acid methylation	0.849885
YDR436W	PPZ2	protein serine/threonine phosphatase	* sodium ion homeostasis	0.689133
YDR437W		unknown	unknown	0.785484
YDR438W		unknown	unknown	0.885464
YDR439W	LRS4	unknown	* chromatin silencing at ribosomal DNA (rDNA)	0.884171
YDR440W	DOT1	protein-lysine N-methyltransferase activity	chromatin silencing at telomere, histone methylation, regulation of meiosis	1.21984
YDR441C	APT2	unknown	unknown	1.53715
YDR442W		unknown	unknown	0.978996
YDR443C	SSN2	general RNA polymerase II transcription factor activity	negative regulation of transcription from Pol II promoter	1.07854
YDR444W		unknown	unknown	1.21402
YDR446W	ECM11	unknown	cell wall organization and biogenesis	0.935864
YDR447C	RPS17B	structural constituent of ribosome	protein biosynthesis, ribosomal small subunit assembly and maintenance	0.962438
YDR448W	ADA2	transcription co-activator activity	chromatin modification, histone acetylation	1.33177
YDR449C	UTP6	snoRNA binding	processing of 20S pre-rRNA	1.32381
YDR450W	RPS18A	structural constituent of ribosome	protein biosynthesis	1.14072
YDR451C	YHP1	specific RNA polymerase II transcription factor	negative regulation of transcription from Pol II promoter, regulation of meiosis	0.78083
YDR452W	PPN1	endopolyphosphatase activity	polyphosphate metabolism	1.83938
YDR453C	TSA2	* thioredoxin peroxidase	regulation of redox homeostasis	0.769248
YDR454C	GUK1	guanylate kinase activity	GMP metabolism	1.18741
YDR455C		unknown	unknown	0.886486
YDR456W	NHX1	monovalent inorganic cation transporter activity	endosome transport, monovalent inorganic cation homeostasis, monovalent inorganic cation transport, vacuolar acidification	1.70857
YDR457W	TOM1	ubiquitin-protein ligase activity	mitosis, nucleocytoplasmic transport, protein monoubiquitination, protein polyubiquitination, nuclear organization and biogenesis	1.55439
YDR458C		unknown	unknown	1.49317
YDR459C		unknown	unknown	0.912168
YDR460W	TFB3	general RNA polymerase II transcription factor activity	negative regulation of transcription from Pol II promoter, mitotic, nucleotide-excision repair, nucleotide-excision repair, DNA duplex unwinding, transcription initiation from Pol II promoter	1.39837
YDR461W	MFA1	pheromone	signal transduction during conjugation with cellular fusion	1.08518
YDR462W	MRPL28	structural constituent of ribosome	protein biosynthesis	1.08741
YDR463W	STP1	specific RNA polymerase II transcription factor activity	tRNA splicing, positive regulation of transcription from Pol II promoter	0.853668
YDR464W	SPP41	unknown	negative regulation of transcription from Pol II promoter	1.11909
YDR466W		protein kinase activity	unknown	0.691837
YDR467C		unknown	unknown	1.33755
YDR468C	TLG1	t-SNARE, v-SNARE	non-selective vesicle fusion	1.21181
YDR469W	SDC1	chromatin binding, histone-lysine N-methyltransferase activity	chromatin silencing at telomere, histone methylation	1.01598
YDR470C	UGO1	transporter activity	mitochondrial fusion, transport	0.995435
YDR471W	RPL27B	structural constituent of ribosome	protein biosynthesis	0.841183
YDR472W	TRS31	unknown	ER to Golgi transport	0.82543
YDR473C	PRP3	pre-mRNA splicing factor activity	mRNA splicing	1.53739
YDR474C		unknown	unknown	0.923068
YDR475C	JIP4	unknown	unknown	0.777325
YDR476C		unknown	unknown	0.3006
YDR477W	SNF1	SNF1A/AMP-activated protein kinase activity	cell adhesion, cellular response to nitrogen starvation, filamentous growth, glucose metabolism, protein amino acid phosphorylation, regulation of carbohydrate metabolism, signal transduction	1.38567
YDR478W	SNM1	ribonuclease MRP	* rRNA processing	0.830694
YDR479C		unknown	unknown	0.991593
YDR480W	DIG2	transcription factor binding	invasive growth	0.994739
YDR481C	PHO8	alkaline phosphatase activity	histone dephosphorylation, protein amino acid dephosphorylation	0.851498
YDR482C	CWC21	unknown	unknown	0.757413
YDR483W	KRE2	alpha-1,2-mannosyltransferase activity	N-glycan processing, O-linked glycosylation, cell wall mannoprotein biosynthesis	0.992843
YDR484W	SAC2	protein binding	Golgi to vacuole transport, actin filament-based process	1.34529
YDR485C	VPS72	unknown	protein-vacuolar targeting	1.02154
YDR486C	VPS60	unknown	unknown	0.876143
YDR487C	RIB3	3,4 dihydroxy-2-butanone-4-phosphate synthase	vitamin B2 biosynthesis	0.619791
YDR488C	PAC11	microtubule motor activity	microtubule-based process	0.734066
YDR489W		DNA binding	DNA dependent DNA replication	1.69103
YDR490C	PKH1	protein kinase activity	MAPKKK cascade (cell wall biogenesis), endocytosis, protein amino acid phosphorylation	0.831745
YDR491C		unknown	unknown	1.12489
YDR492W		unknown	unknown	1.20775
YDR493W		unknown	unknown	0.755435
YDR494W	RSM28	unknown	unknown	1.64439
YDR495C	VPS3	unknown	protein-vacuolar targeting	2.59262
YDR496C	PUF6	unknown	unknown	1.73351
YDR497C	ITR1	myo-inositol transporter activity	myo-inositol transport	0.805353
YDR498C	SEC20	v-SNARE activity	non-selective vesicle fusion, retrograde (Golgi to ER) transport	0.931957
YDR499W	LCD1	* damaged DNA binding, protein binding	DNA damage checkpoint, establishment of protein localization, telomerase-dependent telomere maintenance	1.07618
YDR500C	RPL37B	structural constituent of ribosome	protein biosynthesis	0.936441
YDR501W	PLM2	transcription factor	unknown	0.95328
YDR502C	SAM2	methionine adenosyltransferase activity	methionine metabolism	0.827356
YDR503C	LPP1	phosphatidate phosphatase activity	* phospholipid metabolism	0.907912
YDR504C		unknown	unknown	2.15707
YDR505C	PSP1	unknown	unknown	0.883623
YDR506C		unknown	unknown	1.06288
YDR507C	GIN4	protein kinase	* axial budding, bud growth, protein amino acid phosphorylation, * septin assembly and septum formation, septin checkpoint	1.33785
YDR508C	GNP1	amino acid permease activity, amino acid transporter activity	amino acid transport	1.24089
YDR509W		unknown	unknown	1.46693
YDR510W	SMT3	protein tagging	sumoylation	0.637918
YDR511W	ACN9	unknown	carbon utilization by utilization of organic compounds,	0.812025
YDR512C	EMI1	unknown	unknown	0.664469
YDR513W	TTR1	thiol-disulfide exchange intermediate activity	regulation of redox homeostasis, response to oxidative stress	0.921831
YDR514C		unknown	unknown	1.24991
YDR515W	SLF1	RNA binding	copper ion homeostasis, regulation of translation	1.82542
YDR516C	EMI2	unknown	unknown	0.733468
YDR517W	GRH1	unknown	mitotic spindle checkpoint	0.743377
YDR518W	EUG1	protein disulfide isomerase	protein disulfide-isomerase reaction, protein folding	1.30303
YDR519W	FPR2	peptidyl-prolyl cis-trans isomerase activity	unknown	0.9383
YDR520C		unknown	unknown	1.43826
YDR521W		unknown	unknown	1.0229
YDR522C	SPS2	unknown	* sporulation (sensu Saccharomyces)	1.37986
YDR523C	SPS1	protein serine/threonine kinase	protein amino acid phosphorylation, sporulation (sensu Saccharomyces)	1.10956
YDR524C	AGE1	ARF GTPase activator activity	ER to Golgi transport, intra-Golgi transport	1.64497
YDR525W	API2	unknown	unknown	0.731881
YDR525W-A	SNA2	unknown	unknown	0.752299
YDR526C		unknown	unknown	0.893374
YDR527W		unknown	unknown	0.875343
YDR528W	HLR1	unknown	cell wall organization and biogenesis	1.13329
YDR529C	QCR7	ubiquinol-cytochrome c reductase activity	aerobic respiration, cytochrome bc(1) complex biogenesis, oxidative phosphorylation, ubiquinone to cytochrome c	0.755699
YDR530C	APA2	bis(5'-nucleosyl)-tetraphosphatase (asymmetrical) activity, bis(5'-nucleosyl)-tetraphosphatase activity	nucleotide metabolism	0.727815
YDR531W		pantothenate kinase	coenzyme A biosynthesis	0.949072
YDR532C	KRE28	unknown	unknown	1.05605
YDR533C		unknown	unknown	0.89267
YDR534C	FIT1	unknown	siderochrome transport	0.783113
YDR535C		unknown	unknown	1.14065
YDR536W	STL1	transporter activity	transport	0.78011
YDR537C		unknown	unknown	0.685224
YDR538W	PAD1	carboxy-lyase activity	aromatic compound catabolism	0.795565
YDR539W		unknown	unknown	0.949073
YDR540C		unknown	unknown	1.86699
YDR541C		dihydrokaempferol 4-reductase activity	unknown	0.945216
YEL001C		unknown	unknown	1.20021
YEL002C	WBP1	dolichyl-diphospho-oligosaccharide-protein glycosyltransferase activity	N-linked glycosylation, cell cycle	1.01376
YEL003W	GIM4	tubulin binding	tubulin folding	0.877687
YEL004W	YEA4	UDP-N-acetylglucosamine transporter activity	UDP-N-acetylglucosamine transport, cell wall chitin biosynthesis	1.22609
YEL005C	VAB2	protein binding activity	unknown	1.19187
YEL008W		unknown	unknown	0.241856
YEL009C	GCN4	DNA binding activity, transcriptional activator activity	amino acid biosynthesis, regulation of transcription from Pol II promoter	0.569016
YEL009C-A		unknown	unknown	0.869504
YEL010W		unknown	unknown	0.9945
YEL011W	GLC3	1,4-alpha-glucan branching enzyme activity	glycogen metabolism	0.840772
YEL012W	UBC8	ubiquitin conjugating enzyme	* protein monoubiquitination, protein polyubiquitination	1.63329
YEL013W	VAC8	protein binding activity	homotypic vacuole fusion (non-autophagic), microautophagy, protein-vacuolar targeting, vacuole inheritance	1.3123
YEL014C		unknown	unknown	0.845158
YEL015W	DCP3	unknown	unknown	1.05044
YEL016C		unknown	unknown	1.22842
YEL017C-A	PMP2	unknown	unknown	1.07501
YEL017W	GTT3	unknown	unknown	0.686265
YEL018W	EAF5	unknown	unknown	0.827262
YEL019C	MMS21	unknown	DNA repair	0.885063
YEL020C		unknown	unknown	1.32914
YEL022W	GEA2	ARF guanyl-nucleotide exchange factor activity	ER to Golgi transport, intra-Golgi transport	1.82636
YEL023C		unknown	unknown	2.14649
YEL024W	RIP1	ubiquinol-cytochrome c reductase	aerobic respiration, oxidative phosphorylation, ubiquinone to cytochrome c	1.18009
YEL025C	SRI1	unknown	unknown	0.803577
YEL026W	SNU13	pre-mRNA splicing factor activity	mRNA splicing, processing of 20S pre-rRNA	0.815576
YEL027W	CUP5	hydrogen-exporting ATPase activity	copper ion homeostasis, endocytosis, iron ion homeostasis, protein-vacuolar targeting, vacuolar acidification, vacuole organization and biogenesis	0.671129
YEL028W		unknown	unknown	0.922292
YEL029C	BUD16	unknown	bud site selection	0.976579
YEL030C-A		unknown	unknown	0.906601
YEL030W	ECM10	heat shock protein activity	protein-mitochondrial targeting	0.858453
YEL031W	SPF1	P-type ATPase	calcium ion homeostasis, protein amino acid glycosylation	0.969175
YEL032W	MCM3	ATP dependent DNA helicase activity, chromatin binding activity	DNA replication initiation, DNA unwinding, pre-replicative complex formation and maintenance	1.18638
YEL033W		unknown	unknown	0.271954
YEL034C-A		unknown	unknown	1.08753
YEL034W	HYP2	translation initiation factor activity	translational initiation	0.703307
YEL035C	UTR5	unknown	unknown	0.368658
YEL036C	ANP1	mannosyltransferase activity	N-linked glycosylation	0.938973
YEL037C	RAD23	damaged DNA binding	negative regulation of protein catabolism, nucleotide-excision repair, DNA damage recognition	0.423841
YEL038W	UTR4	unknown	unknown	0.818343
YEL039C	CYC7	electron carrier activity	electron transport	1.00104
YEL040W	UTR2	unknown	cell wall organization and biogenesis	1.35576
YEL041W		unknown	unknown	1.43706
YEL042W	GDA1	guanosine diphosphatase, uridine diphosphatase	* protein amino acid glycosylation	0.921093
YEL043W		unknown	unknown	1.02952
YEL044W	IES6	unknown	unknown	0.86891
YEL045C		unknown	unknown	0.319788
YEL046C	GLY1	threonine aldolase activity	glycine biosynthesis, threonine catabolism	0.674389
YEL047C		fumarate reductase (NADH) activity	metabolism	0.808139
YEL048C		unknown	unknown	0.964099
YEL049W	PAU2	unknown	unknown	0.635234
YEL050C	RML2	structural constituent of ribosome	fatty acid metabolism, protein biosynthesis	1.16163
YEL051W	VMA8	hydrogen-transporting two-sector ATPase activity	vacuolar acidification	1.10153
YEL052W	AFG1	adenosinetriphosphatase	unknown	0.809982
YEL053C	MAK10	amino acid N-acetyltransferase	N-terminal protein amino acid acetylation, virus-host interaction	1.10504
YEL053W-A		unknown	unknown	1.27453
YEL054C	RPL12A	structural constituent of ribosome	protein biosynthesis, ribosomal large subunit assembly and maintenance	0.774198
YEL055C	POL5	DNA-directed DNA polymerase activity	DNA dependent DNA replication	1.62772
YEL056W	HAT2	H3/H4 histone acetyltransferase activity	chromatin assembly/disassembly, chromatin silencing at telomere	0.935207
YEL057C		unknown	unknown	0.978156
YEL058W	PCM1	phosphoacetylglucosamine mutase activity	N-acetylglucosamine biosynthesis	0.938631
YEL059W		unknown	unknown	0.849027
YEL060C	PRB1	serine-type endopeptidase	response to starvation, sporulation, * vacuolar protein catabolism	0.830311
YEL061C	CIN8	microtubule motor activity	mitotic anaphase B, mitotic chromosome segregation, mitotic spindle assembly (sensu Saccharomyces)	1.66604
YEL062W	NPR2	unknown	proline transport,	1.54199
YEL063C	CAN1	arginine permease activity, basic amino acid transporter activity, lysine permease activity	basic amino acid transport	1.02208
YEL064C		transporter activity	transport	1.58573
YEL065W	SIT1	siderochrome-iron (ferrioxamine) uptake transporter	iron homeostasis, iron-siderochrome transport	0.939014
YEL066W	HPA3	histone acetyltransferase activity	histone acetylation	0.50756
YEL067C		unknown	unknown	0.805472
YEL068C		unknown	unknown	0.857768
YEL069C	HXT13	fructose transporter activity, glucose transporter activity, mannose transporter activity	hexose transport	1.18089
YEL070W		unknown	unknown	1.54324
YEL071W	DLD3	D-lactate dehydrogenase (cytochrome) activity	lactate metabolism	1.16377
YEL072W	RMD6	unknown	unknown	1.02651
YEL073C		unknown	unknown	1.21832
YEL077C		unknown	unknown	0.824976
YER002W	NOP16	unknown	ribosomal large subunit biogenesis	1.01598
YER003C	PMI40	mannose-6-phosphate isomerase activity	GDP-mannose biosynthesis, cell wall mannoprotein biosynthesis, protein amino acid glycosylation	1.32257
YER004W		unknown	unknown	0.764746
YER005W	YND1	nucleoside diphosphatase	protein amino acid glycosylation	0.746318
YER006W	NUG1	unknown	unknown	1.13112
YER007C-A		RNA binding	unknown	1.51608
YER007W	PAC2	co-chaperone activity	alpha-tubulin folding, post-chaperonin tubulin folding pathway	1.11315
YER008C	SEC3	unknown	Golgi to plasma membrane transport, cytokinesis, establishment of cell polarity (sensu Saccharomyces), non-selective vesicle docking, non-selective vesicle fusion, polar budding	1.32064
YER009W	NTF2	RAN protein binding	nucleocytoplasmic transport, protein-nucleus import	0.915061
YER010C		unknown	unknown	0.851142
YER011W	TIR1	structural constituent of cell wall	response to stress	0.772265
YER012W	PRE1	endopeptidase activity	response to stress, sporulation (sensu Saccharomyces), ubiquitin-dependent protein catabolism	0.894943
YER013W	PRP22	* ATP dependent RNA helicase, pre-mRNA splicing factor	lariat formation, 5'-splice site cleavage	1.37407
YER014W	HEM14	protoporphyrinogen oxidase	heme biosynthesis	1.0085
YER015W	FAA2	long-chain-fatty-acid-CoA-ligase	* N-terminal protein myristoylation, lipid metabolism	1.07946
YER016W	BIM1	structural constituent of cytoskeleton	microtubule depolymerization, microtubule nucleation, microtubule stabilization, mitotic spindle checkpoint, nuclear migration (sensu Saccharomyces)	0.740022
YER017C	AFG3	adenosinetriphosphatase activity, metallopeptidase activity	mitochondrial intermembrane space protein import, protein complex assembly, proteolysis and peptidolysis	0.923959
YER018C	SPC25	structural constituent of cytoskeleton	chromosome segregation, microtubule nucleation	0.58959
YER019C-A	SBH2	protein transporter activity	cotranslational membrane targeting	0.472784
YER019W	ISC1	phospholipase C activity	salinity response, sphingolipid catabolism	0.868345
YER020W	GPA2	heterotrimeric G-protein GTPase activity	cell growth and/or maintenance, pseudohyphal growth, signal transduction, sporulation (sensu Saccharomyces)	0.762704
YER021W	RPN3	proteasome endopeptidase	ubiquitin-dependent protein catabolism	1.00295
YER022W	SRB4	RNA polymerase II transcription mediator	transcription from Pol II promoter	1.11507
YER023W	PRO3	pyrroline 5-carboxylate reductase activity	proline biosynthesis	0.592675
YER024W	YAT2	carnitine O-acetyltransferase activity	alcohol metabolism, carnitine metabolism	0.833385
YER025W	GCD11	translation initiation factor	translational initiation	0.833487
YER026C	CHO1	CDP-diacylglycerol-serine O-phosphatidyltransferase activity	phosphatidylserine biosynthesis	0.967281
YER027C	GAL83	SNF1A/AMP-activated protein kinase activity	cell adhesion, filamentous growth, protein amino acid phosphorylation, signal transduction	0.899945
YER028C	MIG3	DNA binding, transcription factor activity	transcription initiation	0.98289
YER029C	SMB1	pre-mRNA splicing factor activity	mRNA splicing	0.673278
YER030W		unknown	unknown	0.880045
YER031C	YPT31	GTPase activity	exocytosis, vesicle-mediated transport	0.696411
YER032W	FIR1	unknown	mRNA polyadenylation	1.27523
YER033C	ZRG8	unknown	unknown	2.01368
YER034W		unknown	unknown	0.777306
YER035W	EDC2	RNA binding	deadenylation-dependent decapping	0.549861
YER036C	KRE30	ATP-binding cassette (ABC) transporter activity	unknown	1.47836
YER037W	PHM8	unknown	unknown	1.03565
YER038C	KRE29	unknown	unknown	1.27328
YER039C	HVG1	unknown	unknown	0.571632
YER039C-A		unknown	unknown	0.517824
YER040W	GLN3	transcription factor, transcriptional activator	nitrogen metabolism, regulation of nitrogen utilization	1.01285
YER041W	YEN1	single-stranded DNA specific endodeoxyribonuclease activity	unknown	0.91008
YER042W	MXR1	protein-methionine-S-oxide reductase activity	response to oxidative stress	0.915329
YER043C	SAH1	adenosylhomocysteinase activity	methionine metabolism, selenocysteine metabolism	0.727656
YER044C	ERG28	unknown	ergosterol biosynthesis	1.20182
YER044C-A	MEI4	unknown	meiotic DNA double-strand break formation, meiotic recombination, sporulation (sensu Fungi)	1.22928
YER045C	ACA1	specific RNA polymerase II transcription factor activity	transcription initiation from Pol II promoter	1.04986
YER046W	SPO73	unknown	sporulation (sensu Saccharomyces)	0.815799
YER047C	SAP1	unknown	unknown	1.23802
YER048C	CAJ1	chaperone regulator activity	unknown	1.0773
YER048W-A		unknown	unknown	1.80094
YER049W		unknown	unknown	0.983405
YER050C	RSM18	structural constituent of ribosome	protein biosynthesis	0.920466
YER051W		unknown	unknown	1.65866
YER052C	HOM3	aspartate kinase	methionine metabolism, threonine metabolism	0.936807
YER053C		unknown	unknown	0.953481
YER054C	GIP2	protein phosphatase regulator	biological_process unknown	0.867635
YER055C	HIS1	ATP phosphoribosyltransferase activity	histidine biosynthesis	0.811116
YER056C	FCY2	cytosine-purine permease	cytosine transport, purine transport	0.779329
YER056C-A	RPL34A	structural constituent of ribosome	protein biosynthesis	0.747113
YER057C	HMF1	unknown	heat shock response	0.529524
YER058W	PET117	unknown	cytochrome c oxidase biogenesis	0.826051
YER059W	PCL6	cyclin-dependent protein kinase, regulator activity	regulation of glycogen biosynthesis, regulation of glycogen catabolism	1.15181
YER060W	FCY21	cytosine-purine permease activity	unknown	0.812957
YER060W-A	FCY22	cytosine-purine permease activity	unknown	0.788123
YER061C	CEM1	3-oxoacyl-[acyl-carrier protein] synthase activity	hexadecanal biosynthesis	1.06235
YER062C	HOR2	glycerol-1-phosphatase activity	carbohydrate metabolism, glycerol biosynthesis, response to osmotic stress	0.819104
YER063W	THO1	molecular_function unknown	transcription, DNA-dependent	0.794882
YER064C		unknown	unknown	1.53873
YER065C	ICL1	isocitrate lyase activity	glyoxylate cycle	0.75701
YER066W		unknown	unknown	0.844725
YER067W		unknown	unknown	0.765656
YER068W	MOT2	3'-5' exoribonuclease activity, transcriptional repressor activity	conjugation with cellular fusion, poly(A) tail shortening, regulation of transcription from Pol II promoter	1.39245
YER069W	"ARG5,6"	* N-acetyl-gamma-glutamyl-phosphate reductase activity, acetylglutamate kinase activity	ornithine biosynthesis	1.04643
YER070W	RNR1	ribonucleoside-diphosphate reductase activity	DNA replication	0.95567
YER071C		unknown	unknown	1.16576
YER072W	VTC1	unknown	vacuole fusion (non-autophagic)	0.544944
YER073W	ALD5	* aldehyde dehydrogenase activity	electron transport	0.630648
YER074W	RPS24A	structural constituent of ribosome	protein biosynthesis	0.871817
YER074W-A		unknown	unknown	1.18991
YER075C	PTP3	protein tyrosine phosphatase activity	inactivation of MAPK (osmolarity sensing), protein amino acid dephosphorylation, signal transduction during conjugation with cellular fusion	1.10481
YER076C		unknown	unknown	0.72704
YER076W-A		unknown	unknown	0.633189
YER077C		unknown	unknown	1.18921
YER078C		unknown	unknown	0.989544
YER079C-A		unknown	unknown	0.864751
YER079W		unknown	unknown	0.805726
YER080W		unknown	unknown	0.822199
YER081W	SER3	phosphoglycerate dehydrogenase activity	serine family amino acid biosynthesis	1.37772
YER082C	UTP7	snoRNA binding	processing of 20S pre-rRNA	1.4684
YER083C	RMD7	unknown	cell wall organization and biogenesis	0.740344
YER084W		unknown	unknown	0.433664
YER084W-A		unknown	unknown	1.24171
YER085C		unknown	unknown	1.1572
YER086W	ILV1	threonine dehydratase activity	branched chain family amino acid biosynthesis	1.3401
YER087C-B	SBH1	protein transporter activity	cotranslational membrane targeting	0.704392
YER087W		proline-tRNA ligase activity	unknown	1.3094
YER088C	DOT6	unknown	cell elongation, chromatin silencing at ribosomal DNA (rDNA), chromatin silencing at telomere, filamentous growth, regulation of transcription from Pol II promoter.	0.695523
YER089C	PTC2	protein phosphatase type 2C activity	DNA damage response, signal transduction resulting in cell cycle arrest, G1/S transition of mitotic cell cycle, inactivation of MAPK (osmolarity sensing), protein amino acid dephosphorylation, regulation of CDK activity, response to unfolded protein	0.55884
YER090W	TRP2	* anthranilate synthase	tryptophan biosynthesis	1.03871
YER091C	MET6	5-methyltetrahydropteroyltriglutamate-homocysteine S-methyltransferase activity	methionine metabolism	0.834439
YER091C-A		unknown	unknown	0.440907
YER092W	IES5	unknown	unknown	1.11002
YER093C		unknown	sphingolipid biosynthesis	1.20254
YER093C-A		unknown	unknown	1.03072
YER094C	PUP3	endopeptidase activity	ubiquitin-dependent protein catabolism	0.642233
YER095W	RAD51	recombinase activity	chromatin modeling, NOT involved in double-strand break repair via break-induced replication, NOT involved in double-strand break repair via single-strand annealing, double-strand break repair via synthesis-dependent strand annealing, heteroduplex formation, meiotic joint molecule formation, strand invasion, telomerase-independent telomere maintenance	1.0846
YER096W	SHC1	enzyme activator	* chitin biosynthesis, sporulation (sensu Fungi)	1.11464
YER097W		unknown	unknown	0.70148
YER098W	UBP9	ubiquitin-specific protease activity	protein deubiquitination	1.37283
YER099C	PRS2	ribose-phosphate pyrophosphokinase	'de novo' IMP biosynthesis, 'de novo' pyrimidine base biosynthesis, histidine biosynthesis, purine salvage, tryptophan biosynthesis	0.813807
YER100W	UBC6	ubiquitin conjugating enzyme activity	protein monoubiquitination, protein polyubiquitination	0.957412
YER101C	AST2	unknown	unknown	1.04371
YER102W	RPS8B	structural constituent of ribosome	protein biosynthesis	0.606504
YER103W	SSA4	chaperone, heat shock protein	SRP-dependent, co-translational membrane targeting, translocation, protein folding, response to stress,	0.592279
YER104W	RTT105	unknown	negative regulation of DNA transposition	0.641464
YER105C	NUP157	structural molecule activity	NLS-bearing substrate-nucleus import, mRNA-binding (hnRNP) protein-nucleus import, mRNA-nucleus export, nuclear pore organization and biogenesis, protein-nucleus export, rRNA-nucleus export, ribosomal protein-nucleus import, snRNA-nucleus export, tRNA-nucleus export	1.11783
YER106W	MAM1	unknown	meiotic chromosome segregation	1.48138
YER107C	GLE2	structural molecule activity	NLS-bearing substrate-nucleus import, mRNA-binding (hnRNP) protein-nucleus import, mRNA-nucleus export, nuclear membrane organization and biogenesis, nuclear pore organization and biogenesis, protein-nucleus export, protein-nucleus import, rRNA-nucleus export, ribosomal protein-nucleus import, snRNA-nucleus export, snRNP protein-nucleus import, tRNA-nucleus export	0.701849
YER109C	FLO8	specific RNA polymerase II transcription factor activity	invasive growth, pseudohyphal growth	0.787027
YER110C	KAP123	protein carrier activity	protein-nucleus import	1.0789
YER111C	SWI4	transcription factor activity	G1/S transition of mitotic cell cycle, cell cycle, transcription	1.51413
YER112W	LSM4	pre-mRNA splicing factor activity	nuclear mRNA splicing, via spliceosome, rRNA processing	1.16129
YER113C		unknown	unknown	1.25684
YER114C	BOI2	phospholipid binding activity	Rho protein signal transduction, establishment of cell polarity (sensu Saccharomyces)	0.9867
YER115C	SPR6	unknown	sporulation (sensu Fungi)	0.751724
YER116C	SLX8	DNA binding activity	DNA recombination	0.572112
YER117W	RPL23B	structural constituent of ribosome	protein biosynthesis	0.85439
YER118C	SHO1	osmosensor activity	osmosensory signaling pathway via Sho1 osmosensor, pseudohyphal growth	1.06999
YER119C	AVT6	amino acid transporter activity	amino acid transport	0.680801
YER120W	SCS2	protein binding	myo-inositol metabolism, protein-ER targeting	0.356455
YER121W		unknown	unknown	0.761001
YER122C	GLO3	ARF GTPase activator activity	ER to Golgi transport, retrograde (Golgi to ER) transport	0.712018
YER123W	YCK3	casein kinase I	protein amino acid phosphorylation	1.3202
YER124C	DSE1	unknown	cell wall organization and biogenesis	2.12933
YER125W	RSP5	ubiquitin-protein ligase activity	chromatin assembly/disassembly, protein monoubiquitination, protein polyubiquitination	1.23982
YER126C	NSA2	unknown	ribosomal large subunit biogenesis	0.883708
YER127W	LCP5	RNA binding activity	35S primary transcript processing, rRNA modification	0.890039
YER128W		unknown	unknown	0.74586
YER129W	PAK1	* protein kinase	DNA dependent DNA replication, protein amino acid phosphorylation	1.38229
YER130C		unknown	unknown	1.37877
YER131W	RPS26B	structural constituent of ribosome	protein biosynthesis	0.714919
YER132C	PMD1	unknown	sporulation	1.24449
YER133W	GLC7	protein phosphatase type 1 activity, protein phosphatase type 1, catalyst activity	glycogen metabolism, filamentous growth, meiosis, mitotic spindle checkpoint, negative regulation of transcription from Pol II promoter, regulation of carbohydrate metabolism, response to heat	1.66829
YER134C		unknown	unknown	0.741528
YER135C		unknown	unknown	0.933986
YER136W	GDI1	RAB GDP-dissociation inhibitor activity	vesicle-mediated transport	1.3708
YER137C		unknown	unknown	1.13699
YER138C		unknown	unknown	1.98294
YER139C		unknown	unknown	1.07362
YER140W		unknown	unknown	1.19806
YER141W	COX15	unknown	cytochrome c oxidase biogenesis, heme a biosynthesis	1.18184
YER142C	MAG1	alkylbase DNA N-glycosylase activity	DNA dealkylation	1.30921
YER143W	DDI1	SNARE binding activity	ubiquitin-dependent protein catabolism, vesicle-mediated transport	0.939497
YER144C	UBP5	ubiquitin-specific protease activity	protein deubiquitination	0.968541
YER145C	FTR1	iron ion transporter activity	high affinity iron ion transport	0.640071
YER146W	LSM5	pre-mRNA splicing factor activity	mRNA splicing, rRNA processing	0.493105
YER147C	SCC4	unknown	sister chromatid cohesion	0.792697
YER147C-A		unknown	unknown	1.01192
YER148W	SPT15	DNA binding, RNA polymerase I transcription factor activity, RNA polymerase III transcription factor activity, general RNA polymerase II transcription factor activity	transcription from Pol I promoter, transcription iniciation from Pol II promoter, transcription iniciation from Pol III promoter	0.855208
YER149C	PEA2	cytoskeletal regulatory protein binding	Rho protein signal transduction, actin filament organization, establishment of cell polarity (sensu Saccharomyces), polar budding	1.15351
YER150W	SPI1	unknown	unknown	0.856391
YER151C	UBP3	ubiquitin-specific protease activity	protein deubiquitination	0.566832
YER152C		unknown	unknown	0.621322
YER153C	PET122		protein synthesis	0.559554
YER154W	OXA1	protein transporter activity	mitochondrial translocation	0.805644
YER155C	BEM2	Rho GTPase activator activity, signal transducer activity	actin cytoskeleton organization and biogenesis, bud growth, cell wall organization and biogenesis, establishment of cell polarity (sensu Saccharomyces), microtubule cytoskeleton organization and biogenesis, small GTPase mediated signal transduction	1.56233
YER156C		unknown	unknown	0.691185
YER157W	SEC34	protein transporter activity	ER to Golgi transport, intra-Golgi transport, retrograde (vesicle recycling within Golgi) transport	1.27151
YER158C		unknown	unknown	0.979377
YER159C	BUR6	transcription co-repressor activity	negative regulation of transcription from Pol II promoter	0.836073
YER160C		unknown	unknown	2.0121
YER161C	SPT2	DNA binding	negative regulation of transcription from Pol II promoter	1.04707
YER162C	RAD4	damaged DNA binding activity	nucleotide-excision repair, DNA damage recognition	0.989802
YER163C		unknown	unknown	0.659852
YER164W	CHD1	ATPase activity, Pol II transcription elongation factor activity	RNA elongation from Pol II promoter, chromatin modeling	1.3108
YER165W	PAB1	poly(A) binding	regulation of translational initiation	1.09948
YER166W	DNF1	phospholipid-translocating ATPase activity	intracellular protein transport	1.44625
YER167W	BCK2	unknown	G1/S transition of mitotic cell cycle, regulation of cell cycle	1.27095
YER168C	CCA1	* tRNA adenylyltransferase	tRNA modification	1.04156
YER169W	RPH1	specific transcriptional repressor activity	DNA repair, negative regulation of transcription from Pol II promoter	0.957363
YER170W	ADK2	adenylate kinase activity	unknown	0.726811
YER171W	RAD3	DNA helicase activity, general RNA polymerase II transcription factor activity	negative regulation of transcription from Pol II promoter, mitotic, nucleotide-excision repair, DNA duplex unwinding, transcription initiation from Pol II promoter	1.23806
YER173W	RAD24	unknown	DNA damage checkpoint, * meiotic recombination, * nucleotide-excision repair	0.92093
YER174C	GRX4	thiol-disulfide exchange intermediate activity	response to oxidative stress	1.06383
YER175C	TMT1	trans-aconitate 3-methyltransferase activity	unknown	1.19857
YER176W	ECM32	DNA helicase activity, RNA helicase activity	regulation of translational termination	0.664062
YER177W	BMH1	DNA binding	RAS protein signal transduction, activation of MAPK (pseudohyphal growth), glycogen metabolism, pseudohyphal growth, sporulation (sensu Saccharomyces)	1.24713
YER178W	PDA1	pyruvate dehydrogenase (lipoamide) activity	pyruvate metabolism	0.941775
YER179W	DMC1	double-stranded DNA binding, single-stranded DNA binding	meiosis, meiotic joint molecule formation, meiotic recombination	1.13246
YER180C	ISC10	unknown	sporulation	1.75563
YER181C		unknown	unknown	1.07336
YER182W		unknown	unknown	0.671668
YER183C	FAU1	5-formyltetrahydrofolate cyclo-ligase activity	folic acid and derivative biosynthesis	0.755893
YER185W		unknown	unknown	1.27751
YER186C		unknown	unknown	1.47635
YER187W		unknown	unknown	0.700404
YER187W-A	KHS1	unknown	unknown	1.17084
YER188W		unknown	unknown	0.73858
YFL001W	DEG1	pseudouridylate synthase activity	RNA processing	0.982703
YFL002C	SPB4	ATP dependent RNA helicase activity	35S primary transcript processing, ribosomal large subunit assembly and maintenance	1.33888
YFL003C	MSH4	DNA binding activity	meiotic recombination	0.977311
YFL004W	VTC2	unknown	protein localization, vacuole fusion (non-autophagic)	1.31089
YFL005W	SEC4	RAB small monomeric GTPase	Golgi to plasma membrane transport, cytokinesis, non-selective vesicle fusion, polar budding, small GTPase mediated signal transduction	1.43462
YFL006W		unknown	unknown	0.942593
YFL007W	BLM3	unknown	unknown	1.59242
YFL008W	SMC1	AT DNA binding, DNA secondary structure binding, adenosinetriphosphatase, double-stranded DNA binding	mitotic chromosome segregation	1.29012
YFL009W	CDC4	protein binding activity, ubiquitin-protein ligase activity	G1/S transition of mitotic cell cycle, G2/M transition of mitotic cell cycle, ubiquitin-dependent protein catabolism	0.980926
YFL011W	AUA1	No coincide ORF y gen??	amino acid uptake	0.75993
YFL011W-A	HXT10	unknown	unknown	0.722942
YFL012W		unknown	unknown	1.02873
YFL013C	IES1	unknown	unknown	1.05012
YFL014W	HSP12	heat shock protein activity	cell adhesion, hyperosmotic response, response to dessication, response to heat, response to oxidative stress	0.822142
YFL015C		unknown	unknown	0.856763
YFL015W-A		unknown	unknown	1.07962
YFL016C	MDJ1	co-chaperone activity	protein folding, proteolysis and peptidolysis	0.681216
YFL017C	GNA1	glucosamine 6-phosphate N-acetyltransferase activity	UDP-N-acetylglucosamine biosynthesis	0.771996
YFL018C	LPD1	dihydrolipoamide dehydrogenase activity	acetyl-CoA biosynthesis from pyruvate, glycine catabolism, isoleucine catabolism, leucine catabolism, serine biosynthesis, valine catabolism	1.18876
YFL019C		unknown	unknown	1.51682
YFL020C	PAU5	unknown	unknown	0.897322
YFL021W	GAT1	specific RNA polymerase II transcription factor activity, transcriptional activator activity	regulation of nitrogen utilization, transcription initiation from Pol II promoter	0.803079
YFL022C	FRS2	phenylalanine-tRNA ligase activity	phenylalanyl-tRNA aminoacylation	0.780593
YFL023W	BUD27	unknown	bud site selection	1.07339
YFL024C	EPL1	histone acetyltransferase activity	histone acetylation, regulation of transcription from Pol II promoter	1.30694
YFL025C	BST1	unknown	ER-associated protein catabolism, vesicle organization and biogenesis	1.51378
YFL026W	STE2	mating-type alpha-factor pheromone receptor activity	formation of a cell surface projection, response to pheromone during conjugation with cellular fusion	1.66129
YFL027C	GYP8	Rab GTPase activator activity	vesicle-mediated transport	1.53128
YFL028C	CAF16	ATP-binding cassette (ABC) transporter activity	regulation of transcription, DNA-dependent	1.1095
YFL029C	CAK1	protein kinase activity, meiosis, protein amino acid phosphorylation	cell cycle	0.987754
YFL030W	AGX1	alanine-glyoxylate aminotransferase activity	glyoxylate cycle	0.594789
YFL031W	HAC1	specific RNA polymerase II transcription factor activity	phospholipid metabolism, regulation of transcription from Pol II promoter, unfolded protein response, target gene transcriptional activation	0.503603
YFL032W		unknown	unknown	0.807517
YFL033C	RIM15	protein kinase activity	protein amino acid phosphorylation, regulation of meiosis, response to stress	1.61851
YFL034C-B	MOB2	protein kinase activator activity	establishment and/or maintenance of cell polarity (sensu Saccharomyces), exit from mitosis, protein amino acid phosphorylation	0.720963
YFL034W		unknown	unknown	1.08247
YFL036W	RPO41	DNA-directed RNA polymerase activity	mitochondrial genome maintenance, transcription from mitochondrial promoter	1.36659
YFL037W	TUB2	structural constituent of cytoskeleton	homologous chromosome segregation, mitotic chromosome segregation, nuclear migration (sensu Saccharomyces), nuclear migration during conjugation with cellular fusion	0.97483
YFL038C	YPT1	RAB small monomeric GTPase activity	ER to Golgi transport, protein complex assembly	1.06706
YFL039C	ACT1	structural constituent of cytoskeleton	apical bud growth, cell cycle dependent actin filament reorganization, cell wall organization and biogenesis, cytokinesis, endocytosis, establishment of cell polarity (sensu Saccharomyces), exocytosis, histone acetylation, isotropic bud growth, mitochondrion inheritance, mitotic spindle orientation, protein secretion, regulation of transcription from Pol II promoter, response to osmotic stress, s…	0.867575
YFL040W		unknown	unknown	0.901387
YFL041W	FET5	multicopper ferroxidase iron transport mediator activity	iron ion transport	1.16009
YFL042C		unknown	unknown	1.02185
YFL043C		unknown	unknown	0.503351
YFL044C		unknown	unknown	0.692356
YFL045C	SEC53	phosphomannomutase activity	protein-ER targeting	0.839282
YFL046W		unknown	unknown	0.972248
YFL047W	RGD2	Rho GTPase activator	small GTPase mediated signal transduction	1.01358
YFL048C	EMP47	unknown	ER to Golgi transport	1.43261
YFL049W		unknown	unknown	1.43291
YFL050C	ALR2	di-, tri-valent inorganic cation transporter activity	di-, tri-valent inorganic cation transport, magnesium ion transport	1.02144
YFL051C		unknown	unknown	0.926162
YFL052W		DNA binding	unknown	1.51706
YFL053W	DAK2	unknown	carbohydrate metabolism; stress response	0.930846
YFL054C		water channel	unknown	0.865138
YFL055W	AGP3	amino acid transporter activity	amino acid transport	0.918253
YFL056C	AAD6	benzyl alcohol dehydrogenase activity	aldehyde metabolism	0.712039
YFL057C	AAD16	benzyl alcohol dehydrogenase activity	aldehyde metabolism	0.863885
YFL058W	THI5	unknown	thiamin biosynthesis	1.7889
YFL059W	SNZ3	protein binding	pyridoxine metabolism, thiamin biosynthesis	0.49034
YFL060C	SNO3	imidazoleglycerol phosphate synthase activity	pyridoxine metabolism, thiamin biosynthesis	0.85331
YFL061W		unknown	unknown	0.709412
YFL067W		unknown	unknown	0.467342
YFL-TyA	TY2A			0.988877
YFR001W	LOC1	mRNA binding	ribosomal large subunit biogenesis	1.29578
YFR002W	NIC96	structural molecule activity	NLS-bearing substrate-nucleus import, mRNA-binding (hnRNP) protein-nucleus import, mRNA-nucleus export, nuclear pore organization and biogenesis, protein-nucleus export, protein-nucleus import, rRNA-nucleus export, ribosomal protein-nucleus import, snRNA-nucleus export, snRNP protein-nucleus import, tRNA-nucleus export	1.4049
YFR003C		unknown	unknown	0.93922
YFR004W	RPN11	endopeptidase activity	ubiquitin-dependent protein catabolism	1.02065
YFR005C	SAD1	pre-mRNA splicing factor activity	mRNA splicing	1.14242
YFR006W		unknown	unknown	1.00831
YFR007W		unknown	unknown	1.37985
YFR008W		unknown	unknown	1.27298
YFR009W	GCN20	unknown	regulation of translational elongation	0.96811
YFR010W	UBP6	ubiquitin-specific protease activity	protein deubiquitination	1.42062
YFR011C		unknown	unknown	1.69866
YFR012W	VAM7	unknown	unknown	1.18717
YFR013W	IOC3	protein binding activity	chromatin modeling	1.06553
YFR014C	CMK1	calmodulin-dependent protein kinase I activity	protein amino acid phosphorylation, signal transduction	1.21718
YFR015C	GSY1	glycogen (starch) synthase	glycogen metabolism	0.744406
YFR016C		unknown	unknown	1.05342
YFR017C		unknown	unknown	1.35944
YFR018C		unknown	unknown	0.729356
YFR019W	FAB1	1-phosphatidylinositol-3-phosphate 5-kinase activity	phospholipid metabolism, response to stress, vacuole organization and biogenesis	1.55267
YFR020W		unknown	unknown	1.0359
YFR021W	AUT10	unknown	autophagy, protein-vacuolar targeting, sporulation (sensu Saccharomyces), vacuolar protein processing/maturation	1.2331
YFR022W		unknown	unknown	0.789779
YFR023W	PES4	unknown	DNA dependent DNA replication	1.6221
YFR024C		unknown	unknown	1.03236
YFR024C-A	LSB3	unknown	unknown	1.19735
YFR025C	HIS2	histidinol-phosphatase activity	histidine biosynthesis	0.694298
YFR026C		unknown	unknown	1.43878
YFR027W	ECO1	acetyltransferase activity	DNA repair, DNA replication, sister chromatid cohesion	0.699236
YFR028C	CDC14	protein phosphatase activity	DNA dependent DNA replication, protein amino acid dephosphorylation, regulation of exit from mitosis	1.18099
YFR029W	PTR3	amino acid binding	chemosensory perception	0.699117
YFR030W	MET10	sulfite reductase (NADPH) activity	sulfate assimilation	1.46757
YFR031C	SMC2	AT DNA binding, * DNA secondary structure binding, adenosinetriphosphatase, double-stranded DNA binding	mitotic chromosome condensation, mitotic chromosome segregation	1.42164
YFR031C-A	RPL2A	structural constituent of ribosome	protein biosynthesis	0.710351
YFR032C		unknown	unknown	0.778469
YFR032C-A	RPL29	structural constituent of ribosome	protein biosynthesis	0.231676
YFR033C	QCR6	ubiquinol-cytochrome c reductase	aerobic respiration, oxidative phosphorylation, ubiquinone to cytochrome c	1.01854
YFR034C	PHO4	transcription factor activity	cellular response to phosphate starvation, phosphate metabolism	0.179788
YFR035C		unknown	unknown	0.869868
YFR036W	CDC26	* protein binding, * ubiquitin-protein ligase	cyclin catabolism, mitotic chromosome segregation, mitotic metaphase/anaphase transition, mitotic spindle elongation, * ubiquitin-dependent protein catabolism	0.675023
YFR037C	RSC8	unknown	chromatin modeling	0.899057
YFR038W		helicase activity	unknown	1.17701
YFR039C		unknown	unknown	0.93505
YFR040W	SAP155	protein serine/threonine phosphatase activity	G1/S transition of mitotic cell cycle	1.1833
YFR041C		unknown	unknown	1.62171
YFR042W		unknown	unknown	1.00018
YFR043C		unknown	unknown	1.14892
YFR044C		unknown	unknown	0.923666
YFR045W		* transporter	* transport	1.25811
YFR046C		unknown	invasive growth, meiosis, protein processing	0.831503
YFR047C	BNA6	nicotinate-nucleotide pyrophosphorylase (carboxylating)	nicotinamide adenine dinucleotide biosynthesis	0.578888
YFR048W	RMD8	unknown	unknown	0.950237
YFR049W	YMR31	structural constituent of ribosome activity	* protein biosynthesis	0.965399
YFR050C	PRE4	endopeptidase activity	ubiquitin-dependent protein catabolism	0.848612
YFR051C	RET2	protein binding	ER to Golgi transport, retrograde (Golgi to ER) transport	0.653133
YFR052W	RPN12	proteasome endopeptidase activity	ubiquitin-dependent protein catabolism	1.19681
YFR053C	HXK1	hexokinase activity	fructose metabolism	1.13593
YFR054C		unknown	unknown	0.797174
YFR055W		cystathionine beta-lyase activity	copper ion homeostasis	0.743217
YFR056C		unknown	unknown	1.044
YFR057W		unknown	unknown	1.88686
YGL001C	ERG26	C-3 sterol dehydrogenase (C-4 sterol decarboxylase) activity	ergosterol biosynthesis	0.581235
YGL002W	ERP6	unknown	secretory pathway	1.02842
YGL003C	CDH1	enzyme activator activity	cell cycle	1.18006
YGL004C	RPN14	unknown	unknown	1.00833
YGL005C	COD5	unknown	intra-Golgi transport	1.43098
YGL006W	PMC1	calcium-transporting ATPase	calcium ion homeostasis, calcium ion transport	0.91725
YGL007W		unknown	unknown	0.486256
YGL008C	PMA1	hydrogen-transporting two-sector ATPase activity	regulation of pH, proton transport	0.446886
YGL010W		unknown	unknown	0.77931
YGL011C	SCL1	proteasome endopeptidase activity	ubiquitin-dependent protein catabolism	0.993264
YGL012W	ERG4	delta24(24-1) sterol reductase activity	ergosterol biosynthesis	1.03666
YGL013C	PDR1	DNA binding activity, transcriptional activator activity	regulation of transcription from Pol II promoter, response to drug	1.34533
YGL014W	PUF4	mRNA binding activity	cell aging, mRNA catabolism, deadenylation-dependent, protein targeting	0.550051
YGL015C		unknown	unknown	1.16233
YGL016W	KAP122	protein carrier activity	protein-nucleus import, response to drug	1.378
YGL017W	ATE1	arginyltransferase activity	protein modification, ubiquitin-dependent protein catabolism	0.938705
YGL018C	JAC1	* co-chaperone	aerobic respiration, iron-sulfur cluster assembly	0.722997
YGL019W	CKB1	protein kinase CK2 activity	G1/S transition of mitotic cell cycle, G2/M transition of mitotic cell cycle, cell ion homeostasis, establishment of cell polarity (sensu Saccharomyces), flocculation, protein amino acid phosphorylation, regulation of transcription from Pol I promoter, regulation of transcription from Pol III promoter, response to DNA damage	1.02247
YGL020C	MDM39	unknown	mitochondrion organization and biogenesis	0.829702
YGL021W	ALK1	unknown	unknown	0.960268
YGL022W	STT3	dolichyl-diphospho-oligosaccharide-protein glycosyltransferase activity	N-linked glycosylation	0.663907
YGL023C	PIB2	phosphatidylinositol binding	vesicle-mediated transport	0.589789
YGL025C	PGD1	RNA polymerase II transcription mediator activity	transcription from Pol II promoter	0.437421
YGL026C	TRP5	tryptophan synthase	tryptophan biosynthesis	0.773015
YGL027C	CWH41	mannosyl-oligosaccharide glucosidase (processing A-glucosidase I) activity	cell wall organization and biogenesis	0.152427
YGL028C	SCW11	glucan 1,3-beta-glucosidase	cytokinesis, completion of separation	0.533998
YGL029W	CGR1	unknown	rRNA processing, ribosome biogenesis	0.88446
YGL030W	RPL30	structural constituent of ribosome	mRNA splicing, protein biosynthesis, rRNA processing, * regulation of translation	1.06534
YGL031C	RPL24A	RNA binding, structural constituent of ribosome	protein biosynthesis	0.815914
YGL032C	AGA2	cell adhesion receptor	agglutination during conjugation with cellular fusion	0.865134
YGL033W	HOP2	unknown	synapsis	1.49051
YGL034C		unknown	unknown	1.51547
YGL035C	MIG1	specific RNA polymerase II transcription factor activity	glucose metabolism, regulation of transcription from Pol II promoter	1.02459
YGL036W	MTC2	unknown	unknown	1.51115
YGL037C	PNC1	nicotinamidase	chromatin silencing at ribosomal DNA (rDNA), chromatin silencing at telomere, nicotinate nucleotide biosynthesis, salvage pathway	0.66102
YGL038C	OCH1	alpha-1,6-mannosyltransferase activity, transferase activity, transferring glycosyl groups	N-linked glycoprotein maturation	1.22294
YGL039W		dihydrokaempferol 4-reductase activity	unknown	0.778967
YGL040C	HEM2	porphobilinogen synthase activity	heme biosynthesis	0.806834
YGL041C		unknown	unknown	0.976174
YGL042C		unknown	unknown	0.777539
YGL043W	DST1	positive transcription elongation factor activity	RNA elongation from Pol II promoter, meiotic recombination	0.844447
YGL044C	RNA15	* cleavage/polyadenylation specificity factor activity	mRNA cleavage, * mRNA polyadenylation	0.895027
YGL045W	RIM8	unknown	* invasive growth, * meiosis, protein processing	0.905794
YGL046W		unknown	unknown	0.680152
YGL047W		unknown	unknown	0.625455
YGL048C	RPT6	ATPase activity, endopeptidase activity	ubiquitin-dependent protein catabolism	1.0761
YGL049C	TIF4632	translation initiation factor activity	translational initiation	1.13171
YGL050W		unknown	unknown	0.93896
YGL051W	MST27	unknown	unknown	0.840788
YGL052W		unknown	unknown	0.955944
YGL053W	PRM8	unknown	conjugation with cellular fusion	0.999558
YGL054C	ERV14	unknown	ER to Golgi transport, axial budding, sporulation (sensu Saccharomyces)	1.34953
YGL055W	OLE1	stearoyl-CoA desaturase	fatty acid desaturation, mitochondrion inheritance	0.690596
YGL056C	SDS23	unknown		0.828379
YGL057C		unknown	unknown	0.795984
YGL058W	RAD6	* ubiquitin conjugating enzyme	DNA repair, ubiquitin-dependent protein catabolism	0.708469
YGL059W		protein kinase activity	unknown	1.68442
YGL060W		unknown	unknown	1.05603
YGL061C	DUO1	structural constituent of cytoskeleton	mitotic spindle assembly (sensu Saccharomyces)	0.941221
YGL062W	PYC1	pyruvate carboxylase	NADPH regeneration, gluconeogenesis	0.960053
YGL063W	PUS2	pseudouridylate synthase activity	tRNA modification	0.607639
YGL064C	MRH4	RNA helicase activity	ribosome biogenesis	1.44751
YGL065C	ALG2	glycolipid mannosyltransferase activity	oligosaccharide-lipid intermediate assembly	1.49413
YGL066W	SGF73	unknown	histone acetylation	0.848662
YGL067W	NPY1	NAD diphosphatase activity	NADH metabolism	1.72868
YGL068W		unknown	unknown	0.568759
YGL069C		unknown	unknown	0.507446
YGL070C	RPB9	DNA-directed RNA polymerase II activity	transcription from Pol II promoter	0.695235
YGL071W	RCS1	transcription factor	high affinity iron transport, * positive regulation of transcription from Pol II promoter	0.981004
YGL072C		unknown	unknown	0.603618
YGL073W	HSF1	transcription factor activity	regulation of transcription from Pol II promoter, response to heat, response to stress	1.12306
YGL074C		unknown	unknown	0.765912
YGL075C	MPS2	structural constituent of cytoskeleton	mitotic anaphase, spindle pole body duplication (sensu Saccharomyces)	1.55559
YGL076C	RPL7A	structural constituent of ribosome	protein biosynthesis	1.24736
YGL077C	HNM1	choline transporter activity, choline transport	transport	1.01892
YGL078C	DBP3	ATP dependent RNA helicase activity, *	* 35S primary transcript processing, ribosomal large subunit assembly and maintenance	0.940455
YGL079W		unknown	unknown	0.806986
YGL080W		unknown	unknown	1.01856
YGL081W		unknown	unknown	0.992558
YGL082W		unknown	unknown	1.09271
YGL083W	SCY1	unknown	unknown	1.28367
YGL084C	GUP1	glycerol transporter activity	glycerol catabolism, glycerol transport	1.44715
YGL085W		unknown	unknown	0.916379
YGL086W	MAD1	unknown	mitotic spindle checkpoint, nucleocytoplasmic transport	1.18716
YGL087C	MMS2	ubiquitin conjugating enzyme	DNA repair, ubiquitin-dependent protein catabolism	0.804362
YGL088W		unknown	unknown	0.439473
YGL089C	MFAlpha2	No en SGD	mating	1.0538
YGL090W	LIF1	structural molecule activity	double-strand break repair via nonhomologous end-joining	1.41997
YGL091C	NBP35	ATPase activity	unknown	0.776516
YGL092W	NUP145	structural molecule activity	NLS-bearing substrate-nucleus import, mRNA-binding (hnRNP) protein-nucleus import, mRNA-nucleus export, nuclear pore organization and biogenesis, protein-nucleus export, protein-nucleus import, rRNA-nucleus export, ribosomal protein-nucleus import, snRNA-nucleus export, snRNP protein-nucleus import, tRNA splicing, tRNA-nucleus export	1.35924
YGL093W	SPC105	structural constituent of cytoskeleton	microtubule nucleation	0.935551
YGL094C	PAN2	poly(A)-specific ribonuclease activity	mRNA processing, post-replication repair	1.62844
YGL095C	VPS45	chaperone activity	Golgi to vacuole transport, osmoregulation, protein complex assembly, vacuole organization and biogenesis	1.57049
YGL096W	TOS8	transcription factor activity	unknown	1.05763
YGL097W	SRM1	signal transducer activity	rRNA-nucleus export, ribosome nucleus export	1.14109
YGL098W	USE1	unknown	unknown	1.04892
YGL099W	LSG1	unknown	conjugation with cellular fusion, sporulation (sensu Saccharomyces)	1.00755
YGL100W	SEH1	structural molecule activity	NLS-bearing substrate-nucleus import, mRNA-binding (hnRNP) protein-nucleus import, mRNA-nucleus export, nuclear pore organization and biogenesis, protein-nucleus export, rRNA-nucleus export, ribosomal protein-nucleus import, snRNA-nucleus export, snRNP protein-nucleus import, tRNA-nucleus export	0.692308
YGL101W		unknown	unknown	0.796968
YGL102C		unknown	unknown	0.442714
YGL103W	RPL28	RNA binding, structural constituent of ribosome	protein biosynthesis	0.573967
YGL104C	VPS73	unknown	protein-vacuolar targeting	1.02306
YGL105W	ARC1	tRNA binding	amino acid activation, tRNA-nucleus export	0.917335
YGL106W	MLC1	microfilament motor	* apical bud growth, cytokinesis, * endocytosis, establishment of cell polarity (sensu Saccharomyces), isotropic bud growth, * mitochondrion inheritance, vacuole inheritance, vesicle-mediated transport	0.546592
YGL107C	RMD9	unknown	unknown	0.845236
YGL108C		unknown	unknown	0.645673
YGL109W		unknown	unknown	0.586232
YGL110C	CUE3	unknown	unknown	1.50646
YGL111W	NSA1	unknown	ribosomal large subunit biogenesis	1.26243
YGL112C	TAF6	general RNA polymerase II transcription factor activity	* G1-specific transcription in mitotic cell cycle, chromatin modification, establishment and/or maintenance of chromatin architecture, * histone acetylation, protein amino acid acetylation, transcription initiation from Pol II promoter	0.945974
YGL113W	SLD3	chromatin binding	DNA replication initiation, DNA unwinding	1.0134
YGL114W		unknown	unknown	0.806307
YGL115W	SNF4	protein kinase activator	peroxisome organization and biogenesis, regulation of transcription from Pol II promoter	0.842837
YGL116W	CDC20	enzyme activator activity	cyclin catabolism, mitotic chromosome segregation, mitotic metaphase/anaphase transition, mitotic spindle elongation, ubiquitin-dependent protein catabolism	1.41243
YGL117W		unknown	unknown	1.20713
YGL118C		unknown	unknown	1.35775
YGL119W	ABC1	chaperone activity	oxidative phosphorylation, ubiquinone to cytochrome c	1.20836
YGL121C	GPG1	signal transducer	signal transduction	0.589836
YGL122C	NAB2	poly(A) binding	poly(A)+ mRNA-nucleus export	0.626384
YGL123W	RPS2	structural constituent of ribosome	protein biosynthesis, regulation of translational fidelity	0.672629
YGL124C	MON1	unknown	protein-vacuolar targeting	0.918155
YGL125W	MET13	methylenetetrahydrofolate reductase (NADPH) activity, structural constituent of ribosome	methionine metabolism, protein biosynthesis, sulfur amino acid biosynthesis	1.21332
YGL126W	SCS3	unknown	phospholipid metabolism	0.397764
YGL127C	SOH1	unknown	DNA repair, transcription from Pol II promoter	0.626343
YGL128C	CWC23	unknown	unknown	0.606584
YGL129C	RSM23	structural constituent of ribosome	protein biosynthesis	1.44666
YGL130W	CEG1	mRNA guanylyltransferase activity	mRNA capping	1.11399
YGL131C		unknown	unknown	1.37018
YGL132W		unknown	unknown	0.772239
YGL133W	ITC1	unknown	chromatin modeling, negative regulation of transcription from Pol II promoter by pheromones	1.12811
YGL134W	PCL10	cyclin-dependent protein kinase, regulator activity	regulation of glycogen biosynthesis, regulation of glycogen catabolism	0.890307
YGL135W	RPL1B	* structural constituent of ribosome	protein biosynthesis	0.561679
YGL136C	MRM2	rRNA (uridine-2'-O-)-methyltransferase	rRNA modification	0.927627
YGL137W	SEC27	unknown	ER to Golgi transport, retrograde (Golgi to ER) transport	0.96185
YGL138C		unknown	unknown	1.54993
YGL139W		unknown	unknown	1.15624
YGL140C		unknown	unknown	1.09683
YGL141W	HUL5	* ubiquitin-protein ligase	protein monoubiquitination, protein polyubiquitination	0.878648
YGL142C	GPI10	unknown	GPI anchor biosynthesis	1.23811
YGL143C	MRF1	translation release factor activity	protein biosynthesis, translational termination	0.809317
YGL144C	ROG1	lipase	* lipid metabolism	1.03294
YGL145W	TIP20	unknown	retrograde (Golgi to ER) transport	1.06892
YGL146C		unknown	unknown	0.696409
YGL147C	RPL9A	* structural constituent of ribosome	* protein biosynthesis	0.601116
YGL148W	ARO2	chorismate synthase activity	aromatic amino acid family biosynthesis	0.513141
YGL149W		unknown	unknown	0.522916
YGL150C	INO80	ATPase activity	DNA repair, chromatin modeling, transcription from Pol II promoter	1.52978
YGL151W	NUT1	unknown	regulation of transcription from Pol II promoter	1.42774
YGL152C		unknown	unknown	0.653846
YGL153W	PEX14	protein binding activity	protein-peroxisome targeting	0.588283
YGL154C	LYS5	phosphopantetheinyltransferase activity	lysine biosynthesis, aminoadipic pathway	0.703472
YGL155W	CDC43	protein geranylgeranyltransferase activity, signal transducer activity	calcium ion homeostasis, establishment of cell polarity (sensu Saccharomyces), protein amino acid geranylgeranylation, small GTPase mediated signal transduction	1.02348
YGL156W	AMS1	alpha-mannosidase activity	carbohydrate metabolism	1.26396
YGL157W		dihydrokaempferol 4-reductase activity	unknown	0.814489
YGL158W	RCK1	protein serine/threonine kinase	protein amino acid phosphorylation, regulation of meiosis	1.10681
YGL159W		unknown	unknown	1.79185
YGL160W		oxidoreductase activity	unknown	1.5165
YGL161C	YIP5	RAB interactor	unknown	0.582173
YGL162W	SUT1	* specific RNA polymerase II transcription factor activity	regulation of transcription from Pol II promoter, sterol transport	0.790421
YGL163C	RAD54	DNA dependent adenosinetriphosphatase activity, DNA supercoiling activity	NOT involved in double-strand break repair via break-induced replication, NOT involved in double-strand break repair via single-strand annealing, double-strand break repair via synthesis-dependent strand annealing, heteroduplex formation, telomerase-independent telomere maintenance	1.15981
YGL164C	YRB30	enzyme regulator activity, protein binding activity	unknown	1.05379
YGL165C		unknown	unknown	0.637508
[truncated: 3,980 more rows]
