# Supplementary material for: The Sas3p and Gcn5p histone acetyltransferases are recruited to similar genes
Source: Genome Biol. 2007 Jun 20;8(6):R119. doi: 10.1186/gb-2007-8-6-r119 (PMC2394765; doi:10.1186/gb-2007-8-6-r119)
Supplement: Additional data file 8 — Acetylation at H3K14 was obtained by two ChIP-chip experiments. The first was performed by immunoprecipitating WCE with an antibody that recognizes the carboxyl termini of histone H3 (α-H3Ct) and the other one by immunoprecipitating with α-K14acH3. Ratios from the α-K14acH3 ChIP-chip experiment and the control from the α-H3Ct ChIP-chip experiment were calculated and are listed. [file gb-2007-8-6-r119-S8.xls]

## Sheet: Hoja1
ORF name	Gene name	Molecular function	Biological Process	Binding ratio (K14h3/h3ct)
YAL001C	TFC3	RNA polymerase III transcription factor	transcription initiation from Pol III promoter	0.819512
YAL002W	VPS8	unknown	late endosome to vacuole transport	1.07691
YAL003W	EFB1	translation elongation factor	translational elongation	2.80134
YAL004W		unknown	unknown	1.17515
YAL005C	SSA1	adenosinetriphosphatase activity, chaperone activity, heat shock protein activity	SRP-dependent, co-translational membrane targeting, translocation, * protein folding, * protein-nucleus import, translocation	0.979023
YAL007C	ERP2	unknown	ER to Golgi transport	1.03376
YAL008W	FUN14		unknown	1.3846
YAL009W	SPO7	unknown	meiosis, nuclear organization and biogenesis, sporulation (sensu Saccharomyces)	1.49917
YAL010C	MDM10	unknown	mitochondrial genome maintenance, mitochondrion inheritance, mitochondrion organization and biogenesis	1.19916
YAL011W	SWC1	unknown	unknown	0.913523
YAL012W	CYS3	cystathionine-gamma-lyase activity	cysteine metabolism, sulfur amino acid metabolism, transsulfuration	2.0889
YAL013W	DEP1	unknown	phospholipid metabolism, regulation of transcription from Pol II promoter	1.21779
YAL014C	SYN8	SNAP receptor activity	unknown	1.87048
YAL015C	NTG1	purine-specific oxidized base lesion DNA N-glycosylase activity, pyrimidine-specific oxidized base lesion DNA N-glycosylase activity	DNA repair, base-excision repair, AP site formation	2.00955
YAL016W	TPD3	protein phosphatase type 2A	actin filament organization, bud growth, mitotic spindle checkpoint, protein biosynthesis	0.888807
YAL017W	FUN31	protein serine/threonine kinase activity	hexose metabolism, protein amino acid phosphorylation	0.871556
YAL018C		unknown	unknown	0.906789
YAL019W	FUN30	unknown	chromosome organization and biogenesis (sensu Eukarya)	0.728891
YAL020C	ATS1	unknown	microtubule-based process	1.91009
YAL021C	CCR4	3'-5' exoribonuclease activity	poly(A) tail shortening, regulation of transcription from Pol II promoter	0.976912
YAL022C	FUN26	nucleoside transporter nucleoside transport	nucleoside transport	1.08907
YAL023C	PMT2	dolichyl-phosphate-mannose-protein mannosyltransferase activity	O-linked glycosylation	0.850366
YAL024C	LTE1	guanyl-nucleotide exchange factor activity	exit from mitosis	0.822209
YAL025C	MAK16	unknown	ribosomal large subunit biogenesis virus-host interaction	1.0699
YAL026C	DRS2	adenosinetriphosphatase activity, phospholipid-translocating ATPase activity	intracellular protein transport, post Golgi transport	1.62759
YAL027W		unknown	unknown	1.39867
YAL028W	FRT2		NO EN SGD	0.937944
YAL029C	MYO4	microfilament motor activity	mRNA localization, intracellular	0.842416
YAL030W	SNC1	v-SNARE	Golgi to plasma membrane transport, * endocytosis, non-selective vesicle fusion	0.69199
YAL031C	FUN21	unknown	unknown	0.909786
YAL032C	PRP45	transcriptional activator activity	positive regulation of transcription from Pol II promoter	3.67856
YAL033W	POP5	ribonuclease MRP activity, ribonuclease P activity	tRNA processing, rRNA processing	1.00686
YAL034C	FUN19	unknown	unknown	1.21356
YAL034W-A	MTW1	unknown	chromosome segregation	0.934884
YAL035W	FUN12	translation initiation factor activity	translational initiation	0.788413
YAL036C	FUN11	unknown	unknown	1.0877
YAL037C-B		unknown	unknown	1.92819
YAL037W		unknown	unknown	1.00994
YAL038W	CDC19	pyruvate kinase activity	glycolysis, pyruvate metabolism	2.14832
YAL039C	CYC3	holocytochrome c synthase activity	cytochrome c-heme linkage	1.56161
YAL040C	CLN3	cyclin-dependent protein kinase, intrinsic regulator activity	G1/S transition of mitotic cell cycle, regulation of CDK activity	0.952099
YAL041W	CDC24	Rho guanyl-nucleotide exchange factor activity, signal transducer activity	apical bud growth, cellular morphogenesis during conjugation with cellular fusion, chitin localization, establishment of cell polarity (sensu Saccharomyces), invasive growth, isotropic bud growth, pseudohyphal growth, signal transduction during conjugation with cellular fusion, small GTPase mediated signal transduction	0.875249
YAL042W	ERV46	unknown	ER to Golgi transport	1.67359
YAL043C	PTA1	cleavage/polyadenylation specificity factor activity	tRNA processing, mRNA polyadenylation, mRNA cleavage	1.04946
YAL044C	GCV3	glycine dehydrogenase (decarboxylating)	one-carbon compound metabolism	1.21449
YAL044W-A		unknown	unknown	1.50444
YAL045C		unknown	unknown	1.43397
YAL046C		unknown	unknown	1.76511
YAL047C	SPC72	structural constituent of cytoskeleton	microtubule nucleation, mitotic chromosome segregation, mitotic spindle elongation, nuclear migration (sensu Saccharomyces)	1.11834
YAL047W-A		unknown	unknown	0.926199
YAL048C		unknown	vesicle-mediated transport	0.905449
YAL049C		unknown	unknown	1.00476
YAL051W	OAF1	DNA binding activity, transcriptional activator activity	fatty acid metabolism, peroxisome organization and biogenesis, positive regulation of transcription	0.824945
YAL053W		unknown	unknown	0.922383
YAL054C	ACS1	acetate-CoA ligase	* acetate fermentation, acetyl-CoA biosynthesis	1.34949
YAL055W	PEX22	unknown	protein-peroxisome targeting	1.05903
YAL056W	GPB2	signal transducer activity	signal transduction	1.13527
YAL058W	CNE1	unknown	ER-associated protein catabolism	1.20307
YAL059W	ECM1	unknown	cell wall organization and biogenesis	1.35463
YAL060W	BDH1	(R,R)-butanediol dehydrogenase activity	butanediol fermentation	1.54594
YAL061W		oxidoreductase activity, acting on the CH-OH group of donors, NAD or NADP as acceptor	unknown	1.44825
YAL062W	GDH3	glutamate dehydrogenase activity	glutamate biosynthesis	1.71738
YAL064W-B		unknown	unknown	1.19046
YAL065C		unknown	unknown	1.60956
YAL066W		unknown	unknown	1.06032
YAL067C	SEO1	transporter activity	transport	1.01982
YAR002C-A	ERP1	unknown	ER to Golgi transport	1.09332
YAR002W	NUP60	structural constituent of nuclear pore	nucleocytoplasmic transport, protein-nucleus import, docking	1.04902
YAR003W	SWD1	chromatin binding activity, histone-lysine N-methyltransferase activity, transcriptional activator activity	chromatin silencing at telomere, histone methylation	0.846676
YAR007C	RFA1	damaged DNA binding, single-stranded DNA binding	DNA recombination, DNA replication, priming, DNA strand elongation, DNA unwinding, double-strand break repair, nucleotide-excision repair, postreplication repair	1.02341
YAR008W	SEN34	tRNA-intron endonuclease activity	tRNA splicing	0.926079
YAR009C		RNA-directed DNA polymerase, * peptidase, ribonuclease	unknown	1.80855
YAR010C		unknown	unknown	1.90709
YAR014C	BUD14	unknown	bud site selection, filamentous growth	0.819322
YAR015W	ADE1	phosphoribosylaminoimidazole-succinocarboxamide synthase	* purine base metabolism	1.40918
YAR018C	KIN3	protein kinase activity	chromosome segregation	0.845723
YAR019C	CDC15	protein kinase activity	cytokinesis, exit from mitosis, * protein amino acid phosphorylation	0.893418
YAR020C	PAU7	unknown	unknown	0.932798
YAR023C		unknown	unknown	0.781597
YAR027W	UIP3	unknown	unknown	1.14052
YAR028W		unknown	unknown	0.727162
YAR029W	FUN57	unknown	unknown	0.591708
YAR030C		unknown	unknown	0.607485
YAR031W	PRM9	unknown	conjugation with cellular fusion	1.03227
YAR033W	MST28	unknown	unknown	1.27329
YAR035W	YAT1	carnitine O-acetyltransferase	alcohol metabolism, carnitine metabolism	0.76823
YAR042W	SWH1	unknown	unknown	1.53123
YAR044W	OSH1	oxysterol binding activity, phosphatidylinositol binding activity	steroid biosynthesis	0.772094
YAR047C		unknown	unknown	0.51671
YAR050W	FLO1	cell adhesion molecule activity	flocculation	1.31873
YAR053W		unknown	unknown	1.05989
YAR060C		unknown	unknown	0.606445
YAR061W		unknown	unknown	0.350071
YAR062W		unknown	unknown	0.550853
YAR064W		unknown	unknown	0.861753
YAR068W		unknown	unknown	1.07113
YAR069C		unknown	unknown	0.896113
YAR070C		unknown	unknown	1.41778
YAR071W	PHO11	acid phosphatase activity	phosphate metabolism	0.994315
YAR073W	IMD1	IMP dehydrogenase activity	GTP biosynthesis	1.03357
YBL001C	ECM15	unknown	cell wall organization and biogenesis	1.82769
YBL002W	HTB2	DNA binding activity	chromatin assembly/disassembly	1.64282
YBL003C	HTA2	DNA binding activity	chromatin assembly/disassembly	1.47069
YBL004W		unknown	unknown	0.735837
YBL005W	PDR3	DNA binding activity, transcriptional activator activity	regulation of transcription from Pol II promoter, response to drug	1.08914
YBL006C		unknown	unknown	1.45132
YBL007C	SLA1	cytoskeletal protein binding activity	actin cortical patch assembly, actin filament organization, cell wall organization and biogenesis, endocytosis, polar budding	0.913559
YBL008W	HIR1	transcription co-repressor activity	regulation of transcription from Pol II promoter	0.891558
YBL009W		unknown	unknown	0.913734
YBL010C		unknown	unknown	0.791274
YBL011W	SCT1	glycerol-3-phosphate O-acyltransferase activity	phospholipid biosynthesis	0.7693
YBL012C		unknown	unknown	1.10331
YBL013W	FMT1	methionyl-tRNA formyltransferase activity	methionyl-tRNA aminoacylation, translational initiation	1.25135
YBL014C	RRN6	RNA polymerase I transcription factor activity	transcription from Pol I promoter	0.81396
YBL015W	ACH1	acetyl-CoA hydrolase	* acetate metabolism, * acetyl-CoA metabolism	1.2318
YBL016W	FUS3	MAP kinase activity	cell cycle arrest, protein amino acid phosphorylation, signal transduction during conjugation with cellular fusion	1.01965
YBL017C	PEP1	signal sequence binding	protein-vacuolar targeting, vacuolar transport	0.860096
YBL018C	POP8	ribonuclease MRP activity, ribonuclease P activity	tRNA processing, rRNA processing	1.02921
YBL019W	APN2	double-stranded DNA specific 3'-5' exodeoxyribonuclease, phosphodiesterase I	DNA repair	0.973738
YBL020W	RFT1	oligosaccharide transporter activity	N-linked glycosylation, oligosaccharide transport	1.1313
YBL021C	HAP3	transcriptional activator activity	transcription, regulation of carbohydrate metabolism	1.99819
YBL022C	PIM1	ATP-dependent peptidase activity	proteolysis and peptidolysis, response to heat	1.17046
YBL023C	MCM2	ATP dependent DNA helicase activity, chromatin binding activity	DNA replication initiation, DNA unwinding, pre-replicative complex formation and maintenance	0.806098
YBL024W	NCL1	tRNA (cytosine-5-)-methyltransferase	* tRNA methylation	0.794033
YBL025W	RRN10	RNA polymerase I transcription factor activity, ribosomal DNA (rDNA) binding activity	transcription from Pol I promoter	1.0263
YBL026W	LSM2	pre-mRNA splicing factor activity	mRNA splicing, rRNA processing	1.5663
YBL027W	RPL19B	structural constituent of ribosome	protein synthesis	1.4311
YBL028C		unknown	unknown	1.76009
YBL029C-A		unknown	unknown	1.34286
YBL029W		unknown	unknown	1.58582
YBL030C	PET9	ATP/ADP antiporter	ATP/ADP exchange	0.753289
YBL031W	SHE1	unknown	unknown	0.891767
YBL032W		mRNA binding activity	mRNA localization, intracellular, telomerase-dependent telomere maintenance	1.08461
YBL033C	RIB1	cyclohydrolase activity	vitamin B2 biosynthesis	1.33393
YBL034C	STU1	structural constituent of cytoskeleton	microtubule nucleation	0.789428
YBL035C	POL12	alpha DNA polymerase	DNA replication initiation, DNA replication, priming, lagging strand elongation	0.887279
YBL036C		unknown	unknown	1.01969
YBL037W	APL3	unknown	vesicle-mediated transport	0.653907
YBL038W	MRPL16	peptidyltransferase activity, structural constituent of ribosome	protein biosynthesis	1.10444
YBL039C	URA7	CTP synthase activity	CTP biosynthesis, phospholipid biosynthesis, pyrimidine base biosynthesis	1.13488
YBL040C	ERD2	HDEL receptor activity	protein-ER retention	1.14799
YBL041W	PRE7	endopeptidase activity	ubiquitin-dependent protein catabolism	1.02937
YBL042C	FUI1	uridine transporter	uridine transport	0.763803
YBL043W	ECM13	unknown	cell wall organization and biogenesis	1.1934
YBL044W		unknown	unknown	0.924901
YBL045C	COR1	ubiquinol-cytochrome c reductase activity	aerobic respiration	0.766361
YBL046W		unknown	unknown	0.88448
YBL047C	EDE1	unknown	endocytosis	0.77609
YBL048W		unknown	unknown	0.800745
YBL049W	MOH1	unknown	unknown	0.708716
YBL050W	SEC17	soluble NSF attachment protein activity	ER to Golgi transport	0.966492
YBL051C	PIN4	unknown	unknown	0.756056
YBL052C	SAS3	acetyltransferase activity	chromatin modification, chromatin silencing at HML and HMR (sensu Saccharomyces), chromatin silencing at telomere	0.889933
YBL053W		unknown	unknown	0.573858
YBL054W		unknown	unknown	1.19359
YBL055C		unknown	unknown	0.883021
YBL056W	PTC3	protein phosphatase type 2C activity	inactivation of MAPK (osmolarity sensing), protein amino acid dephosphorylation, regulation of CDK activity, cellular_component unknown	1.16801
YBL057C	PTH2	aminoacyl-tRNA hydrolase activity	* protein biosynthesis	1.16435
YBL058W	SHP1	unknown	glycogen metabolism, sporulation (sensu Saccharomyces)	1.1098
YBL059W		unknown	unknown	1.26405
YBL060W		unknown	unknown	0.977755
YBL061C	SKT5	enzyme activator	cell wall chitin biosynthesis, cytokinesis, response to osmotic stress	0.96603
YBL062W		unknown	unknown	0.551611
YBL063W	KIP1	microtubule motor activity, structural constituent of cytoskeleton	microtubule nucleation, mitotic anaphase B	0.83592
YBL064C	PRX1	thioredoxin peroxidase activity	regulation of redox homeostasis	0.904993
YBL065W		unknown	unknown	0.884247
YBL066C	SEF1	unknown	unknown	0.674049
YBL067C	UBP13	ubiquitin-specific protease	unknown	0.853768
YBL068W	PRS4	ribose-phosphate pyrophosphokinase activity	'de novo' IMP biosynthesis, 'de novo' pyrimidine base biosynthesis, histidine biosynthesis, purine salvage, tryptophan biosynthesis	1.00248
YBL069W	AST1	* protein transporter	protein-membrane targeting	1.36185
YBL070C		unknown	unknown	1.58398
YBL071C		unknown	unknown	1.66754
YBL071W-A	KTI11	unknown	G1 phase of mitotic cell cycle	1.46564
YBL072C	RPS8A	* structural constituent of ribosome activity	protein biosynthesis	1.53428
YBL073W		unknown	unknown	0.888255
YBL074C	AAR2	unknown	snRNP recycling	0.68571
YBL075C	SSA3	heat shock protein	SRP-dependent, co-translational membrane targeting, translocation, protein folding, response to stress	0.714178
YBL076C	ILS1	isoleucine-tRNA ligase activity	protein biosynthesis	0.815912
YBL077W		unknown	unknown	0.559938
YBL078C	AUT7	microtubule binding activity	autophagy, protein-vacuolar targeting	1.13273
YBL079W	NUP170	structural molecule activity	NLS-bearing substrate-nucleus import, chromosome segregation, mRNA-binding (hnRNP) protein-nucleus import, mRNA-nucleus export, nuclear pore organization and biogenesis, protein-nucleus export, protein-nucleus import, docking, rRNA-nucleus export, ribosomal protein-nucleus import, snRNA-nucleus export, snRNP protein-nucleus import, tRNA-nucleus export,	0.578395
YBL080C	PET112	unknown	* aerobic respiration, mitochondrion organization and biogenesis, protein biosynthesis	0.994347
YBL081W		unknown	unknown	1.13923
YBL082C	RHK1	alpha-1,3-mannosyltransferase activity	dolichol-linked oligosaccharide biosynthesis, protein amino acid glycosylation	1.62225
YBL083C		unknown	unknown	0.833487
YBL085W	BOI1	phospholipid binding activity,	Rho protein signal transduction, establishment of cell polarity (sensu Saccharomyces)	1.55978
YBL086C			unknown	0.821955
YBL087C	RPL23A	structural constituent of ribosome	protein biosynthesis	1.81163
YBL088C	TEL1	inositol/phosphatidylinositol kinase activity	response to DNA damage, telomerase-dependent telomere maintenance	0.875664
YBL089W	AVT5	transporter	* transport	3.19848
YBL090W	MRP21	structural constituent of ribosome	protein biosynthesis	1.35199
YBL091C	MAP2	methionyl aminopeptidase activity	proteolysis and peptidolysis	0.986573
YBL091C-A		unknown	unknown	1.72206
YBL092W	RPL32	structural constituent of ribosome	protein biosynthesis	1.9228
YBL093C	ROX3	RNA polymerase II transcription mediator	transcription from Pol II promoter	1.08686
YBL094C		unknown	unknown	0.651411
YBL095W		unknown	unknown	0.931113
YBL096C		unknown	unknown	1.11354
YBL097W	BRN1	unknown	mitotic chromosome condensation, mitotic chromosome segregation	0.902205
YBL098W	BNA4	kynurenine 3-monooxygenase activity	nicotinamide adenine dinucleotide biosynthesis	1.02564
YBL099W	ATP1	* hydrogen-transporting two-sector ATPase	* ATP synthesis coupled proton transport	1.3905
YBL100C		unknown	unknown	1.1447
YBL101C	ECM21	unknown	cell wall organization and biogenesis	0.870135
YBL102W	SFT2	unknown	Golgi to endosome transport	1.12898
YBL103C	RTG3	specific RNA polymerase II transcription factor	transcription initiation from Pol II promoter	0.711137
YBL104C		unknown	unknown	0.881528
YBL105C	PKC1	* protein kinase C	cell wall organization and biogenesis, protein amino acid phosphorylation, protein kinase cascade, signal transduction	0.656937
YBL106C	SRO77	unknown	Golgi to plasma membrane transport, exocytosis	0.701194
YBL107C		unknown	unknown	1.05168
YBR001C	NTH2	alpha,alpha-trehalase activity	response to stress, trehalose catabolism	0.961219
YBR002C	RER2	prenyltransferase activity	dolichol biosynthesis, protein amino acid glycosylation	1.03386
YBR003W	COQ1	trans-hexaprenyltranstransferase activity	ubiquinone metabolism	0.836478
YBR004C		unknown	unknown	1.24038
YBR005W				1.453
YBR006W	UGA2	succinate-semialdehyde dehydrogenase (NAD(P)+) activity	glutamate catabolism, response to oxidative stress	1.06991
YBR007C		unknown	unknown	0.762773
YBR008C	FLR1	multidrug transporter	* response to toxin	1.01872
YBR009C	HHF1	DNA binding activity	chromatin assembly/disassembly	1.51284
YBR010W	HHT1	DNA binding activity	chromatin assembly/disassembly	1.54005
YBR011C	IPP1	inorganic diphosphatase activity	phosphate metabolism	0.960965
YBR012C		unknown	unknown	1.44573
YBR013C		unknown	unknown	1.46691
YBR014C		unknown	unknown	1.13481
YBR015C	MNN2	alpha-1,2-mannosyltransferase activity	protein amino acid glycosylation	1.21101
YBR016W		unknown	response to dessication	0.997591
YBR017C	KAP104	nuclear localization sequence binding activity	mRNA-binding (hnRNP) protein-nucleus import, protein-nucleus import	0.829025
YBR018C	GAL7	UTP-hexose-1-phosphate uridylyltransferase activity	galactose metabolism	0.731158
YBR019C	GAL10	unknown	* galactose metabolism	0.854186
YBR020W	GAL1	galactokinase	galactose metabolism	0.691098
YBR021W	FUR4	uracil permease activity	uracil transport	0.699864
YBR022W		hydrolase activity	unknown	0.901434
YBR023C	CHS3	chitin synthase activity	cell wall chitin biosynthesis, cytokinesis, response to osmotic stress	0.752627
YBR024W	SCO2	unknown	copper ion transport	0.907157
YBR025C		unknown	unknown	1.3393
YBR026C	ETR1	enoyl-[acyl-carrier protein] reductase activity	aerobic respiration, fatty acid biosynthesis	0.911278
YBR027C		unknown	unknown	0.960828
YBR028C		unknown	unknown	0.818131
YBR029C	CDS1	phosphatidate cytidylyltransferase activity	phosphatidylglycerol biosynthesis, phosphatidylserine metabolism	1.19653
YBR030W		unknown	phospholipid metabolism	1.0277
YBR031W	RPL4A	structural constituent of ribosome	protein biosynthesis	2.03039
YBR032W		unknown	unknown	0.748042
YBR033W	EDS1	unknown	unknown	0.676982
YBR034C	HMT1	protein-arginine N-methyltransferase activity	mRNA-nucleus export, peptidyl-arginine modification	1.05189
YBR035C	PDX3	pyridoxamine-phosphate oxidase activity	fatty acid metabolism	1.15424
YBR036C	CSG2	unknown	calcium ion homeostasis	1.32874
YBR037C	SCO1	unknown	* copper ion transport, * protein complex assembly	1.08646
YBR038W	CHS2	chitin synthase activity	cytokinesis, response to osmotic stress	0.896307
YBR039W	ATP3	hydrogen-transporting two-sector ATPase	ATP synthesis coupled proton transport	0.836593
YBR040W	FIG1	cytogamy	cellular morphogenesis during conjugation with cellular fusion	1.08961
YBR041W	FAT1	long-chain fatty acid transporter activity, long-chain-fatty-acid-CoA-ligase activity	lipid transport, very-long-chain fatty acid metabolism	0.922446
YBR042C		acyltransferase activity	phospholipid biosynthesis	1.33697
YBR043C	AQR2	unknown	unknown	1.07413
YBR044C	TCM62	chaperone activity	protein complex assembly	1.01659
YBR045C	GIP1	protein phosphatase 1 binding activity	spore wall assembly (sensu Saccharomyces)	1.04948
YBR046C	ZTA1	unknown	unknown	1.1402
YBR047W		unknown	unknown	1.03964
YBR048W	RPS11B	structural constituent of ribosome activity	protein biosynthesis, * regulation of translational fidelity, ribosomal small subunit assembly and maintenance	1.57711
YBR049C	REB1	Pol I transcription termination factor activity, RNA polymerase II transcription factor activity,	regulation of transcription from Pol II promoter, transcription termination from Pol I promoter	0.798078
YBR050C	REG2	protein phosphatase type 1 activity	cell growth and/or maintenance, negative regulation of transcription from Pol II promoter	1.06753
YBR051W		unknown	unknown	0.930941
YBR052C		unknown	unknown	1.39347
YBR053C		unknown	unknown	1.09439
YBR054W	YRO2	unknown	unknown	0.934832
YBR055C	PRP6	pre-mRNA splicing factor activity	mRNA splicing	0.880135
YBR056W		unknown	unknown	1.07532
YBR057C	MUM2	unknown	premeiotic DNA synthesis	0.841646
YBR058C	UBP14	ubiquitin-specific protease activity	protein deubiquitination	1.00605
YBR059C	AKL1	protein kinase activity	unknown	0.751377
YBR060C	ORC2	DNA replication origin binding	DNA replication initiation, chromatin silencing at HML and HMR (sensu Saccharomyces), pre-replicative complex formation and maintenance	1.08019
YBR061C	TRM7	tRNA methyltransferase activity	tRNA methylation, protein biosynthesis	1.11041
YBR062C		unknown	unknown	1.23055
YBR063C		unknown	unknown	0.715829
YBR064W		unknown	unknown	0.665446
YBR065C	ECM2	unknown	cell wall organization and biogenesis	0.854704
YBR066C	NRG2	transcriptional repressor	invasive growth	1.3224
YBR067C	TIP1	lipase activity, structural constituent of cell wall	cell wall organization and biogenesis	1.23247
YBR068C	BAP2	amino acid transporter activity	amino acid transport	1.22346
YBR069C	TAT1	amino acid transporter activity	amino acid transport	1.20913
YBR070C	SAT2	unknown	unknown	1.13438
YBR071W		unknown	unknown	1.07996
YBR072W	HSP26	heat shock protein	protein folding, response to stress	1.29775
YBR073W	RDH54	DNA dependent ATPase activity, DNA supercoiling activity	double-strand break repair via break-induced replication, heteroduplex formation, meiotic recombination	0.912409
YBR074W		unknown	unknown	1.10907
YBR075W		unknown	unknown	0.681743
YBR076W	ECM8	unknown	cell wall organization and biogenesis	0.848572
YBR077C		unknown	unknown	1.32225
YBR078W	ECM33	unknown	cell wall organization and biogenesis	1.08965
YBR079C	RPG1	translation initiation factor activity	translational initiation	0.961705
YBR081C	SPT7	structural molecule activity	chromatin modification, conjugation with cellular fusion, histone acetylation	0.734148
YBR082C	UBC4	ubiquitin conjugating enzyme activity, protein monoubiquitination, protein polyubiquitination, response to stress, sporulation (sensu Saccharomyces)	protein degradation, ubiquitin-mediated	1.70249
YBR083W	TEC1	specific RNA polymerase II transcription factor activity	positive regulation of transcription from Pol II promoter, pseudohyphal growth	0.954685
YBR084C-A	RPL19A	structural constituent of ribosome	protein biosynthesis	1.44506
YBR084W	MIS1	formate-tetrahydrofolate ligase activity, methenyltetrahydrofolate cyclohydrolase activity, methylenetetrahydrofolate dehydrogenase (NADP+) activity	conversion of met-tRNAf to fmet-tRNA, nucleobase, nucleoside, nucleotide and nucleic acid metabolism	0.842037
YBR085W	AAC3	ATP/ADP antiporter	ATP/ADP exchange	0.522956
YBR086C	IST2	unknown	response to osmotic stress	0.84169
YBR087W	RFC5	DNA clamp loader activity	leading strand elongation, mismatch repair, * sister chromatid cohesion	1.18849
YBR088C	POL30	DNA polymerase processivity factor activity	base-excision repair, lagging strand elongation, leading strand elongation, mismatch repair, mutagenesis, nucleotide-excision repair, post-replication repair	1.08139
YBR089W		unknown	unknown	0.871819
YBR090C	NHP6B	unknown	unknown	1.18359
YBR091C	MRS5	protein transporter activity	mitochondrial translocation	1.37699
YBR092C	PHO3	acid phosphatase activity	thiamin transport	1.54166
YBR093C	PHO5	acid phosphatase activity	cellular response to phosphate starvation, phosphate metabolism	1.02947
YBR094W		unknown	unknown	0.750665
YBR095C	RXT2	unknown	conjugation with cellular fusion, invasive growth	0.814488
YBR096W		unknown	unknown	1.36838
YBR097W	VPS15	protein serine/threonine kinase activity	protein amino acid phosphorylation, protein-Golgi retention, * vacuolar transport, protein-vacuolar targeting	0.897966
YBR098W	MMS4	endonuclease activity, transcription co-activator activity	DNA repair, meiotic recombination	1.3157
YBR099C		unknown	unknown	1.08246
YBR101C	FES1	adenyl-nucleotide exchange factor activity	protein biosynthesis	0.932702
YBR102C	EXO84	unknown	Golgi to plasma membrane transport, cytokinesis, establishment of cell polarity (sensu Saccharomyces), mRNA splicing, non-selective vesicle docking, non-selective vesicle fusion, polar budding	0.629408
YBR103W	SIF2	* NAD-dependent histone deacetylase, NAD-independent histone deacetylase	chromatin silencing at telomere, histone deacetylation, negative regulation of meiosis, negative regulation of transcription from Pol II promoter	1.06768
YBR104W	YMC2	transporter activity	transport	0.937467
YBR105C	VID24	unknown	vesicle-mediated transport	0.998443
YBR106W	PHO88	phosphate transporter	phosphate transport	1.45836
YBR107C	IML3	unknown	chromosome segregation	0.877429
YBR108W		unknown	unknown	0.833792
YBR109C	CMD1	calcium ion binding activity	budding, cytoskeleton organization and biogenesis, mitosis	1.28815
YBR110W	ALG1	beta-1,4-mannosyltransferase activity	N-linked glycosylation	1.09984
YBR111C	YSA1	phosphoribosyl-ATP diphosphatase activity	unknown	1.113
YBR112C	CYC8	general transcriptional repressor activity, transcription co-activator activity	negative regulation of transcription	0.669276
YBR113W		unknown	unknown	1.33645
YBR114W	RAD16	DNA dependent ATPase activity	nucleotide-excision repair, DNA damage recognition	0.914948
YBR115C	LYS2	aminoadipate-semialdehyde dehydrogenase activity	lysine biosynthesis, aminoadipic pathway	1.48745
YBR116C		unknown	unknown	1.16869
YBR117C	TKL2	transketolase	pentose-phosphate shunt	0.912871
YBR118W	TEF2	translation elongation factor activity	translational elongation	1.2132
YBR119W	MUD1	RNA binding	mRNA splicing	1.19776
YBR120C	CBP6	unknown	protein biosynthesis	1.19699
YBR121C	GRS1	glycine-tRNA ligase	glycyl-tRNA aminoacylation, transcription termination	0.757376
YBR122C	MRPL36	structural constituent of ribosome	protein biosynthesis	1.30914
YBR123C	TFC1	RNA polymerase III transcription factor	transcription initiation from Pol III promoter	0.836913
YBR124W		unknown	unknown	0.986777
YBR125C	PTC4	protein phosphatase type 2C activity	unknown	1.14683
YBR126C	TPS1	alpha,alpha-trehalose-phosphate synthase (UDP-forming) activity	carbohydrate metabolism, response to stress	1.12144
YBR127C	VMA2	hydrogen-transporting two-sector ATPase	vacuolar acidification	0.912641
YBR128C	APG14	unknown	autophagy	1.50405
YBR129C	OPY1	unknown	conjugation with cellular fusion	1.28921
YBR130C	SHE3	mRNA binding activity	mRNA localization, intracellular	0.892695
YBR131W	CCZ1	guanyl-nucleotide exchange factor	autophagic vacuole fusion, * autophagy, vacuolar transport	0.726774
YBR132C	AGP2	hydrogen:amino acid symporter activity	fatty acid metabolism, response to osmotic stress	0.791205
YBR133C	HSL7	protein-arginine N-methyltransferase activity	G2/M transition of mitotic cell cycle, regulation of cell cycle	0.898926
YBR134W		unknown	unknown	1.24095
YBR135W	CKS1	unknown	regulation of cell cycle	1.19984
YBR136W	MEC1	inositol/phosphatidylinositol kinase activity	DNA damage checkpoint, DNA recombination, DNA replication checkpoint, meiotic recombination, nucleobase, nucleoside, nucleotide and nucleic acid metabolism	0.902573
YBR137W		unknown	unknown	1.10721
YBR138C	HDR1	unknown	unknown	0.669135
YBR139W		* carboxypeptidase C	unknown	1.12247
YBR140C	IRA1	Ras GTPase activator activity	RAS protein signal transduction, * sporulation (sensu Saccharomyces)	0.706752
YBR141C		unknown	unknown	1.17051
YBR142W	MAK5	ATP dependent RNA helicase activity	rRNA processing, ribosomal large subunit assembly and maintenance	0.864274
YBR143C	SUP45	translation release factor activity, codon specific	translational termination	1.00147
YBR144C		unknown	unknown	1.17791
YBR145W	ADH5	alcohol dehydrogenase activity	alcohol metabolism	1.18052
YBR146W	MRPS9	structural constituent of ribosome	protein biosynthesis	1.04892
YBR147W		unknown	unknown	0.907766
YBR148W	YSW1	unknown	unknown	1.1611
YBR149W	ARA1	D-arabinose 1-dehydrogenase [NAD(P)] activity	carbohydrate metabolism	1.09518
YBR150C	TBS1	unknown	unknown	0.691617
YBR151W	APD1	unknown	unknown	1.00091
YBR152W	SPP381	unknown	mRNA splicing	1.00897
YBR153W	RIB7	diaminohydroxyphosphoribosylaminopyrimidine deaminase activity	vitamin B2 biosynthesis	0.872043
YBR154C	RPB5	DNA-directed RNA polymerase I activity, DNA-directed RNA polymerase II activity, DNA-directed RNA polymerase III activity	transcription from Pol I promoter, transcription from Pol II promoter, transcription from Pol III promoter	1.50443
YBR155W	CNS1	chaperone activity	protein folding	1.41667
YBR156C	SLI15	protein kinase activator	chromosome segregation, protein amino acid phosphorylation	0.846959
YBR157C	ICS2	unknown	unknown	0.933378
YBR158W	AMN1	unknown	unknown	0.934469
YBR159W		ketoreductase activity	fatty acid elongation	0.85948
YBR160W	CDC28	cyclin-dependent protein kinase	G1/S transition of mitotic cell cycle, G2/M transition of mitotic cell cycle, S phase of mitotic cell cycle, * protein amino acid phosphorylation, * regulation of cell cycle, * regulation of meiosis	0.987879
YBR161W		transferase activity, transferring glycosyl groups	unknown	1.02367
YBR162C	TOS1	unknown	unknown	1.17967
YBR162W-A	YSY6	unknown	protein secretion	0.576461
YBR163W	DEM1	unknown	unknown	1.18485
YBR164C	ARL1	small monomeric GTPase activity	protein-vacuolar targeting, * vesicle-mediated transport	0.958448
YBR165W	UBS1	unknown	protein ubiquitination, protein-nucleus export	0.922839
YBR166C	TYR1	prephenate dehydrogenase activity	tyrosine metabolism	1.17244
YBR167C	POP7	ribonuclease MRP activity, ribonuclease P activity	rRNA and tRNA processing	1.46546
YBR168W		unknown	unknown	1.33334
YBR169C	SSE2	heat shock protein	* protein folding	0.868931
YBR170C	NPL4	protein binding, structural molecule activity	NLS-bearing substrate-nucleus import, mRNA-binding (hnRNP) protein-nucleus import, mRNA-nucleus export, nuclear membrane organization and biogenesis, nuclear pore organization and biogenesis, protein-nucleus export, protein-nucleus import, rRNA-nucleus export, ribosomal protein-nucleus import, snRNA-nucleus export, snRNP protein-nucleus import, tRNA-nucleus export	1.21688
YBR171W	SEC66	endoplasmic reticulum receptor	SRP-dependent, co-translational membrane targeting, translocation	1.22448
YBR172C	SMY2	unknown	cytoskeleton organization and biogenesis	0.721523
YBR173C	UMP1	chaperone activity, proteasome activator activity	protein catabolism	1.22758
YBR174C		unknown	unknown	1.01015
YBR175W	SWD3	chromatin binding, * histone-lysine N-methyltransferase	chromatin silencing at telomere, * histone methylation	0.855085
YBR176W	ECM31	3-methyl-2-oxobutanoate hydroxymethyltransferase	pantothenate biosynthesis	0.87088
YBR177C	EHT1	unknown	lipid metabolism	1.09546
YBR178W		unknown	unknown	1.17626
YBR179C	FZO1	GTPase activity	mitochondrion organization and biogenesis	0.971794
YBR180W	DRT1	amine/polyamine transporter activity, multidrug transporter activity	amine/polyamine transport, spore wall assembly (sensu Saccharomyces)	0.95419
YBR181C	RPS6B	structural constituent of ribosome	protein biosynthesis	1.42003
YBR182C	SMP1	DNA bending activity, transcription factor activity	positive regulation of transcription from Pol II promoter	0.822643
YBR183W	YPC1	ceramidase activity	ceramide metabolism	0.864824
YBR184W		unknown	unknown	0.952463
YBR185C	MBA1	unknown	aerobic respiration, inner mitochondrial membrane organization and biogenesis	1.03547
YBR186W	PCH2	unknown	* regulation of meiosis	1.41155
YBR187W		unknown	unknown	1.16912
YBR188C	NTC20	pre-mRNA splicing factor activity	mRNA splicing	1.19849
YBR189W	RPS9B	structural constituent of ribosome	protein biosynthesis, regulation of translational fidelity	2.11843
YBR190W		unknown	unknown	1.24289
YBR191W	RPL21A	structural constituent of ribosome	protein biosynthesis	1.57583
YBR192W	RIM2	transporter activity	mitochondrial genome maintenance	1.25621
YBR194W	SOY1	unknown	unknown	1.34545
YBR195C	MSI1		DNA repair, RAS protein signal transduction, chromatin silencing, nucleosome assembly chromatin assembly complex	0.964495
YBR196C	PGI1	glucose-6-phosphate isomerase activity	gluconeogenesis, glycolysis, pentose-phosphate shunt	1.34168
YBR197C		unknown	unknown	1.32089
YBR199W	KTR4	mannosyltransferase activity	N-linked glycosylation	1.05045
YBR200W	BEM1	protein binding activity	cellular morphogenesis during conjugation with cellular fusion, establishment of cell polarity (sensu Saccharomyces)	0.684898
YBR201W	DER1	unknown	ER-associated protein catabolism	0.793803
YBR202W	CDC47	ATP dependent DNA helicase activity, chromatin binding activity	DNA replication initiation, DNA unwinding, pre-replicative complex formation and maintenance	0.597928
YBR203W	COS111	unknown	signal transduction	0.863035
YBR204C		unknown	unknown	0.88134
YBR205W	KTR3	mannosyltransferase activity	N-linked glycosylation, O-linked glycosylation, cell wall organization and biogenesis	0.868381
YBR206W		unknown	unknown	0.887127
YBR207W	FTH1	unknown	endocytosis	1.07494
YBR208C	DUR1,2	allophanate hydrolase activity, urea carboxylase activity	urea metabolism	0.795582
YBR209W		unknown	unknown	1.44028
YBR210W		unknown	unknown	1.41407
YBR211C	AME1	unknown	unknown	0.751246
YBR212W	NGR1	RNA binding activity, single-stranded DNA binding activity	regulation of growth	0.841822
YBR213W	MET8	ferrochelatase activity, siroheme synthase activity	siroheme biosynthesis, sulfate assimilation	1.08443
YBR214W	SDS24	unknown	DNA metabolism, endocytosis, meiosis	0.992458
YBR215W	HPC2	transcription regulator activity	G1/S-specific transcription in mitotic cell cycle	1.05685
YBR216C		unknown	unknown	0.847175
YBR217W	APG12	unknown	autophagy, protein-vacuolar targeting	1.37757
YBR218C	PYC2	pyruvate carboxylase	NADPH regeneration, gluconeogenesis	0.889138
YBR219C		unknown	unknown	0.921784
YBR220C		unknown	unknown	1.01668
YBR221C	PDB1	pyruvate dehydrogenase (lipoamide) activity	pyruvate metabolism	1.10877
YBR222C	FAT2		transport	1.18655
YBR223C	TDP1	tyrosyl-DNA phosophodiesterase	* DNA repair	0.798143
YBR224W		unknown	unknown	0.805282
YBR225W		unknown	unknown	0.682584
YBR227C	MCX1	ATP binding, chaperone	unknown	1.26933
YBR228W	SLX1	unknown	DNA repair	1.07218
YBR229C	ROT2	alpha-glucosidase activity	cell wall biosynthesis (sensu Fungi)	0.834739
YBR230C		unknown	unknown	0.994461
YBR231C	AOR1	unknown	Unknown	1.29475
YBR232C		unknown	unknown	0.941897
YBR233W	PBP2	unknown	unknown	0.937865
YBR233W-A	DAD3	protein binding activity	mitosis	0.896911
YBR234C	ARC40	structural constituent of cytoskeleton	actin filament organization	1.08904
YBR235W		ion transporter	unknown	0.826067
YBR236C	ABD1	mRNA (guanine-N7)-methyltransferase activity	mRNA capping	0.923166
YBR237W	PRP5	ATP dependent RNA helicase activity, pre-mRNA splicing factor activity	lariat formation, 5'-splice site cleavage	0.824766
YBR238C		unknown	unknown	0.870867
YBR239C		unknown	unknown	1.09665
YBR240C	THI2	transcriptional activator activity	thiamin biosynthesis	1.03776
YBR241C		unknown	unknown	1.69063
YBR242W		unknown	unknown	0.693349
YBR243C	ALG7	UDP-N-acetylglucosamine-dolichyl-phosphate N-acetylglucosamine-1-phosphate transferase activity	N-linked glycosylation	0.940994
YBR244W	GPX2	glutathione peroxidase activity	response to oxidative stress	1.09236
YBR245C	ISW1	* ATPase	chromatin modeling	0.845101
YBR246W		unknown	unknown	1.04975
YBR247C	ENP1	snoRNA binding	cell growth and/or maintenance, processing of 20S pre-rRNA, rRNA processing	0.763683
YBR248C	HIS7	imidazoleglycerol phosphate synthase activity	histidine biosynthesis	0.936608
YBR249C	ARO4	2-dehydro-3-deoxyphosphoheptonate aldolase activity	aromatic amino acid biosynthesis	1.42761
YBR250W		unknown	unknown	0.983119
YBR251W	MRPS5	structural constituent of ribosome	* protein biosynthesis	0.972113
YBR252W	DUT1	dUTP pyrophosphatase activity	pyrimidine deoxyribonucleoside triphosphate catabolism	1.22375
YBR253W	SRB6	RNA polymerase II transcription mediator activity	transcription from Pol II promoter	1.13922
YBR254C	TRS20	unknown	ER to Golgi transport	1.14962
YBR255C-A		unknown	unknown	1.27736
YBR255W		unknown	unknown	1.05994
YBR256C	RIB5	riboflavin synthase activity	vitamin B2 biosynthesis	0.877772
YBR257W	POP4	ribonuclease MRP activity, ribonuclease P activity	rRNA processing, tRNA processing	1.30612
YBR258C	SHG1	histone-lysine N-methyltransferase activity	histone methylation	1.64415
YBR260C	RGD1	Rho GTPase activator	osmosensory signaling pathway	0.957894
YBR261C		unknown	unknown	1.67442
YBR262C		unknown	unknown	1.49464
YBR263W	SHM1	glycine hydroxymethyltransferase activity	one-carbon compound metabolism	1.3832
YBR264C	YPT10	guanyl nucleotide binding	Golgi organization and biogenesis	1.31354
YBR265W	TSC10	oxidoreductase, acting on NADH or NADPH	3-keto-sphinganine metabolism, * sphingolipid biosynthesis	1.66068
YBR266C		unknown	endocytosis	1.03838
YBR267W		unknown	unknown	0.997638
YBR268W	MRPL37	structural constituent of ribosome	protein biosynthesis	1.85064
YBR269C		unknown	unknown	1.33826
YBR270C		unknown	unknown	0.993074
YBR271W		unknown	unknown	0.978033
YBR272C	HSM3	unknown	mismatch repair	1.06481
YBR273C		unknown	unknown	1.11783
YBR274W	CHK1	protein kinase activity	DNA damage checkpoint, protein amino acid phosphorylation	0.884299
YBR275C	RIF1	unknown	chromatin silencing at telomere, telomerase-dependent telomere maintenance	0.680466
YBR276C	PPS1	protein tyrosine/threonine phosphatase activity	regulation of S phase of mitotic cell cycle, vitamin B12 reduction	1.80554
YBR277C		unknown	unknown	0.911491
YBR278W	DPB3	epsilon DNA polymerase	lagging strand elongation, leading strand elongation, * mismatch repair, nucleotide-excision repair	1.20687
YBR279W	PAF1	Pol II transcription elongation factor activity	RNA elongation from Pol II promoter	1.05314
YBR280C		unknown	unknown	1.05916
YBR281C		unknown	unknown	0.724952
YBR282W	MRPL27	structural constituent of ribosome	protein biosynthesis	1.19601
YBR283C	SSH1	protein transporter activity	cotranslational membrane targeting	0.850411
YBR284W		unknown	unknown	0.953692
YBR285W		unknown	unknown	0.917623
YBR286W	APE3	aminopeptidase activity	vacuolar protein catabolism	0.968342
YBR287W		unknown	unknown	0.90636
YBR288C	APM3	unknown	Golgi to vacuole transport	0.921966
YBR289W	SNF5	general RNA polymerase II transcription factor activity	chromatin modeling	0.859056
YBR290W	BSD2	unknown	* heavy metal ion transport, protein-vacuolar targeting	0.962507
YBR291C	CTP1	* tricarboxylate carrier activity	mitochondrial citrate transport	0.923084
YBR292C		unknown	unknown	1.73603
YBR293W		unknown	unknown	1.04501
YBR294W	SUL1	sulfate transporter activity	sulfate transport	0.75867
YBR295W	PCA1	P-type ATPase	copper ion homeostasis	0.591506
YBR296C	PHO89	sodium:inorganic phosphate symporter activity	phosphate transport	0.996825
YBR297W	MAL33	transcription factor activity	carbohydrate metabolism, regulation of transcription, DNA-dependent	0.867528
YBR298C	MAL31	alpha-glucoside:hydrogen symporter activity	alpha-glucoside transport	0.613593
YBR299W	MAL32	alpha-glucosidase activity	maltose catabolism	0.778303
YBR300C		unknown	unknown	1.02268
YBR301W	DAN3	unknown	unknown	0.757261
YCL001W-A		unknown	unknown	1.49889
YCL002C		unknown	unknown	0.841067
YCL003W		unknown	unknown	0.573411
YCL004W	PGS1	CDP-diacylglycerol-glycerol-3-phosphate 3-phosphatidyltransferase activity	phospholipid biosynthesis	0.786847
YCL005W		unknown	unknown	1.17463
YCL007C	CWH36	unknown	cell wall organization and biogenesis	1.33291
YCL008C	STP22	protein binding activity	protein-membrane targeting, protein-vacuolar targeting	1.15299
YCL009C	ILV6	* acetolactate synthase activity, * enzyme regulator activity	branched chain family amino acid biosynthesis	1.80762
YCL010C	SGF29	histone acetylation	unknown	1.15389
YCL011C	GBP2	RNA binding activity, telomeric DNA binding activity	poly(A)+ mRNA-nucleus export, telomere maintenance	0.916618
YCL014W	BUD3	unknown	axial budding, cytokinesis, bud site selection	1.32271
YCL016C	DCC1	unknown	sister chromatid cohesion	0.801782
YCL017C	NFS1	cysteine desulfhydrase activity	iron ion homeostasis, iron-sulfur cluster assembly	0.649742
YCL018W	LEU2	3-isopropylmalate dehydrogenase activity	leucine biosynthesis	0.712405
YCL020W		unknown	unknown	1.48503
YCL021W-A		unknown	unknown	0.587684
YCL022C		unknown	unknown	0.656815
YCL023C		unknown	unknown	0.720911
YCL024W	KCC4	protein kinase activity	axial budding, protein amino acid phosphorylation, bud growth, septin checkpoint, septin ring assembly	0.722799
YCL025C	AGP1	amino acid transporter activity	amino acid transport	0.850695
YCL026C-A	FRM2		negative regulation of fatty acid metabolism	1.01764
YCL026C-B		unknown	unknown	0.78423
YCL027W	FUS1	unknown	conjugation with cellular fusion	0.735619
YCL028W	RNQ1	unknown	unknown	1.75706
YCL029C	BIK1	microtubule binding activity	mitotic anaphase B, mitotic spindle assembly	1.25495
YCL030C	HIS4	histidinol dehydrogenase activity, phosphoribosyl-AMP cyclohydrolase activity, phosphoribosyl-ATP pyrophosphatase activity	histidine biosynthesis	0.902633
YCL031C	RRP7	unknown	35S primary transcript processing, ribosomal small subunit assembly and maintenance	0.860685
YCL032W	STE50	protein kinase regulator activity	MAPKKK cascade (osmolarity sensing), MAPKKK cascade (pseudohyphal growth), response to pheromone, signal transduction during conjugation with cellular fusion	1.06707
YCL033C		protein-methionine-R-oxide reductase activity	response to oxidative stress	1.19399
YCL034W	LSB5	unknown	actin filament organization, endocytosis	1.34214
YCL035C	GRX1	thiol-disulfide exchange intermediate activity	regulation of redox homeostasis, response to oxidative stress	1.32979
YCL036W	GFD2	unknown	unknown	1.34325
YCL037C	SRO9	RNA binding	protein biosynthesis	1.0564
YCL038C	AUT4	unknown	autophagy, * protein-vacuolar targeting	1.10946
YCL039W	MOH2	unknown	unknown	1.09806
YCL040W	GLK1	glucokinase activity	carbohydrate metabolism	0.945749
YCL043C	PDI1	* protein disulfide isomerase activity	protein folding, protein disulfide-isomerase reaction	0.956995
YCL044C		unknown	unknown	1.25643
YCL046W		unknown	unknown	1.41345
YCL047C		unknown	unknown	0.84123
YCL048W		unknown	unknown	0.80546
YCL049C		unknown	unknown	1.05922
YCL050C	APA1	bis(5'-nucleosyl)-tetraphosphatase	nucleotide metabolism	0.86379
YCL051W	LRE1	protein kinase inhibitor activity, transcription regulator activity	cell wall organization and biogenesis, response to heat	0.693768
YCL052C	PBN1	unknown	protein processing	1.04146
YCL054W	SPB1	RNA methyltransferase	rRNA processing	0.604521
YCL055W	KAR4	transcription regulator activity	karyogamy during conjugation with cellular fusion, meiosis, mitosis, * positive regulation of transcription from Pol II promoter	0.791857
YCL056C		unknown	unknown	1.26621
YCL057W	PRD1	metalloendopeptidase, saccharolysin	proteolysis and peptidolysis	0.752665
YCL058C	FYV5	unknown	unknown	1.0143
YCL059C	KRR1	unknown	ribosome biogenesis	1.13184
YCL061C	MRC1	unknown	DNA replication checkpoint, chromatin silencing at HML and HMR (sensu Saccharomyces), chromatin silencing at telomere	0.66689
YCL063W	VAC17	receptor activity	vacuole inheritance	0.983702
YCL064C	CHA1	L-serine ammonia-lyase activity, threonine dehydratase activity	serine family amino acid catabolism, threonine catabolism	1.25649
YCL065W		unknown	unknown	0.797815
YCL066W	HMLALPHA1	transcription co-activator activity	regulation of transcription from Pol II promoter, regulation of transcription, mating-type specific	1.06962
YCL067C	MHLALPHA2	transcription co-repressor	donor preference, regulation of transcription from Pol II promoter, regulation of transcription, mating-type specific	1.07325
YCL068C		unknown	unknown	1.0213
YCL069W		unknown	unknown	0.707034
YCL073C		transporter activity	transport	0.864851
YCL074W		unknown	unknown	0.55187
YCL075W		unknown	unknown	0.654009
YCL076W		unknown	unknown	0.622671
YCR001W		unknown	unknown	1.53988
YCR002C	CDC10	structural constituent of cytoskeleton activity	axial budding, cell wall organization and biogenesis, cellular morphogenesis, cellular morphogenesis during conjugation with cellular fusion, conjugation with cellular fusion, cytokinesis, establishment of cell polarity (sensu Saccharomyces), polar budding, spore wall assembly (sensu Saccharomyces)	1.02131
YCR003W	MRPL32	structural constituent of ribosome	protein biosynthesis	1.00397
YCR004C	YCP4	electron transporter activity	unknown	1.12654
YCR005C	CIT2	citrate (SI)-synthase activity	citrate metabolism, glutamate biosynthesis, glyoxylate cycle	0.845376
YCR006C		unknown	unknown	1.22444
YCR007C		unknown	unknown	1.76602
YCR008W	SAT4	protein kinase activity	G1/S transition of mitotic cell cycle, cation homeostasis	0.620671
YCR009C	RVS161	cytoskeletal protein binding	endocytosis, polar budding, response to osmotic stress	1.16534
YCR010C	ADY2	transporter activity	DNA metabolism, meiosis, nitrogen utilization, transport	0.940837
YCR011C	ADP1	ATP-binding cassette (ABC) transporter activity	transport	0.610293
YCR012W	PGK1	phosphoglycerate kinase activity	glycolysis, gluconeogenesis	2.11018
YCR013C		unknown	unknown	2.63449
YCR014C	POL4	beta DNA polymerase activity	base-excision repair, gap-filling, double-strand break repair	1.00964
YCR015C		unknown	unknown	1.47071
YCR016W		unknown	unknown	0.899623
YCR017C	CWH43	unknown	cell wall organization and biogenesis, signal transduction	0.700586
YCR018C	SRD1	unknown	rRNA processing	0.484067
YCR019W	MAK32	unknown	virus-host interaction	0.822792
YCR020C	PET18	unknown	mitochondrion organization and biogenesis, * thiamin metabolism	1.47708
YCR020C-A	MAK31	amino acid N-acetyltransferase activity	N-terminal protein amino acid acetylation, virus-host interaction	0.731987
YCR020W-B	HTL1	unknown	DNA replication and chromosome cycle, regulation of cell cycle	1.40179
YCR021C	HSP30	heat shock protein activity	protein folding, response to stress	1.10324
YCR022C		unknown	unknown	1.41841
YCR023C		unknown	unknown	0.995696
YCR024C		asparagine-tRNA ligase activity	protein biosynthesis	1.0154
YCR024C-A	PMP1	unknown	cation transport	1.46407
YCR025C		unknown	unknown	3.5501
YCR026C		unknown	unknown	0.920688
YCR027C	RHB1	RHEB small monomeric GTPase activity	arginine transport, * lysine transport	0.978535
YCR028C	FEN2	pantothenate transporter	pantothenate transport	1.57519
YCR030C	SYP1	unknown	unknown	1.24828
YCR031C	RPS14A	RNA binding, structural constituent of ribosome	protein biosynthesis, ribosomal small subunit assembly and maintenance	2.8346
YCR033W	SNT1	NAD-dependent histone deacetylase, * NAD-independent histone deacetylase	histone deacetylation, negative regulation of meiosis	0.57199
YCR034W	FEN1	unknown	fatty acid elongation, nonselective vesicle transport, sphingolipid biosynthesis	0.9822
YCR035C	RRP43	3'-5' exoribonuclease activity	35S primary transcript processing, mRNA catabolism	1.03696
YCR036W	RBK1	ATP binding, ribokinase	* ribose metabolism	1.12963
YCR037C	PHO87	inorganic phosphate transporter activity	phosphate transport	1.01341
YCR038C	BUD5	RAS guanyl-nucleotide exchange factor, guanyl-nucleotide exchange factor, signal transducer	axial budding, bud site selection, polar budding, pseudohyphal growth, small GTPase mediated signal transduction	1.15059
YCR039C	MATALPHA2	transcription co-repressor activity	donor preference, regulation of transcription from Pol II promoter, regulation of transcription, mating-type specific	1.07111
YCR040W	MATALPHA1	transcription co-activator activity	regulation of transcription from Pol II promoter, regulation of transcription, mating-type specific	0.830085
YCR041W		unknown	unknown	0.65387
YCR042C	TSM1	general RNA polymerase II transcription factor activity	G1-specific transcription in mitotic cell cycle, transcription initiation from Pol II promoter	1.39315
YCR043C		unknown	unknown	1.84737
YCR044C	PER1	unknown	manganese ion homeostasis, response to unfolded protein	1.28386
YCR045C		serine-type peptidase activity	unknown	1.14579
YCR046C	IMG1	structural constituent of ribosome	protein biosynthesis	1.62317
YCR047C	BUD23	S-adenosylmethionine-dependent methyltransferase activity	bud site selection	1.38368
YCR048W	ARE1	sterol O-acyltransferase activity	sterol metabolism	1.16941
YCR049C		unknown	unknown	1.1874
YCR050C		unknown	unknown	0.853072
YCR051W		unknown	unknown	1.26775
YCR052W	RSC6	unknown	chromatin modeling	1.136
YCR053W	THR4	threonine synthase activity	threonine metabolism	0.751192
YCR054C	CTR86	unknown	unknown	1.26879
YCR057C	PWP2	snoRNA binding activity	cytokinesis, establishment of cell polarity (sensu Saccharomyces), processing of 20S pre-rRNA	0.827898
YCR059C	YIH1	unknown	regulation of amino acid metabolism	1.34391
YCR060W		unknown	unknown	1.68131
YCR061W		unknown	unknown	1.07695
YCR063W	BUD31	unknown	bud site selection	1.93835
YCR064C		unknown	unknown	2.06764
YCR065W	HCM1	specific RNA polymerase II transcription factor	spindle assembly, transcription initiation from Pol II promoter	0.885222
YCR066W	RAD18	DNA dependent ATPase activity, single-stranded DNA binding, ubiquitin conjugating enzyme activity	DNA repair	0.907633
YCR067C	SED4	unknown	ER to Golgi transport	0.596572
YCR068W	CVT17	lipase activity	autophagy, membrane degradation, vacuolar protein processing/maturation	1.16857
YCR069W	CPR4	peptidyl-prolyl cis-trans isomerase activity	unknown	0.861366
YCR071C	IMG2	structural constituent of ribosome	protein biosynthesis	1.15035
YCR072C		unknown	unknown	0.8111
YCR073C	SSK22	MAP kinase kinase kinase activity	activation of MAPKK (osmolarity sensing), osmosensory signaling pathway, protein amino acid phosphorylation	0.877371
YCR073W-A	SOL2	unknown	tRNA processing	1.36751
YCR075C	ERS1	cystine transporter activity	cystine transport	0.91009
YCR076C		unknown	unknown	1.22442
YCR077C	(PAT1)	unknown	chromosome segregation, regulation of translational initiation	1.15608
YCR079W		protein phosphatase activity	unknown	2.15507
YCR081W	SRB8	RNA polymerase II transcription mediator	negative regulation of transcription from Pol II promoter	0.717131
YCR082W		unknown	unknown	0.994141
YCR083W	TRX3	thiol-disulfide exchange intermediate activity	response to oxidative stress	1.16556
YCR084C	TUP1	general transcriptional repressor	negative regulation of transcription	1.04994
YCR085W		unknown	unknown	0.997154
YCR086W	CSM1	unknown	meiotic chromosome segregation	1.25392
YCR087W		unknown	unknown	1.61892
YCR088W	ABP1	protein binding	actin cortical patch assembly, establishment of cell polarity (sensu Saccharomyces)	0.858106
YCR089W	FIG2	unknown	cytogamy, cellular morphogenesis during conjugation with cellular fusion	0.489651
YCR090C		unknown	unknown	0.919923
YCR091W	KIN82	protein kinase	unknown	0.721918
YCR094W	CDC50	transcription regulator activity	G1 phase of mitotic cell cycle, establishment and/or maintenance of cell polarity (sensu Saccharomyces), regulation of transcription	1.32117
YCR095C		unknown	unknown	1.06504
YCR096C	HMRA2	unknown	unknown	1.07664
YCR098C	GIT1	phospholipid transporter	phospholipid transport	0.820767
YCR099C		unknown	unknown	0.520007
YCR100C		unknown	unknown	0.75133
YCR101C		unknown	unknown	0.872053
YCR102C		unknown	unknown	1.16869
YCR102W-A		unknown	unknown	0.632562
YCR104W	PAU3	unknown	unknown	0.395139
YCR105W	ADH7	alcohol dehydrogenase (NADP+) activity	alcohol metabolism	1.02601
YCR106W	RDS1	transcription factor activity	response to xenobiotic stimulus	0.748669
YCR107W	AAD3	benzyl alcohol dehydrogenase activity	aldehyde metabolism	0.666858
YDL001W	RMD1	unknown	unknown	1.04447
YDL002C	NHP10	unknown	unknown	0.916422
YDL003W	MCD1	unknown	mitotic chromosome condensation, mitotic sister chromatid cohesion	0.971784
YDL004W	ATP16	hydrogen-transporting ATP synthase activity, rotational mechanism	ATP synthesis coupled proton transport	1.12336
YDL005C	MED2	RNA polymerase II transcription mediator activity	transcription from Pol II promoter	1.09688
YDL006W	PTC1	protein phosphatase type 2C activity	mitochondrion inheritance, protein amino acid dephosphorylation, response to osmotic stress, tRNA splicing	0.978887
YDL007W	RPT2	ATPase activity, proteasome endopeptidase activity	ubiquitin-dependent protein catabolism	1.12945
YDL008W	APC11	protein binding, ubiquitin-protein ligase activity	cyclin catabolism, mitotic chromosome segregation, mitotic metaphase/anaphase transition, mitotic spindle elongation, ubiquitin-dependent protein catabolism	1.11993
YDL009C		unknown	unknown	1.46691
YDL010W		unknown	unknown	1.28481
YDL011C		unknown	unknown	1.00517
YDL012C		unknown	unknown	1.36571
YDL013W	HEX3	DNA binding activity	DNA recombination, response to DNA damage, sporulation (sensu Saccharomyces)	0.897284
YDL014W	NOP1	methyltransferase activity	35S primary transcript processing, processing of 20S pre-rRNA, RNA methylation, ribosomal large subunit assembly and maintenance	1.00068
YDL015C	TSC13	oxidoreductase activity	very-long-chain fatty acid metabolism	1.3066
YDL016C		unknown	unknown	0.514314
YDL018C	ERP3	unknown	secretory pathway	0.838167
YDL019C	OSH2	oxysterol binding activity	steroid biosynthesis	0.625596
YDL020C	RPN4	* proteasome endopeptidase	ubiquitin-dependent protein catabolism	1.04313
YDL021W	GPM2	phosphoglycerate mutase activity	glycolysis, gluconeogenesis	1.15659
YDL022W	GPD1	glycerol-3-phosphate dehydrogenase (NAD+) activity	intracellular accumulation of glycerol	0.906455
YDL023C		unknown	unknown	0.772162
YDL024C	DIA3	acid phosphatase activity	invasive growth, pseudohyphal growth	1.02898
YDL025C		protein kinase activity	unknown	0.918855
YDL026W		unknown	unknown	0.901996
YDL027C		unknown	unknown	0.883706
YDL028C	MPS1	protein threonine/tyrosine kinase activity	mitotic spindle checkpoint, spindle pole body duplication (sensu Saccharomyces)	0.811597
YDL029W	ARP2	actin binding, structural constituent of cytoskeleton	actin filament organization	0.986903
YDL031W	DBP10	ATP dependent RNA helicase activity	35S primary transcript processing, ribosomal large subunit assembly and maintenance	0.780721
YDL032W		unknown	unknown	1.17955
YDL033C		tRNA (5-methylaminomethyl-2-thiouridylate) methyltransferase activity	unknown	1.29731
YDL034W		unknown	unknown	1.50198
YDL035C	GPR1	G-protein coupled receptor activity	G-protein coupled receptor protein signaling pathway, pseudohyphal growth	1.03553
YDL036C		unknown	unknown	1.08554
YDL037C	BSC1	unknown	unknown	0.619566
YDL038C		unknown	unknown	0.896459
YDL039C	PRM7	unknown	conjugation with cellular fusion	1.01881
YDL040C	NAT1	peptide alpha-N-acetyltransferase activity	protein amino acid acetylation	0.769146
YDL041W	KRE26	unknown	unknown	1.30192
YDL042C	SIR2	histone binding activity, histone deacetylase activity	cell aging (sensu Saccharomyces), chromatin assembly/disassembly, chromatin silencing at HML and HMR (sensu Saccharomyces), chromatin silencing at telomere, double-strand break repair via nonhomologous end-joining	0.911936
YDL043C	PRP11	RNA binding	spliceosome assembly	1.04735
YDL044C	MTF2	RNA binding	mRNA processing, protein biosynthesis	1.13409
YDL045C	FAD1	FMN adenylyltransferase activity	FAD biosynthesis	1.10747
YDL045W-A	MRP10	structural constituent of ribosome	protein biosynthesis	0.753098
YDL046W	NPC2	unknown	unknown	0.928827
YDL047W	SIT4	protein serine/threonine phosphatase activity	G1/S transition of mitotic cell cycle, actin cytoskeleton organization and biogenesis, cell wall organization and biogenesis, protein amino acid phosphorylation, protein kinase cascade	1.02531
YDL048C	STP4	unknown	unknown	2.7807
YDL049C	KNH1	unknown	beta-1,6 glucan biosynthesis	0.990403
YDL050C		unknown	unknown	1.42755
YDL051W	LHP1	RNA binding	tRNA processing	1.79521
YDL052C	SLC1	1-acylglycerol-3-phosphate O-acyltransferase activity	sphingolipid biosynthesis	1.37935
YDL053C	PBP4	unknown	unknown	1.15985
YDL054C	MCH1	NOT a monocarboxylic acid transporter activity, transporter activity	transport	1.00423
YDL055C	PSA1	mannose-1-phosphate guanylyltransferase	GDP-mannose biosynthesis, cell wall mannoprotein biosynthesis, * protein amino acid glycosylation	1.40129
YDL056W	MBP1	DNA binding activity, transcription factor activity	DNA replication, regulation of cell cycle	0.839982
YDL057W		unknown	unknown	1.12012
YDL058W	USO1		ER to Golgi transport, protein complex assembly	0.662148
YDL059C	RAD59	DNA strand annealing activity	double-strand break repair via break-induced replication, double-strand break repair via single-strand annealing, telomerase-independent telomere maintenance	1.22409
YDL060W	TSR1	unknown	ribosome biogenesis and assembly	0.949488
YDL061C	RPS29B	structural constituent of ribosome	* protein biosynthesis	1.51179
YDL062W		unknown	unknown	1.38618
YDL063C		unknown	unknown	1.02474
YDL064W	UBC9	ubiquitin-like conjugating enzyme activity	* G2/M transition of mitotic cell cycle, mitotic spindle elongation, protein modification	1.06825
YDL065C	PEX19	unknown	peroxisome organization and biogenesis, protein-peroxisome targeting	1.20821
YDL066W	IDP1	isocitrate dehydrogenase (NADP+) activity	glutamate biosynthesis, isocitrate metabolism	1.07785
YDL067C	COX9	cytochrome c oxidase	aerobic respiration	1.34893
YDL068W		unknown	unknown	1.47689
YDL069C	CBS1	translation factor activity, nucleic acid binding	protein biosynthesis	1.43729
YDL070W	BDF2	unknown	unknown	1.6405
YDL071C		unknown	unknown	1.22671
YDL072C		unknown	unknown	1.10113
YDL073W		unknown	unknown	0.853292
YDL074C	BRE1	unknown	transport	0.902624
YDL075W	RPL31A	structural constituent of ribosome	protein biosynthesis	2.08228
YDL076C	RXT3	unknown	unknown	1.25137
YDL077C	VAM6	Rab guanyl-nucleotide exchange factor activity	homotypic vacuole fusion (non-autophagic), vacuole organization and biogenesis	1.21295
YDL078C	MDH3	malic enzyme activity	NADH regeneration, fatty acid beta-oxidation, glyoxylate cycle, malate metabolism	1.21484
YDL079C	MRK1	glycogen synthase kinase 3 activity	protein amino acid phosphorylation, proteolysis and peptidolysis, response to stress	1.18114
YDL080C	THI3	carboxy-lyase activity, transcriptional activator activity	thiamin biosynthesis	0.889069
YDL081C	RPP1A	structural constituent of ribosome	protein biosynthesis, translational elongation	2.37082
YDL082W	RPL13A	structural constituent of ribosome	protein biosynthesis	2.11243
YDL083C	RPS16B	structural constituent of ribosome	protein biosynthesis	1.96636
YDL084W	SUB2	ATP dependent RNA helicase activity, pre-mRNA splicing factor activity	lariat formation, 5'-splice site cleavage, mRNA-nucleus export	1.24361
YDL085C-A		unknown	unknown	0.886851
YDL085W	NDE2	NADH dehydrogenase activity	NADH oxidation, ethanol fermentation	1.18686
YDL086W		carboxymethylenebutenolidase activity	unknown	1.81048
YDL087C	LUC7	mRNA binding activity	mRNA splice site selection	1.06748
YDL088C	ASM4	structural molecule	NLS-bearing substrate-nucleus import, mRNA-binding (hnRNP) protein-nucleus import, mRNA-nucleus export, nuclear pore organization and biogenesis, protein-nucleus export, * protein-nucleus import, docking, rRNA-nucleus export, ribosomal protein-nucleus import, * snRNA-nucleus export, snRNP protein-nucleus import	1.03985
YDL089W		unknown	unknown	1.22569
YDL090C	RAM1	protein farnesyltransferase activity	protein amino acid farnesylation	1.27462
YDL091C		unknown	unknown	1.13998
YDL092W	SRP14	signal sequence binding	protein-ER targeting	1.16065
YDL093W	PMT5	dolichyl-phosphate-mannose-protein mannosyltransferase activity	O-linked glycosylation	0.887273
YDL094C		unknown	unknown	1.06709
YDL095W	PMT1	dolichyl-phosphate-mannose-protein mannosyltransferase activity	O-linked glycosylation	0.81953
YDL096C		unknown	unknown	1.40393
YDL097C	RPN6	proteasome endopeptidase activity, structural molecule activity	ubiquitin-dependent protein catabolism	1.2017
YDL098C	SNU23	* pre-mRNA splicing factor	mRNA splicing	1.14962
YDL099W		unknown	unknown	1.20321
YDL100C		unknown	unknown	1.21527
YDL101C	DUN1	* protein kinase	* DNA damage checkpoint, cell cycle checkpoint, protein amino acid phosphorylation	0.909199
YDL102W	CDC2	delta DNA polymerase activity	base-excision repair, lagging strand elongation, leading strand elongation, mismatch repair, mutagenesis, nucleotide-excision repair, postreplication repair	1.02864
YDL103C	QRI1	UDP-N-acetylglucosamine pyrophosphorylase activity	UDP-N-acetylglucosamine biosynthesis	0.925073
YDL104C	QRI7	unknown	unknown	0.944194
YDL105W	QRI2	unknown	unknown	1.00891
YDL106C	PHO2	transcription factor activity	cellular response to phosphate starvation, histidine biosynthesis, purine base biosynthesis, transcription	1.24445
YDL107W	MSS2	protein stabilization	mitochondrial translocation, protein complex assembly	1.39354
YDL108W	KIN28	cyclin-dependent protein kinase, general RNA polymerase II transcription factor	negative regulation of transcription from Pol II promoter, mitotic, protein amino acid phosphorylation, transcription initiation from Pol II promoter	1.13456
YDL109C		lipase activity	lipid metabolism	1.38947
YDL110C		unknown	unknown	1.28339
YDL111C	RPR42	3'-5' exoribonuclease activity	35S primary transcript processing	0.973777
YDL112W	TRM3	tRNA (guanosine) methyltransferase activity	tRNA methylation	0.571567
YDL113C	CVT20	lipid binding	autophagy, protein-vacuolar targeting	1.03647
YDL114W		unknown	unknown	0.87232
YDL115C	IWR1	unknown	unknown	1.01833
YDL116W	NUP84	structural molecule activity	NLS-bearing substrate-nucleus import, mRNA-binding (hnRNP) protein-nucleus import, mRNA-nucleus export, nuclear membrane organization and biogenesis, nuclear pore organization and biogenesis, protein-nucleus export, rRNA-nucleus export, ribosomal protein-nucleus import, snRNA-nucleus export, snRNP protein-nucleus import, tRNA-nucleus export	0.876128
YDL117W	CYK3	molecular_function unknown	cytokinesis	0.83294
YDL118W		unknown	unknown	1.22748
YDL119C		transporter activity	transport	1.22267
YDL120W	YFH1	enzyme regulator activity	iron incorporation into metallo-sulfur cluster, iron ion homeostasis, oxygen and reactive oxygen species metabolism	1.31625
YDL121C		unknown	unknown	1.24512
YDL122W	UBP1	ubiquitin-specific protease activity	protein deubiquitination	1.13865
YDL123W	SNA4	unknown	unknown	1.2077
YDL124W		unknown	unknown	1.12967
YDL125C	HNT1	hydrolase, nucleotide binding	* nucleotide metabolism	1.26463
YDL126C	CDC48	ATPase activity	ER-associated protein catabolism, cell cycle, non-selective vesicle fusion, protein transport, ubiquitin-dependent protein catabolism	0.900917
YDL127W	PCL2	cyclin-dependent protein kinase, intrinsic regulator activity	cell cycle	1.04876
YDL128W	VCX1	calcium ion transporter activity, calcium:hydrogen antiporter activity	calcium ion homeostasis, calcium ion transport	1.12898
YDL129W		unknown	unknown	1.21542
YDL130W	RPP1B	structural constituent of ribosome	protein biosynthesis, * translational elongation	2.05074
YDL130W-A	STF1	unknown	ATP synthesis coupled proton transport	1.13374
YDL131W	LYS21	homocitrate synthase activity	lysine biosynthesis, aminoadipic pathway	1.63101
YDL132W	CDC53	structural molecule activity, ubiquitin-protein ligase activity	G1/S transition of mitotic cell cycle, G2/M transition of mitotic cell cycle, ubiquitin-dependent protein catabolism	0.945744
YDL134C	PPH21	protein phosphatase type 2A activity	G1/S transition of mitotic cell cycle, actin filament organization, bud growth, mitotic spindle checkpoint, protein biosynthesis	0.993459
YDL135C	RDI1	Rho GDP-dissociation inhibitor, signal transducer	actin filament organization, small GTPase mediated signal transduction	1.05596
YDL136W	RPL35B	structural constituent of ribosome	protein biosynthesis	1.64974
YDL137W	ARF2	ARF small monomeric GTPase activity	ER to Golgi transport, intra-Golgi transport	1.4391
YDL139C	SCM3	unknown	unknown	1.07213
YDL140C	RPO21	DNA-directed RNA polymerase activity	transcription from Pol II promoter	0.422783
YDL141W	BPL1	biotin-[acetyl-CoA-carboxylase] ligase, biotin-[methylcrotonoyl-CoA-carboxylase] ligase, biotin-[methylmalonyl-CoA-carboxyltransferase] ligase, biotin-[propionyl-CoA-carboxylase (ATP-hydrolyzing)] ligase	protein modification	0.985092
YDL142C	CRD1	cardiolipin synthase activity	lipid biosynthesis, mitochondrial membrane organization and biogenesis	1.18515
YDL143W	CCT4	chaperone activity	cytoskeleton organization and biogenesis, protein folding	0.91838
YDL144C		unknown	unknown	1.67195
YDL145C	COP1		ER to Golgi transport, retrograde (Golgi to ER) transport	0.760828
YDL146W		unknown	unknown	0.947919
YDL147W	RPN5	endopeptidase activity	ubiquitin-dependent protein catabolism	0.953802
YDL148C	NOP14	snoRNA binding activity	processing of 20S pre-rRNA	0.924137
YDL149W	APG9		autophagy, autophagic vacuole formation, protein-vacuolar targeting	0.97443
YDL150W	RPC53	DNA-directed RNA polymerase activity	transcription from Pol III promoter	1.10487
YDL152W		unknown	unknown	1.18041
YDL153C	SAS10	snoRNA binding	establishment and/or maintenance of chromatin architecture, processing of 20S pre-rRNA	0.882733
YDL154W	MSH5	unknown	meiotic recombination	0.806545
YDL155W	CLB3	cyclin-dependent protein kinase, regulator activity	G1/S transition of mitotic cell cycle, G2/M transition of mitotic cell cycle, regulation of CDK activity,	0.940748
YDL156W		unknown	unknown	0.91626
YDL157C		unknown	unknown	0.726896
YDL158C		unknown	unknown	0.975646
YDL159W	STE7	MAP kinase kinase	protein amino acid phosphorylation, * pseudohyphal growth, signal transduction during conjugation with cellular fusion	1.07486
YDL161W	ENT1	cytoskeletal adaptor activity	actin cortical patch assembly, actin filament organization, endocytosis	1.34547
YDL162C		unknown	unknown	1.12494
YDL163W		unknown	unknown	0.872149
YDL164C	CDC9	DNA ligase (ATP)	DNA ligation, * DNA recombination, base-excision repair, lagging strand elongation, nucleotide-excision repair	0.960277
YDL165W	CDC36	3'-5' exoribonuclease activity	negative regulation of transcription from Pol II promoter, poly(A) tail shortening, regulation of cell cycle, regulation of transcription from Pol II promoter, response to pheromone during conjugation with cellular fusion	1.21002
YDL166C	FAP7	unknown	response to oxidative stress	1.33345
YDL167C	NRP1	unknown	unknown	0.9037
YDL168W	SFA1	formaldehyde dehydrogenase (glutathione) activity	formaldehyde assimilation	0.999263
YDL169C	UGX2	unknown	unknown	0.652359
YDL170W	UGA3	specific RNA polymerase II transcription factor	nitrogen utilization, regulation of transcription from Pol II promoter	1.2429
YDL171C	GLT1	glutamate synthase (NADH) activity	glutamate biosynthesis	0.815955
YDL172C		unknown	unknown	1.94579
YDL173W		unknown	unknown	2.22594
YDL174C	DLD1	D-lactate dehydrogenase (cytochrome) activity	aerobic respiration, carbohydrate metabolism	1.17956
YDL175C	AIR2	unknown	mRNA-nucleus export	1.12162
YDL176W		unknown	unknown	0.889369
YDL177C		unknown	unknown	1.30705
YDL178W	DLD2	D-lactate dehydrogenase (cytochrome)	unknown	1.27375
YDL179W	PCL9	cyclin-dependent protein kinase, regulator activity	cell cycle	1.18726
YDL180W		unknown	unknown	0.98369
YDL181W	INH1	unknown	ATP synthesis coupled proton transport	1.3334
YDL182W	LYS20	homocitrate synthase activity	lysine biosynthesis, aminoadipic pathway	1.44055
YDL183C		unknown	unknown	0.975727
YDL185W	TFP1	endodeoxyribonuclease activity, hydrogen-transporting ATPase activity, rotational mechanism	intron homing, protein metabolism, vacuolar acidification	1.267
YDL186W		unknown	unknown	1.32901
YDL187C		unknown	unknown	0.68563
YDL188C	PPH22	protein phosphatase type 2A activity	G1/S transition of mitotic cell cycle, actin filament organization, bud growth, mitotic spindle checkpoint, protein biosynthesis	0.870716
YDL190C	UFD2	ubiquitin conjugating enzyme activity	response to stress, ubiquitin-dependent protein catabolism	0.876419
YDL191W	RPL35A	structural constituent of ribosome	protein biosynthesis	2.14646
YDL192W	ARF1	ARF small monomeric GTPase activity	ER to Golgi transport, intra-Golgi transport	1.20302
YDL193W		unknown	unknown	1.14901
YDL194W	SNF3	glucose binding activity, NOT a glucose transporter activity, receptor activity	response to glucose stimulus, signal transduction	0.798621
YDL195W	SEC31	structural molecule activity	ER to Golgi transport	0.786291
YDL196W		unknown	unknown	0.957888
YDL197C	ASF2	unknown	chromatin silencing at HML and HMR (sensu Saccharomyces)	0.964043
YDL198C	YHM1	transporter activity	transport, mitochondrial genome maintenance	1.38741
YDL199C		unknown	unknown	0.74345
YDL200C	MGT1	methylated-DNA-[protein]-cysteine S-methyltransferase activity	DNA dealkylation	0.90391
YDL201W		protein binding, tRNA (guanine-N7-)-methyltransferase activity	tRNA methylation	1.13107
YDL202W	MRPL11	structural constituent of ribosome	protein biosynthesis	1.33299
YDL203C		unknown	unknown	0.805656
YDL204W	RTN2	unknown	unknown	1.12087
YDL205C	HEM3	hydroxymethylbilane synthase activity	heme biosynthesis	1.05025
YDL206W		unknown	unknown	1.10447
YDL207W	GLE1	unknown	poly(A)+ mRNA-nucleus export	0.874552
YDL208W	NHP2	RNA binding	35S primary transcript processing, rRNA modification	1.11247
YDL209C	CWC2	unknown	mRNA splicing	1.19761
YDL210W	UGA4	gamma-aminobutyric acid transporter activity	transport	1.31881
YDL211C		unknown	unknown	0.959111
YDL212W	SHR3	chaperone activity	ER to Golgi transport, amino acid transport	1.07097
YDL213C	NOP6	unknown	response to dessication	0.790182
YDL215C	GDH2	glutamate dehydrogenase activity	nitrogen metabolism	0.814925
YDL216C	RRI1	metalloendopeptidase activity	adaptation to pheromone during conjugation with cellular fusion, protein deneddylation	1.1354
YDL217C	TIM22	* protein transporter	mitochondrial translocation	1.10466
YDL218W		unknown	unknown	0.963117
YDL219W	DTD1	hydrolase activity, acting on ester bonds	D-amino acid catabolism	1.5899
YDL220C	CDC13	single-stranded DNA binding activity	telomere capping, telomere maintenance	1.07082
YDL221W		unknown	unknown	2.01945
YDL222C		cell wall organization and biogenesis	unknown	1.28335
YDL223C	HBT1	cellular morphogenesis during conjugation with cellular fusion	shmoo tip	0.838794
YDL224C	WHI4	RNA binding	regulation of cell size	1.06529
YDL225W	SHS1	structural constituent of cytoskeleton	cytokinesis, cellular morphogenesis, establishment of cell polarity (sensu Saccharomyces)	0.860388
YDL226C	GCS1	ARF GTPase activator activity, antifungal peptide activity	ER to Golgi transport, cell cycle dependent actin filament reorganization, retrograde (Golgi to ER) transport, ER-Golgi intermediate compartment	1.27822
YDL229W	SSB1	ATPase activity, chaperone activity	protein biosynthesis	1.02661
YDL230W	PTP1	protein tyrosine phosphatase activity	protein amino acid dephosphorylation	1.28672
YDL231C	BRE4	unknown	endocytosis	0.74046
YDL232W	OST4	dolichyl-diphospho-oligosaccharide-protein glycosyltransferase	N-linked glycosylation	1.54898
YDL233W		unknown	unknown	2.09496
YDL234C	GYP7	RAB GTPase activator	vesicle-mediated transport	0.952086
YDL235C	YPD1	transferase activity, transferring phosphorus-containing groups	osmosensory signaling pathway via two-component system, response to osmotic stress	1.40658
YDL236W	PHO13	4-nitrophenylphosphatase activity, alkaline phosphatase activity	histone dephosphorylation, protein amino acid dephosphorylation	1.01273
YDL237W		unknown	unknown	0.985817
YDL238C		unknown	unknown	1.25985
YDL239C	ADY3	protein binding activity	protein complex assembly, spore wall assembly (sensu Saccharomyces), sporulation	0.82532
YDL240W	LRG1	Rho GTPase activator activity	cell wall biosynthesis (sensu Fungi), small GTPase mediated signal transduction	1.38604
YDL241W		unknown	unknown	0.992404
YDL242W		unknown	unknown	1.08747
YDL243C	AAD4	benzyl alcohol dehydrogenase	aldehyde metabolism	0.8895
YDL244W	THI13	unknown	* thiamin biosynthesis	1.1689
YDL245C	HXT15	fructose transporter activity, glucose transporter activity, mannose transporter activity	hexose transport	0.814004
YDL246C	SOR2	oxidoreductase, acting on the CH-OH group of donors, NAD or NADP as acceptor	unknown	1.08089
YDL247W	MPH2	carbohydrate transporter activity, maltose porter activity	carbohydrate transport	0.768323
YDR001C	NTH1	alpha,alpha-trehalase	response to stress, trehalose catabolism	1.03454
YDR002W	YRB1	RAN protein binding	G1/S transition of mitotic cell cycle, RNA-nucleus export, protein-nucleus import, ubiquitin-dependent protein catabolism	1.26576
YDR003W		unknown	unknown	1.05867
YDR004W	RAD57	protein binding	DNA recombinase assembly, NOT involved in double-strand break repair via break-induced replication, NOT involved in double-strand break repair via single-strand annealing, double-strand break repair via synthesis-dependent strand annealing, meiotic DNA recombinase assembly, telomerase-independent telomere maintenance	1.3203
YDR005C	MAF1	unknown	negative regulation of transcription from Pol III promoter	1.34564
YDR006C	SOK1	unknown	cAMP-mediated signaling	0.861526
YDR007W	TRP1	phosphoribosylanthranilate isomerase	* amino acid metabolism, * tryptophan biosynthesis	1.22884
YDR008C		unknown	unknown	0.921921
YDR009W	GAL3	unknown	galactose metabolism, * regulation of transcription, DNA-dependent	0.814652
YDR010C		unknown	unknown	1.35002
YDR012W	RPL4B	structural constituent of ribosome	protein biosynthesis	1.50524
YDR013W		unknown	unknown	1.4205
YDR014W	RAD61	unknown	response to radiation	1.06507
YDR015C		unknown	unknown	0.643771
YDR016C	DAD1	* structural constituent of cytoskeleton	mitotic spindle assembly (sensu Saccharomyces)	0.98706
YDR017C	KCS1	inositol/phosphatidylinositol kinase activity	response to stress, vacuole organization and biogenesis	0.891617
YDR018C		unknown	unknown	1.28342
YDR019C	GCV1	glycine dehydrogenase (decarboxylating) activity	glycine metabolism, one-carbon compound metabolism	1.15274
YDR020C		unknown	unknown	1.28376
YDR021W	FAL1	ATP dependent RNA helicase activity	35S primary transcript processing, mRNA splicing	1.12649
YDR022C	CIS1	unknown	regulation of CDK activity	1.20904
YDR023W	SES1	serine-tRNA ligase activity	amino acid activation	1.42668
YDR024W	FYV1	unknown	unknown	1.80252
YDR025W	RPS11A	structural constituent of ribosome	protein biosynthesis, regulation of translational fidelity, ribosomal small subunit assembly and maintenance	1.71801
YDR026C		unknown	unknown	1.03606
YDR027C	LUV1	unknown	Golgi to vacuole transport	0.834046
YDR028C	REG1	protein phosphatase type 1 activity, protein phosphatase type 1, intrinsic regulator activity	cell growth and/or maintenance, glycogen metabolism, negative regulation of transcription from Pol II promoter, regulation of carbohydrate metabolism	1.14169
YDR029W		unknown	unknown	1.03545
YDR031W		unknown	unknown	0.915846
YDR032C	PST2	unknown	unknown	0.973506
YDR033W	MRH1	unknown	unknown	1.34751
YDR034C	LYS14	transcriptional activator activity	lysine biosynthesis, aminoadipic pathway	0.718064
YDR034W-B		unknown	unknown	1.02914
YDR035W	ARO3	2-dehydro-3-deoxyphosphoheptonate aldolase activity	aromatic amino acid biosynthesis	0.983116
YDR036C	MRP5	unknown	endocytosis	0.867096
YDR037W	KRS1	lysine-tRNA ligase activity	lysyl-tRNA aminoacylation	1.07206
YDR038C	ENA5	ATPase activity, coupled to transmembrane movement of ions, phosphorylative mechanism	sodium ion transport	1.3388
YDR039C	ENA2	ATPase activity, coupled to transmembrane movement of ions, phosphorylative mechanism	sodium ion transport	1.09807
YDR040C	ENA1	ATPase activity, coupled to transmembrane movement of ions, phosphorylative mechanism	sodium ion transport	1.59904
YDR041W	RSM10	structural constituent of ribosome activity	protein biosynthesis	0.781125
YDR042C		unknown	unknown	1.04639
YDR043C	NRG1	DNA binding activity, transcriptional repressor activity	glucose metabolism, invasive growth, regulation of transcription from Pol II promoter, response to pH	1.11409
YDR044W	HEM13	coproporphyrinogen oxidase	heme biosynthesis	1.1218
YDR045C	RPC11	DNA-directed RNA polymerase activity	transcription from Pol III promoter	1.17016
YDR046C	BAP3	amino acid transporter activity	amino acid transport	1.04419
YDR047W	HEM12	uroporphyrinogen decarboxylase	heme biosynthesis	1.16104
YDR048C		unknown	unknown	1.16467
YDR049W		unknown	unknown	0.935564
YDR050C	TPI1	triose-phosphate isomerase activity	glycolysis, gluconeogenesis	1.44851
YDR051C		unknown	unknown	1.04107
YDR053W		unknown	unknown	1.2347
YDR054C	CDC34	ubiquitin conjugating enzyme activity, ubiquitin-protein ligase activity	G1/S transition of mitotic cell cycle, G2/M transition of mitotic cell cycle, ubiquitin-dependent protein catabolism	1.00528
YDR055W	PST1	unknown	unknown	1.19602
YDR056C		unknown	unknown	1.12544
YDR057W	YOS9	protein transporter activity	ER to Golgi transport	1.13317
YDR058C	TGL2	triacylglycerol lipase activity	lipid metabolism	1.17923
YDR059C	UBC5	ubiquitin conjugating enzyme activity	endocytosis, protein monoubiquitination, protein polyubiquitination, response to stress, response to unfolded protein, sporulation (sensu Saccharomyces)	1.16334
YDR060W	MAK21	unknown	ribosomal large subunit assembly and maintenance	1.11374
YDR061W		unknown	unknown	0.845432
YDR062W	LCB2	serine C-palmitoyltransferase activity	sphingolipid biosynthesis	0.82821
YDR063W		unknown	unknown	1.54828
YDR064W	RPS13	structural constituent of ribosome	protein biosynthesis	1.72684
YDR065W		unknown	unknown	1.38103
YDR066C		unknown	unknown	1.17681
YDR067C		unknown	unknown	1.08909
YDR068W	DOS2	unknown	unknown	1.01062
YDR069C	DOA4	proteasome endopeptidase activity, ubiquitin-specific protease activity	protein degradation, regulation of DNA replication	0.89779
YDR070C		unknown	unknown	0.811745
YDR071C	PAA1	unknown	unknown	2.02488
YDR072C	IPT1	transferase, transferring phosphorus-containing groups	mannosyl diphosphorylinositol ceramide metabolism	1.16948
YDR073W	SNF11	general RNA polymerase II transcription factor activity	chromatin modeling	1.80092
YDR074W	TPS2	trehalose phosphatase activity	carbohydrate metabolism, response to stress	0.903303
YDR075W	PPH3	protein phosphatase type 2A activity	nitrogen metabolism, protein amino acid dephosphorylation	1.02252
YDR076W	RAD55	protein binding activity	DNA recombinase assembly, NOT involved in double-strand break repair via break-induced replication, NOT involved in double-strand break repair via single-strand annealing, double-strand break repair via synthesis-dependent strand annealing, meiotic DNA recombinase assembly	1.22799
YDR077W	SED1	* structural constituent of cell wall	cell wall organization and biogenesis	1.5096
YDR078C	SHU2	unknown	unknown	1.41129
YDR079C-A		unknown	unknown	1.76766
YDR079W	PET100	chaperone activity	aerobic respiration, cytochrome c oxidase biogenesis	1.47681
YDR080W	VPS41	Rab guanyl-nucleotide exchange factor activity	high affinity iron ion transport, homotypic vacuole fusion (non-autophagic), protein transport, vacuole organization and biogenesis	1.20872
YDR081C	PDC2	transcription regulator activity	ethanol fermentation, thiamin biosynthesis, transcription from Pol II promoter	1.0449
YDR082W	STN1	protein binding	* telomere capping	1.12657
YDR083W	RRP8	methyltransferase activity	rRNA processing	1.19567
YDR084C		unknown	unknown	1.02261
YDR085C	AFR1	receptor signaling protein activity	regulation of G-protein coupled receptor protein signaling pathway, signal transduction during conjugation with cellular fusion	0.996187
YDR086C	SSS1	protein transporter	co-translational membrane targeting	1.49287
YDR087C	RRP1	unknown	rRNA processing	1.19795
YDR088C	SLU7	protein binding activity	mRNA splicing	1.03385
YDR089W		unknown	unknown	0.827557
YDR090C		unknown	unknown	0.68074
YDR091C	RLI1	ATP-binding cassette (ABC) transporter activity	unknown	0.881169
YDR092W	UBC13	ubiquitin conjugating enzyme activity	post-replication repair, protein monoubiquitination, protein polyubiquitination	0.835615
YDR093W	DNF2	phospholipid-translocating ATPase activity	intracellular protein transport	0.954941
YDR094W		unknown	unknown	1.52768
YDR095C		unknown	unknown	1.19122
YDR096W	GIS1	transcription factor activity	intracellular signaling cascade	0.849436
YDR097C	MSH6	ATP binding activity, ATPase activity, DNA binding activity	mismatch repair	0.696617
YDR098C	GRX3	thiol-disulfide exchange intermediate activity	response to oxidative stress	1.20296
YDR099W	BMH2	DNA binding	RAS protein signal transduction, activation of MAPK (pseudohyphal growth), glycogen metabolism, pseudohyphal growth, sporulation (sensu Saccharomyces)	0.898814
YDR100W	TVP15	unknown	unknown	1.36157
YDR101C		unknown	unknown	1.1022
YDR102C		unknown	unknown	1.60771
YDR103W	STE5	MAP-kinase scaffold protein activity	signal transduction during conjugation with cellular fusion	1.00138
YDR104C	SPO71	unknown	spore wall assembly (sensu Saccharomyces)	0.549243
YDR105C	TMS1	unknown	unknown	1.2053
YDR106W	ARP10	unknown	unknown	1.55771
YDR107C		unknown	unknown	1.08605
YDR108W	GSG1	unknown	meiosis, ER to Golgi transport	0.850785
YDR109C		kinase	unknown	0.903088
YDR110W	FOB1	ribosomal DNA (rDNA) binding activity	DNA recombination, extrachromosomal circular DNA accumulation	1.05509
YDR111C		transaminase	unknown	1.19482
YDR112W		unknown	unknown	1.14045
YDR113C	PDS1	protein binding activity	mitotic sister chromatid separation, protein-nucleus import	0.957503
YDR114C		unknown	unknown	1.47539
YDR115W		structural constituent of ribosome activity	aerobic respiration	1.17379
YDR116C	MRPL1	structural constituent of ribosome	aerobic respiration, meiosis, protein biosynthesis	1.37146
YDR117C		unknown	unknown	1.02292
YDR118W	APC4	protein binding, ubiquitin-protein ligase activity	cyclin catabolism, mitotic chromosome segregation, mitotic metaphase/anaphase transition, mitotic spindle elongation, ubiquitin-dependent protein catabolism	1.09177
YDR119W		unknown	unknown	0.875969
YDR120C	TRM1	tRNA (guanine-N2-)-methyltransferase activity	tRNA methylation	0.888744
YDR121W	DPB4	epsilon DNA polymerase activity	* lagging strand elongation, leading strand elongation	0.62117
YDR122W	KIN1	protein kinase activity	unknown	0.832697
YDR123C	INO2	specific RNA polymerase II transcription factor activity	phospholipid biosynthesis, positive regulation of transcription from Pol II promoter	1.17066
YDR124W		unknown	unknown	1.08141
YDR125C	ECM18	unknown	cell wall organization and biogenesis	1.50107
YDR126W	SWF1	unknown	unknown	1.32063
YDR127W	ARO1	3-dehydroquinate dehydratase activity, 3-dehydroquinate synthase activity, 3-phosphoshikimate 1-carboxyvinyltransferase activity, shikimate 5-dehydrogenase activity, shikimate kinase activity	aromatic amino acid family biosynthesis	0.676395
YDR128W		unknown	unknown	0.747042
YDR129C	SAC6	actin cross-linking activity	endocytosis, polar budding, response to osmotic stress	0.957948
YDR130C	FIN1	protein binding	unknown	1.15535
YDR131C		protein binding activity	ubiquitin-dependent protein catabolism	0.938371
YDR132C		unknown	unknown	1.31558
YDR133C		unknown	unknown	1.39941
YDR134C		unknown	unknown	1.82409
YDR135C	YCF1	arsenite transporter activity, bilirubin transporter activity, cadmium ion transporter activity	arsenite transport, bilirubin transport, cadmium ion transport, response to mercury ion	1.42063
YDR136C	VPS61	unknown	protein-vacuolar targeting	1.31752
YDR137W	RGP1	guanyl-nucleotide exchange factor activity	intracellular protein transport	1.14736
YDR139C	RUB1	* protein tagging	RUB1-dependent protein catabolism	1.56383
YDR140W	FYV9	unknown	unknown	0.973586
YDR141C	DOP1	unknown	cellular morphogenesis	1.0281
YDR142C	PEX7	peroxisome targeting signal receptor activity, peroxisome targeting signal-2 receptor activity	peroxisome organization and biogenesis, protein-peroxisome targeting	1.09747
YDR143C	SAN1	unknown	establishment and/or maintenance of chromatin architecture	1.14814
YDR144C	MKC7	aspartic-type signal peptidase activity	proteolysis and peptidolysis	0.983788
YDR145W	TAF12	unknown	transcription	0.81999
YDR146C	SWI5	transcriptional activator activity	G1-specific transcription in mitotic cell cycle	0.868044
YDR148C	KGD2	unknown	2-oxoglutarate metabolism, tricarboxylic acid cycle	0.960286
YDR149C		unknown	unknown	0.910168
YDR150W	NUM1	tubulin binding activity	microtubule cytoskeleton organization and biogenesis, nuclear migration (sensu Saccharomyces)	0.612519
YDR151C	CTH1	unknown	unknown	1.34226
YDR152W	GIR2	unknown	unknown	1.04285
YDR153C	ENT5	clathrin binding activity	Golgi to endosome transport	1.24619
YDR154C		unknown	unknown	1.48796
YDR155C	CPR1	peptidyl-prolyl cis-trans isomerase activity	protein metabolism	0.936184
YDR156W	RPA14	DNA-directed RNA polymerase activity	transcription from Pol I promoter	1.84693
YDR157W		unknown	unknown	1.72206
YDR158W	HOM2	aspartate-semialdehyde dehydrogenase	* methionine metabolism, * threonine metabolism	1.31402
YDR159W	SAC3	unknown	actin filament-based process, mitosis, protein-nucleus export	0.834864
YDR160W	SSY1	amino acid binding activity	chemosensory perception	0.889647
YDR161W	TCI1	unknown	unknown	0.993221
YDR162C	NBP2	unknown	unknown	1.17594
YDR163W		unknown	unknown	1.08564
YDR164C	SEC1	SNARE binding activity	exocytosis, non-selective vesicle docking, non-selective vesicle fusion	0.930515
YDR166C	SEC5	unknown	Golgi to plasma membrane transport, cytokinesis, establishment of cell polarity (sensu Saccharomyces), nonselective vesicle docking, nonselective vesicle fusion, polar budding	1.1633
YDR167W	TAF10	general RNA polymerase II transcription factor	G1-specific transcription in mitotic cell cycle, chromatin modification, establishment and/or maintenance of chromatin architecture, * histone acetylation, * protein amino acid acetylation, transcription initiation from Pol II promoter	1.23685
YDR168W	CDC37	chaperone activity	regulation of cell cycle, signal transduction, spindle pole body duplication (sensu Saccharomyces)	1.03402
YDR169C	STB3	unknown	unknown	0.712661
YDR170C	SEC7	ARF guanyl-nucleotide exchange factor activity	ER to Golgi transport, intra-Golgi transport	0.863338
YDR171W	HSP42	chaperone activity, heat shock protein activity	cytoskeleton organization and biogenesis, response to stress	0.991238
YDR172W	SUP35	translation release factor	* translational termination	0.837964
YDR173C	ARG82	* inositol/phosphatidylinositol kinase	arginine metabolism, * phosphorylation	1.36732
YDR174W	HMO1	RNA polymerase I transcription factor activity, single-stranded DNA binding activity	plasmid maintenance	1.66863
YDR175C	RSM24	structural constituent of ribosome	protein biosynthesis, aerobic respiration	1.21985
YDR176W	NGG1	transcription cofactor	* chromatin modification, histone acetylation	0.782057
YDR177W	UBC1	ubiquitin conjugating enzyme	* endocytosis, * germination (sensu Saccharomyces), protein monoubiquitination, protein polyubiquitination	0.892975
YDR178W	SDH4	succinate dehydrogenase (ubiquinone) activity	mitochondrial electron transport, succinate to ubiquinone, tricarboxylic acid cycle	1.21811
YDR179C	CSN9	unknown	adaptation to pheromone during conjugation with cellular fusion, protein deneddylation	1.37978
YDR180W	SCC2	protein kinase activity	mitotic sister chromatid cohesion	1.08533
YDR181C	SAS4	H3/H4 histone acetyltransferase activity, acetyltransferase activity	chromatin silencing at telomere	1.25714
YDR182W	CDC1	unknown	DNA recombination, bud growth, conjugation with cellular fusion, manganese homeostasis, metal ion homeostasis, spindle pole body duplication (sensu Saccharomyces)	1.20163
YDR183W	PLP1	GTPase inhibitor activity	positive regulation of transcription from Pol II promoter by pheromones	2.19163
YDR184C	ATC1	unknown	polar budding, response to stress	1.94981
YDR185C		unknown	unknown	1.32253
YDR187C		unknown	unknown	2.32492
YDR188W	CCT6	chaperone activity	protein folding, cytoskeleton organization and biogenesis	1.38246
YDR189W	SLY1	SNARE binding	ER to Golgi transport	1.21129
YDR190C	RVB1	ATPase activity	regulation of transcription from Pol II promoter	0.919463
YDR191W	HST4	DNA binding activity	chromatin silencing at telomere, short-chain fatty acid metabolism	0.927376
YDR192C	NUP42	structural molecule activity	NLS-bearing substrate-nucleus import, mRNA-binding (hnRNP) protein-nucleus import, mRNA-nucleus export, nuclear pore organization and biogenesis, protein-nucleus export, rRNA-nucleus export, ribosomal protein-nucleus import, snRNA-nucleus export, snRNP protein-nucleus import, tRNA-nucleus export	1.329
YDR193W		unknown	unknown	1.31981
YDR194C	MSS116	RNA helicase activity	RNA splicing	1.45017
YDR196C		unknown	unknown	1.26498
YDR197W	CBS2	unknown	protein biosynthesis	1.08914
YDR198C		unknown	unknown	1.08949
YDR199W		unknown	unknown	0.913463
YDR200C	VPS64	cell cycle arrest in response to pheromone, protein-vacuolar targeting	unknown	1.07064
YDR201W	SPC19	structural constituent of cytoskeleton mitotic spindle assembly (sensu Saccharomyces)	microtubule nucleation,	1.22155
YDR202C	RAV2	unknown	vacuolar acidification	1.21234
YDR203W		unknown	unknown	1.1648
YDR204W	COQ4	unknown	ubiquinone metabolism	1.28364
YDR206W	EBS1	unknown	telomerase-dependent telomere maintenance	0.993025
YDR207C	UME6	DNA binding activity, transcription regulator activity	entry into meiosis, negative regulation of transcription, mitotic	0.844801
YDR208W	MSS4	1-phosphatidylinositol-4-phosphate 5-kinase activity	actin cable assembly, actin cytoskeleton organization and biogenesis	0.821847
YDR209C		unknown	unknown	1.34136
YDR210W		unknown	unknown	0.880328
YDR211W	GCD6	* translation initiation factor	translational initiation	0.936957
YDR212W	TCP1	chaperone activity	protein folding, cytoskeleton organization and biogenesis	0.948541
YDR214W		chaperone activator activity	protein folding, response to stress	1.24098
YDR215C		unknown	unknown	1.26816
YDR216W	ADR1	transcription factor activity	peroxisome organization and biogenesis, regulation of carbohydrate metabolism, transcription	0.6554
YDR217C	RAD9	protein binding activity	DNA repair; DNA damage checkpoint, nucleotide-excision repair, regulation of cell cycle	0.7881
YDR218C	SPR28	structural constituent of cytoskeleton	cell wall organization and biogenesis, cellular morphogenesis	0.845056
YDR219C		protein binding	ubiquitin-dependent protein catabolism	1.34767
YDR220C		unknown	unknown	0.807124
YDR221W		unknown	unknown	0.892859
YDR222W		unknown	unknown	1.21433
YDR223W		unknown	unknown	1.10383
YDR224C	HTB1	DNA binding activity	chromatin assembly/disassembly	1.85669
YDR225W	HTA1	DNA binding activity	chromatin assembly/disassembly	1.609
YDR226W	ADK1	adenylate kinase	cell proliferation	1.24256
YDR227W	SIR4	histone binding activity, structural constituent of chromatin	cell aging (sensu Saccharomyces), chromatin silencing, double-strand break repair via nonhomologous end-joining	0.634251
YDR228C	PCF11	cleavage/polyadenylation specificity factor activity, protein binding	mRNA cleavage, mRNA polyadenylation, transcription termination from Pol II promoter	1.27855
YDR229W	IVY1	phospholipid binding	secretory pathway	1.02987
YDR230W		unknown	unknown	1.26789
YDR231C	COX20	chaperone	aerobic respiration, * cytochrome c oxidase biogenesis, protein processing	1.56459
YDR232W	HEM1	5-aminolevulinate synthase activity	heme biosynthesis	1.2103
YDR233C	RTN1	unknown	unknown	1.50557
YDR234W	LYS4	lysine biosynthesis,	lysine biosynthesis, aminoadipic pathway	1.12613
YDR235W	PRP42	RNA binding	mRNA splicing	1.53278
YDR236C	FMN1	NOT a FMN adenylyltransferase activity, riboflavin kinase activity	FMN biosynthesis	1.25262
YDR237W	MRPL7	structural constituent of ribosome	protein biosynthesis	0.89426
YDR238C	SEC26	unknown	ER to Golgi transport	1.07801
YDR240C	SNU56	mRNA binding	mRNA splicing	1.27463
YDR242W	AMD2	amidase activity	unknown	1.22012
YDR243C	PRP28	ATP dependent RNA helicase activity, pre-mRNA splicing factor activity	lariat formation, 5'-splice site cleavage	0.986308
YDR244W	PEX5	peroxisome targeting sequence binding, peroxisome targeting signal receptor activity, peroxisome targeting signal-1 receptor activity	peroxisome targeting signal receptor	1.07299
YDR245W	MNN10	alpha-1,6-mannosyltransferase activity	N-glycan processing, actin filament organization, cell wall mannoprotein biosynthesis, mannan metabolism	1.0155
YDR246W	TRS23	unknown	ER to Golgi transport	1.41511
YDR247W		protein kinase activity, protein serine/threonine kinase activity	G1/S transition of mitotic cell cycle, protein amino acid phosphorylation	0.987573
YDR248C		unknown	unknown	1.14745
YDR249C		unknown	unknown	1.14528
YDR250C		unknown	unknown	1.55574
YDR251W	PAM1	unknown	pseudohyphal growth	0.789667
YDR252W	BTT1	chaperone activity	nascent polypeptide association	1.57579
YDR253C	MET32	DNA binding, specific RNA polymerase II transcription factor activity	sulfur amino acid metabolism	1.19076
YDR254W	CHL4	DNA binding	chromosome segregation	1.19858
YDR255C	RMD5	unknown	unknown	1.13843
YDR256C	CTA1	catalase	oxygen and reactive oxygen species metabolism	1.13829
YDR257C	RMS1	unknown	unknown	1.00152
YDR258C	HSP78	ATP-dependent peptidase activity, chaperone activity, heat shock protein activity	protein folding, mitochondrial genome maintenance, response to stress, mitochondrial translocation	0.923434
YDR259C	YAP6	RNA polymerase II transcription factor activity	positive regulation of transcription from Pol II promoter	0.89127
YDR260C	SWM1	unknown	regulation of mitotic metaphase/anaphase transition, spore wall assembly (sensu Saccharomyces)	1.44872
YDR261C	EXG2	glucan 1,3-beta-glucosidase activity	unknown	1.08982
YDR262W		unknown	unknown	1.14908
YDR263C	DIN7	nuclease activity	DNA repair	1.62315
YDR264C	AKR1	palmitoyltransferase activity	endocytosis, protein amino acid palmitoylation, signal transduction during conjugation with cellular fusion	0.874861
YDR265W	PEX10	unknown	peroxisome organization and biogenesis	1.1644
YDR266C		unknown	unknown	0.789704
YDR267C		unknown	unknown	1.05474
YDR268W	MSW1	tryptophan-tRNA ligase activity	tryptophanyl-tRNA aminoacylation	0.985071
YDR269C		unknown	unknown	0.907903
YDR270W	CCC2	copper-exporting ATPase activity	copper ion transport, intracellular copper ion transport	1.14731
YDR271C		unknown	unknown	1.02844
YDR272W	GLO2	hydroxyacylglutathione hydrolase activity	carbohydrate metabolism, cytoplasm	0.743702
YDR273W	DON1	unknown	meiosis, spore wall assembly (sensu Saccharomyces)	1.05384
YDR274C		unknown	unknown	1.363
YDR275W		unknown	unknown	1.03596
YDR276C	PMP3	unknown	cation transport	2.70066
YDR277C	MTH1	unknown	glucose transport, signal transduction	1.19739
YDR278C		unknown	unknown	1.6175
YDR279W		unknown	unknown	1.23907
YDR280W	RRP45	3'-5' exoribonuclease activity	35S primary transcript processing	0.959908
YDR281C	PHM6	unknown	unknown	1.03561
YDR282C		unknown	unknown	0.868178
YDR283C	GCN2	protein kinase activity	amino acid biosynthesis, protein amino acid phosphorylation, regulation of translational initiation	0.97568
YDR284C	DPP1	diacylglycerol pyrophosphate phosphatase activity, phosphatidate phosphatase activity,	phospholipid metabolism	1.09283
YDR285W	ZIP1	unknown	meiosis, synapsis	1.08302
YDR286C		unknown	unknown	1.18619
YDR287W		myo-inositol-1(or 4)-monophosphatase activity	myo-inositol metabolism	1.15384
YDR288W		unknown	unknown	1.26933
YDR289C	RTT103	unknown	negative regulation of DNA transposition	1.08008
YDR291W		helicase activity	unknown	0.888098
YDR292C	SRP101	signal recognition particle binding activity	protein-ER targeting	1.05296
YDR293C	SSD1	RNA binding activity	cell wall organization and biogenesis	0.691769
YDR294C	DPL1	sphinganine-1-phosphate aldolase activity	calcium-mediated signaling, cellular response to starvation, sphingolipid metabolism	0.908165
YDR295C	PLO2	unknown	unknown	1.04618
YDR296W	MHR1	transcription regulator activity	mitochondrial genome maintenance	1.58721
YDR297W	SUR2	sphingosine hydroxylase	sphingolipid metabolism	0.980236
YDR298C	ATP5	hydrogen-transporting two-sector ATPase	ATP synthesis coupled proton transport	1.01595
YDR299W	BFR2	unknown	ER to Golgi transport	1.00347
YDR300C	PRO1	glutamate 5-kinase activity	proline biosynthesis	1.39044
YDR301W	CFT1	cleavage/polyadenylation specificity factor activity	mRNA cleavage, mRNA polyadenylation, transcription termination from Pol II promoter	0.650549
YDR302W	GPI11	phosphoethanolamine N-methyltransferase	GPI anchor biosynthesis	1.05193
YDR303C	RSC3	DNA binding activity	regulation of cell cycle, regulation of transcription, DNA-dependent	1.04298
YDR304C	CPR5	peptidyl-prolyl cis-trans isomerase activity	unknown	1.14977
YDR305C	HNT2	hydrolase activity, nucleoside triphosphatase activity	nucleoside catabolism	1.23466
YDR306C		protein binding	ubiquitin-dependent protein catabolism	1.23575
YDR307W		unknown	unknown	1.14231
YDR308C	SRB7	RNA polymerase II transcription mediator activity	transcription from Pol II promoter	1.14708
YDR309C	GIC2	small GTPase regulatory/interacting protein activity	Rho protein signal transduction, axial budding, establishment of cell polarity (sensu Saccharomyces)	0.83786
YDR310C	SUM1	transcriptional repressor activity	chromatin silencing at HML and HMR (sensu Saccharomyces), chromatin silencing at telomere, regulation of mitosis	2.37478
YDR311W	TFB1	general RNA polymerase II transcription factor activity	negative regulation of transcription from Pol II promoter, mitotic, nucleotide-excision repair, nucleotide-excision repair, DNA duplex unwinding, transcription initiation from Pol II promoter	0.798981
YDR312W	SSF2	rRNA binding	conjugation with cellular fusion, ribosomal large subunit assembly and maintenance	1.04241
YDR313C	PIB1	ubiquitin-protein ligase activity	protein ubiquitination	0.936806
YDR314C		unknown	unknown	0.820432
YDR315C	IPK1	inositol/phosphatidylinositol kinase activity	myo-inositol metabolism	1.28982
YDR316W		S-adenosylmethionine-dependent methyltransferase activity	unknown	1.28866
YDR317W		unknown	unknown	1.04592
YDR318W	MCM21	protein binding activity	chromosome segregation	1.08291
YDR319C		unknown	unknown	1.62881
YDR320C	SWA2	unknown	ER organization and biogenesis	1.18702
YDR320C-A	DAD4	protein binding activity	mitosis	1.15607
YDR321W	ASP1	asparaginase activity	aspartate biosynthesis	1.05764
YDR322C-A	TIM11	structural molecule activity	ATP synthesis coupled proton transport	1.34491
YDR322W	MRPL35	structural constituent of ribosome	protein biosynthesis	1.08778
YDR323C	PEP7		Golgi to vacuole transport, non-selective vesicle docking, non-selective vesicle fusion	0.810504
YDR324C		snoRNA binding activity	processing of 20S pre-rRNA	0.953198
YDR325W	YCG1	unknown	mitotic chromosome condensation	0.864584
YDR326C		unknown	unknown	0.837368
YDR327W		unknown	unknown	1.51891
YDR328C	SKP1	ubiquitin-protein ligase activity	G1/S transition of mitotic cell cycle, G2/M transition of mitotic cell cycle, ubiquitin-dependent protein catabolism	1.12002
YDR329C	PEX3	unknown	peroxisome organization and biogenesis, protein-peroxisome targeting	0.900025
YDR330W		unknown	ubiquitin-dependent protein catabolism	0.978748
YDR331W	GPI8	GPI-anchor transamidase activity	attachment of GPI anchor to protein	1.27616
YDR332W		helicase activity	unknown	0.880744
YDR333C		unknown	unknown	0.991762
YDR334W	SWR1	helicase activity	unknown	0.827356
YDR335W	MSN5	* importin-alpha export receptor	protein-nucleus export	0.848979
YDR336W		unknown	unknown	2.29969
YDR337W	MRPS28	RNA binding, structural constituent of ribosome	protein biosynthesis, ribosomal small subunit assembly and maintenance	1.14954
YDR338C		unknown	unknown	0.989437
YDR339C		unknown	unknown	1.51944
YDR340W		unknown	unknown	1.33892
YDR341C		arginine-tRNA ligase activity	protein biosynthesis	0.994094
YDR342C	HXT7	fructose transporter activity, glucose transporter activity, mannose transporter activity	hexose transport	0.834079
YDR343C	HXT6	fructose transporter activity, glucose transporter activity, mannose transporter activity	hexose transport	1.19534
YDR344C		unknown	unknown	1.16672
YDR345C	HXT3	fructose transporter activity, glucose transporter activity, * mannose transporter activity	transport	0.802847
YDR346C	SVF1	unknown	unknown	1.02685
YDR347W	MRP1	structural constituent of ribosome	protein biosynthesis	0.84794
YDR348C		unknown	unknown	0.930158
YDR349C	YPS7	aspartic-type endopeptidase activity	unknown	0.957213
YDR350C	TCM10	unknown	unknown	1.02047
YDR351W	SBE2	unknown	cell wall organization and biogenesis	0.728412
YDR352W		unknown	unknown	1.31391
YDR353W	TRR1	thioredoxin reductase (NADPH) activity	regulation of redox homeostasis	1.70032
YDR354W	TRP4	anthranilate phosphoribosyltransferase activity	tryptophan biosynthesis	0.951069
YDR355C		unknown	unknown	0.766029
YDR356W	SPC110	structural constituent of cytoskeleton	microtubule nucleation	1.2587
YDR357C		unknown	unknown	1.12611
YDR358W	GGA1	unknown	Golgi to vacuole transport	0.791798
YDR359C	VID21	unknown	unknown	0.868493
YDR360W		unknown	unknown	0.965044
YDR361C	BCP1	unknown	unknown	1.17613
YDR362C	TFC6	RNA polymerase III transcription factor activity	transcription initiation from Pol III promoter	1.21261
YDR363W	ESC2	unknown	chromatin silencing at HML and HMR (sensu Saccharomyces)	1.3516
YDR363W-A	SEM1	unknown	filamentous growth, exocytosis, regulation of cell cycle	2.06451
YDR364C	CDC40	nucleic acid binding, pre-mRNA splicing factor activity	DNA replication, S phase of mitotic cell cycle, mitotic spindle assembly (sensu Saccharomyces), nuclear mRNA splicing, via spliceosome	1.32895
YDR366C		unknown	unknown	1.6498
YDR367W		unknown	unknown	1.27526
YDR368W	YPR1	oxidoreductase activity	arabinose metabolism	0.986922
YDR369C	XRS2	protein binding activity	double-strand break repair via break-induced replication, meiotic DNA double-strand break formation	0.989138
YDR370C		unknown	unknown	1.48308
YDR371W	CTS2	unknown	unknown	1.39649
YDR372C		unknown	protein-vacuolar targeting	1.14924
YDR373W	FRQ1	calcium ion binding	unknown	1.34007
YDR374C		unknown	unknown	1.17521
YDR375C	BCS1	ATPase activity	aerobic respiration	1.07298
YDR376W	ARH1	* NADPH-adrenodoxin reductase	heme a biosynthesis, iron ion homeostasis	1.2568
YDR377W	ATP17	hydrogen-transporting two-sector ATPase	ATP synthesis coupled proton transport	1.03475
YDR378C	LSM6	pre-mRNA splicing factor activity	mRNA splicing	1.36137
YDR379C-A		unknown	unknown	1.14734
YDR379W	RGA2	Rho GTPase activator activity, signal transducer activity	actin filament organization, apical bud growth, establishment of cell polarity (sensu Saccharomyces), invasive growth, isotropic bud growth, pseudohyphal growth, signal transduction during conjugation with cellular fusion, small GTPase mediated signal transduction	0.906181
YDR380W	ARO10	carboxy-lyase activity, phenylpyruvate decarboxylase activity, pyruvate decarboxylase activity	leucine catabolism, phenylalanine catabolism	1.30598
YDR381C-A		unknown	unknown	1.61648
YDR381W	YRA1	RNA binding activity	mRNA-nucleus export	7.22417
YDR382W	RPP2B	structural constituent of ribosome	protein biosynthesis, translational elongation	4.2224
YDR383C	NKP1	unknown	unknown	1.39457
YDR384C	ATO3	transporter activity	nitrogen utilization, transport	1.27089
YDR385W	EFT2	translation elongation factor activity	translational elongation	1.46368
YDR386W	MUS81	endonuclease activity	DNA repair, meiotic recombination	0.94518
YDR387C		unknown	unknown	1.01386
YDR388W	RVS167	cytoskeletal protein binding	endocytosis, polar budding, response to osmotic stress	1.19745
YDR389W	SAC7	Rho GTPase activator activity, signal transducer activity	cell cycle dependent actin filament reorganization, small GTPase mediated signal transduction	0.792741
YDR390C	UBA2	SUMO activating enzyme activity	protein sumoylation	0.989105
YDR391C		unknown	unknown	0.809523
YDR392W	SPT3	transcription cofactor activity	chromatin modification, conjugation with cellular fusion, filamentous growth, histone acetylation, invasive growth, sporulation (sensu Fungi)	1.25126
YDR394W	RPT3	ATPase activity, proteasome endopeptidase activity	ubiquitin-dependent protein catabolism	1.541
YDR395W	SXM1	protein carrier activity	mRNA-nucleus export, nucleocytoplasmic transport	1.04976
YDR396W		unknown	unknown	1.4892
YDR397C	NCB2	transcription co-repressor activity	negative regulation of transcription from Pol II promoter	1.23629
YDR398W	UTP5	snoRNA binding	processing of 20S pre-rRNA	1.02552
YDR399W	HPT1	hypoxanthine phosphoribosyltransferase activity	purine biosynthesis	1.43941
YDR400W	URH1	hydrolase activity, acting on glycosyl bonds	pyrimidine salvage	1.10308
YDR401W		unknown	unknown	1.18902
YDR402C	DIT2	cytochrome P450, enzyme	spore wall assembly (sensu Saccharomyces)	0.87084
YDR403W	DIT1	enzyme	* spore wall assembly (sensu Saccharomyces)	1.13076
YDR404C	RPB7	DNA-directed RNA polymerase activity	transcription from Pol II promoter	1.23088
YDR405W	MRP20	structural constituent of ribosome	protein biosynthesis	1.17887
YDR406W	PDR15	ATP-binding cassette (ABC) transporter activity	transport	0.589969
YDR407C	TRS120	molecular_function unknown	ER to Golgi transport	0.777771
YDR408C	ADE8	phosphoribosylglycinamide formyltransferase	adenine biosynthesis	1.51666
YDR409W	SIZ1	SUMO ligase activity	sumoylation	0.916384
YDR410C	STE14	protein-S-isoprenylcysteine O-methyltransferase activity	peptide pheromone maturation	1.09695
YDR411C		unknown	unknown	1.26697
YDR412W		unknown	unknown	1.18848
YDR413C		unknown	unknown	1.33074
YDR414C	ERD1	unknown	protein-ER retention	1.4237
YDR415C		unknown	unknown	1.29206
YDR416W	SYF1	unknown	cell cycle, mRNA splicing	1.01337
YDR417C		unknown	unknown	2.28208
YDR418W	RPL12B	structural constituent of ribosome	protein biosynthesis, ribosomal large subunit assembly and maintenance	2.26543
YDR419W	RAD30	eta DNA polymerase activity	DNA repair, DNA replication, bypass DNA synthesis	0.958391
YDR420W	HKR1	unknown	beta-1,3 glucan biosynthesis, bud site selection, cell wall organization and biogenesis	0.920688
YDR421W	ARO80	specific RNA polymerase II transcription factor activity	positive regulation of transcription from Pol II promoter	1.07999
YDR422C	SIP1	SNF1A/AMP-activated protein kinase activity	protein amino acid phosphorylation, signal transduction	0.792467
YDR423C	CAD1	RNA polymerase II transcription factor activity	positive regulation of transcription from Pol II promoter, response to cadmium ion	0.877933
YDR424C	DYN2	microtubule motor activity	actin filament-based process, microtubule-based process	1.47639
YDR425W		protein transporter activity	protein transport	1.77346
YDR427W	RPN9	proteasome endopeptidase activity	ubiquitin-dependent protein catabolism	1.11436
YDR428C		unknown	unknown	1.1652
YDR429C	TIF35	translation initiation factor activity	translational initiation	1.72344
YDR430C	CYM1	unknown	unknown	0.943541
YDR431W		unknown	unknown	1.43891
YDR432W	NPL3	mRNA binding activity	mRNA-nucleus export	1.58374
YDR433W	KRE22	unknown	unknown	1.27155
YDR434W	GPI17	GPI-anchor transamidase	* attachment of GPI anchor to protein	1.01223
YDR435C	PPM1	C-terminal protein carboxyl methyltransferase	C-terminal protein amino acid methylation	1.05943
YDR436W	PPZ2	protein serine/threonine phosphatase	* sodium ion homeostasis	1.17955
YDR437W		unknown	unknown	1.03358
YDR438W		unknown	unknown	1.17499
YDR439W	LRS4	unknown	* chromatin silencing at ribosomal DNA (rDNA)	1.13071
YDR440W	DOT1	protein-lysine N-methyltransferase activity	chromatin silencing at telomere, histone methylation, regulation of meiosis	1.01283
YDR441C	APT2	unknown	unknown	1.11337
YDR442W		unknown	unknown	1.03928
YDR443C	SSN2	general RNA polymerase II transcription factor activity	negative regulation of transcription from Pol II promoter	0.947597
YDR444W		unknown	unknown	0.686014
YDR446W	ECM11	unknown	cell wall organization and biogenesis	2.10859
YDR447C	RPS17B	structural constituent of ribosome	protein biosynthesis, ribosomal small subunit assembly and maintenance	1.90077
YDR448W	ADA2	transcription co-activator activity	chromatin modification, histone acetylation	1.15852
YDR449C	UTP6	snoRNA binding	processing of 20S pre-rRNA	1.04582
YDR450W	RPS18A	structural constituent of ribosome	protein biosynthesis	2.03498
YDR451C	YHP1	specific RNA polymerase II transcription factor	negative regulation of transcription from Pol II promoter, regulation of meiosis	1.24893
YDR452W	PPN1	endopolyphosphatase activity	polyphosphate metabolism	1.01616
YDR453C	TSA2	* thioredoxin peroxidase	regulation of redox homeostasis	0.903
YDR454C	GUK1	guanylate kinase activity	GMP metabolism	1.07056
YDR455C		unknown	unknown	1.19909
YDR456W	NHX1	monovalent inorganic cation transporter activity	endosome transport, monovalent inorganic cation homeostasis, monovalent inorganic cation transport, vacuolar acidification	1.30368
YDR457W	TOM1	ubiquitin-protein ligase activity	mitosis, nucleocytoplasmic transport, protein monoubiquitination, protein polyubiquitination, nuclear organization and biogenesis	0.706722
YDR458C		unknown	unknown	1.16777
YDR459C		unknown	unknown	1.15327
YDR460W	TFB3	general RNA polymerase II transcription factor activity	negative regulation of transcription from Pol II promoter, mitotic, nucleotide-excision repair, nucleotide-excision repair, DNA duplex unwinding, transcription initiation from Pol II promoter	0.851007
YDR461W	MFA1	pheromone	signal transduction during conjugation with cellular fusion	1.49683
YDR462W	MRPL28	structural constituent of ribosome	protein biosynthesis	1.48627
YDR463W	STP1	specific RNA polymerase II transcription factor activity	tRNA splicing, positive regulation of transcription from Pol II promoter	1.08339
YDR464W	SPP41	unknown	negative regulation of transcription from Pol II promoter	0.885853
YDR466W		protein kinase activity	unknown	1.17849
YDR467C		unknown	unknown	0.675389
YDR468C	TLG1	t-SNARE, v-SNARE	non-selective vesicle fusion	1.06918
YDR469W	SDC1	chromatin binding, histone-lysine N-methyltransferase activity	chromatin silencing at telomere, histone methylation	1.22066
YDR470C	UGO1	transporter activity	mitochondrial fusion, transport	0.940015
YDR471W	RPL27B	structural constituent of ribosome	protein biosynthesis	2.08704
YDR472W	TRS31	unknown	ER to Golgi transport	3.62723
YDR473C	PRP3	pre-mRNA splicing factor activity	mRNA splicing	1.19295
YDR474C		unknown	unknown	0.897071
YDR475C	JIP4	unknown	unknown	1.37914
YDR476C		unknown	unknown	2.3219
YDR477W	SNF1	SNF1A/AMP-activated protein kinase activity	cell adhesion, cellular response to nitrogen starvation, filamentous growth, glucose metabolism, protein amino acid phosphorylation, regulation of carbohydrate metabolism, signal transduction	1.00113
YDR478W	SNM1	ribonuclease MRP	* rRNA processing	0.946521
YDR479C		unknown	unknown	1.14533
YDR480W	DIG2	transcription factor binding	invasive growth	1.11034
YDR481C	PHO8	alkaline phosphatase activity	histone dephosphorylation, protein amino acid dephosphorylation	1.10652
YDR482C	CWC21	unknown	unknown	1.64598
YDR483W	KRE2	alpha-1,2-mannosyltransferase activity	N-glycan processing, O-linked glycosylation, cell wall mannoprotein biosynthesis	1.06367
YDR484W	SAC2	protein binding	Golgi to vacuole transport, actin filament-based process	1.32558
YDR485C	VPS72	unknown	protein-vacuolar targeting	0.789622
YDR486C	VPS60	unknown	unknown	1.44997
YDR487C	RIB3	3,4 dihydroxy-2-butanone-4-phosphate synthase	vitamin B2 biosynthesis	1.40508
YDR488C	PAC11	microtubule motor activity	microtubule-based process	1.25258
YDR489W		DNA binding	DNA dependent DNA replication	0.930551
YDR490C	PKH1	protein kinase activity	MAPKKK cascade (cell wall biogenesis), endocytosis, protein amino acid phosphorylation	0.768959
YDR491C		unknown	unknown	1.16518
YDR492W		unknown	unknown	1.03898
YDR493W		unknown	unknown	1.1938
YDR494W	RSM28	unknown	unknown	1.23062
YDR495C	VPS3	unknown	protein-vacuolar targeting	1.22584
YDR496C	PUF6	unknown	unknown	1.19802
YDR497C	ITR1	myo-inositol transporter activity	myo-inositol transport	1.03728
YDR498C	SEC20	v-SNARE activity	non-selective vesicle fusion, retrograde (Golgi to ER) transport	1.11636
YDR499W	LCD1	* damaged DNA binding, protein binding	DNA damage checkpoint, establishment of protein localization, telomerase-dependent telomere maintenance	0.880882
YDR500C	RPL37B	structural constituent of ribosome	protein biosynthesis	1.69593
YDR501W	PLM2	transcription factor	unknown	0.892971
YDR502C	SAM2	methionine adenosyltransferase activity	methionine metabolism	1.05358
YDR503C	LPP1	phosphatidate phosphatase activity	* phospholipid metabolism	1.06469
YDR504C		unknown	unknown	1.14184
YDR505C	PSP1	unknown	unknown	1.27623
YDR506C		unknown	unknown	1.15441
YDR507C	GIN4	protein kinase	* axial budding, bud growth, protein amino acid phosphorylation, * septin assembly and septum formation, septin checkpoint	0.670379
YDR508C	GNP1	amino acid permease activity, amino acid transporter activity	amino acid transport	0.970811
YDR509W		unknown	unknown	1.3399
YDR510W	SMT3	protein tagging	sumoylation	1.6132
YDR511W	ACN9	unknown	carbon utilization by utilization of organic compounds,	1.4006
YDR512C	EMI1	unknown	unknown	1.28104
YDR513W	TTR1	thiol-disulfide exchange intermediate activity	regulation of redox homeostasis, response to oxidative stress	1.06294
YDR514C		unknown	unknown	1.24902
YDR515W	SLF1	RNA binding	copper ion homeostasis, regulation of translation	1.24915
YDR516C	EMI2	unknown	unknown	1.28112
YDR517W	GRH1	unknown	mitotic spindle checkpoint	1.32356
YDR518W	EUG1	protein disulfide isomerase	protein disulfide-isomerase reaction, protein folding	0.808901
YDR519W	FPR2	peptidyl-prolyl cis-trans isomerase activity	unknown	1.19519
YDR520C		unknown	unknown	0.831884
YDR521W		unknown	unknown	1.02829
YDR522C	SPS2	unknown	* sporulation (sensu Saccharomyces)	0.937249
YDR523C	SPS1	protein serine/threonine kinase	protein amino acid phosphorylation, sporulation (sensu Saccharomyces)	0.702873
YDR524C	AGE1	ARF GTPase activator activity	ER to Golgi transport, intra-Golgi transport	1.91466
YDR525W-A	SNA2	unknown	unknown	2.13604
YDR526C		unknown	unknown	1.54835
YDR527W		unknown	unknown	1.34547
YDR528W	HLR1	unknown	cell wall organization and biogenesis	1.15675
YDR529C	QCR7	ubiquinol-cytochrome c reductase activity	aerobic respiration, cytochrome bc(1) complex biogenesis, oxidative phosphorylation, ubiquinone to cytochrome c	1.13266
YDR530C	APA2	bis(5'-nucleosyl)-tetraphosphatase (asymmetrical) activity, bis(5'-nucleosyl)-tetraphosphatase activity	nucleotide metabolism	0.930848
YDR531W		pantothenate kinase	coenzyme A biosynthesis	1.07952
YDR532C	KRE28	unknown	unknown	1.3151
YDR533C		unknown	unknown	0.936704
YDR534C	FIT1	unknown	siderochrome transport	0.745896
YDR535C		unknown	unknown	0.793489
YDR536W	STL1	transporter activity	transport	0.94771
YDR537C		unknown	unknown	0.997444
YDR538W	PAD1	carboxy-lyase activity	aromatic compound catabolism	0.861215
YDR539W		unknown	unknown	0.851544
YDR540C		unknown	unknown	1.62556
YDR541C		dihydrokaempferol 4-reductase activity	unknown	0.965335
YEL001C		unknown	unknown	1.1687
YEL002C	WBP1	dolichyl-diphospho-oligosaccharide-protein glycosyltransferase activity	N-linked glycosylation, cell cycle	1.02397
YEL003W	GIM4	tubulin binding	tubulin folding	1.32321
YEL004W	YEA4	UDP-N-acetylglucosamine transporter activity	UDP-N-acetylglucosamine transport, cell wall chitin biosynthesis	1.33914
YEL005C	VAB2	protein binding activity	unknown	1.33152
YEL008W		unknown	unknown	2.33507
YEL009C	GCN4	DNA binding activity, transcriptional activator activity	amino acid biosynthesis, regulation of transcription from Pol II promoter	0.974036
YEL009C-A		unknown	unknown	0.981584
YEL010W		unknown	unknown	1.03087
YEL011W	GLC3	1,4-alpha-glucan branching enzyme activity	glycogen metabolism	0.759145
YEL012W	UBC8	ubiquitin conjugating enzyme	* protein monoubiquitination, protein polyubiquitination	0.862065
YEL013W	VAC8	protein binding activity	homotypic vacuole fusion (non-autophagic), microautophagy, protein-vacuolar targeting, vacuole inheritance	1.06134
YEL014C		unknown	unknown	1.00937
YEL015W	DCP3	unknown	unknown	0.779591
YEL016C		unknown	unknown	1.09136
YEL017C-A	PMP2	unknown	unknown	1.02068
YEL017W	GTT3	unknown	unknown	1.0751
YEL018W	EAF5	unknown	unknown	1.06204
YEL019C	MMS21	unknown	DNA repair	0.891059
YEL020C		unknown	unknown	0.912463
YEL022W	GEA2	ARF guanyl-nucleotide exchange factor activity	ER to Golgi transport, intra-Golgi transport	1.3253
YEL023C		unknown	unknown	0.764674
YEL024W	RIP1	ubiquinol-cytochrome c reductase	aerobic respiration, oxidative phosphorylation, ubiquinone to cytochrome c	0.880891
YEL025C	SRI1	unknown	unknown	0.887125
YEL026W	SNU13	pre-mRNA splicing factor activity	mRNA splicing, processing of 20S pre-rRNA	1.23315
YEL027W	CUP5	hydrogen-exporting ATPase activity	copper ion homeostasis, endocytosis, iron ion homeostasis, protein-vacuolar targeting, vacuolar acidification, vacuole organization and biogenesis	1.25264
YEL028W		unknown	unknown	0.703517
YEL029C	BUD16	unknown	bud site selection	1.28491
YEL030C-A		unknown	unknown	0.835346
YEL030W	ECM10	heat shock protein activity	protein-mitochondrial targeting	0.831618
YEL031W	SPF1	P-type ATPase	calcium ion homeostasis, protein amino acid glycosylation	1.59247
YEL032W	MCM3	ATP dependent DNA helicase activity, chromatin binding activity	DNA replication initiation, DNA unwinding, pre-replicative complex formation and maintenance	0.724036
YEL033W		unknown	unknown	3.34874
YEL034C-A		unknown	unknown	0.840024
YEL034W	HYP2	translation initiation factor activity	translational initiation	1.33607
YEL035C	UTR5	unknown	unknown	2.29067
YEL036C	ANP1	mannosyltransferase activity	N-linked glycosylation	0.896956
YEL037C	RAD23	damaged DNA binding	negative regulation of protein catabolism, nucleotide-excision repair, DNA damage recognition	0.896449
YEL038W	UTR4	unknown	unknown	0.853086
YEL039C	CYC7	electron carrier activity	electron transport	0.981584
YEL040W	UTR2	unknown	cell wall organization and biogenesis	1.00176
YEL041W		unknown	unknown	0.94346
YEL042W	GDA1	guanosine diphosphatase, uridine diphosphatase	* protein amino acid glycosylation	0.799703
YEL043W		unknown	unknown	0.887265
YEL044W	IES6	unknown	unknown	1.06238
YEL045C		unknown	unknown	2.55372
YEL046C	GLY1	threonine aldolase activity	glycine biosynthesis, threonine catabolism	1.62469
YEL047C		fumarate reductase (NADH) activity	metabolism	1.32087
YEL048C		unknown	unknown	1.59925
YEL049W	PAU2	unknown	unknown	0.537483
YEL050C	RML2	structural constituent of ribosome	fatty acid metabolism, protein biosynthesis	0.811008
YEL051W	VMA8	hydrogen-transporting two-sector ATPase activity	vacuolar acidification	0.915208
YEL052W	AFG1	adenosinetriphosphatase	unknown	0.834299
YEL053C	MAK10	amino acid N-acetyltransferase	N-terminal protein amino acid acetylation, virus-host interaction	0.843367
YEL053W-A		unknown	unknown	0.790851
YEL054C	RPL12A	structural constituent of ribosome	protein biosynthesis, ribosomal large subunit assembly and maintenance	1.81996
YEL055C	POL5	DNA-directed DNA polymerase activity	DNA dependent DNA replication	0.716593
YEL056W	HAT2	H3/H4 histone acetyltransferase activity	chromatin assembly/disassembly, chromatin silencing at telomere	1.04072
YEL057C		unknown	unknown	1.03526
YEL058W	PCM1	phosphoacetylglucosamine mutase activity	N-acetylglucosamine biosynthesis	0.96867
YEL059W		unknown	unknown	0.822595
YEL060C	PRB1	serine-type endopeptidase	response to starvation, sporulation, * vacuolar protein catabolism	1.00014
YEL061C	CIN8	microtubule motor activity	mitotic anaphase B, mitotic chromosome segregation, mitotic spindle assembly (sensu Saccharomyces)	0.876084
YEL062W	NPR2	unknown	proline transport,	1.05013
YEL063C	CAN1	arginine permease activity, basic amino acid transporter activity, lysine permease activity	basic amino acid transport	0.863203
YEL064C		transporter activity	transport	0.986976
YEL065W	SIT1	siderochrome-iron (ferrioxamine) uptake transporter	iron homeostasis, iron-siderochrome transport	1.03942
YEL066W	HPA3	histone acetyltransferase activity	histone acetylation	0.937068
YEL067C		unknown	unknown	1.02875
YEL068C		unknown	unknown	0.698077
YEL069C	HXT13	fructose transporter activity, glucose transporter activity, mannose transporter activity	hexose transport	0.703747
YEL070W		unknown	unknown	0.823476
YEL071W	DLD3	D-lactate dehydrogenase (cytochrome) activity	lactate metabolism	0.885921
YEL072W	RMD6	unknown	unknown	0.911316
YEL073C		unknown	unknown	0.779571
YEL077C		unknown	unknown	0.521074
YER002W	NOP16	unknown	ribosomal large subunit biogenesis	1.05663
YER003C	PMI40	mannose-6-phosphate isomerase activity	GDP-mannose biosynthesis, cell wall mannoprotein biosynthesis, protein amino acid glycosylation	0.996558
YER004W		unknown	unknown	1.57762
YER005W	YND1	nucleoside diphosphatase	protein amino acid glycosylation	0.919258
YER006W	NUG1	unknown	unknown	0.714374
YER007C-A		RNA binding	unknown	1.43999
YER007W	PAC2	co-chaperone activity	alpha-tubulin folding, post-chaperonin tubulin folding pathway	0.987712
YER008C	SEC3	unknown	Golgi to plasma membrane transport, cytokinesis, establishment of cell polarity (sensu Saccharomyces), non-selective vesicle docking, non-selective vesicle fusion, polar budding	0.878128
YER009W	NTF2	RAN protein binding	nucleocytoplasmic transport, protein-nucleus import	0.877604
YER010C		unknown	unknown	0.932926
YER011W	TIR1	structural constituent of cell wall	response to stress	0.985987
YER012W	PRE1	endopeptidase activity	response to stress, sporulation (sensu Saccharomyces), ubiquitin-dependent protein catabolism	1.22956
YER013W	PRP22	* ATP dependent RNA helicase, pre-mRNA splicing factor	lariat formation, 5'-splice site cleavage	0.482407
YER014W	HEM14	protoporphyrinogen oxidase	heme biosynthesis	0.713888
YER015W	FAA2	long-chain-fatty-acid-CoA-ligase	* N-terminal protein myristoylation, lipid metabolism	0.727922
YER016W	BIM1	structural constituent of cytoskeleton	microtubule depolymerization, microtubule nucleation, microtubule stabilization, mitotic spindle checkpoint, nuclear migration (sensu Saccharomyces)	0.972073
YER017C	AFG3	adenosinetriphosphatase activity, metallopeptidase activity	mitochondrial intermembrane space protein import, protein complex assembly, proteolysis and peptidolysis	0.932158
YER018C	SPC25	structural constituent of cytoskeleton	chromosome segregation, microtubule nucleation	1.7989
YER019C-A	SBH2	protein transporter activity	cotranslational membrane targeting	1.57168
YER019W	ISC1	phospholipase C activity	salinity response, sphingolipid catabolism	1.35845
YER020W	GPA2	heterotrimeric G-protein GTPase activity	cell growth and/or maintenance, pseudohyphal growth, signal transduction, sporulation (sensu Saccharomyces)	1.1512
YER021W	RPN3	proteasome endopeptidase	ubiquitin-dependent protein catabolism	1.1372
YER022W	SRB4	RNA polymerase II transcription mediator	transcription from Pol II promoter	0.880942
YER023W	PRO3	pyrroline 5-carboxylate reductase activity	proline biosynthesis	1.08969
YER024W	YAT2	carnitine O-acetyltransferase activity	alcohol metabolism, carnitine metabolism	0.94453
YER025W	GCD11	translation initiation factor	translational initiation	0.922088
YER026C	CHO1	CDP-diacylglycerol-serine O-phosphatidyltransferase activity	phosphatidylserine biosynthesis	0.978781
YER027C	GAL83	SNF1A/AMP-activated protein kinase activity	cell adhesion, filamentous growth, protein amino acid phosphorylation, signal transduction	0.735032
YER028C	MIG3	DNA binding, transcription factor activity	transcription initiation	0.90524
YER029C	SMB1	pre-mRNA splicing factor activity	mRNA splicing	0.923376
YER030W		unknown	unknown	1.08016
YER031C	YPT31	GTPase activity	exocytosis, vesicle-mediated transport	0.778929
YER032W	FIR1	unknown	mRNA polyadenylation	0.739625
YER033C	ZRG8	unknown	unknown	0.557941
YER034W		unknown	unknown	0.950814
YER035W	EDC2	RNA binding	deadenylation-dependent decapping	1.19703
YER036C	KRE30	ATP-binding cassette (ABC) transporter activity	unknown	1.26852
YER037W	PHM8	unknown	unknown	1.03344
YER038C	KRE29	unknown	unknown	1.22304
YER039C	HVG1	unknown	unknown	1.16424
YER039C-A		unknown	unknown	0.943307
YER040W	GLN3	transcription factor, transcriptional activator	nitrogen metabolism, regulation of nitrogen utilization	0.730675
YER041W	YEN1	single-stranded DNA specific endodeoxyribonuclease activity	unknown	1.22817
YER042W	MXR1	protein-methionine-S-oxide reductase activity	response to oxidative stress	1.181
YER043C	SAH1	adenosylhomocysteinase activity	methionine metabolism, selenocysteine metabolism	1.22863
YER044C	ERG28	unknown	ergosterol biosynthesis	0.978872
YER044C-A	MEI4	unknown	meiotic DNA double-strand break formation, meiotic recombination, sporulation (sensu Fungi)	1.26217
YER045C	ACA1	specific RNA polymerase II transcription factor activity	transcription initiation from Pol II promoter	1.02687
YER046W	SPO73	unknown	sporulation (sensu Saccharomyces)	1.00677
YER047C	SAP1	unknown	unknown	0.658211
YER048C	CAJ1	chaperone regulator activity	unknown	1.04739
YER048W-A		unknown	unknown	1.55781
YER049W		unknown	unknown	0.90591
YER050C	RSM18	structural constituent of ribosome	protein biosynthesis	1.29883
YER051W		unknown	unknown	0.960797
YER052C	HOM3	aspartate kinase	methionine metabolism, threonine metabolism	0.966813
YER053C		unknown	unknown	0.782431
YER054C	GIP2	protein phosphatase regulator	biological_process unknown	0.853337
YER055C	HIS1	ATP phosphoribosyltransferase activity	histidine biosynthesis	1.01538
YER056C	FCY2	cytosine-purine permease	cytosine transport, purine transport	1.04334
YER056C-A	RPL34A	structural constituent of ribosome	protein biosynthesis	2.09077
YER057C	HMF1	unknown	heat shock response	0.928898
YER058W	PET117	unknown	cytochrome c oxidase biogenesis	1.13029
YER059W	PCL6	cyclin-dependent protein kinase, regulator activity	regulation of glycogen biosynthesis, regulation of glycogen catabolism	0.997716
YER060W	FCY21	cytosine-purine permease activity	unknown	0.813058
YER060W-A	FCY22	cytosine-purine permease activity	unknown	0.927507
YER061C	CEM1	3-oxoacyl-[acyl-carrier protein] synthase activity	hexadecanal biosynthesis	0.975558
YER062C	HOR2	glycerol-1-phosphatase activity	carbohydrate metabolism, glycerol biosynthesis, response to osmotic stress	1.10414
YER063W	THO1	molecular_function unknown	transcription, DNA-dependent	1.01813
YER064C		unknown	unknown	1.14356
YER065C	ICL1	isocitrate lyase activity	glyoxylate cycle	1.39894
YER066W		unknown	unknown	0.711429
YER067W		unknown	unknown	0.966692
YER068W	MOT2	3'-5' exoribonuclease activity, transcriptional repressor activity	conjugation with cellular fusion, poly(A) tail shortening, regulation of transcription from Pol II promoter	0.872864
YER069W	"ARG5,6"	* N-acetyl-gamma-glutamyl-phosphate reductase activity, acetylglutamate kinase activity	ornithine biosynthesis	0.754432
YER070W	RNR1	ribonucleoside-diphosphate reductase activity	DNA replication	0.893186
YER071C		unknown	unknown	1.46906
YER072W	VTC1	unknown	vacuole fusion (non-autophagic)	1.35018
YER073W	ALD5	* aldehyde dehydrogenase activity	electron transport	1.17123
YER074W	RPS24A	structural constituent of ribosome	protein biosynthesis	1.51431
YER074W-A		unknown	unknown	1.12196
YER075C	PTP3	protein tyrosine phosphatase activity	inactivation of MAPK (osmolarity sensing), protein amino acid dephosphorylation, signal transduction during conjugation with cellular fusion	1.01331
YER076C		unknown	unknown	1.07586
YER076W-A		unknown	unknown	1.47658
YER077C		unknown	unknown	0.893961
YER078C		unknown	unknown	0.852408
YER079C-A		unknown	unknown	0.843701
YER079W		unknown	unknown	1.29776
YER080W		unknown	unknown	1.06385
YER081W	SER3	phosphoglycerate dehydrogenase activity	serine family amino acid biosynthesis	0.880999
YER082C	UTP7	snoRNA binding	processing of 20S pre-rRNA	0.914412
YER083C	RMD7	unknown	cell wall organization and biogenesis	1.36853
YER084W		unknown	unknown	0.985911
YER084W-A		unknown	unknown	0.589455
YER085C		unknown	unknown	0.522648
YER086W	ILV1	threonine dehydratase activity	branched chain family amino acid biosynthesis	1.04503
YER087C-B	SBH1	protein transporter activity	cotranslational membrane targeting	0.989991
YER087W		proline-tRNA ligase activity	unknown	0.921826
YER088C	DOT6	unknown	cell elongation, chromatin silencing at ribosomal DNA (rDNA), chromatin silencing at telomere, filamentous growth, regulation of transcription from Pol II promoter.	0.993023
YER089C	PTC2	protein phosphatase type 2C activity	DNA damage response, signal transduction resulting in cell cycle arrest, G1/S transition of mitotic cell cycle, inactivation of MAPK (osmolarity sensing), protein amino acid dephosphorylation, regulation of CDK activity, response to unfolded protein	1.50812
YER090W	TRP2	* anthranilate synthase	tryptophan biosynthesis	0.842496
YER091C	MET6	5-methyltetrahydropteroyltriglutamate-homocysteine S-methyltransferase activity	methionine metabolism	1.15132
YER091C-A		unknown	unknown	1.40872
YER092W	IES5	unknown	unknown	1.02178
YER093C		unknown	sphingolipid biosynthesis	0.824626
YER093C-A		unknown	unknown	2.48062
YER094C	PUP3	endopeptidase activity	ubiquitin-dependent protein catabolism	1.14628
YER095W	RAD51	recombinase activity	chromatin modeling, NOT involved in double-strand break repair via break-induced replication, NOT involved in double-strand break repair via single-strand annealing, double-strand break repair via synthesis-dependent strand annealing, heteroduplex formation, meiotic joint molecule formation, strand invasion, telomerase-independent telomere maintenance	1.25202
YER096W	SHC1	enzyme activator	* chitin biosynthesis, sporulation (sensu Fungi)	0.632908
YER097W		unknown	unknown	0.959317
YER098W	UBP9	ubiquitin-specific protease activity	protein deubiquitination	0.976294
YER099C	PRS2	ribose-phosphate pyrophosphokinase	'de novo' IMP biosynthesis, 'de novo' pyrimidine base biosynthesis, histidine biosynthesis, purine salvage, tryptophan biosynthesis	0.977041
YER100W	UBC6	ubiquitin conjugating enzyme activity	protein monoubiquitination, protein polyubiquitination	0.900946
YER101C	AST2	unknown	unknown	1.19983
YER102W	RPS8B	structural constituent of ribosome	protein biosynthesis	1.85906
YER103W	SSA4	chaperone, heat shock protein	SRP-dependent, co-translational membrane targeting, translocation, protein folding, response to stress,	1.03211
YER104W	RTT105	unknown	negative regulation of DNA transposition	0.912711
YER105C	NUP157	structural molecule activity	NLS-bearing substrate-nucleus import, mRNA-binding (hnRNP) protein-nucleus import, mRNA-nucleus export, nuclear pore organization and biogenesis, protein-nucleus export, rRNA-nucleus export, ribosomal protein-nucleus import, snRNA-nucleus export, tRNA-nucleus export	0.944829
YER106W	MAM1	unknown	meiotic chromosome segregation	0.983082
YER107C	GLE2	structural molecule activity	NLS-bearing substrate-nucleus import, mRNA-binding (hnRNP) protein-nucleus import, mRNA-nucleus export, nuclear membrane organization and biogenesis, nuclear pore organization and biogenesis, protein-nucleus export, protein-nucleus import, rRNA-nucleus export, ribosomal protein-nucleus import, snRNA-nucleus export, snRNP protein-nucleus import, tRNA-nucleus export	0.902184
YER109C	FLO8	specific RNA polymerase II transcription factor activity	invasive growth, pseudohyphal growth	0.691515
YER110C	KAP123	protein carrier activity	protein-nucleus import	0.827995
YER111C	SWI4	transcription factor activity	G1/S transition of mitotic cell cycle, cell cycle, transcription	0.880399
YER112W	LSM4	pre-mRNA splicing factor activity	nuclear mRNA splicing, via spliceosome, rRNA processing	1.15007
YER113C		unknown	unknown	0.955719
YER114C	BOI2	phospholipid binding activity	Rho protein signal transduction, establishment of cell polarity (sensu Saccharomyces)	0.773852
YER115C	SPR6	unknown	sporulation (sensu Fungi)	0.931793
YER116C	SLX8	DNA binding activity	DNA recombination	1.5695
YER117W	RPL23B	structural constituent of ribosome	protein biosynthesis	2.01733
YER118C	SHO1	osmosensor activity	osmosensory signaling pathway via Sho1 osmosensor, pseudohyphal growth	0.975732
YER119C	AVT6	amino acid transporter activity	amino acid transport	1.49138
YER120W	SCS2	protein binding	myo-inositol metabolism, protein-ER targeting	1.48905
YER121W		unknown	unknown	1.13744
YER122C	GLO3	ARF GTPase activator activity	ER to Golgi transport, retrograde (Golgi to ER) transport	1.04287
YER123W	YCK3	casein kinase I	protein amino acid phosphorylation	1.0931
YER124C	DSE1	unknown	cell wall organization and biogenesis	0.983639
YER125W	RSP5	ubiquitin-protein ligase activity	chromatin assembly/disassembly, protein monoubiquitination, protein polyubiquitination	0.762331
YER126C	NSA2	unknown	ribosomal large subunit biogenesis	1.03637
YER127W	LCP5	RNA binding activity	35S primary transcript processing, rRNA modification	0.757972
YER128W		unknown	unknown	1.23878
YER129W	PAK1	* protein kinase	DNA dependent DNA replication, protein amino acid phosphorylation	0.719821
YER130C		unknown	unknown	1.27291
YER131W	RPS26B	structural constituent of ribosome	protein biosynthesis	1.57476
YER132C	PMD1	unknown	sporulation	1.13652
YER133W	GLC7	protein phosphatase type 1 activity, protein phosphatase type 1, catalyst activity	glycogen metabolism, filamentous growth, meiosis, mitotic spindle checkpoint, negative regulation of transcription from Pol II promoter, regulation of carbohydrate metabolism, response to heat	1.29922
YER134C		unknown	unknown	1.05732
YER135C		unknown	unknown	1.38891
YER136W	GDI1	RAB GDP-dissociation inhibitor activity	vesicle-mediated transport	1.16687
YER137C		unknown	unknown	1.27259
YER138C		unknown	unknown	0.848355
YER139C		unknown	unknown	1.28935
YER140W		unknown	unknown	1.12035
YER141W	COX15	unknown	cytochrome c oxidase biogenesis, heme a biosynthesis	0.924878
YER142C	MAG1	alkylbase DNA N-glycosylase activity	DNA dealkylation	1.1434
YER143W	DDI1	SNARE binding activity	ubiquitin-dependent protein catabolism, vesicle-mediated transport	0.879971
YER144C	UBP5	ubiquitin-specific protease activity	protein deubiquitination	0.92559
YER145C	FTR1	iron ion transporter activity	high affinity iron ion transport	2.16132
YER146W	LSM5	pre-mRNA splicing factor activity	mRNA splicing, rRNA processing	3.17737
YER147C	SCC4	unknown	sister chromatid cohesion	1.27787
YER147C-A		unknown	unknown	0.799095
YER148W	SPT15	DNA binding, RNA polymerase I transcription factor activity, RNA polymerase III transcription factor activity, general RNA polymerase II transcription factor activity	transcription from Pol I promoter, transcription iniciation from Pol II promoter, transcription iniciation from Pol III promoter	0.881384
YER149C	PEA2	cytoskeletal regulatory protein binding	Rho protein signal transduction, actin filament organization, establishment of cell polarity (sensu Saccharomyces), polar budding	1.34299
YER150W	SPI1	unknown	unknown	0.819856
YER152C		unknown	unknown	1.07568
YER153C	PET122		protein synthesis	1.26106
YER154W	OXA1	protein transporter activity	mitochondrial translocation	1.43004
YER155C	BEM2	Rho GTPase activator activity, signal transducer activity	actin cytoskeleton organization and biogenesis, bud growth, cell wall organization and biogenesis, establishment of cell polarity (sensu Saccharomyces), microtubule cytoskeleton organization and biogenesis, small GTPase mediated signal transduction	0.858025
YER156C		unknown	unknown	1.6684
YER157W	SEC34	protein transporter activity	ER to Golgi transport, intra-Golgi transport, retrograde (vesicle recycling within Golgi) transport	0.997106
YER158C		unknown	unknown	1.19862
YER159C	BUR6	transcription co-repressor activity	negative regulation of transcription from Pol II promoter	0.85585
YER160C		unknown	unknown	0.895999
YER161C	SPT2	DNA binding	negative regulation of transcription from Pol II promoter	0.902019
YER162C	RAD4	damaged DNA binding activity	nucleotide-excision repair, DNA damage recognition	0.714825
YER163C		unknown	unknown	1.00384
YER164W	CHD1	ATPase activity, Pol II transcription elongation factor activity	RNA elongation from Pol II promoter, chromatin modeling	0.753856
YER165W	PAB1	poly(A) binding	regulation of translational initiation	1.14815
YER166W	DNF1	phospholipid-translocating ATPase activity	intracellular protein transport	0.872013
YER167W	BCK2	unknown	G1/S transition of mitotic cell cycle, regulation of cell cycle	0.691151
YER168C	CCA1	* tRNA adenylyltransferase	tRNA modification	0.923669
YER169W	RPH1	specific transcriptional repressor activity	DNA repair, negative regulation of transcription from Pol II promoter	0.752232
YER170W	ADK2	adenylate kinase activity	unknown	1.4723
YER171W	RAD3	DNA helicase activity, general RNA polymerase II transcription factor activity	negative regulation of transcription from Pol II promoter, mitotic, nucleotide-excision repair, DNA duplex unwinding, transcription initiation from Pol II promoter	0.912962
YER173W	RAD24	unknown	DNA damage checkpoint, * meiotic recombination, * nucleotide-excision repair	0.712024
YER174C	GRX4	thiol-disulfide exchange intermediate activity	response to oxidative stress	0.788771
YER175C	TMT1	trans-aconitate 3-methyltransferase activity	unknown	1.08849
YER176W	ECM32	DNA helicase activity, RNA helicase activity	regulation of translational termination	1.2692
YER177W	BMH1	DNA binding	RAS protein signal transduction, activation of MAPK (pseudohyphal growth), glycogen metabolism, pseudohyphal growth, sporulation (sensu Saccharomyces)	2.17899
YER178W	PDA1	pyruvate dehydrogenase (lipoamide) activity	pyruvate metabolism	1.18243
YER179W	DMC1	double-stranded DNA binding, single-stranded DNA binding	meiosis, meiotic joint molecule formation, meiotic recombination	1.15676
YER180C	ISC10	unknown	sporulation	1.39884
YER181C		unknown	unknown	1.46085
YER182W		unknown	unknown	1.30033
YER183C	FAU1	5-formyltetrahydrofolate cyclo-ligase activity	folic acid and derivative biosynthesis	1.25071
YER185W		unknown	unknown	0.774436
YER186C		unknown	unknown	1.05748
YER187W		unknown	unknown	1.10861
YER187W-A	KHS1	unknown	unknown	1.68193
YER188W		unknown	unknown	0.838596
YFL001W	DEG1	pseudouridylate synthase activity	RNA processing	0.966143
YFL002C	SPB4	ATP dependent RNA helicase activity	35S primary transcript processing, ribosomal large subunit assembly and maintenance	1.36466
YFL003C	MSH4	DNA binding activity	meiotic recombination	0.994304
YFL004W	VTC2	unknown	protein localization, vacuole fusion (non-autophagic)	0.802914
YFL005W	SEC4	RAB small monomeric GTPase	Golgi to plasma membrane transport, cytokinesis, non-selective vesicle fusion, polar budding, small GTPase mediated signal transduction	0.904572
YFL006W		unknown	unknown	0.632368
YFL007W	BLM3	unknown	unknown	0.886179
YFL008W	SMC1	AT DNA binding, DNA secondary structure binding, adenosinetriphosphatase, double-stranded DNA binding	mitotic chromosome segregation	0.581222
YFL009W	CDC4	protein binding activity, ubiquitin-protein ligase activity	G1/S transition of mitotic cell cycle, G2/M transition of mitotic cell cycle, ubiquitin-dependent protein catabolism	0.806719
YFL010C	WWM1	unknown	unknown	1.56641
YFL011W	AUA1	No coincide ORF y gen??	amino acid uptake	0.581635
YFL011W-A	HXT10	unknown	unknown	0.942087
YFL012W		unknown	unknown	0.875641
YFL013C	IES1	unknown	unknown	0.744619
YFL014W	HSP12	heat shock protein activity	cell adhesion, hyperosmotic response, response to dessication, response to heat, response to oxidative stress	0.646865
YFL015C		unknown	unknown	0.69486
YFL015W-A		unknown	unknown	2.17942
YFL016C	MDJ1	co-chaperone activity	protein folding, proteolysis and peptidolysis	0.71006
YFL017C	GNA1	glucosamine 6-phosphate N-acetyltransferase activity	UDP-N-acetylglucosamine biosynthesis	0.98362
YFL017W-A	SMX2	pre-mRNA splicing factor activity	nuclear mRNA splicing, via spliceosome	7.73745
YFL018C	LPD1	dihydrolipoamide dehydrogenase activity	acetyl-CoA biosynthesis from pyruvate, glycine catabolism, isoleucine catabolism, leucine catabolism, serine biosynthesis, valine catabolism	1.16437
YFL019C		unknown	unknown	1.61806
YFL020C	PAU5	unknown	unknown	0.403256
YFL021W	GAT1	specific RNA polymerase II transcription factor activity, transcriptional activator activity	regulation of nitrogen utilization, transcription initiation from Pol II promoter	0.859121
YFL022C	FRS2	phenylalanine-tRNA ligase activity	phenylalanyl-tRNA aminoacylation	1.27432
YFL023W	BUD27	unknown	bud site selection	0.642555
YFL024C	EPL1	histone acetyltransferase activity	histone acetylation, regulation of transcription from Pol II promoter	1.59988
YFL025C	BST1	unknown	ER-associated protein catabolism, vesicle organization and biogenesis	0.767518
YFL026W	STE2	mating-type alpha-factor pheromone receptor activity	formation of a cell surface projection, response to pheromone during conjugation with cellular fusion	1.08704
YFL027C	GYP8	Rab GTPase activator activity	vesicle-mediated transport	1.1378
YFL028C	CAF16	ATP-binding cassette (ABC) transporter activity	regulation of transcription, DNA-dependent	1.09825
YFL029C	CAK1	protein kinase activity, meiosis, protein amino acid phosphorylation	cell cycle	1.38689
YFL030W	AGX1	alanine-glyoxylate aminotransferase activity	glyoxylate cycle	1.97154
YFL031W	HAC1	specific RNA polymerase II transcription factor activity	phospholipid metabolism, regulation of transcription from Pol II promoter, unfolded protein response, target gene transcriptional activation	1.05791
YFL032W		unknown	unknown	1.40477
YFL033C	RIM15	protein kinase activity	protein amino acid phosphorylation, regulation of meiosis, response to stress	0.809899
YFL034C-B	MOB2	protein kinase activator activity	establishment and/or maintenance of cell polarity (sensu Saccharomyces), exit from mitosis, protein amino acid phosphorylation	1.06632
YFL034W		unknown	unknown	0.672996
YFL036W	RPO41	DNA-directed RNA polymerase activity	mitochondrial genome maintenance, transcription from mitochondrial promoter	0.726929
YFL037W	TUB2	structural constituent of cytoskeleton	homologous chromosome segregation, mitotic chromosome segregation, nuclear migration (sensu Saccharomyces), nuclear migration during conjugation with cellular fusion	1.00403
YFL038C	YPT1	RAB small monomeric GTPase activity	ER to Golgi transport, protein complex assembly	1.1218
YFL039C	ACT1	structural constituent of cytoskeleton	apical bud growth, cell cycle dependent actin filament reorganization, cell wall organization and biogenesis, cytokinesis, endocytosis, establishment of cell polarity (sensu Saccharomyces), exocytosis, histone acetylation, isotropic bud growth, mitochondrion inheritance, mitotic spindle orientation, protein secretion, regulation of transcription from Pol II promoter, response to osmotic stress, s…	1.38446
YFL040W		unknown	unknown	1.07118
YFL041W	FET5	multicopper ferroxidase iron transport mediator activity	iron ion transport	1.26014
YFL042C		unknown	unknown	1.11579
YFL043C		unknown	unknown	0.756337
YFL044C		unknown	unknown	1.6879
YFL045C	SEC53	phosphomannomutase activity	protein-ER targeting	1.3598
YFL046W		unknown	unknown	1.35561
YFL047W	RGD2	Rho GTPase activator	small GTPase mediated signal transduction	0.840656
YFL048C	EMP47	unknown	ER to Golgi transport	0.694695
YFL049W		unknown	unknown	0.93134
YFL050C	ALR2	di-, tri-valent inorganic cation transporter activity	di-, tri-valent inorganic cation transport, magnesium ion transport	0.624912
YFL051C		unknown	unknown	0.689797
YFL052W		DNA binding	unknown	0.655217
YFL053W	DAK2	unknown	carbohydrate metabolism; stress response	0.853163
YFL054C		water channel	unknown	0.724722
YFL055W	AGP3	amino acid transporter activity	amino acid transport	1.03458
YFL056C	AAD6	benzyl alcohol dehydrogenase activity	aldehyde metabolism	0.849507
YFL057C	AAD16	benzyl alcohol dehydrogenase activity	aldehyde metabolism	0.755315
YFL058W	THI5	unknown	thiamin biosynthesis	1.17633
YFL059W	SNZ3	protein binding	pyridoxine metabolism, thiamin biosynthesis	2.0384
YFL060C	SNO3	imidazoleglycerol phosphate synthase activity	pyridoxine metabolism, thiamin biosynthesis	0.953565
YFL061W		unknown	unknown	0.985482
YFL067W		unknown	unknown	0.640751
YFL-TyA	TY2A			1.46665
YFR001W	LOC1	mRNA binding	ribosomal large subunit biogenesis	1.22873
YFR002W	NIC96	structural molecule activity	NLS-bearing substrate-nucleus import, mRNA-binding (hnRNP) protein-nucleus import, mRNA-nucleus export, nuclear pore organization and biogenesis, protein-nucleus export, protein-nucleus import, rRNA-nucleus export, ribosomal protein-nucleus import, snRNA-nucleus export, snRNP protein-nucleus import, tRNA-nucleus export	0.823476
YFR003C		unknown	unknown	1.21146
YFR004W	RPN11	endopeptidase activity	ubiquitin-dependent protein catabolism	1.18174
YFR005C	SAD1	pre-mRNA splicing factor activity	mRNA splicing	1.0977
YFR006W		unknown	unknown	0.791482
YFR007W		unknown	unknown	1.09384
YFR008W		unknown	unknown	1.27862
YFR009W	GCN20	unknown	regulation of translational elongation	0.734205
YFR010W	UBP6	ubiquitin-specific protease activity	protein deubiquitination	0.941406
YFR011C		unknown	unknown	1.10727
YFR012W	VAM7	unknown	unknown	1.05208
YFR013W	IOC3	protein binding activity	chromatin modeling	0.623061
YFR014C	CMK1	calmodulin-dependent protein kinase I activity	protein amino acid phosphorylation, signal transduction	0.911243
YFR015C	GSY1	glycogen (starch) synthase	glycogen metabolism	0.579506
YFR016C		unknown	unknown	0.693105
YFR017C		unknown	unknown	0.925802
YFR018C		unknown	unknown	1.33344
YFR019W	FAB1	1-phosphatidylinositol-3-phosphate 5-kinase activity	phospholipid metabolism, response to stress, vacuole organization and biogenesis	0.765181
YFR020W		unknown	unknown	0.956483
YFR021W	AUT10	unknown	autophagy, protein-vacuolar targeting, sporulation (sensu Saccharomyces), vacuolar protein processing/maturation	1.1944
YFR022W		unknown	unknown	0.793902
YFR023W	PES4	unknown	DNA dependent DNA replication	1.24067
YFR024C		unknown	unknown	1.11457
YFR024C-A	LSB3	unknown	unknown	1.1441
YFR025C	HIS2	histidinol-phosphatase activity	histidine biosynthesis	0.932075
YFR026C		unknown	unknown	0.623866
YFR027W	ECO1	acetyltransferase activity	DNA repair, DNA replication, sister chromatid cohesion	0.704345
YFR028C	CDC14	protein phosphatase activity	DNA dependent DNA replication, protein amino acid dephosphorylation, regulation of exit from mitosis	0.944509
YFR029W	PTR3	amino acid binding	chemosensory perception	0.928015
YFR030W	MET10	sulfite reductase (NADPH) activity	sulfate assimilation	0.68954
YFR031C	SMC2	AT DNA binding, * DNA secondary structure binding, adenosinetriphosphatase, double-stranded DNA binding	mitotic chromosome condensation, mitotic chromosome segregation	0.728227
YFR031C-A	RPL2A	structural constituent of ribosome	protein biosynthesis	1.93327
YFR032C		unknown	unknown	0.805939
YFR032C-A	RPL29	structural constituent of ribosome	protein biosynthesis	3.27557
YFR033C	QCR6	ubiquinol-cytochrome c reductase	aerobic respiration, oxidative phosphorylation, ubiquinone to cytochrome c	1.48066
YFR034C	PHO4	transcription factor activity	cellular response to phosphate starvation, phosphate metabolism	2.34754
YFR035C		unknown	unknown	1.9169
YFR036W	CDC26	* protein binding, * ubiquitin-protein ligase	cyclin catabolism, mitotic chromosome segregation, mitotic metaphase/anaphase transition, mitotic spindle elongation, * ubiquitin-dependent protein catabolism	1.94071
YFR037C	RSC8	unknown	chromatin modeling	1.33687
YFR038W		helicase activity	unknown	0.62524
YFR039C		unknown	unknown	0.789926
YFR040W	SAP155	protein serine/threonine phosphatase activity	G1/S transition of mitotic cell cycle	0.896485
YFR041C		unknown	unknown	1.21583
YFR042W		unknown	unknown	1.5895
YFR043C		unknown	unknown	1.74682
YFR044C		unknown	unknown	1.30769
YFR045W		* transporter	* transport	1.23607
YFR046C		unknown	invasive growth, meiosis, protein processing	1.2516
YFR047C	BNA6	nicotinate-nucleotide pyrophosphorylase (carboxylating)	nicotinamide adenine dinucleotide biosynthesis	1.22271
YFR048W	RMD8	unknown	unknown	0.984281
YFR049W	YMR31	structural constituent of ribosome activity	* protein biosynthesis	1.00632
YFR050C	PRE4	endopeptidase activity	ubiquitin-dependent protein catabolism	0.98875
YFR051C	RET2	protein binding	ER to Golgi transport, retrograde (Golgi to ER) transport	0.788573
YFR052W	RPN12	proteasome endopeptidase activity	ubiquitin-dependent protein catabolism	1.03462
YFR053C	HXK1	hexokinase activity	fructose metabolism	0.70976
YFR054C		unknown	unknown	1.00106
YFR055W		cystathionine beta-lyase activity	copper ion homeostasis	1.43639
YFR056C		unknown	unknown	1.7066
YFR057W		unknown	unknown	0.942259
YGL001C	ERG26	C-3 sterol dehydrogenase (C-4 sterol decarboxylase) activity	ergosterol biosynthesis	1.4484
YGL002W	ERP6	unknown	secretory pathway	1.25536
YGL003C	CDH1	enzyme activator activity	cell cycle	0.998321
YGL004C	RPN14	unknown	unknown	0.900216
YGL005C	COD5	unknown	intra-Golgi transport	1.01504
YGL006W	PMC1	calcium-transporting ATPase	calcium ion homeostasis, calcium ion transport	0.684036
YGL008C	PMA1	hydrogen-transporting two-sector ATPase activity	regulation of pH, proton transport	0.895991
YGL010W		unknown	unknown	1.58019
YGL011C	SCL1	proteasome endopeptidase activity	ubiquitin-dependent protein catabolism	0.892166
YGL012W	ERG4	delta24(24-1) sterol reductase activity	ergosterol biosynthesis	1.12173
YGL013C	PDR1	DNA binding activity, transcriptional activator activity	regulation of transcription from Pol II promoter, response to drug	0.669555
YGL014W	PUF4	mRNA binding activity	cell aging, mRNA catabolism, deadenylation-dependent, protein targeting	0.517057
YGL015C		unknown	unknown	0.656113
YGL016W	KAP122	protein carrier activity	protein-nucleus import, response to drug	0.609516
YGL017W	ATE1	arginyltransferase activity	protein modification, ubiquitin-dependent protein catabolism	1.12366
YGL018C	JAC1	* co-chaperone	aerobic respiration, iron-sulfur cluster assembly	0.926468
YGL019W	CKB1	protein kinase CK2 activity	G1/S transition of mitotic cell cycle, G2/M transition of mitotic cell cycle, cell ion homeostasis, establishment of cell polarity (sensu Saccharomyces), flocculation, protein amino acid phosphorylation, regulation of transcription from Pol I promoter, regulation of transcription from Pol III promoter, response to DNA damage	1.02902
YGL020C	MDM39	unknown	mitochondrion organization and biogenesis	1.17568
YGL021W	ALK1	unknown	unknown	0.895453
YGL022W	STT3	dolichyl-diphospho-oligosaccharide-protein glycosyltransferase activity	N-linked glycosylation	0.966472
YGL023C	PIB2	phosphatidylinositol binding	vesicle-mediated transport	0.974476
YGL025C	PGD1	RNA polymerase II transcription mediator activity	transcription from Pol II promoter	1.18605
YGL026C	TRP5	tryptophan synthase	tryptophan biosynthesis	0.900731
YGL027C	CWH41	mannosyl-oligosaccharide glucosidase (processing A-glucosidase I) activity	cell wall organization and biogenesis	0.621871
YGL028C	SCW11	glucan 1,3-beta-glucosidase	cytokinesis, completion of separation	1.10747
YGL029W	CGR1	unknown	rRNA processing, ribosome biogenesis	1.30031
YGL030W	RPL30	structural constituent of ribosome	mRNA splicing, protein biosynthesis, rRNA processing, * regulation of translation	1.96332
YGL031C	RPL24A	RNA binding, structural constituent of ribosome	protein biosynthesis	1.07804
YGL032C	AGA2	cell adhesion receptor	agglutination during conjugation with cellular fusion	0.676744
YGL033W	HOP2	unknown	synapsis	0.704516
YGL034C		unknown	unknown	0.448338
YGL035C	MIG1	specific RNA polymerase II transcription factor activity	glucose metabolism, regulation of transcription from Pol II promoter	1.02966
YGL036W	MTC2	unknown	unknown	0.708337
YGL037C	PNC1	nicotinamidase	chromatin silencing at ribosomal DNA (rDNA), chromatin silencing at telomere, nicotinate nucleotide biosynthesis, salvage pathway	1.27711
YGL038C	OCH1	alpha-1,6-mannosyltransferase activity, transferase activity, transferring glycosyl groups	N-linked glycoprotein maturation	0.900088
YGL039W		dihydrokaempferol 4-reductase activity	unknown	0.794019
YGL040C	HEM2	porphobilinogen synthase activity	heme biosynthesis	1.31697
YGL041C		unknown	unknown	1.54568
YGL042C		unknown	unknown	1.09544
YGL043W	DST1	positive transcription elongation factor activity	RNA elongation from Pol II promoter, meiotic recombination	0.827727
YGL044C	RNA15	* cleavage/polyadenylation specificity factor activity	mRNA cleavage, * mRNA polyadenylation	0.615566
YGL045W	RIM8	unknown	* invasive growth, * meiosis, protein processing	0.573424
YGL046W		unknown	unknown	0.804355
YGL047W		unknown	unknown	0.947285
YGL048C	RPT6	ATPase activity, endopeptidase activity	ubiquitin-dependent protein catabolism	1.02907
YGL049C	TIF4632	translation initiation factor activity	translational initiation	0.877639
YGL050W		unknown	unknown	1.06154
YGL051W	MST27	unknown	unknown	1.26666
YGL052W		unknown	unknown	1.03334
YGL053W	PRM8	unknown	conjugation with cellular fusion	1.01358
YGL054C	ERV14	unknown	ER to Golgi transport, axial budding, sporulation (sensu Saccharomyces)	1.36113
YGL055W	OLE1	stearoyl-CoA desaturase	fatty acid desaturation, mitochondrion inheritance	1.01646
YGL056C	SDS23	unknown		0.654699
YGL057C		unknown	unknown	1.21703
YGL058W	RAD6	* ubiquitin conjugating enzyme	DNA repair, ubiquitin-dependent protein catabolism	0.907211
YGL059W		protein kinase activity	unknown	1.00894
YGL060W		unknown	unknown	0.928534
YGL061C	DUO1	structural constituent of cytoskeleton	mitotic spindle assembly (sensu Saccharomyces)	1.12128
YGL062W	PYC1	pyruvate carboxylase	NADPH regeneration, gluconeogenesis	0.697026
YGL063W	PUS2	pseudouridylate synthase activity	tRNA modification	1.49233
YGL064C	MRH4	RNA helicase activity	ribosome biogenesis	0.952904
YGL065C	ALG2	glycolipid mannosyltransferase activity	oligosaccharide-lipid intermediate assembly	1.22604
YGL066W	SGF73	unknown	histone acetylation	0.811122
YGL067W	NPY1	NAD diphosphatase activity	NADH metabolism	1.57474
YGL068W		unknown	unknown	1.23655
YGL069C		unknown	unknown	1.10618
YGL070C	RPB9	DNA-directed RNA polymerase II activity	transcription from Pol II promoter	0.89716
YGL071W	RCS1	transcription factor	high affinity iron transport, * positive regulation of transcription from Pol II promoter	0.689014
YGL072C		unknown	unknown	1.12332
YGL073W	HSF1	transcription factor activity	regulation of transcription from Pol II promoter, response to heat, response to stress	0.983379
YGL074C		unknown	unknown	1.17899
YGL075C	MPS2	structural constituent of cytoskeleton	mitotic anaphase, spindle pole body duplication (sensu Saccharomyces)	1.06437
YGL076C	RPL7A	structural constituent of ribosome	protein biosynthesis	1.37439
YGL077C	HNM1	choline transporter activity, choline transport	transport	1.2176
YGL078C	DBP3	ATP dependent RNA helicase activity, *	* 35S primary transcript processing, ribosomal large subunit assembly and maintenance	0.961346
YGL079W		unknown	unknown	1.24298
YGL080W		unknown	unknown	1.26938
YGL081W		unknown	unknown	0.806457
YGL082W		unknown	unknown	1.06834
YGL083W	SCY1	unknown	unknown	0.941955
YGL084C	GUP1	glycerol transporter activity	glycerol catabolism, glycerol transport	1.03689
YGL085W		unknown	unknown	0.996426
YGL086W	MAD1	unknown	mitotic spindle checkpoint, nucleocytoplasmic transport	0.843081
YGL087C	MMS2	ubiquitin conjugating enzyme	DNA repair, ubiquitin-dependent protein catabolism	1.49599
YGL088W		unknown	unknown	1.66365
YGL089C	MFAlpha2	No en SGD	mating	3.56967
YGL090W	LIF1	structural molecule activity	double-strand break repair via nonhomologous end-joining	1.21019
YGL091C	NBP35	ATPase activity	unknown	1.13722
YGL092W	NUP145	structural molecule activity	NLS-bearing substrate-nucleus import, mRNA-binding (hnRNP) protein-nucleus import, mRNA-nucleus export, nuclear pore organization and biogenesis, protein-nucleus export, protein-nucleus import, rRNA-nucleus export, ribosomal protein-nucleus import, snRNA-nucleus export, snRNP protein-nucleus import, tRNA splicing, tRNA-nucleus export	0.853644
YGL093W	SPC105	structural constituent of cytoskeleton	microtubule nucleation	0.795279
YGL094C	PAN2	poly(A)-specific ribonuclease activity	mRNA processing, post-replication repair	0.565894
YGL095C	VPS45	chaperone activity	Golgi to vacuole transport, osmoregulation, protein complex assembly, vacuole organization and biogenesis	1.16658
YGL096W	TOS8	transcription factor activity	unknown	0.780353
YGL097W	SRM1	signal transducer activity	rRNA-nucleus export, ribosome nucleus export	0.949208
YGL098W	USE1	unknown	unknown	1.12331
YGL099W	LSG1	unknown	conjugation with cellular fusion, sporulation (sensu Saccharomyces)	0.772649
YGL100W	SEH1	structural molecule activity	NLS-bearing substrate-nucleus import, mRNA-binding (hnRNP) protein-nucleus import, mRNA-nucleus export, nuclear pore organization and biogenesis, protein-nucleus export, rRNA-nucleus export, ribosomal protein-nucleus import, snRNA-nucleus export, snRNP protein-nucleus import, tRNA-nucleus export	1.25207
YGL101W		unknown	unknown	1.50034
YGL102C		unknown	unknown	1.94319
YGL103W	RPL28	RNA binding, structural constituent of ribosome	protein biosynthesis	2.21749
YGL104C	VPS73	unknown	protein-vacuolar targeting	1.19795
YGL105W	ARC1	tRNA binding	amino acid activation, tRNA-nucleus export	0.879974
YGL106W	MLC1	microfilament motor	* apical bud growth, cytokinesis, * endocytosis, establishment of cell polarity (sensu Saccharomyces), isotropic bud growth, * mitochondrion inheritance, vacuole inheritance, vesicle-mediated transport	1.21989
YGL107C	RMD9	unknown	unknown	0.721727
YGL108C		unknown	unknown	0.936779
YGL109W		unknown	unknown	1.13066
YGL110C	CUE3	unknown	unknown	1.10155
YGL111W	NSA1	unknown	ribosomal large subunit biogenesis	1.15789
YGL112C	TAF6	general RNA polymerase II transcription factor activity	* G1-specific transcription in mitotic cell cycle, chromatin modification, establishment and/or maintenance of chromatin architecture, * histone acetylation, protein amino acid acetylation, transcription initiation from Pol II promoter	0.954448
YGL113W	SLD3	chromatin binding	DNA replication initiation, DNA unwinding	0.866471
YGL114W		unknown	unknown	0.896185
YGL115W	SNF4	protein kinase activator	peroxisome organization and biogenesis, regulation of transcription from Pol II promoter	1.18956
YGL116W	CDC20	enzyme activator activity	cyclin catabolism, mitotic chromosome segregation, mitotic metaphase/anaphase transition, mitotic spindle elongation, ubiquitin-dependent protein catabolism	1.0828
YGL117W		unknown	unknown	1.12247
YGL118C		unknown	unknown	0.983099
YGL119W	ABC1	chaperone activity	oxidative phosphorylation, ubiquinone to cytochrome c	0.947007
YGL121C	GPG1	signal transducer	signal transduction	1.23007
YGL122C	NAB2	poly(A) binding	poly(A)+ mRNA-nucleus export	1.64424
YGL123W	RPS2	structural constituent of ribosome	protein biosynthesis, regulation of translational fidelity	3.20121
YGL124C	MON1	unknown	protein-vacuolar targeting	1.10293
YGL125W	MET13	methylenetetrahydrofolate reductase (NADPH) activity, structural constituent of ribosome	methionine metabolism, protein biosynthesis, sulfur amino acid biosynthesis	1.04102
YGL126W	SCS3	unknown	phospholipid metabolism	2.49631
YGL127C	SOH1	unknown	DNA repair, transcription from Pol II promoter	1.89037
YGL128C	CWC23	unknown	unknown	1.14102
YGL129C	RSM23	structural constituent of ribosome	protein biosynthesis	1.18786
YGL130W	CEG1	mRNA guanylyltransferase activity	mRNA capping	0.891881
YGL131C		unknown	unknown	0.651515
YGL132W		unknown	unknown	1.22373
YGL133W	ITC1	unknown	chromatin modeling, negative regulation of transcription from Pol II promoter by pheromones	0.703453
YGL134W	PCL10	cyclin-dependent protein kinase, regulator activity	regulation of glycogen biosynthesis, regulation of glycogen catabolism	1.24463
YGL135W	RPL1B	* structural constituent of ribosome	protein biosynthesis	1.48942
YGL136C	MRM2	rRNA (uridine-2'-O-)-methyltransferase	rRNA modification	1.04303
YGL137W	SEC27	unknown	ER to Golgi transport, retrograde (Golgi to ER) transport	0.944481
YGL138C		unknown	unknown	0.718266
YGL139W		unknown	unknown	0.69072
YGL140C		unknown	unknown	0.684404
YGL141W	HUL5	* ubiquitin-protein ligase	protein monoubiquitination, protein polyubiquitination	1.17006
YGL142C	GPI10	unknown	GPI anchor biosynthesis	1.24652
YGL143C	MRF1	translation release factor activity	protein biosynthesis, translational termination	1.07368
YGL144C	ROG1	lipase	* lipid metabolism	0.874034
YGL145W	TIP20	unknown	retrograde (Golgi to ER) transport	0.997439
YGL146C		unknown	unknown	0.901486
YGL147C	RPL9A	* structural constituent of ribosome	* protein biosynthesis	1.70364
YGL148W	ARO2	chorismate synthase activity	aromatic amino acid family biosynthesis	2.09196
YGL149W		unknown	unknown	1.06772
YGL150C	INO80	ATPase activity	DNA repair, chromatin modeling, transcription from Pol II promoter	0.820561
YGL151W	NUT1	unknown	regulation of transcription from Pol II promoter	0.617478
YGL152C		unknown	unknown	1.11277
YGL153W	PEX14	protein binding activity	protein-peroxisome targeting	0.858184
YGL154C	LYS5	phosphopantetheinyltransferase activity	lysine biosynthesis, aminoadipic pathway	0.977379
YGL155W	CDC43	protein geranylgeranyltransferase activity, signal transducer activity	calcium ion homeostasis, establishment of cell polarity (sensu Saccharomyces), protein amino acid geranylgeranylation, small GTPase mediated signal transduction	0.901659
YGL156W	AMS1	alpha-mannosidase activity	carbohydrate metabolism	0.924929
YGL157W		dihydrokaempferol 4-reductase activity	unknown	0.831819
YGL158W	RCK1	protein serine/threonine kinase	protein amino acid phosphorylation, regulation of meiosis	0.506377
YGL159W		unknown	unknown	1.26232
YGL160W		oxidoreductase activity	unknown	1.14079
YGL161C	YIP5	RAB interactor	unknown	1.07632
YGL162W	SUT1	* specific RNA polymerase II transcription factor activity	regulation of transcription from Pol II promoter, sterol transport	0.858541
YGL163C	RAD54	DNA dependent adenosinetriphosphatase activity, DNA supercoiling activity	NOT involved in double-strand break repair via break-induced replication, NOT involved in double-strand break repair via single-strand annealing, double-strand break repair via synthesis-dependent strand annealing, heteroduplex formation, telomerase-independent telomere maintenance	0.611576
YGL164C	YRB30	enzyme regulator activity, protein binding activity	unknown	0.958407
[truncated: 3,982 more rows]
