# Supplementary material for: The Sas3p and Gcn5p histone acetyltransferases are recruited to similar genes
Source: Genome Biol. 2007 Jun 20;8(6):R119. doi: 10.1186/gb-2007-8-6-r119 (PMC2394765; doi:10.1186/gb-2007-8-6-r119)
Supplement: Additional data file 9 — Acetylation at H3K14 was obtained by two ChIP-chip experiments. The first was performed by immunoprecipitating WCE with an antibody that recognizes the carboxyl termini of histone H3 (α-H3Ct) and the other one by immunoprecipitating with α-K14acH3. Ratios from the α-K14acH3 ChIP-chip experiment and the control from the α-H3Ct ChIP-chip experiment were calculated and are listed. [file gb-2007-8-6-r119-S9.xls]

## Sheet: Hoja1
ORF name	Gene name	Molecular function	Biological Process	Binding ratio (gcn5_k14h3/wt)
YAL001C	TFC3	RNA polymerase III transcription factor	transcription initiation from Pol III promoter	0.713089
YAL002W	VPS8	unknown	late endosome to vacuole transport	0.703812
YAL003W	EFB1	translation elongation factor	translational elongation	0.596157
YAL004W		unknown	unknown	1.16012
YAL005C	SSA1	adenosinetriphosphatase activity, chaperone activity, heat shock protein activity	SRP-dependent, co-translational membrane targeting, translocation, * protein folding, * protein-nucleus import, translocation	0.744115
YAL007C	ERP2	unknown	ER to Golgi transport	1.15112
YAL008W	FUN14		unknown	0.96725
YAL009W	SPO7	unknown	meiosis, nuclear organization and biogenesis, sporulation (sensu Saccharomyces)	1.2716
YAL010C	MDM10	unknown	mitochondrial genome maintenance, mitochondrion inheritance, mitochondrion organization and biogenesis	1.09624
YAL011W	SWC1	unknown	unknown	1.08198
YAL012W	CYS3	cystathionine-gamma-lyase activity	cysteine metabolism, sulfur amino acid metabolism, transsulfuration	0.417735
YAL013W	DEP1	unknown	phospholipid metabolism, regulation of transcription from Pol II promoter	1.01309
YAL014C	SYN8	SNAP receptor activity	unknown	0.906805
YAL015C	NTG1	purine-specific oxidized base lesion DNA N-glycosylase activity, pyrimidine-specific oxidized base lesion DNA N-glycosylase activity	DNA repair, base-excision repair, AP site formation	1.2033
YAL016W	TPD3	protein phosphatase type 2A	actin filament organization, bud growth, mitotic spindle checkpoint, protein biosynthesis	0.837903
YAL017W	FUN31	protein serine/threonine kinase activity	hexose metabolism, protein amino acid phosphorylation	0.681121
YAL018C		unknown	unknown	0.611842
YAL019W	FUN30	unknown	chromosome organization and biogenesis (sensu Eukarya)	0.806229
YAL020C	ATS1	unknown	microtubule-based process	0.426792
YAL021C	CCR4	3'-5' exoribonuclease activity	poly(A) tail shortening, regulation of transcription from Pol II promoter	0.690184
YAL022C	FUN26	nucleoside transporter nucleoside transport	nucleoside transport	0.685431
YAL023C	PMT2	dolichyl-phosphate-mannose-protein mannosyltransferase activity	O-linked glycosylation	0.878983
YAL024C	LTE1	guanyl-nucleotide exchange factor activity	exit from mitosis	0.690794
YAL025C	MAK16	unknown	ribosomal large subunit biogenesis virus-host interaction	0.65807
YAL026C	DRS2	adenosinetriphosphatase activity, phospholipid-translocating ATPase activity	intracellular protein transport, post Golgi transport	0.560246
YAL027W		unknown	unknown	1.46405
YAL028W	FRT2		NO EN SGD	1.66682
YAL029C	MYO4	microfilament motor activity	mRNA localization, intracellular	0.758076
YAL030W	SNC1	v-SNARE	Golgi to plasma membrane transport, * endocytosis, non-selective vesicle fusion	1.98157
YAL031C	FUN21	unknown	unknown	0.889054
YAL032C	PRP45	transcriptional activator activity	positive regulation of transcription from Pol II promoter	0.622588
YAL033W	POP5	ribonuclease MRP activity, ribonuclease P activity	tRNA processing, rRNA processing	2.53537
YAL034C	FUN19	unknown	unknown	0.751324
YAL034W-A	MTW1	unknown	chromosome segregation	1.05644
YAL035W	FUN12	translation initiation factor activity	translational initiation	0.782817
YAL036C	FUN11	unknown	unknown	0.942
YAL037C-B		unknown	unknown	0.620278
YAL037W		unknown	unknown	1.26614
YAL038W	CDC19	pyruvate kinase activity	glycolysis, pyruvate metabolism	0.762053
YAL039C	CYC3	holocytochrome c synthase activity	cytochrome c-heme linkage	0.220701
YAL040C	CLN3	cyclin-dependent protein kinase, intrinsic regulator activity	G1/S transition of mitotic cell cycle, regulation of CDK activity	0.755011
YAL041W	CDC24	Rho guanyl-nucleotide exchange factor activity, signal transducer activity	apical bud growth, cellular morphogenesis during conjugation with cellular fusion, chitin localization, establishment of cell polarity (sensu Saccharomyces), invasive growth, isotropic bud growth, pseudohyphal growth, signal transduction during conjugation with cellular fusion, small GTPase mediated signal transduction	0.84675
YAL042W	ERV46	unknown	ER to Golgi transport	0.694746
YAL043C	PTA1	cleavage/polyadenylation specificity factor activity	tRNA processing, mRNA polyadenylation, mRNA cleavage	1.14996
YAL044C	GCV3	glycine dehydrogenase (decarboxylating)	one-carbon compound metabolism	1.11444
YAL044W-A		unknown	unknown	2.7978
YAL045C		unknown	unknown	2.38221
YAL046C		unknown	unknown	2.73615
YAL047C	SPC72	structural constituent of cytoskeleton	microtubule nucleation, mitotic chromosome segregation, mitotic spindle elongation, nuclear migration (sensu Saccharomyces)	1.46537
YAL047W-A		unknown	unknown	2.11487
YAL048C		unknown	vesicle-mediated transport	1.28976
YAL049C		unknown	unknown	0.93662
YAL051W	OAF1	DNA binding activity, transcriptional activator activity	fatty acid metabolism, peroxisome organization and biogenesis, positive regulation of transcription	0.747686
YAL053W		unknown	unknown	0.656207
YAL054C	ACS1	acetate-CoA ligase	* acetate fermentation, acetyl-CoA biosynthesis	1.33192
YAL055W	PEX22	unknown	protein-peroxisome targeting	1.11484
YAL056W	GPB2	signal transducer activity	signal transduction	0.700158
YAL058W	CNE1	unknown	ER-associated protein catabolism	1.02195
YAL059W	ECM1	unknown	cell wall organization and biogenesis	1.09629
YAL060W	BDH1	(R,R)-butanediol dehydrogenase activity	butanediol fermentation	1.04107
YAL061W		oxidoreductase activity, acting on the CH-OH group of donors, NAD or NADP as acceptor	unknown	1.17886
YAL062W	GDH3	glutamate dehydrogenase activity	glutamate biosynthesis	0.762247
YAL064W-B		unknown	unknown	1.01395
YAL065C		unknown	unknown	1.8086
YAL066W		unknown	unknown	0.955715
YAL067C	SEO1	transporter activity	transport	0.972142
YAR002C-A	ERP1	unknown	ER to Golgi transport	1.24594
YAR002W	NUP60	structural constituent of nuclear pore	nucleocytoplasmic transport, protein-nucleus import, docking	0.995233
YAR003W	SWD1	chromatin binding activity, histone-lysine N-methyltransferase activity, transcriptional activator activity	chromatin silencing at telomere, histone methylation	1.46816
YAR007C	RFA1	damaged DNA binding, single-stranded DNA binding	DNA recombination, DNA replication, priming, DNA strand elongation, DNA unwinding, double-strand break repair, nucleotide-excision repair, postreplication repair	0.894084
YAR008W	SEN34	tRNA-intron endonuclease activity	tRNA splicing	1.34014
YAR009C		RNA-directed DNA polymerase, * peptidase, ribonuclease	unknown	0.373607
YAR010C		unknown	unknown	0.776472
YAR014C	BUD14	unknown	bud site selection, filamentous growth	0.787606
YAR015W	ADE1	phosphoribosylaminoimidazole-succinocarboxamide synthase	* purine base metabolism	0.839363
YAR018C	KIN3	protein kinase activity	chromosome segregation	1.17001
YAR019C	CDC15	protein kinase activity	cytokinesis, exit from mitosis, * protein amino acid phosphorylation	0.694737
YAR020C	PAU7	unknown	unknown	0.78867
YAR023C		unknown	unknown	1.28332
YAR027W	UIP3	unknown	unknown	1.10947
YAR028W		unknown	unknown	1.38702
YAR029W	FUN57	unknown	unknown	1.1172
YAR030C		unknown	unknown	1.3323
YAR031W	PRM9	unknown	conjugation with cellular fusion	1.19083
YAR033W	MST28	unknown	unknown	1.24286
YAR035W	YAT1	carnitine O-acetyltransferase	alcohol metabolism, carnitine metabolism	0.382482
YAR042W	SWH1	unknown	unknown	0.56133
YAR044W	OSH1	oxysterol binding activity, phosphatidylinositol binding activity	steroid biosynthesis	0.623299
YAR047C		unknown	unknown	1.0948
YAR050W	FLO1	cell adhesion molecule activity	flocculation	1.23709
YAR053W		unknown	unknown	1.32508
YAR060C		unknown	unknown	0.860748
YAR061W		unknown	unknown	1.54486
YAR062W		unknown	unknown	0.988843
YAR064W		unknown	unknown	0.61982
YAR068W		unknown	unknown	1.30307
YAR069C		unknown	unknown	0.873962
YAR070C		unknown	unknown	1.01487
YAR071W	PHO11	acid phosphatase activity	phosphate metabolism	0.866707
YAR073W	IMD1	IMP dehydrogenase activity	GTP biosynthesis	0.599564
YBL001C	ECM15	unknown	cell wall organization and biogenesis	0.981396
YBL002W	HTB2	DNA binding activity	chromatin assembly/disassembly	0.960784
YBL003C	HTA2	DNA binding activity	chromatin assembly/disassembly	1.53064
YBL004W		unknown	unknown	0.971419
YBL005W	PDR3	DNA binding activity, transcriptional activator activity	regulation of transcription from Pol II promoter, response to drug	0.863416
YBL006C		unknown	unknown	1.31348
YBL007C	SLA1	cytoskeletal protein binding activity	actin cortical patch assembly, actin filament organization, cell wall organization and biogenesis, endocytosis, polar budding	0.575263
YBL008W	HIR1	transcription co-repressor activity	regulation of transcription from Pol II promoter	1.17455
YBL009W		unknown	unknown	0.859074
YBL010C		unknown	unknown	1.2408
YBL011W	SCT1	glycerol-3-phosphate O-acyltransferase activity	phospholipid biosynthesis	0.771818
YBL012C		unknown	unknown	0.744972
YBL013W	FMT1	methionyl-tRNA formyltransferase activity	methionyl-tRNA aminoacylation, translational initiation	0.588342
YBL014C	RRN6	RNA polymerase I transcription factor activity	transcription from Pol I promoter	0.782512
YBL015W	ACH1	acetyl-CoA hydrolase	* acetate metabolism, * acetyl-CoA metabolism	0.504973
YBL016W	FUS3	MAP kinase activity	cell cycle arrest, protein amino acid phosphorylation, signal transduction during conjugation with cellular fusion	1.11609
YBL017C	PEP1	signal sequence binding	protein-vacuolar targeting, vacuolar transport	0.692574
YBL018C	POP8	ribonuclease MRP activity, ribonuclease P activity	tRNA processing, rRNA processing	1.45036
YBL019W	APN2	double-stranded DNA specific 3'-5' exodeoxyribonuclease, phosphodiesterase I	DNA repair	1.30998
YBL020W	RFT1	oligosaccharide transporter activity	N-linked glycosylation, oligosaccharide transport	1.22795
YBL021C	HAP3	transcriptional activator activity	transcription, regulation of carbohydrate metabolism	2.24583
YBL022C	PIM1	ATP-dependent peptidase activity	proteolysis and peptidolysis, response to heat	0.640137
YBL023C	MCM2	ATP dependent DNA helicase activity, chromatin binding activity	DNA replication initiation, DNA unwinding, pre-replicative complex formation and maintenance	0.938428
YBL024W	NCL1	tRNA (cytosine-5-)-methyltransferase	* tRNA methylation	0.853516
YBL025W	RRN10	RNA polymerase I transcription factor activity, ribosomal DNA (rDNA) binding activity	transcription from Pol I promoter	1.44061
YBL026W	LSM2	pre-mRNA splicing factor activity	mRNA splicing, rRNA processing	1.07557
YBL027W	RPL19B	structural constituent of ribosome	protein synthesis	0.927033
YBL028C		unknown	unknown	0.677989
YBL029C-A		unknown	unknown	0.534271
YBL029W		unknown	unknown	0.352085
YBL030C	PET9	ATP/ADP antiporter	ATP/ADP exchange	1.01646
YBL031W	SHE1	unknown	unknown	1.00949
YBL032W		mRNA binding activity	mRNA localization, intracellular, telomerase-dependent telomere maintenance	0.623029
YBL033C	RIB1	cyclohydrolase activity	vitamin B2 biosynthesis	0.938292
YBL034C	STU1	structural constituent of cytoskeleton	microtubule nucleation	1.58424
YBL035C	POL12	alpha DNA polymerase	DNA replication initiation, DNA replication, priming, lagging strand elongation	0.998005
YBL036C		unknown	unknown	0.95355
YBL037W	APL3	unknown	vesicle-mediated transport	0.823631
YBL038W	MRPL16	peptidyltransferase activity, structural constituent of ribosome	protein biosynthesis	1.20031
YBL039C	URA7	CTP synthase activity	CTP biosynthesis, phospholipid biosynthesis, pyrimidine base biosynthesis	0.694113
YBL040C	ERD2	HDEL receptor activity	protein-ER retention	0.923212
YBL041W	PRE7	endopeptidase activity	ubiquitin-dependent protein catabolism	1.17972
YBL042C	FUI1	uridine transporter	uridine transport	0.931298
YBL043W	ECM13	unknown	cell wall organization and biogenesis	0.70371
YBL044W		unknown	unknown	0.774044
YBL045C	COR1	ubiquinol-cytochrome c reductase activity	aerobic respiration	0.883945
YBL046W		unknown	unknown	0.874746
YBL047C	EDE1	unknown	endocytosis	0.949997
YBL048W		unknown	unknown	1.85256
YBL049W	MOH1	unknown	unknown	1.87525
YBL050W	SEC17	soluble NSF attachment protein activity	ER to Golgi transport	1.10614
YBL051C	PIN4	unknown	unknown	0.881547
YBL052C	SAS3	acetyltransferase activity	chromatin modification, chromatin silencing at HML and HMR (sensu Saccharomyces), chromatin silencing at telomere	0.775145
YBL053W		unknown	unknown	1.07216
YBL054W		unknown	unknown	0.295413
YBL055C		unknown	unknown	1.14781
YBL056W	PTC3	protein phosphatase type 2C activity	inactivation of MAPK (osmolarity sensing), protein amino acid dephosphorylation, regulation of CDK activity, cellular_component unknown	0.792889
YBL057C	PTH2	aminoacyl-tRNA hydrolase activity	* protein biosynthesis	1.16616
YBL058W	SHP1	unknown	glycogen metabolism, sporulation (sensu Saccharomyces)	1.17083
YBL059W		unknown	unknown	1.89763
YBL060W		unknown	unknown	0.937785
YBL061C	SKT5	enzyme activator	cell wall chitin biosynthesis, cytokinesis, response to osmotic stress	0.849243
YBL062W		unknown	unknown	1.00841
YBL063W	KIP1	microtubule motor activity, structural constituent of cytoskeleton	microtubule nucleation, mitotic anaphase B	0.669945
YBL064C	PRX1	thioredoxin peroxidase activity	regulation of redox homeostasis	0.852353
YBL065W		unknown	unknown	1.30549
YBL066C	SEF1	unknown	unknown	0.813768
YBL067C	UBP13	ubiquitin-specific protease	unknown	0.756275
YBL068W	PRS4	ribose-phosphate pyrophosphokinase activity	'de novo' IMP biosynthesis, 'de novo' pyrimidine base biosynthesis, histidine biosynthesis, purine salvage, tryptophan biosynthesis	1.18491
YBL069W	AST1	* protein transporter	protein-membrane targeting	0.705773
YBL070C		unknown	unknown	0.957568
YBL071C		unknown	unknown	0.852543
YBL071W-A	KTI11	unknown	G1 phase of mitotic cell cycle	1.06419
YBL072C	RPS8A	* structural constituent of ribosome activity	protein biosynthesis	0.848828
YBL073W		unknown	unknown	1.62601
YBL074C	AAR2	unknown	snRNP recycling	1.23151
YBL075C	SSA3	heat shock protein	SRP-dependent, co-translational membrane targeting, translocation, protein folding, response to stress	0.79995
YBL076C	ILS1	isoleucine-tRNA ligase activity	protein biosynthesis	0.76118
YBL077W		unknown	unknown	1.00316
YBL078C	AUT7	microtubule binding activity	autophagy, protein-vacuolar targeting	0.70747
YBL079W	NUP170	structural molecule activity	NLS-bearing substrate-nucleus import, chromosome segregation, mRNA-binding (hnRNP) protein-nucleus import, mRNA-nucleus export, nuclear pore organization and biogenesis, protein-nucleus export, protein-nucleus import, docking, rRNA-nucleus export, ribosomal protein-nucleus import, snRNA-nucleus export, snRNP protein-nucleus import, tRNA-nucleus export,	0.920676
YBL080C	PET112	unknown	* aerobic respiration, mitochondrion organization and biogenesis, protein biosynthesis	1.17451
YBL081W		unknown	unknown	0.64025
YBL082C	RHK1	alpha-1,3-mannosyltransferase activity	dolichol-linked oligosaccharide biosynthesis, protein amino acid glycosylation	0.72818
YBL083C		unknown	unknown	1.20842
YBL085W	BOI1	phospholipid binding activity,	Rho protein signal transduction, establishment of cell polarity (sensu Saccharomyces)	0.466551
YBL086C			unknown	0.667216
YBL087C	RPL23A	structural constituent of ribosome	protein biosynthesis	0.883368
YBL088C	TEL1	inositol/phosphatidylinositol kinase activity	response to DNA damage, telomerase-dependent telomere maintenance	0.938958
YBL089W	AVT5	transporter	* transport	0.783128
YBL090W	MRP21	structural constituent of ribosome	protein biosynthesis	1.46292
YBL091C	MAP2	methionyl aminopeptidase activity	proteolysis and peptidolysis	1.08915
YBL091C-A		unknown	unknown	2.26102
YBL092W	RPL32	structural constituent of ribosome	protein biosynthesis	0.963781
YBL093C	ROX3	RNA polymerase II transcription mediator	transcription from Pol II promoter	1.17488
YBL094C		unknown	unknown	0.906495
YBL095W		unknown	unknown	0.840258
YBL096C		unknown	unknown	0.65687
YBL097W	BRN1	unknown	mitotic chromosome condensation, mitotic chromosome segregation	1.07721
YBL098W	BNA4	kynurenine 3-monooxygenase activity	nicotinamide adenine dinucleotide biosynthesis	0.901787
YBL099W	ATP1	* hydrogen-transporting two-sector ATPase	* ATP synthesis coupled proton transport	0.618256
YBL100C		unknown	unknown	1.13072
YBL101C	ECM21	unknown	cell wall organization and biogenesis	0.790064
YBL102W	SFT2	unknown	Golgi to endosome transport	1.9796
YBL103C	RTG3	specific RNA polymerase II transcription factor	transcription initiation from Pol II promoter	1.09147
YBL104C		unknown	unknown	0.862376
YBL105C	PKC1	* protein kinase C	cell wall organization and biogenesis, protein amino acid phosphorylation, protein kinase cascade, signal transduction	0.6556
YBL106C	SRO77	unknown	Golgi to plasma membrane transport, exocytosis	1.2478
YBL107C		unknown	unknown	1.05325
YBR001C	NTH2	alpha,alpha-trehalase activity	response to stress, trehalose catabolism	0.900899
YBR002C	RER2	prenyltransferase activity	dolichol biosynthesis, protein amino acid glycosylation	0.948935
YBR003W	COQ1	trans-hexaprenyltranstransferase activity	ubiquinone metabolism	1.32015
YBR004C		unknown	unknown	0.849168
YBR005W				0.764593
YBR006W	UGA2	succinate-semialdehyde dehydrogenase (NAD(P)+) activity	glutamate catabolism, response to oxidative stress	1.00148
YBR007C		unknown	unknown	0.819862
YBR008C	FLR1	multidrug transporter	* response to toxin	0.616648
YBR009C	HHF1	DNA binding activity	chromatin assembly/disassembly	1.59859
YBR010W	HHT1	DNA binding activity	chromatin assembly/disassembly	1.48985
YBR011C	IPP1	inorganic diphosphatase activity	phosphate metabolism	0.927305
YBR012C		unknown	unknown	0.704972
YBR013C		unknown	unknown	1.38217
YBR014C		unknown	unknown	1.03732
YBR015C	MNN2	alpha-1,2-mannosyltransferase activity	protein amino acid glycosylation	0.565161
YBR016W		unknown	response to dessication	0.84734
YBR017C	KAP104	nuclear localization sequence binding activity	mRNA-binding (hnRNP) protein-nucleus import, protein-nucleus import	0.811725
YBR018C	GAL7	UTP-hexose-1-phosphate uridylyltransferase activity	galactose metabolism	0.973557
YBR019C	GAL10	unknown	* galactose metabolism	0.835158
YBR020W	GAL1	galactokinase	galactose metabolism	0.801629
YBR021W	FUR4	uracil permease activity	uracil transport	1.28898
YBR022W		hydrolase activity	unknown	2.00436
YBR023C	CHS3	chitin synthase activity	cell wall chitin biosynthesis, cytokinesis, response to osmotic stress	0.808825
YBR024W	SCO2	unknown	copper ion transport	1.36192
YBR025C		unknown	unknown	1.20339
YBR026C	ETR1	enoyl-[acyl-carrier protein] reductase activity	aerobic respiration, fatty acid biosynthesis	1.0962
YBR027C		unknown	unknown	1.31485
YBR028C		unknown	unknown	1.28864
YBR029C	CDS1	phosphatidate cytidylyltransferase activity	phosphatidylglycerol biosynthesis, phosphatidylserine metabolism	0.979998
YBR030W		unknown	phospholipid metabolism	0.804621
YBR031W	RPL4A	structural constituent of ribosome	protein biosynthesis	0.754482
YBR032W		unknown	unknown	0.91024
YBR033W	EDS1	unknown	unknown	1.11807
YBR034C	HMT1	protein-arginine N-methyltransferase activity	mRNA-nucleus export, peptidyl-arginine modification	0.96272
YBR035C	PDX3	pyridoxamine-phosphate oxidase activity	fatty acid metabolism	1.12337
YBR036C	CSG2	unknown	calcium ion homeostasis	0.878455
YBR037C	SCO1	unknown	* copper ion transport, * protein complex assembly	1.21358
YBR038W	CHS2	chitin synthase activity	cytokinesis, response to osmotic stress	0.759551
YBR039W	ATP3	hydrogen-transporting two-sector ATPase	ATP synthesis coupled proton transport	1.12911
YBR040W	FIG1	cytogamy	cellular morphogenesis during conjugation with cellular fusion	0.747947
YBR041W	FAT1	long-chain fatty acid transporter activity, long-chain-fatty-acid-CoA-ligase activity	lipid transport, very-long-chain fatty acid metabolism	0.87819
YBR042C		acyltransferase activity	phospholipid biosynthesis	0.979318
YBR043C	AQR2	unknown	unknown	0.777398
YBR044C	TCM62	chaperone activity	protein complex assembly	1.22137
YBR045C	GIP1	protein phosphatase 1 binding activity	spore wall assembly (sensu Saccharomyces)	0.819331
YBR046C	ZTA1	unknown	unknown	0.760837
YBR047W		unknown	unknown	1.07922
YBR048W	RPS11B	structural constituent of ribosome activity	protein biosynthesis, * regulation of translational fidelity, ribosomal small subunit assembly and maintenance	0.690147
YBR049C	REB1	Pol I transcription termination factor activity, RNA polymerase II transcription factor activity,	regulation of transcription from Pol II promoter, transcription termination from Pol I promoter	0.820991
YBR050C	REG2	protein phosphatase type 1 activity	cell growth and/or maintenance, negative regulation of transcription from Pol II promoter	0.858467
YBR051W		unknown	unknown	1.04565
YBR052C		unknown	unknown	1.0833
YBR053C		unknown	unknown	0.904848
YBR054W	YRO2	unknown	unknown	1.81734
YBR055C	PRP6	pre-mRNA splicing factor activity	mRNA splicing	1.00922
YBR056W		unknown	unknown	1.10076
YBR057C	MUM2	unknown	premeiotic DNA synthesis	1.21092
YBR058C	UBP14	ubiquitin-specific protease activity	protein deubiquitination	0.826638
YBR059C	AKL1	protein kinase activity	unknown	0.962958
YBR060C	ORC2	DNA replication origin binding	DNA replication initiation, chromatin silencing at HML and HMR (sensu Saccharomyces), pre-replicative complex formation and maintenance	0.880797
YBR061C	TRM7	tRNA methyltransferase activity	tRNA methylation, protein biosynthesis	1.25614
YBR062C		unknown	unknown	1.91681
YBR063C		unknown	unknown	0.913264
YBR064W		unknown	unknown	0.787284
YBR065C	ECM2	unknown	cell wall organization and biogenesis	0.770823
YBR066C	NRG2	transcriptional repressor	invasive growth	0.623349
YBR067C	TIP1	lipase activity, structural constituent of cell wall	cell wall organization and biogenesis	0.767681
YBR068C	BAP2	amino acid transporter activity	amino acid transport	0.634971
YBR069C	TAT1	amino acid transporter activity	amino acid transport	0.762671
YBR070C	SAT2	unknown	unknown	0.813605
YBR071W		unknown	unknown	0.874895
YBR072W	HSP26	heat shock protein	protein folding, response to stress	1.01878
YBR073W	RDH54	DNA dependent ATPase activity, DNA supercoiling activity	double-strand break repair via break-induced replication, heteroduplex formation, meiotic recombination	0.823875
YBR074W		unknown	unknown	0.967025
YBR075W		unknown	unknown	0.662153
YBR076W	ECM8	unknown	cell wall organization and biogenesis	1.10016
YBR077C		unknown	unknown	0.752119
YBR078W	ECM33	unknown	cell wall organization and biogenesis	0.665519
YBR079C	RPG1	translation initiation factor activity	translational initiation	0.808076
YBR081C	SPT7	structural molecule activity	chromatin modification, conjugation with cellular fusion, histone acetylation	0.943949
YBR082C	UBC4	ubiquitin conjugating enzyme activity, protein monoubiquitination, protein polyubiquitination, response to stress, sporulation (sensu Saccharomyces)	protein degradation, ubiquitin-mediated	0.642587
YBR083W	TEC1	specific RNA polymerase II transcription factor activity	positive regulation of transcription from Pol II promoter, pseudohyphal growth	0.849896
YBR084C-A	RPL19A	structural constituent of ribosome	protein biosynthesis	0.840741
YBR084W	MIS1	formate-tetrahydrofolate ligase activity, methenyltetrahydrofolate cyclohydrolase activity, methylenetetrahydrofolate dehydrogenase (NADP+) activity	conversion of met-tRNAf to fmet-tRNA, nucleobase, nucleoside, nucleotide and nucleic acid metabolism	0.780385
YBR085W	AAC3	ATP/ADP antiporter	ATP/ADP exchange	1.19865
YBR086C	IST2	unknown	response to osmotic stress	0.673823
YBR087W	RFC5	DNA clamp loader activity	leading strand elongation, mismatch repair, * sister chromatid cohesion	0.964355
YBR088C	POL30	DNA polymerase processivity factor activity	base-excision repair, lagging strand elongation, leading strand elongation, mismatch repair, mutagenesis, nucleotide-excision repair, post-replication repair	0.826199
YBR089W		unknown	unknown	0.982667
YBR090C	NHP6B	unknown	unknown	0.999303
YBR091C	MRS5	protein transporter activity	mitochondrial translocation	1.05513
YBR092C	PHO3	acid phosphatase activity	thiamin transport	0.552293
YBR093C	PHO5	acid phosphatase activity	cellular response to phosphate starvation, phosphate metabolism	0.873894
YBR094W		unknown	unknown	1.07097
YBR095C	RXT2	unknown	conjugation with cellular fusion, invasive growth	1.214
YBR096W		unknown	unknown	1.1371
YBR097W	VPS15	protein serine/threonine kinase activity	protein amino acid phosphorylation, protein-Golgi retention, * vacuolar transport, protein-vacuolar targeting	0.895785
YBR098W	MMS4	endonuclease activity, transcription co-activator activity	DNA repair, meiotic recombination	0.896987
YBR099C		unknown	unknown	0.621522
YBR101C	FES1	adenyl-nucleotide exchange factor activity	protein biosynthesis	1.00303
YBR102C	EXO84	unknown	Golgi to plasma membrane transport, cytokinesis, establishment of cell polarity (sensu Saccharomyces), mRNA splicing, non-selective vesicle docking, non-selective vesicle fusion, polar budding	1.28759
YBR103W	SIF2	* NAD-dependent histone deacetylase, NAD-independent histone deacetylase	chromatin silencing at telomere, histone deacetylation, negative regulation of meiosis, negative regulation of transcription from Pol II promoter	0.80989
YBR104W	YMC2	transporter activity	transport	0.999554
YBR105C	VID24	unknown	vesicle-mediated transport	0.872983
YBR106W	PHO88	phosphate transporter	phosphate transport	1.04042
YBR107C	IML3	unknown	chromosome segregation	1.41824
YBR108W		unknown	unknown	0.890008
YBR109C	CMD1	calcium ion binding activity	budding, cytoskeleton organization and biogenesis, mitosis	1.1778
YBR110W	ALG1	beta-1,4-mannosyltransferase activity	N-linked glycosylation	0.966943
YBR111C	YSA1	phosphoribosyl-ATP diphosphatase activity	unknown	1.59219
YBR112C	CYC8	general transcriptional repressor activity, transcription co-activator activity	negative regulation of transcription	0.64583
YBR113W		unknown	unknown	0.893517
YBR114W	RAD16	DNA dependent ATPase activity	nucleotide-excision repair, DNA damage recognition	0.636953
YBR116C		unknown	unknown	1.29187
YBR117C	TKL2	transketolase	pentose-phosphate shunt	1.2114
YBR118W	TEF2	translation elongation factor activity	translational elongation	1.0473
YBR119W	MUD1	RNA binding	mRNA splicing	1.02854
YBR120C	CBP6	unknown	protein biosynthesis	1.27587
YBR121C	GRS1	glycine-tRNA ligase	glycyl-tRNA aminoacylation, transcription termination	1.22146
YBR122C	MRPL36	structural constituent of ribosome	protein biosynthesis	1.11832
YBR123C	TFC1	RNA polymerase III transcription factor	transcription initiation from Pol III promoter	0.980551
YBR124W		unknown	unknown	1.37568
YBR125C	PTC4	protein phosphatase type 2C activity	unknown	0.785568
YBR126C	TPS1	alpha,alpha-trehalose-phosphate synthase (UDP-forming) activity	carbohydrate metabolism, response to stress	0.870281
YBR127C	VMA2	hydrogen-transporting two-sector ATPase	vacuolar acidification	1.00112
YBR128C	APG14	unknown	autophagy	1.09341
YBR129C	OPY1	unknown	conjugation with cellular fusion	0.980965
YBR130C	SHE3	mRNA binding activity	mRNA localization, intracellular	0.963502
YBR131W	CCZ1	guanyl-nucleotide exchange factor	autophagic vacuole fusion, * autophagy, vacuolar transport	1.11068
YBR132C	AGP2	hydrogen:amino acid symporter activity	fatty acid metabolism, response to osmotic stress	0.804507
YBR133C	HSL7	protein-arginine N-methyltransferase activity	G2/M transition of mitotic cell cycle, regulation of cell cycle	1.03226
YBR134W		unknown	unknown	1.37659
YBR135W	CKS1	unknown	regulation of cell cycle	0.925973
YBR136W	MEC1	inositol/phosphatidylinositol kinase activity	DNA damage checkpoint, DNA recombination, DNA replication checkpoint, meiotic recombination, nucleobase, nucleoside, nucleotide and nucleic acid metabolism	1.01702
YBR137W		unknown	unknown	1.55483
YBR138C	HDR1	unknown	unknown	0.965245
YBR139W		* carboxypeptidase C	unknown	0.681179
YBR140C	IRA1	Ras GTPase activator activity	RAS protein signal transduction, * sporulation (sensu Saccharomyces)	0.890844
YBR141C		unknown	unknown	1.13303
YBR142W	MAK5	ATP dependent RNA helicase activity	rRNA processing, ribosomal large subunit assembly and maintenance	0.840234
YBR143C	SUP45	translation release factor activity, codon specific	translational termination	0.900759
YBR144C		unknown	unknown	1.62382
YBR145W	ADH5	alcohol dehydrogenase activity	alcohol metabolism	1.01826
YBR146W	MRPS9	structural constituent of ribosome	protein biosynthesis	1.21919
YBR147W		unknown	unknown	0.804932
YBR148W	YSW1	unknown	unknown	0.964771
YBR149W	ARA1	D-arabinose 1-dehydrogenase [NAD(P)] activity	carbohydrate metabolism	1.20896
YBR150C	TBS1	unknown	unknown	0.660239
YBR151W	APD1	unknown	unknown	1.22393
YBR152W	SPP381	unknown	mRNA splicing	1.38989
YBR153W	RIB7	diaminohydroxyphosphoribosylaminopyrimidine deaminase activity	vitamin B2 biosynthesis	1.18849
YBR154C	RPB5	DNA-directed RNA polymerase I activity, DNA-directed RNA polymerase II activity, DNA-directed RNA polymerase III activity	transcription from Pol I promoter, transcription from Pol II promoter, transcription from Pol III promoter	0.902797
YBR155W	CNS1	chaperone activity	protein folding	1.27973
YBR156C	SLI15	protein kinase activator	chromosome segregation, protein amino acid phosphorylation	0.755163
YBR157C	ICS2	unknown	unknown	0.928377
YBR158W	AMN1	unknown	unknown	0.704344
YBR159W		ketoreductase activity	fatty acid elongation	1.41145
YBR160W	CDC28	cyclin-dependent protein kinase	G1/S transition of mitotic cell cycle, G2/M transition of mitotic cell cycle, S phase of mitotic cell cycle, * protein amino acid phosphorylation, * regulation of cell cycle, * regulation of meiosis	0.907359
YBR161W		transferase activity, transferring glycosyl groups	unknown	1.04383
YBR162C	TOS1	unknown	unknown	0.820229
YBR162W-A	YSY6	unknown	protein secretion	0.893372
YBR163W	DEM1	unknown	unknown	0.577284
YBR164C	ARL1	small monomeric GTPase activity	protein-vacuolar targeting, * vesicle-mediated transport	1.26195
YBR165W	UBS1	unknown	protein ubiquitination, protein-nucleus export	1.11032
YBR166C	TYR1	prephenate dehydrogenase activity	tyrosine metabolism	0.996439
YBR167C	POP7	ribonuclease MRP activity, ribonuclease P activity	rRNA and tRNA processing	1.27596
YBR168W		unknown	unknown	0.904098
YBR169C	SSE2	heat shock protein	* protein folding	0.874789
YBR170C	NPL4	protein binding, structural molecule activity	NLS-bearing substrate-nucleus import, mRNA-binding (hnRNP) protein-nucleus import, mRNA-nucleus export, nuclear membrane organization and biogenesis, nuclear pore organization and biogenesis, protein-nucleus export, protein-nucleus import, rRNA-nucleus export, ribosomal protein-nucleus import, snRNA-nucleus export, snRNP protein-nucleus import, tRNA-nucleus export	0.689617
YBR171W	SEC66	endoplasmic reticulum receptor	SRP-dependent, co-translational membrane targeting, translocation	0.899219
YBR172C	SMY2	unknown	cytoskeleton organization and biogenesis	1.07857
YBR173C	UMP1	chaperone activity, proteasome activator activity	protein catabolism	1.1668
YBR174C		unknown	unknown	1.40887
YBR175W	SWD3	chromatin binding, * histone-lysine N-methyltransferase	chromatin silencing at telomere, * histone methylation	1.33472
YBR176W	ECM31	3-methyl-2-oxobutanoate hydroxymethyltransferase	pantothenate biosynthesis	1.44798
YBR177C	EHT1	unknown	lipid metabolism	0.965614
YBR178W		unknown	unknown	0.764032
YBR179C	FZO1	GTPase activity	mitochondrion organization and biogenesis	0.69211
YBR180W	DRT1	amine/polyamine transporter activity, multidrug transporter activity	amine/polyamine transport, spore wall assembly (sensu Saccharomyces)	0.808183
YBR181C	RPS6B	structural constituent of ribosome	protein biosynthesis	0.772191
YBR182C	SMP1	DNA bending activity, transcription factor activity	positive regulation of transcription from Pol II promoter	0.907992
YBR183W	YPC1	ceramidase activity	ceramide metabolism	0.926295
YBR184W		unknown	unknown	0.735414
YBR185C	MBA1	unknown	aerobic respiration, inner mitochondrial membrane organization and biogenesis	1.02764
YBR186W	PCH2	unknown	* regulation of meiosis	0.703405
YBR187W		unknown	unknown	0.888001
YBR188C	NTC20	pre-mRNA splicing factor activity	mRNA splicing	1.23759
YBR189W	RPS9B	structural constituent of ribosome	protein biosynthesis, regulation of translational fidelity	0.780477
YBR190W		unknown	unknown	1.12404
YBR191W	RPL21A	structural constituent of ribosome	protein biosynthesis	0.824963
YBR192W	RIM2	transporter activity	mitochondrial genome maintenance	0.871831
YBR194W	SOY1	unknown	unknown	1.36139
YBR195C	MSI1		DNA repair, RAS protein signal transduction, chromatin silencing, nucleosome assembly chromatin assembly complex	1.21335
YBR196C	PGI1	glucose-6-phosphate isomerase activity	gluconeogenesis, glycolysis, pentose-phosphate shunt	0.781312
YBR197C		unknown	unknown	0.872426
YBR199W	KTR4	mannosyltransferase activity	N-linked glycosylation	0.816658
YBR201W	DER1	unknown	ER-associated protein catabolism	1.03727
YBR202W	CDC47	ATP dependent DNA helicase activity, chromatin binding activity	DNA replication initiation, DNA unwinding, pre-replicative complex formation and maintenance	1.02425
YBR203W	COS111	unknown	signal transduction	0.72784
YBR204C		unknown	unknown	1.36724
YBR205W	KTR3	mannosyltransferase activity	N-linked glycosylation, O-linked glycosylation, cell wall organization and biogenesis	1.32805
YBR206W		unknown	unknown	1.25225
YBR207W	FTH1	unknown	endocytosis	0.929571
YBR208C	DUR1,2	allophanate hydrolase activity, urea carboxylase activity	urea metabolism	0.776969
YBR209W		unknown	unknown	1.0336
YBR210W		unknown	unknown	1.28327
YBR211C	AME1	unknown	unknown	1.35617
YBR212W	NGR1	RNA binding activity, single-stranded DNA binding activity	regulation of growth	0.709593
YBR213W	MET8	ferrochelatase activity, siroheme synthase activity	siroheme biosynthesis, sulfate assimilation	0.894796
YBR214W	SDS24	unknown	DNA metabolism, endocytosis, meiosis	0.709184
YBR215W	HPC2	transcription regulator activity	G1/S-specific transcription in mitotic cell cycle	0.95258
YBR216C		unknown	unknown	1.06049
YBR217W	APG12	unknown	autophagy, protein-vacuolar targeting	1.56854
YBR218C	PYC2	pyruvate carboxylase	NADPH regeneration, gluconeogenesis	0.661255
YBR219C		unknown	unknown	0.691238
YBR220C		unknown	unknown	1.08439
YBR221C	PDB1	pyruvate dehydrogenase (lipoamide) activity	pyruvate metabolism	1.40428
YBR222C	FAT2		transport	0.771065
YBR223C	TDP1	tyrosyl-DNA phosophodiesterase	* DNA repair	1.4471
YBR224W		unknown	unknown	2.01342
YBR225W		unknown	unknown	1.22077
YBR227C	MCX1	ATP binding, chaperone	unknown	0.821644
YBR228W	SLX1	unknown	DNA repair	1.53541
YBR229C	ROT2	alpha-glucosidase activity	cell wall biosynthesis (sensu Fungi)	0.844921
YBR230C		unknown	unknown	1.19192
YBR231C	AOR1	unknown	Unknown	0.908856
YBR232C		unknown	unknown	1.60476
YBR233W	PBP2	unknown	unknown	1.06901
YBR233W-A	DAD3	protein binding activity	mitosis	1.6189
YBR234C	ARC40	structural constituent of cytoskeleton	actin filament organization	0.979829
YBR235W		ion transporter	unknown	0.799108
YBR236C	ABD1	mRNA (guanine-N7)-methyltransferase activity	mRNA capping	1.11509
YBR237W	PRP5	ATP dependent RNA helicase activity, pre-mRNA splicing factor activity	lariat formation, 5'-splice site cleavage	0.963956
YBR238C		unknown	unknown	1.1435
YBR239C		unknown	unknown	1.04307
YBR240C	THI2	transcriptional activator activity	thiamin biosynthesis	1.14113
YBR241C		unknown	unknown	0.860366
YBR242W		unknown	unknown	1.47224
YBR243C	ALG7	UDP-N-acetylglucosamine-dolichyl-phosphate N-acetylglucosamine-1-phosphate transferase activity	N-linked glycosylation	1.29682
YBR244W	GPX2	glutathione peroxidase activity	response to oxidative stress	1.93308
YBR245C	ISW1	* ATPase	chromatin modeling	0.920547
YBR246W		unknown	unknown	1.39977
YBR247C	ENP1	snoRNA binding	cell growth and/or maintenance, processing of 20S pre-rRNA, rRNA processing	1.28568
YBR248C	HIS7	imidazoleglycerol phosphate synthase activity	histidine biosynthesis	0.981719
YBR249C	ARO4	2-dehydro-3-deoxyphosphoheptonate aldolase activity	aromatic amino acid biosynthesis	1.22257
YBR250W		unknown	unknown	0.751339
YBR251W	MRPS5	structural constituent of ribosome	* protein biosynthesis	1.22507
YBR252W	DUT1	dUTP pyrophosphatase activity	pyrimidine deoxyribonucleoside triphosphate catabolism	1.74811
YBR253W	SRB6	RNA polymerase II transcription mediator activity	transcription from Pol II promoter	2.07706
YBR254C	TRS20	unknown	ER to Golgi transport	1.93388
YBR255C-A		unknown	unknown	1.90849
YBR255W		unknown	unknown	0.967965
YBR256C	RIB5	riboflavin synthase activity	vitamin B2 biosynthesis	1.63556
YBR257W	POP4	ribonuclease MRP activity, ribonuclease P activity	rRNA processing, tRNA processing	0.941898
YBR258C	SHG1	histone-lysine N-methyltransferase activity	histone methylation	1.1953
YBR260C	RGD1	Rho GTPase activator	osmosensory signaling pathway	1.04802
YBR261C		unknown	unknown	1.34626
YBR262C		unknown	unknown	1.7765
YBR263W	SHM1	glycine hydroxymethyltransferase activity	one-carbon compound metabolism	1.12279
YBR264C	YPT10	guanyl nucleotide binding	Golgi organization and biogenesis	1.28368
YBR265W	TSC10	oxidoreductase, acting on NADH or NADPH	3-keto-sphinganine metabolism, * sphingolipid biosynthesis	1.4439
YBR266C		unknown	endocytosis	1.98738
YBR267W		unknown	unknown	1.27067
YBR268W	MRPL37	structural constituent of ribosome	protein biosynthesis	1.19785
YBR269C		unknown	unknown	1.51535
YBR270C		unknown	unknown	1.02358
YBR271W		unknown	unknown	1.30466
YBR272C	HSM3	unknown	mismatch repair	1.37422
YBR273C		unknown	unknown	1.16992
YBR274W	CHK1	protein kinase activity	DNA damage checkpoint, protein amino acid phosphorylation	1.54183
YBR275C	RIF1	unknown	chromatin silencing at telomere, telomerase-dependent telomere maintenance	0.989198
YBR276C	PPS1	protein tyrosine/threonine phosphatase activity	regulation of S phase of mitotic cell cycle, vitamin B12 reduction	0.822457
YBR277C		unknown	unknown	2.79492
YBR278W	DPB3	epsilon DNA polymerase	lagging strand elongation, leading strand elongation, * mismatch repair, nucleotide-excision repair	1.7142
YBR279W	PAF1	Pol II transcription elongation factor activity	RNA elongation from Pol II promoter	0.87203
YBR280C		unknown	unknown	1.00416
YBR281C		unknown	unknown	1.24243
YBR282W	MRPL27	structural constituent of ribosome	protein biosynthesis	1.11704
YBR283C	SSH1	protein transporter activity	cotranslational membrane targeting	1.08663
YBR284W		unknown	unknown	0.973329
YBR285W		unknown	unknown	1.24469
YBR286W	APE3	aminopeptidase activity	vacuolar protein catabolism	0.88868
YBR287W		unknown	unknown	1.09242
YBR288C	APM3	unknown	Golgi to vacuole transport	0.897413
YBR289W	SNF5	general RNA polymerase II transcription factor activity	chromatin modeling	0.944603
YBR290W	BSD2	unknown	* heavy metal ion transport, protein-vacuolar targeting	1.1774
YBR291C	CTP1	* tricarboxylate carrier activity	mitochondrial citrate transport	1.31327
YBR292C		unknown	unknown	0.901202
YBR293W		unknown	unknown	1.35225
YBR294W	SUL1	sulfate transporter activity	sulfate transport	1.09217
YBR295W	PCA1	P-type ATPase	copper ion homeostasis	1.00095
YBR296C	PHO89	sodium:inorganic phosphate symporter activity	phosphate transport	1.1711
YBR297W	MAL33	transcription factor activity	carbohydrate metabolism, regulation of transcription, DNA-dependent	1.03939
YBR298C	MAL31	alpha-glucoside:hydrogen symporter activity	alpha-glucoside transport	0.916026
YBR299W	MAL32	alpha-glucosidase activity	maltose catabolism	1.3058
YBR300C		unknown	unknown	1.1588
YBR301W	DAN3	unknown	unknown	1.49394
YCL001W-A		unknown	unknown	0.682226
YCL002C		unknown	unknown	1.00831
YCL003W		unknown	unknown	1.15269
YCL004W	PGS1	CDP-diacylglycerol-glycerol-3-phosphate 3-phosphatidyltransferase activity	phospholipid biosynthesis	1.19836
YCL005W		unknown	unknown	1.89209
YCL007C	CWH36	unknown	cell wall organization and biogenesis	1.51481
YCL008C	STP22	protein binding activity	protein-membrane targeting, protein-vacuolar targeting	1.23907
YCL009C	ILV6	* acetolactate synthase activity, * enzyme regulator activity	branched chain family amino acid biosynthesis	0.662841
YCL010C	SGF29	histone acetylation	unknown	0.937797
YCL011C	GBP2	RNA binding activity, telomeric DNA binding activity	poly(A)+ mRNA-nucleus export, telomere maintenance	0.391738
YCL014W	BUD3	unknown	axial budding, cytokinesis, bud site selection	1.19576
YCL016C	DCC1	unknown	sister chromatid cohesion	1.44492
YCL017C	NFS1	cysteine desulfhydrase activity	iron ion homeostasis, iron-sulfur cluster assembly	1.34586
YCL020W		unknown	unknown	1.18503
YCL021W-A		unknown	unknown	1.8655
YCL022C		unknown	unknown	0.854461
YCL023C		unknown	unknown	1.19532
YCL024W	KCC4	protein kinase activity	axial budding, protein amino acid phosphorylation, bud growth, septin checkpoint, septin ring assembly	0.898678
YCL025C	AGP1	amino acid transporter activity	amino acid transport	1.21962
YCL026C-A	FRM2		negative regulation of fatty acid metabolism	0.87906
YCL026C-B		unknown	unknown	1.30043
YCL027W	FUS1	unknown	conjugation with cellular fusion	1.13983
YCL028W	RNQ1	unknown	unknown	0.919987
YCL029C	BIK1	microtubule binding activity	mitotic anaphase B, mitotic spindle assembly	1.60526
YCL030C	HIS4	histidinol dehydrogenase activity, phosphoribosyl-AMP cyclohydrolase activity, phosphoribosyl-ATP pyrophosphatase activity	histidine biosynthesis	0.846748
YCL031C	RRP7	unknown	35S primary transcript processing, ribosomal small subunit assembly and maintenance	1.36998
YCL032W	STE50	protein kinase regulator activity	MAPKKK cascade (osmolarity sensing), MAPKKK cascade (pseudohyphal growth), response to pheromone, signal transduction during conjugation with cellular fusion	1.24711
YCL033C		protein-methionine-R-oxide reductase activity	response to oxidative stress	1.43005
YCL034W	LSB5	unknown	actin filament organization, endocytosis	0.539995
YCL035C	GRX1	thiol-disulfide exchange intermediate activity	regulation of redox homeostasis, response to oxidative stress	0.982777
YCL036W	GFD2	unknown	unknown	0.706004
YCL037C	SRO9	RNA binding	protein biosynthesis	0.696732
YCL038C	AUT4	unknown	autophagy, * protein-vacuolar targeting	0.827389
YCL039W	MOH2	unknown	unknown	0.614135
YCL040W	GLK1	glucokinase activity	carbohydrate metabolism	0.598723
YCL043C	PDI1	* protein disulfide isomerase activity	protein folding, protein disulfide-isomerase reaction	0.798102
YCL044C		unknown	unknown	1.09278
YCL046W		unknown	unknown	1.20768
YCL047C		unknown	unknown	1.53535
YCL048W		unknown	unknown	0.942316
YCL049C		unknown	unknown	1.96882
YCL050C	APA1	bis(5'-nucleosyl)-tetraphosphatase	nucleotide metabolism	1.27128
YCL051W	LRE1	protein kinase inhibitor activity, transcription regulator activity	cell wall organization and biogenesis, response to heat	1.12933
YCL052C	PBN1	unknown	protein processing	1.0382
YCL054W	SPB1	RNA methyltransferase	rRNA processing	1.01172
YCL055W	KAR4	transcription regulator activity	karyogamy during conjugation with cellular fusion, meiosis, mitosis, * positive regulation of transcription from Pol II promoter	1.58916
YCL056C		unknown	unknown	1.1362
YCL057W	PRD1	metalloendopeptidase, saccharolysin	proteolysis and peptidolysis	1.0788
YCL058C	FYV5	unknown	unknown	1.37557
YCL059C	KRR1	unknown	ribosome biogenesis	1.03948
YCL061C	MRC1	unknown	DNA replication checkpoint, chromatin silencing at HML and HMR (sensu Saccharomyces), chromatin silencing at telomere	0.894909
YCL063W	VAC17	receptor activity	vacuole inheritance	1.02717
YCL064C	CHA1	L-serine ammonia-lyase activity, threonine dehydratase activity	serine family amino acid catabolism, threonine catabolism	0.524554
YCL065W		unknown	unknown	1.12366
YCL066W	HMLALPHA1	transcription co-activator activity	regulation of transcription from Pol II promoter, regulation of transcription, mating-type specific	1.12377
YCL067C	MHLALPHA2	transcription co-repressor	donor preference, regulation of transcription from Pol II promoter, regulation of transcription, mating-type specific	0.448872
YCL068C		unknown	unknown	1.36042
YCL069W		unknown	unknown	1.04815
YCL073C		transporter activity	transport	0.993639
YCL074W		unknown	unknown	0.611087
YCL075W		unknown	unknown	0.75075
YCL076W		unknown	unknown	0.79904
YCR001W		unknown	unknown	0.723956
YCR002C	CDC10	structural constituent of cytoskeleton activity	axial budding, cell wall organization and biogenesis, cellular morphogenesis, cellular morphogenesis during conjugation with cellular fusion, conjugation with cellular fusion, cytokinesis, establishment of cell polarity (sensu Saccharomyces), polar budding, spore wall assembly (sensu Saccharomyces)	1.1699
YCR003W	MRPL32	structural constituent of ribosome	protein biosynthesis	1.24313
YCR004C	YCP4	electron transporter activity	unknown	1.37685
YCR005C	CIT2	citrate (SI)-synthase activity	citrate metabolism, glutamate biosynthesis, glyoxylate cycle	0.786216
YCR006C		unknown	unknown	1.37445
YCR007C		unknown	unknown	0.767305
YCR008W	SAT4	protein kinase activity	G1/S transition of mitotic cell cycle, cation homeostasis	0.992085
YCR009C	RVS161	cytoskeletal protein binding	endocytosis, polar budding, response to osmotic stress	1.03481
YCR010C	ADY2	transporter activity	DNA metabolism, meiosis, nitrogen utilization, transport	1.13954
YCR011C	ADP1	ATP-binding cassette (ABC) transporter activity	transport	0.710399
YCR012W	PGK1	phosphoglycerate kinase activity	glycolysis, gluconeogenesis	0.943466
YCR013C		unknown	unknown	0.372736
YCR014C	POL4	beta DNA polymerase activity	base-excision repair, gap-filling, double-strand break repair	0.594349
YCR015C		unknown	unknown	1.17953
YCR016W		unknown	unknown	1.22628
YCR017C	CWH43	unknown	cell wall organization and biogenesis, signal transduction	0.909014
YCR018C	SRD1	unknown	rRNA processing	3.11996
YCR019W	MAK32	unknown	virus-host interaction	1.57962
YCR020C	PET18	unknown	mitochondrion organization and biogenesis, * thiamin metabolism	1.17357
YCR020C-A	MAK31	amino acid N-acetyltransferase activity	N-terminal protein amino acid acetylation, virus-host interaction	2.34805
YCR020W-B	HTL1	unknown	DNA replication and chromosome cycle, regulation of cell cycle	1.12234
YCR021C	HSP30	heat shock protein activity	protein folding, response to stress	1.33888
YCR022C		unknown	unknown	1.34025
YCR023C		unknown	unknown	0.948733
YCR024C		asparagine-tRNA ligase activity	protein biosynthesis	0.855194
YCR024C-A	PMP1	unknown	cation transport	0.837057
YCR025C		unknown	unknown	0.514852
YCR026C		unknown	unknown	0.864149
YCR027C	RHB1	RHEB small monomeric GTPase activity	arginine transport, * lysine transport	1.32646
YCR028C	FEN2	pantothenate transporter	pantothenate transport	1.28395
YCR030C	SYP1	unknown	unknown	1.20142
YCR031C	RPS14A	RNA binding, structural constituent of ribosome	protein biosynthesis, ribosomal small subunit assembly and maintenance	0.893241
YCR033W	SNT1	NAD-dependent histone deacetylase, * NAD-independent histone deacetylase	histone deacetylation, negative regulation of meiosis	0.7181
YCR034W	FEN1	unknown	fatty acid elongation, nonselective vesicle transport, sphingolipid biosynthesis	1.21558
YCR035C	RRP43	3'-5' exoribonuclease activity	35S primary transcript processing, mRNA catabolism	1.21118
YCR036W	RBK1	ATP binding, ribokinase	* ribose metabolism	1.14234
YCR037C	PHO87	inorganic phosphate transporter activity	phosphate transport	0.763208
YCR038C	BUD5	RAS guanyl-nucleotide exchange factor, guanyl-nucleotide exchange factor, signal transducer	axial budding, bud site selection, polar budding, pseudohyphal growth, small GTPase mediated signal transduction	0.977569
YCR039C	MATALPHA2	transcription co-repressor activity	donor preference, regulation of transcription from Pol II promoter, regulation of transcription, mating-type specific	1.02222
YCR040W	MATALPHA1	transcription co-activator activity	regulation of transcription from Pol II promoter, regulation of transcription, mating-type specific	1.33662
YCR041W		unknown	unknown	1.24032
YCR042C	TSM1	general RNA polymerase II transcription factor activity	G1-specific transcription in mitotic cell cycle, transcription initiation from Pol II promoter	0.660234
YCR043C		unknown	unknown	0.852374
YCR044C	PER1	unknown	manganese ion homeostasis, response to unfolded protein	1.01637
YCR045C		serine-type peptidase activity	unknown	1.09961
YCR046C	IMG1	structural constituent of ribosome	protein biosynthesis	0.918624
YCR047C	BUD23	S-adenosylmethionine-dependent methyltransferase activity	bud site selection	0.529307
YCR048W	ARE1	sterol O-acyltransferase activity	sterol metabolism	0.649904
YCR049C		unknown	unknown	0.597432
YCR051W		unknown	unknown	0.375023
YCR052W	RSC6	unknown	chromatin modeling	0.720846
YCR053W	THR4	threonine synthase activity	threonine metabolism	1.14469
YCR054C	CTR86	unknown	unknown	0.687899
YCR057C	PWP2	snoRNA binding activity	cytokinesis, establishment of cell polarity (sensu Saccharomyces), processing of 20S pre-rRNA	0.642215
YCR059C	YIH1	unknown	regulation of amino acid metabolism	0.787603
YCR060W		unknown	unknown	0.408813
YCR061W		unknown	unknown	0.544452
YCR063W	BUD31	unknown	bud site selection	1.91295
YCR064C		unknown	unknown	1.22954
YCR065W	HCM1	specific RNA polymerase II transcription factor	spindle assembly, transcription initiation from Pol II promoter	0.635031
YCR066W	RAD18	DNA dependent ATPase activity, single-stranded DNA binding, ubiquitin conjugating enzyme activity	DNA repair	1.19307
YCR067C	SED4	unknown	ER to Golgi transport	0.889271
YCR068W	CVT17	lipase activity	autophagy, membrane degradation, vacuolar protein processing/maturation	0.97491
YCR069W	CPR4	peptidyl-prolyl cis-trans isomerase activity	unknown	0.932301
YCR071C	IMG2	structural constituent of ribosome	protein biosynthesis	1.64929
YCR072C		unknown	unknown	1.06773
YCR073C	SSK22	MAP kinase kinase kinase activity	activation of MAPKK (osmolarity sensing), osmosensory signaling pathway, protein amino acid phosphorylation	0.599724
YCR073W-A	SOL2	unknown	tRNA processing	0.594343
YCR075C	ERS1	cystine transporter activity	cystine transport	2.34525
YCR076C		unknown	unknown	1.52097
YCR077C	(PAT1)	unknown	chromosome segregation, regulation of translational initiation	0.615064
YCR079W		protein phosphatase activity	unknown	0.811182
YCR081W	SRB8	RNA polymerase II transcription mediator	negative regulation of transcription from Pol II promoter	0.807681
YCR082W		unknown	unknown	1.15163
YCR083W	TRX3	thiol-disulfide exchange intermediate activity	response to oxidative stress	1.45978
YCR084C	TUP1	general transcriptional repressor	negative regulation of transcription	0.650758
YCR085W		unknown	unknown	2.56439
YCR086W	CSM1	unknown	meiotic chromosome segregation	2.0778
YCR087W		unknown	unknown	1.11099
YCR088W	ABP1	protein binding	actin cortical patch assembly, establishment of cell polarity (sensu Saccharomyces)	1.06353
YCR089W	FIG2	unknown	cytogamy, cellular morphogenesis during conjugation with cellular fusion	1.11132
YCR090C		unknown	unknown	1.80434
YCR091W	KIN82	protein kinase	unknown	0.869952
YCR094W	CDC50	transcription regulator activity	G1 phase of mitotic cell cycle, establishment and/or maintenance of cell polarity (sensu Saccharomyces), regulation of transcription	0.77776
YCR095C		unknown	unknown	0.878909
YCR096C	HMRA2	unknown	unknown	0.908907
YCR098C	GIT1	phospholipid transporter	phospholipid transport	1.21577
YCR099C		unknown	unknown	0.995922
YCR100C		unknown	unknown	0.770669
YCR101C		unknown	unknown	1.31164
YCR102C		unknown	unknown	0.63792
YCR102W-A		unknown	unknown	0.646387
YCR104W	PAU3	unknown	unknown	1.64952
YCR105W	ADH7	alcohol dehydrogenase (NADP+) activity	alcohol metabolism	1.266
YCR106W	RDS1	transcription factor activity	response to xenobiotic stimulus	0.944374
YCR107W	AAD3	benzyl alcohol dehydrogenase activity	aldehyde metabolism	1.11115
YDL001W	RMD1	unknown	unknown	1.00429
YDL002C	NHP10	unknown	unknown	1.47625
YDL003W	MCD1	unknown	mitotic chromosome condensation, mitotic sister chromatid cohesion	0.70342
YDL004W	ATP16	hydrogen-transporting ATP synthase activity, rotational mechanism	ATP synthesis coupled proton transport	1.39581
YDL005C	MED2	RNA polymerase II transcription mediator activity	transcription from Pol II promoter	0.767459
YDL006W	PTC1	protein phosphatase type 2C activity	mitochondrion inheritance, protein amino acid dephosphorylation, response to osmotic stress, tRNA splicing	0.728981
YDL007W	RPT2	ATPase activity, proteasome endopeptidase activity	ubiquitin-dependent protein catabolism	0.752503
YDL008W	APC11	protein binding, ubiquitin-protein ligase activity	cyclin catabolism, mitotic chromosome segregation, mitotic metaphase/anaphase transition, mitotic spindle elongation, ubiquitin-dependent protein catabolism	1.42892
YDL009C		unknown	unknown	0.861345
YDL010W		unknown	unknown	0.89049
YDL011C		unknown	unknown	1.15014
YDL012C		unknown	unknown	1.10543
YDL013W	HEX3	DNA binding activity	DNA recombination, response to DNA damage, sporulation (sensu Saccharomyces)	1.03774
YDL014W	NOP1	methyltransferase activity	35S primary transcript processing, processing of 20S pre-rRNA, RNA methylation, ribosomal large subunit assembly and maintenance	0.764327
YDL015C	TSC13	oxidoreductase activity	very-long-chain fatty acid metabolism	0.84935
YDL016C		unknown	unknown	0.999315
YDL018C	ERP3	unknown	secretory pathway	1.3103
YDL019C	OSH2	oxysterol binding activity	steroid biosynthesis	0.846397
YDL020C	RPN4	* proteasome endopeptidase	ubiquitin-dependent protein catabolism	0.671814
YDL021W	GPM2	phosphoglycerate mutase activity	glycolysis, gluconeogenesis	1.17037
YDL022W	GPD1	glycerol-3-phosphate dehydrogenase (NAD+) activity	intracellular accumulation of glycerol	0.922637
YDL023C		unknown	unknown	0.882154
YDL024C	DIA3	acid phosphatase activity	invasive growth, pseudohyphal growth	1.09636
YDL025C		protein kinase activity	unknown	0.853407
YDL026W		unknown	unknown	1.0796
YDL027C		unknown	unknown	0.868962
YDL028C	MPS1	protein threonine/tyrosine kinase activity	mitotic spindle checkpoint, spindle pole body duplication (sensu Saccharomyces)	0.677966
YDL029W	ARP2	actin binding, structural constituent of cytoskeleton	actin filament organization	0.743884
YDL031W	DBP10	ATP dependent RNA helicase activity	35S primary transcript processing, ribosomal large subunit assembly and maintenance	0.813993
YDL032W		unknown	unknown	1.48282
YDL033C		tRNA (5-methylaminomethyl-2-thiouridylate) methyltransferase activity	unknown	0.680208
YDL034W		unknown	unknown	0.978104
YDL035C	GPR1	G-protein coupled receptor activity	G-protein coupled receptor protein signaling pathway, pseudohyphal growth	0.60562
YDL036C		unknown	unknown	0.551811
YDL037C	BSC1	unknown	unknown	1.08405
YDL038C		unknown	unknown	0.756932
YDL039C	PRM7	unknown	conjugation with cellular fusion	1.19057
YDL040C	NAT1	peptide alpha-N-acetyltransferase activity	protein amino acid acetylation	1.00812
YDL041W	KRE26	unknown	unknown	1.6038
YDL042C	SIR2	histone binding activity, histone deacetylase activity	cell aging (sensu Saccharomyces), chromatin assembly/disassembly, chromatin silencing at HML and HMR (sensu Saccharomyces), chromatin silencing at telomere, double-strand break repair via nonhomologous end-joining	0.91145
YDL043C	PRP11	RNA binding	spliceosome assembly	1.1392
YDL044C	MTF2	RNA binding	mRNA processing, protein biosynthesis	0.979132
YDL045C	FAD1	FMN adenylyltransferase activity	FAD biosynthesis	1.18358
YDL045W-A	MRP10	structural constituent of ribosome	protein biosynthesis	1.9969
YDL046W	NPC2	unknown	unknown	1.05934
YDL047W	SIT4	protein serine/threonine phosphatase activity	G1/S transition of mitotic cell cycle, actin cytoskeleton organization and biogenesis, cell wall organization and biogenesis, protein amino acid phosphorylation, protein kinase cascade	0.856482
YDL048C	STP4	unknown	unknown	0.379497
YDL049C	KNH1	unknown	beta-1,6 glucan biosynthesis	1.47902
YDL050C		unknown	unknown	0.661062
YDL051W	LHP1	RNA binding	tRNA processing	0.591568
YDL052C	SLC1	1-acylglycerol-3-phosphate O-acyltransferase activity	sphingolipid biosynthesis	1.0844
YDL053C	PBP4	unknown	unknown	0.961135
YDL054C	MCH1	NOT a monocarboxylic acid transporter activity, transporter activity	transport	0.797767
YDL055C	PSA1	mannose-1-phosphate guanylyltransferase	GDP-mannose biosynthesis, cell wall mannoprotein biosynthesis, * protein amino acid glycosylation	0.787055
YDL056W	MBP1	DNA binding activity, transcription factor activity	DNA replication, regulation of cell cycle	0.865175
YDL057W		unknown	unknown	1.47356
YDL058W	USO1		ER to Golgi transport, protein complex assembly	0.819342
YDL059C	RAD59	DNA strand annealing activity	double-strand break repair via break-induced replication, double-strand break repair via single-strand annealing, telomerase-independent telomere maintenance	2.48526
YDL060W	TSR1	unknown	ribosome biogenesis and assembly	0.887796
YDL061C	RPS29B	structural constituent of ribosome	* protein biosynthesis	0.877185
YDL062W		unknown	unknown	0.957966
YDL063C		unknown	unknown	0.76604
YDL064W	UBC9	ubiquitin-like conjugating enzyme activity	* G2/M transition of mitotic cell cycle, mitotic spindle elongation, protein modification	1.55586
YDL065C	PEX19	unknown	peroxisome organization and biogenesis, protein-peroxisome targeting	1.11838
YDL066W	IDP1	isocitrate dehydrogenase (NADP+) activity	glutamate biosynthesis, isocitrate metabolism	1.33909
YDL067C	COX9	cytochrome c oxidase	aerobic respiration	1.8547
YDL068W		unknown	unknown	1.27993
YDL069C	CBS1	translation factor activity, nucleic acid binding	protein biosynthesis	1.14251
YDL070W	BDF2	unknown	unknown	0.660677
YDL071C		unknown	unknown	0.900879
YDL072C		unknown	unknown	0.851141
YDL073W		unknown	unknown	0.895914
YDL074C	BRE1	unknown	transport	0.781874
YDL075W	RPL31A	structural constituent of ribosome	protein biosynthesis	0.724243
YDL076C	RXT3	unknown	unknown	0.786385
YDL077C	VAM6	Rab guanyl-nucleotide exchange factor activity	homotypic vacuole fusion (non-autophagic), vacuole organization and biogenesis	0.341592
YDL078C	MDH3	malic enzyme activity	NADH regeneration, fatty acid beta-oxidation, glyoxylate cycle, malate metabolism	1.12614
YDL079C	MRK1	glycogen synthase kinase 3 activity	protein amino acid phosphorylation, proteolysis and peptidolysis, response to stress	0.930361
YDL080C	THI3	carboxy-lyase activity, transcriptional activator activity	thiamin biosynthesis	0.800092
YDL081C	RPP1A	structural constituent of ribosome	protein biosynthesis, translational elongation	0.662739
YDL082W	RPL13A	structural constituent of ribosome	protein biosynthesis	0.731385
YDL083C	RPS16B	structural constituent of ribosome	protein biosynthesis	0.751858
YDL084W	SUB2	ATP dependent RNA helicase activity, pre-mRNA splicing factor activity	lariat formation, 5'-splice site cleavage, mRNA-nucleus export	0.626112
YDL085C-A		unknown	unknown	1.38387
YDL085W	NDE2	NADH dehydrogenase activity	NADH oxidation, ethanol fermentation	0.975701
YDL086W		carboxymethylenebutenolidase activity	unknown	1.04905
YDL087C	LUC7	mRNA binding activity	mRNA splice site selection	1.06213
YDL088C	ASM4	structural molecule	NLS-bearing substrate-nucleus import, mRNA-binding (hnRNP) protein-nucleus import, mRNA-nucleus export, nuclear pore organization and biogenesis, protein-nucleus export, * protein-nucleus import, docking, rRNA-nucleus export, ribosomal protein-nucleus import, * snRNA-nucleus export, snRNP protein-nucleus import	0.712511
YDL089W		unknown	unknown	0.787651
YDL090C	RAM1	protein farnesyltransferase activity	protein amino acid farnesylation	0.969704
YDL091C		unknown	unknown	1.00144
YDL092W	SRP14	signal sequence binding	protein-ER targeting	1.35238
YDL093W	PMT5	dolichyl-phosphate-mannose-protein mannosyltransferase activity	O-linked glycosylation	0.953378
YDL094C		unknown	unknown	1.25291
YDL095W	PMT1	dolichyl-phosphate-mannose-protein mannosyltransferase activity	O-linked glycosylation	0.99544
YDL096C		unknown	unknown	1.24199
YDL097C	RPN6	proteasome endopeptidase activity, structural molecule activity	ubiquitin-dependent protein catabolism	0.889602
YDL098C	SNU23	* pre-mRNA splicing factor	mRNA splicing	1.19155
YDL099W		unknown	unknown	0.998303
YDL100C		unknown	unknown	1.00946
YDL101C	DUN1	* protein kinase	* DNA damage checkpoint, cell cycle checkpoint, protein amino acid phosphorylation	0.914494
YDL102W	CDC2	delta DNA polymerase activity	base-excision repair, lagging strand elongation, leading strand elongation, mismatch repair, mutagenesis, nucleotide-excision repair, postreplication repair	0.571242
YDL103C	QRI1	UDP-N-acetylglucosamine pyrophosphorylase activity	UDP-N-acetylglucosamine biosynthesis	1.3382
YDL104C	QRI7	unknown	unknown	1.2322
YDL105W	QRI2	unknown	unknown	1.0957
YDL106C	PHO2	transcription factor activity	cellular response to phosphate starvation, histidine biosynthesis, purine base biosynthesis, transcription	0.7906
YDL107W	MSS2	protein stabilization	mitochondrial translocation, protein complex assembly	1.06153
YDL108W	KIN28	cyclin-dependent protein kinase, general RNA polymerase II transcription factor	negative regulation of transcription from Pol II promoter, mitotic, protein amino acid phosphorylation, transcription initiation from Pol II promoter	1.30846
YDL109C		lipase activity	lipid metabolism	0.607248
YDL110C		unknown	unknown	0.946856
YDL111C	RPR42	3'-5' exoribonuclease activity	35S primary transcript processing	1.26761
YDL112W	TRM3	tRNA (guanosine) methyltransferase activity	tRNA methylation	1.11459
YDL113C	CVT20	lipid binding	autophagy, protein-vacuolar targeting	0.939602
YDL114W		unknown	unknown	1.24367
YDL115C	IWR1	unknown	unknown	0.923655
YDL116W	NUP84	structural molecule activity	NLS-bearing substrate-nucleus import, mRNA-binding (hnRNP) protein-nucleus import, mRNA-nucleus export, nuclear membrane organization and biogenesis, nuclear pore organization and biogenesis, protein-nucleus export, rRNA-nucleus export, ribosomal protein-nucleus import, snRNA-nucleus export, snRNP protein-nucleus import, tRNA-nucleus export	0.70788
YDL117W	CYK3	molecular_function unknown	cytokinesis	0.930924
YDL118W		unknown	unknown	1.93321
YDL119C		transporter activity	transport	1.56105
YDL120W	YFH1	enzyme regulator activity	iron incorporation into metallo-sulfur cluster, iron ion homeostasis, oxygen and reactive oxygen species metabolism	1.12551
YDL121C		unknown	unknown	1.06157
YDL122W	UBP1	ubiquitin-specific protease activity	protein deubiquitination	0.534212
YDL123W	SNA4	unknown	unknown	1.08402
YDL124W		unknown	unknown	0.948685
YDL125C	HNT1	hydrolase, nucleotide binding	* nucleotide metabolism	1.03814
YDL126C	CDC48	ATPase activity	ER-associated protein catabolism, cell cycle, non-selective vesicle fusion, protein transport, ubiquitin-dependent protein catabolism	0.995607
YDL127W	PCL2	cyclin-dependent protein kinase, intrinsic regulator activity	cell cycle	1.00229
YDL128W	VCX1	calcium ion transporter activity, calcium:hydrogen antiporter activity	calcium ion homeostasis, calcium ion transport	0.866462
YDL129W		unknown	unknown	0.706793
YDL130W	RPP1B	structural constituent of ribosome	protein biosynthesis, * translational elongation	0.640651
YDL130W-A	STF1	unknown	ATP synthesis coupled proton transport	0.926581
YDL131W	LYS21	homocitrate synthase activity	lysine biosynthesis, aminoadipic pathway	0.57603
YDL132W	CDC53	structural molecule activity, ubiquitin-protein ligase activity	G1/S transition of mitotic cell cycle, G2/M transition of mitotic cell cycle, ubiquitin-dependent protein catabolism	0.625534
YDL133W		unknown	unknown	0.243133
YDL134C	PPH21	protein phosphatase type 2A activity	G1/S transition of mitotic cell cycle, actin filament organization, bud growth, mitotic spindle checkpoint, protein biosynthesis	0.865208
YDL135C	RDI1	Rho GDP-dissociation inhibitor, signal transducer	actin filament organization, small GTPase mediated signal transduction	1.31323
YDL136W	RPL35B	structural constituent of ribosome	protein biosynthesis	0.807669
YDL137W	ARF2	ARF small monomeric GTPase activity	ER to Golgi transport, intra-Golgi transport	0.783383
YDL139C	SCM3	unknown	unknown	0.758313
YDL140C	RPO21	DNA-directed RNA polymerase activity	transcription from Pol II promoter	1.3415
YDL141W	BPL1	biotin-[acetyl-CoA-carboxylase] ligase, biotin-[methylcrotonoyl-CoA-carboxylase] ligase, biotin-[methylmalonyl-CoA-carboxyltransferase] ligase, biotin-[propionyl-CoA-carboxylase (ATP-hydrolyzing)] ligase	protein modification	0.625113
YDL142C	CRD1	cardiolipin synthase activity	lipid biosynthesis, mitochondrial membrane organization and biogenesis	1.21665
YDL143W	CCT4	chaperone activity	cytoskeleton organization and biogenesis, protein folding	0.944167
YDL144C		unknown	unknown	1.06213
YDL145C	COP1		ER to Golgi transport, retrograde (Golgi to ER) transport	0.763689
YDL146W		unknown	unknown	0.802712
YDL147W	RPN5	endopeptidase activity	ubiquitin-dependent protein catabolism	0.781818
YDL148C	NOP14	snoRNA binding activity	processing of 20S pre-rRNA	0.818424
YDL149W	APG9		autophagy, autophagic vacuole formation, protein-vacuolar targeting	0.652842
YDL150W	RPC53	DNA-directed RNA polymerase activity	transcription from Pol III promoter	0.943929
YDL152W		unknown	unknown	1.09352
YDL153C	SAS10	snoRNA binding	establishment and/or maintenance of chromatin architecture, processing of 20S pre-rRNA	0.995483
YDL154W	MSH5	unknown	meiotic recombination	0.910965
YDL155W	CLB3	cyclin-dependent protein kinase, regulator activity	G1/S transition of mitotic cell cycle, G2/M transition of mitotic cell cycle, regulation of CDK activity,	0.758487
YDL156W		unknown	unknown	0.836288
YDL157C		unknown	unknown	1.90075
YDL158C		unknown	unknown	1.0798
YDL159W	STE7	MAP kinase kinase	protein amino acid phosphorylation, * pseudohyphal growth, signal transduction during conjugation with cellular fusion	0.864324
YDL161W	ENT1	cytoskeletal adaptor activity	actin cortical patch assembly, actin filament organization, endocytosis	0.563107
YDL162C		unknown	unknown	1.57895
YDL163W		unknown	unknown	1.34823
YDL164C	CDC9	DNA ligase (ATP)	DNA ligation, * DNA recombination, base-excision repair, lagging strand elongation, nucleotide-excision repair	0.855144
YDL165W	CDC36	3'-5' exoribonuclease activity	negative regulation of transcription from Pol II promoter, poly(A) tail shortening, regulation of cell cycle, regulation of transcription from Pol II promoter, response to pheromone during conjugation with cellular fusion	1.27502
YDL166C	FAP7	unknown	response to oxidative stress	1.22289
YDL167C	NRP1	unknown	unknown	0.912047
YDL168W	SFA1	formaldehyde dehydrogenase (glutathione) activity	formaldehyde assimilation	1.00344
YDL169C	UGX2	unknown	unknown	1.44534
YDL170W	UGA3	specific RNA polymerase II transcription factor	nitrogen utilization, regulation of transcription from Pol II promoter	0.804319
YDL171C	GLT1	glutamate synthase (NADH) activity	glutamate biosynthesis	0.914964
YDL172C		unknown	unknown	0.655637
YDL173W		unknown	unknown	0.527831
YDL174C	DLD1	D-lactate dehydrogenase (cytochrome) activity	aerobic respiration, carbohydrate metabolism	0.98094
YDL175C	AIR2	unknown	mRNA-nucleus export	1.20004
YDL176W		unknown	unknown	0.894741
YDL177C		unknown	unknown	1.3211
YDL178W	DLD2	D-lactate dehydrogenase (cytochrome)	unknown	0.790532
YDL179W	PCL9	cyclin-dependent protein kinase, regulator activity	cell cycle	1.05586
YDL180W		unknown	unknown	0.858419
YDL181W	INH1	unknown	ATP synthesis coupled proton transport	0.965705
YDL182W	LYS20	homocitrate synthase activity	lysine biosynthesis, aminoadipic pathway	0.771928
YDL183C		unknown	unknown	1.01971
YDL185W	TFP1	endodeoxyribonuclease activity, hydrogen-transporting ATPase activity, rotational mechanism	intron homing, protein metabolism, vacuolar acidification	0.672048
YDL186W		unknown	unknown	0.506951
YDL187C		unknown	unknown	1.01803
YDL188C	PPH22	protein phosphatase type 2A activity	G1/S transition of mitotic cell cycle, actin filament organization, bud growth, mitotic spindle checkpoint, protein biosynthesis	0.859498
YDL190C	UFD2	ubiquitin conjugating enzyme activity	response to stress, ubiquitin-dependent protein catabolism	0.886715
YDL191W	RPL35A	structural constituent of ribosome	protein biosynthesis	0.572182
YDL192W	ARF1	ARF small monomeric GTPase activity	ER to Golgi transport, intra-Golgi transport	1.02606
YDL193W		unknown	unknown	0.788395
YDL194W	SNF3	glucose binding activity, NOT a glucose transporter activity, receptor activity	response to glucose stimulus, signal transduction	0.797099
YDL195W	SEC31	structural molecule activity	ER to Golgi transport	0.712932
YDL196W		unknown	unknown	1.81719
YDL197C	ASF2	unknown	chromatin silencing at HML and HMR (sensu Saccharomyces)	0.730686
YDL198C	YHM1	transporter activity	transport, mitochondrial genome maintenance	0.808296
YDL199C		unknown	unknown	0.96784
YDL200C	MGT1	methylated-DNA-[protein]-cysteine S-methyltransferase activity	DNA dealkylation	1.17972
YDL201W		protein binding, tRNA (guanine-N7-)-methyltransferase activity	tRNA methylation	0.967472
YDL202W	MRPL11	structural constituent of ribosome	protein biosynthesis	1.10234
YDL203C		unknown	unknown	1.15554
YDL204W	RTN2	unknown	unknown	0.907388
YDL205C	HEM3	hydroxymethylbilane synthase activity	heme biosynthesis	1.10353
YDL206W		unknown	unknown	0.866017
YDL207W	GLE1	unknown	poly(A)+ mRNA-nucleus export	0.977825
YDL208W	NHP2	RNA binding	35S primary transcript processing, rRNA modification	1.40889
YDL209C	CWC2	unknown	mRNA splicing	1.04414
YDL210W	UGA4	gamma-aminobutyric acid transporter activity	transport	1.15637
YDL211C		unknown	unknown	1.12678
YDL212W	SHR3	chaperone activity	ER to Golgi transport, amino acid transport	0.97867
YDL213C	NOP6	unknown	response to dessication	1.00894
YDL215C	GDH2	glutamate dehydrogenase activity	nitrogen metabolism	0.775975
YDL216C	RRI1	metalloendopeptidase activity	adaptation to pheromone during conjugation with cellular fusion, protein deneddylation	0.673963
YDL217C	TIM22	* protein transporter	mitochondrial translocation	0.923398
YDL218W		unknown	unknown	0.734694
YDL219W	DTD1	hydrolase activity, acting on ester bonds	D-amino acid catabolism	0.725535
YDL220C	CDC13	single-stranded DNA binding activity	telomere capping, telomere maintenance	0.833726
YDL221W		unknown	unknown	0.284718
YDL222C		cell wall organization and biogenesis	unknown	0.733841
YDL223C	HBT1	cellular morphogenesis during conjugation with cellular fusion	shmoo tip	0.871394
YDL224C	WHI4	RNA binding	regulation of cell size	0.545516
YDL225W	SHS1	structural constituent of cytoskeleton	cytokinesis, cellular morphogenesis, establishment of cell polarity (sensu Saccharomyces)	0.904925
YDL226C	GCS1	ARF GTPase activator activity, antifungal peptide activity	ER to Golgi transport, cell cycle dependent actin filament reorganization, retrograde (Golgi to ER) transport, ER-Golgi intermediate compartment	0.998553
YDL229W	SSB1	ATPase activity, chaperone activity	protein biosynthesis	0.70525
YDL230W	PTP1	protein tyrosine phosphatase activity	protein amino acid dephosphorylation	0.845241
YDL231C	BRE4	unknown	endocytosis	0.776605
YDL232W	OST4	dolichyl-diphospho-oligosaccharide-protein glycosyltransferase	N-linked glycosylation	0.87105
YDL233W		unknown	unknown	0.542569
YDL234C	GYP7	RAB GTPase activator	vesicle-mediated transport	0.7817
YDL235C	YPD1	transferase activity, transferring phosphorus-containing groups	osmosensory signaling pathway via two-component system, response to osmotic stress	0.655299
YDL236W	PHO13	4-nitrophenylphosphatase activity, alkaline phosphatase activity	histone dephosphorylation, protein amino acid dephosphorylation	0.9751
YDL237W		unknown	unknown	1.37673
YDL238C		unknown	unknown	0.769262
YDL239C	ADY3	protein binding activity	protein complex assembly, spore wall assembly (sensu Saccharomyces), sporulation	0.662883
YDL240W	LRG1	Rho GTPase activator activity	cell wall biosynthesis (sensu Fungi), small GTPase mediated signal transduction	0.642382
YDL241W		unknown	unknown	1.35837
YDL242W		unknown	unknown	0.903432
YDL243C	AAD4	benzyl alcohol dehydrogenase	aldehyde metabolism	0.94775
YDL244W	THI13	unknown	* thiamin biosynthesis	1.68066
YDL245C	HXT15	fructose transporter activity, glucose transporter activity, mannose transporter activity	hexose transport	0.943887
YDL246C	SOR2	oxidoreductase, acting on the CH-OH group of donors, NAD or NADP as acceptor	unknown	0.988009
YDL247W	MPH2	carbohydrate transporter activity, maltose porter activity	carbohydrate transport	1.18744
YDR001C	NTH1	alpha,alpha-trehalase	response to stress, trehalose catabolism	0.681339
YDR002W	YRB1	RAN protein binding	G1/S transition of mitotic cell cycle, RNA-nucleus export, protein-nucleus import, ubiquitin-dependent protein catabolism	0.958253
YDR003W		unknown	unknown	0.85608
YDR004W	RAD57	protein binding	DNA recombinase assembly, NOT involved in double-strand break repair via break-induced replication, NOT involved in double-strand break repair via single-strand annealing, double-strand break repair via synthesis-dependent strand annealing, meiotic DNA recombinase assembly, telomerase-independent telomere maintenance	0.406195
YDR005C	MAF1	unknown	negative regulation of transcription from Pol III promoter	0.698004
YDR006C	SOK1	unknown	cAMP-mediated signaling	0.691449
YDR007W	TRP1	phosphoribosylanthranilate isomerase	* amino acid metabolism, * tryptophan biosynthesis	0.797281
YDR008C		unknown	unknown	0.906141
YDR009W	GAL3	unknown	galactose metabolism, * regulation of transcription, DNA-dependent	0.871967
YDR010C		unknown	unknown	0.756351
YDR012W	RPL4B	structural constituent of ribosome	protein biosynthesis	0.882213
YDR013W		unknown	unknown	1.19317
YDR014W	RAD61	unknown	response to radiation	0.504037
YDR015C		unknown	unknown	2.07815
YDR016C	DAD1	* structural constituent of cytoskeleton	mitotic spindle assembly (sensu Saccharomyces)	1.75963
YDR017C	KCS1	inositol/phosphatidylinositol kinase activity	response to stress, vacuole organization and biogenesis	0.83878
YDR018C		unknown	unknown	0.846657
YDR019C	GCV1	glycine dehydrogenase (decarboxylating) activity	glycine metabolism, one-carbon compound metabolism	1.05843
YDR020C		unknown	unknown	0.992659
YDR021W	FAL1	ATP dependent RNA helicase activity	35S primary transcript processing, mRNA splicing	0.802014
YDR022C	CIS1	unknown	regulation of CDK activity	1.00747
YDR023W	SES1	serine-tRNA ligase activity	amino acid activation	0.444121
YDR024W	FYV1	unknown	unknown	1.0145
YDR025W	RPS11A	structural constituent of ribosome	protein biosynthesis, regulation of translational fidelity, ribosomal small subunit assembly and maintenance	0.855615
YDR026C		unknown	unknown	0.750384
YDR027C	LUV1	unknown	Golgi to vacuole transport	0.812031
YDR028C	REG1	protein phosphatase type 1 activity, protein phosphatase type 1, intrinsic regulator activity	cell growth and/or maintenance, glycogen metabolism, negative regulation of transcription from Pol II promoter, regulation of carbohydrate metabolism	0.553734
YDR029W		unknown	unknown	1.29139
YDR031W		unknown	unknown	1.12984
YDR032C	PST2	unknown	unknown	1.1172
YDR033W	MRH1	unknown	unknown	0.702371
YDR034C	LYS14	transcriptional activator activity	lysine biosynthesis, aminoadipic pathway	0.96517
YDR034W-B		unknown	unknown	0.769443
YDR035W	ARO3	2-dehydro-3-deoxyphosphoheptonate aldolase activity	aromatic amino acid biosynthesis	0.871175
YDR036C	MRP5	unknown	endocytosis	0.999991
YDR037W	KRS1	lysine-tRNA ligase activity	lysyl-tRNA aminoacylation	0.833765
YDR038C	ENA5	ATPase activity, coupled to transmembrane movement of ions, phosphorylative mechanism	sodium ion transport	0.452117
YDR039C	ENA2	ATPase activity, coupled to transmembrane movement of ions, phosphorylative mechanism	sodium ion transport	0.747667
YDR040C	ENA1	ATPase activity, coupled to transmembrane movement of ions, phosphorylative mechanism	sodium ion transport	0.488935
YDR041W	RSM10	structural constituent of ribosome activity	protein biosynthesis	0.956339
YDR042C		unknown	unknown	0.864299
YDR043C	NRG1	DNA binding activity, transcriptional repressor activity	glucose metabolism, invasive growth, regulation of transcription from Pol II promoter, response to pH	0.658934
YDR044W	HEM13	coproporphyrinogen oxidase	heme biosynthesis	0.906789
YDR045C	RPC11	DNA-directed RNA polymerase activity	transcription from Pol III promoter	0.903491
YDR046C	BAP3	amino acid transporter activity	amino acid transport	0.811922
YDR047W	HEM12	uroporphyrinogen decarboxylase	heme biosynthesis	0.949157
YDR048C		unknown	unknown	1.5646
YDR049W		unknown	unknown	0.995435
YDR050C	TPI1	triose-phosphate isomerase activity	glycolysis, gluconeogenesis	0.809689
YDR051C		unknown	unknown	0.961709
YDR053W		unknown	unknown	0.933184
YDR054C	CDC34	ubiquitin conjugating enzyme activity, ubiquitin-protein ligase activity	G1/S transition of mitotic cell cycle, G2/M transition of mitotic cell cycle, ubiquitin-dependent protein catabolism	1.02079
YDR055W	PST1	unknown	unknown	0.675155
YDR056C		unknown	unknown	1.15996
YDR057W	YOS9	protein transporter activity	ER to Golgi transport	0.860998
YDR058C	TGL2	triacylglycerol lipase activity	lipid metabolism	1.11035
YDR059C	UBC5	ubiquitin conjugating enzyme activity	endocytosis, protein monoubiquitination, protein polyubiquitination, response to stress, response to unfolded protein, sporulation (sensu Saccharomyces)	0.971441
YDR060W	MAK21	unknown	ribosomal large subunit assembly and maintenance	0.526126
YDR061W		unknown	unknown	1.11965
YDR062W	LCB2	serine C-palmitoyltransferase activity	sphingolipid biosynthesis	0.892425
YDR063W		unknown	unknown	0.830084
YDR064W	RPS13	structural constituent of ribosome	protein biosynthesis	0.870593
YDR065W		unknown	unknown	1.02128
YDR066C		unknown	unknown	1.27388
YDR067C		unknown	unknown	1.41486
YDR068W	DOS2	unknown	unknown	1.11795
YDR069C	DOA4	proteasome endopeptidase activity, ubiquitin-specific protease activity	protein degradation, regulation of DNA replication	0.785193
YDR070C		unknown	unknown	1.79699
YDR071C	PAA1	unknown	unknown	0.537148
YDR072C	IPT1	transferase, transferring phosphorus-containing groups	mannosyl diphosphorylinositol ceramide metabolism	0.872991
YDR073W	SNF11	general RNA polymerase II transcription factor activity	chromatin modeling	0.704237
YDR074W	TPS2	trehalose phosphatase activity	carbohydrate metabolism, response to stress	0.906453
YDR075W	PPH3	protein phosphatase type 2A activity	nitrogen metabolism, protein amino acid dephosphorylation	0.836429
YDR076W	RAD55	protein binding activity	DNA recombinase assembly, NOT involved in double-strand break repair via break-induced replication, NOT involved in double-strand break repair via single-strand annealing, double-strand break repair via synthesis-dependent strand annealing, meiotic DNA recombinase assembly	0.851646
YDR077W	SED1	* structural constituent of cell wall	cell wall organization and biogenesis	0.858656
YDR078C	SHU2	unknown	unknown	1.2577
YDR079C-A		unknown	unknown	1.54309
YDR079W	PET100	chaperone activity	aerobic respiration, cytochrome c oxidase biogenesis	1.61047
YDR080W	VPS41	Rab guanyl-nucleotide exchange factor activity	high affinity iron ion transport, homotypic vacuole fusion (non-autophagic), protein transport, vacuole organization and biogenesis	0.509188
YDR081C	PDC2	transcription regulator activity	ethanol fermentation, thiamin biosynthesis, transcription from Pol II promoter	0.913296
YDR082W	STN1	protein binding	* telomere capping	0.91921
YDR083W	RRP8	methyltransferase activity	rRNA processing	0.773893
YDR084C		unknown	unknown	1.42913
YDR085C	AFR1	receptor signaling protein activity	regulation of G-protein coupled receptor protein signaling pathway, signal transduction during conjugation with cellular fusion	1.53422
YDR086C	SSS1	protein transporter	co-translational membrane targeting	0.963804
YDR087C	RRP1	unknown	rRNA processing	0.916395
YDR088C	SLU7	protein binding activity	mRNA splicing	1.03366
YDR089W		unknown	unknown	0.834171
YDR090C		unknown	unknown	1.32148
YDR091C	RLI1	ATP-binding cassette (ABC) transporter activity	unknown	0.897668
YDR092W	UBC13	ubiquitin conjugating enzyme activity	post-replication repair, protein monoubiquitination, protein polyubiquitination	1.36449
YDR093W	DNF2	phospholipid-translocating ATPase activity	intracellular protein transport	0.570606
YDR094W		unknown	unknown	0.70895
YDR095C		unknown	unknown	0.877915
YDR096W	GIS1	transcription factor activity	intracellular signaling cascade	0.673661
YDR097C	MSH6	ATP binding activity, ATPase activity, DNA binding activity	mismatch repair	0.88557
YDR098C	GRX3	thiol-disulfide exchange intermediate activity	response to oxidative stress	0.922959
YDR099W	BMH2	DNA binding	RAS protein signal transduction, activation of MAPK (pseudohyphal growth), glycogen metabolism, pseudohyphal growth, sporulation (sensu Saccharomyces)	0.756131
YDR100W	TVP15	unknown	unknown	1.01865
YDR101C		unknown	unknown	0.744973
YDR102C		unknown	unknown	1.14642
YDR103W	STE5	MAP-kinase scaffold protein activity	signal transduction during conjugation with cellular fusion	0.812101
YDR104C	SPO71	unknown	spore wall assembly (sensu Saccharomyces)	0.985185
YDR105C	TMS1	unknown	unknown	1.17476
YDR106W	ARP10	unknown	unknown	1.36353
YDR107C		unknown	unknown	0.948927
YDR108W	GSG1	unknown	meiosis, ER to Golgi transport	1.01168
YDR109C		kinase	unknown	0.917108
YDR110W	FOB1	ribosomal DNA (rDNA) binding activity	DNA recombination, extrachromosomal circular DNA accumulation	0.876499
YDR111C		transaminase	unknown	0.932008
YDR112W		unknown	unknown	2.05319
YDR113C	PDS1	protein binding activity	mitotic sister chromatid separation, protein-nucleus import	0.96395
YDR114C		unknown	unknown	1.28618
YDR115W		structural constituent of ribosome activity	aerobic respiration	1.57186
YDR116C	MRPL1	structural constituent of ribosome	aerobic respiration, meiosis, protein biosynthesis	0.991171
YDR117C		unknown	unknown	0.961008
YDR118W	APC4	protein binding, ubiquitin-protein ligase activity	cyclin catabolism, mitotic chromosome segregation, mitotic metaphase/anaphase transition, mitotic spindle elongation, ubiquitin-dependent protein catabolism	0.778124
YDR119W		unknown	unknown	0.916329
YDR120C	TRM1	tRNA (guanine-N2-)-methyltransferase activity	tRNA methylation	0.863176
YDR121W	DPB4	epsilon DNA polymerase activity	* lagging strand elongation, leading strand elongation	1.43146
YDR122W	KIN1	protein kinase activity	unknown	0.665654
YDR123C	INO2	specific RNA polymerase II transcription factor activity	phospholipid biosynthesis, positive regulation of transcription from Pol II promoter	1.12957
YDR124W		unknown	unknown	0.837938
YDR125C	ECM18	unknown	cell wall organization and biogenesis	1.10913
YDR126W	SWF1	unknown	unknown	1.34381
YDR127W	ARO1	3-dehydroquinate dehydratase activity, 3-dehydroquinate synthase activity, 3-phosphoshikimate 1-carboxyvinyltransferase activity, shikimate 5-dehydrogenase activity, shikimate kinase activity	aromatic amino acid family biosynthesis	1.02583
YDR128W		unknown	unknown	0.866855
YDR129C	SAC6	actin cross-linking activity	endocytosis, polar budding, response to osmotic stress	0.86013
YDR130C	FIN1	protein binding	unknown	0.782995
YDR131C		protein binding activity	ubiquitin-dependent protein catabolism	1.01947
YDR132C		unknown	unknown	0.781144
YDR133C		unknown	unknown	0.884708
YDR134C		unknown	unknown	0.640179
YDR135C	YCF1	arsenite transporter activity, bilirubin transporter activity, cadmium ion transporter activity	arsenite transport, bilirubin transport, cadmium ion transport, response to mercury ion	0.5684
YDR136C	VPS61	unknown	protein-vacuolar targeting	1.73354
YDR137W	RGP1	guanyl-nucleotide exchange factor activity	intracellular protein transport	0.612542
YDR139C	RUB1	* protein tagging	RUB1-dependent protein catabolism	1.31266
YDR140W	FYV9	unknown	unknown	1.9092
YDR141C	DOP1	unknown	cellular morphogenesis	0.677439
YDR142C	PEX7	peroxisome targeting signal receptor activity, peroxisome targeting signal-2 receptor activity	peroxisome organization and biogenesis, protein-peroxisome targeting	1.07868
YDR143C	SAN1	unknown	establishment and/or maintenance of chromatin architecture	0.835612
YDR144C	MKC7	aspartic-type signal peptidase activity	proteolysis and peptidolysis	0.837494
YDR145W	TAF12	unknown	transcription	0.952719
YDR146C	SWI5	transcriptional activator activity	G1-specific transcription in mitotic cell cycle	0.685195
YDR148C	KGD2	unknown	2-oxoglutarate metabolism, tricarboxylic acid cycle	0.955388
YDR149C		unknown	unknown	0.977557
YDR150W	NUM1	tubulin binding activity	microtubule cytoskeleton organization and biogenesis, nuclear migration (sensu Saccharomyces)	1.00292
YDR151C	CTH1	unknown	unknown	1.45873
YDR152W	GIR2	unknown	unknown	1.09372
YDR153C	ENT5	clathrin binding activity	Golgi to endosome transport	0.681699
YDR154C		unknown	unknown	0.898523
YDR155C	CPR1	peptidyl-prolyl cis-trans isomerase activity	protein metabolism	0.764564
YDR156W	RPA14	DNA-directed RNA polymerase activity	transcription from Pol I promoter	0.78906
YDR157W		unknown	unknown	0.783828
YDR158W	HOM2	aspartate-semialdehyde dehydrogenase	* methionine metabolism, * threonine metabolism	1.01505
YDR159W	SAC3	unknown	actin filament-based process, mitosis, protein-nucleus export	0.524176
YDR160W	SSY1	amino acid binding activity	chemosensory perception	0.856152
YDR161W	TCI1	unknown	unknown	1.16654
YDR162C	NBP2	unknown	unknown	1.32829
YDR163W		unknown	unknown	1.62292
YDR164C	SEC1	SNARE binding activity	exocytosis, non-selective vesicle docking, non-selective vesicle fusion	1.0003
YDR166C	SEC5	unknown	Golgi to plasma membrane transport, cytokinesis, establishment of cell polarity (sensu Saccharomyces), nonselective vesicle docking, nonselective vesicle fusion, polar budding	0.776106
YDR167W	TAF10	general RNA polymerase II transcription factor	G1-specific transcription in mitotic cell cycle, chromatin modification, establishment and/or maintenance of chromatin architecture, * histone acetylation, * protein amino acid acetylation, transcription initiation from Pol II promoter	2.01355
YDR168W	CDC37	chaperone activity	regulation of cell cycle, signal transduction, spindle pole body duplication (sensu Saccharomyces)	1.09466
YDR169C	STB3	unknown	unknown	0.995577
YDR170C	SEC7	ARF guanyl-nucleotide exchange factor activity	ER to Golgi transport, intra-Golgi transport	0.746851
YDR171W	HSP42	chaperone activity, heat shock protein activity	cytoskeleton organization and biogenesis, response to stress	0.75819
YDR172W	SUP35	translation release factor	* translational termination	0.99308
YDR173C	ARG82	* inositol/phosphatidylinositol kinase	arginine metabolism, * phosphorylation	1.08166
YDR174W	HMO1	RNA polymerase I transcription factor activity, single-stranded DNA binding activity	plasmid maintenance	1.69008
YDR175C	RSM24	structural constituent of ribosome	protein biosynthesis, aerobic respiration	1.06232
YDR176W	NGG1	transcription cofactor	* chromatin modification, histone acetylation	1.02053
YDR177W	UBC1	ubiquitin conjugating enzyme	* endocytosis, * germination (sensu Saccharomyces), protein monoubiquitination, protein polyubiquitination	1.59957
YDR178W	SDH4	succinate dehydrogenase (ubiquinone) activity	mitochondrial electron transport, succinate to ubiquinone, tricarboxylic acid cycle	1.20277
YDR179C	CSN9	unknown	adaptation to pheromone during conjugation with cellular fusion, protein deneddylation	1.04032
YDR180W	SCC2	protein kinase activity	mitotic sister chromatid cohesion	0.534292
YDR181C	SAS4	H3/H4 histone acetyltransferase activity, acetyltransferase activity	chromatin silencing at telomere	0.881075
YDR182W	CDC1	unknown	DNA recombination, bud growth, conjugation with cellular fusion, manganese homeostasis, metal ion homeostasis, spindle pole body duplication (sensu Saccharomyces)	0.844741
YDR183W	PLP1	GTPase inhibitor activity	positive regulation of transcription from Pol II promoter by pheromones	0.946976
YDR184C	ATC1	unknown	polar budding, response to stress	0.621673
YDR185C		unknown	unknown	1.05566
YDR187C		unknown	unknown	0.545092
YDR188W	CCT6	chaperone activity	protein folding, cytoskeleton organization and biogenesis	0.524533
YDR189W	SLY1	SNARE binding	ER to Golgi transport	0.799169
YDR190C	RVB1	ATPase activity	regulation of transcription from Pol II promoter	0.854324
YDR191W	HST4	DNA binding activity	chromatin silencing at telomere, short-chain fatty acid metabolism	1.15965
YDR192C	NUP42	structural molecule activity	NLS-bearing substrate-nucleus import, mRNA-binding (hnRNP) protein-nucleus import, mRNA-nucleus export, nuclear pore organization and biogenesis, protein-nucleus export, rRNA-nucleus export, ribosomal protein-nucleus import, snRNA-nucleus export, snRNP protein-nucleus import, tRNA-nucleus export	0.961252
YDR193W		unknown	unknown	1.21185
YDR194C	MSS116	RNA helicase activity	RNA splicing	0.460065
YDR196C		unknown	unknown	1.14538
YDR197W	CBS2	unknown	protein biosynthesis	1.11025
YDR198C		unknown	unknown	1.02822
YDR199W		unknown	unknown	1.23316
YDR200C	VPS64	cell cycle arrest in response to pheromone, protein-vacuolar targeting	unknown	1.02381
YDR201W	SPC19	structural constituent of cytoskeleton mitotic spindle assembly (sensu Saccharomyces)	microtubule nucleation,	1.58796
YDR202C	RAV2	unknown	vacuolar acidification	1.28527
YDR203W		unknown	unknown	1.81785
YDR204W	COQ4	unknown	ubiquinone metabolism	1.42393
YDR206W	EBS1	unknown	telomerase-dependent telomere maintenance	0.703104
YDR207C	UME6	DNA binding activity, transcription regulator activity	entry into meiosis, negative regulation of transcription, mitotic	0.831675
YDR208W	MSS4	1-phosphatidylinositol-4-phosphate 5-kinase activity	actin cable assembly, actin cytoskeleton organization and biogenesis	0.754467
YDR209C		unknown	unknown	1.10637
YDR210W		unknown	unknown	1.79245
YDR211W	GCD6	* translation initiation factor	translational initiation	0.790955
YDR212W	TCP1	chaperone activity	protein folding, cytoskeleton organization and biogenesis	0.895255
YDR214W		chaperone activator activity	protein folding, response to stress	0.94038
YDR215C		unknown	unknown	0.763446
YDR216W	ADR1	transcription factor activity	peroxisome organization and biogenesis, regulation of carbohydrate metabolism, transcription	0.704751
YDR217C	RAD9	protein binding activity	DNA repair; DNA damage checkpoint, nucleotide-excision repair, regulation of cell cycle	0.69766
YDR218C	SPR28	structural constituent of cytoskeleton	cell wall organization and biogenesis, cellular morphogenesis	1.21935
YDR219C		protein binding	ubiquitin-dependent protein catabolism	0.313126
YDR220C		unknown	unknown	1.75589
YDR221W		unknown	unknown	0.983805
YDR222W		unknown	unknown	0.657615
YDR223W		unknown	unknown	0.752669
YDR224C	HTB1	DNA binding activity	chromatin assembly/disassembly	0.971521
YDR225W	HTA1	DNA binding activity	chromatin assembly/disassembly	1.26612
YDR226W	ADK1	adenylate kinase	cell proliferation	1.22407
YDR227W	SIR4	histone binding activity, structural constituent of chromatin	cell aging (sensu Saccharomyces), chromatin silencing, double-strand break repair via nonhomologous end-joining	0.730046
YDR228C	PCF11	cleavage/polyadenylation specificity factor activity, protein binding	mRNA cleavage, mRNA polyadenylation, transcription termination from Pol II promoter	0.982901
YDR229W	IVY1	phospholipid binding	secretory pathway	1.09709
YDR230W		unknown	unknown	0.906176
YDR231C	COX20	chaperone	aerobic respiration, * cytochrome c oxidase biogenesis, protein processing	0.966732
YDR232W	HEM1	5-aminolevulinate synthase activity	heme biosynthesis	0.510018
YDR233C	RTN1	unknown	unknown	1.08831
YDR234W	LYS4	lysine biosynthesis,	lysine biosynthesis, aminoadipic pathway	0.895633
YDR235W	PRP42	RNA binding	mRNA splicing	0.785887
YDR236C	FMN1	NOT a FMN adenylyltransferase activity, riboflavin kinase activity	FMN biosynthesis	1.27288
YDR237W	MRPL7	structural constituent of ribosome	protein biosynthesis	1.60737
YDR238C	SEC26	unknown	ER to Golgi transport	0.796425
YDR239C		unknown	unknown	0.237044
YDR240C	SNU56	mRNA binding	mRNA splicing	0.809229
YDR242W	AMD2	amidase activity	unknown	0.696585
YDR243C	PRP28	ATP dependent RNA helicase activity, pre-mRNA splicing factor activity	lariat formation, 5'-splice site cleavage	0.91369
YDR244W	PEX5	peroxisome targeting sequence binding, peroxisome targeting signal receptor activity, peroxisome targeting signal-1 receptor activity	peroxisome targeting signal receptor	0.882876
YDR245W	MNN10	alpha-1,6-mannosyltransferase activity	N-glycan processing, actin filament organization, cell wall mannoprotein biosynthesis, mannan metabolism	0.94265
YDR246W	TRS23	unknown	ER to Golgi transport	0.923116
YDR247W		protein kinase activity, protein serine/threonine kinase activity	G1/S transition of mitotic cell cycle, protein amino acid phosphorylation	0.548202
YDR248C		unknown	unknown	1.23518
YDR249C		unknown	unknown	1.29136
YDR250C		unknown	unknown	2.47659
YDR251W	PAM1	unknown	pseudohyphal growth	0.902445
YDR252W	BTT1	chaperone activity	nascent polypeptide association	0.725091
YDR253C	MET32	DNA binding, specific RNA polymerase II transcription factor activity	sulfur amino acid metabolism	0.927877
YDR254W	CHL4	DNA binding	chromosome segregation	0.865689
YDR255C	RMD5	unknown	unknown	0.942058
YDR256C	CTA1	catalase	oxygen and reactive oxygen species metabolism	0.892395
YDR257C	RMS1	unknown	unknown	0.776444
YDR258C	HSP78	ATP-dependent peptidase activity, chaperone activity, heat shock protein activity	protein folding, mitochondrial genome maintenance, response to stress, mitochondrial translocation	0.726797
YDR259C	YAP6	RNA polymerase II transcription factor activity	positive regulation of transcription from Pol II promoter	0.937769
YDR260C	SWM1	unknown	regulation of mitotic metaphase/anaphase transition, spore wall assembly (sensu Saccharomyces)	0.89502
YDR261C	EXG2	glucan 1,3-beta-glucosidase activity	unknown	0.811142
YDR262W		unknown	unknown	1.02023
YDR263C	DIN7	nuclease activity	DNA repair	0.468632
YDR264C	AKR1	palmitoyltransferase activity	endocytosis, protein amino acid palmitoylation, signal transduction during conjugation with cellular fusion	0.906235
YDR265W	PEX10	unknown	peroxisome organization and biogenesis	1.17558
YDR266C		unknown	unknown	0.891188
YDR267C		unknown	unknown	1.17864
YDR268W	MSW1	tryptophan-tRNA ligase activity	tryptophanyl-tRNA aminoacylation	1.15751
YDR269C		unknown	unknown	1.05629
YDR270W	CCC2	copper-exporting ATPase activity	copper ion transport, intracellular copper ion transport	0.686508
YDR271C		unknown	unknown	0.964949
YDR272W	GLO2	hydroxyacylglutathione hydrolase activity	carbohydrate metabolism, cytoplasm	1.32227
YDR273W	DON1	unknown	meiosis, spore wall assembly (sensu Saccharomyces)	0.91957
YDR274C		unknown	unknown	0.839349
YDR275W		unknown	unknown	0.766779
YDR276C	PMP3	unknown	cation transport	1.20559
YDR277C	MTH1	unknown	glucose transport, signal transduction	0.764483
YDR278C		unknown	unknown	1.11997
YDR279W		unknown	unknown	0.967243
YDR280W	RRP45	3'-5' exoribonuclease activity	35S primary transcript processing	0.735688
YDR281C	PHM6	unknown	unknown	0.908441
YDR282C		unknown	unknown	1.29718
YDR283C	GCN2	protein kinase activity	amino acid biosynthesis, protein amino acid phosphorylation, regulation of translational initiation	0.75774
YDR284C	DPP1	diacylglycerol pyrophosphate phosphatase activity, phosphatidate phosphatase activity,	phospholipid metabolism	1.0783
YDR285W	ZIP1	unknown	meiosis, synapsis	0.886324
YDR286C		unknown	unknown	1.50131
YDR287W		myo-inositol-1(or 4)-monophosphatase activity	myo-inositol metabolism	1.26368
YDR288W		unknown	unknown	0.978916
YDR289C	RTT103	unknown	negative regulation of DNA transposition	1.04012
YDR291W		helicase activity	unknown	0.695062
YDR292C	SRP101	signal recognition particle binding activity	protein-ER targeting	0.813456
YDR293C	SSD1	RNA binding activity	cell wall organization and biogenesis	0.818544
YDR294C	DPL1	sphinganine-1-phosphate aldolase activity	calcium-mediated signaling, cellular response to starvation, sphingolipid metabolism	1.0056
YDR295C	PLO2	unknown	unknown	0.954311
YDR296W	MHR1	transcription regulator activity	mitochondrial genome maintenance	0.782666
YDR297W	SUR2	sphingosine hydroxylase	sphingolipid metabolism	1.06913
YDR298C	ATP5	hydrogen-transporting two-sector ATPase	ATP synthesis coupled proton transport	0.866265
YDR299W	BFR2	unknown	ER to Golgi transport	0.780592
YDR300C	PRO1	glutamate 5-kinase activity	proline biosynthesis	0.847059
YDR301W	CFT1	cleavage/polyadenylation specificity factor activity	mRNA cleavage, mRNA polyadenylation, transcription termination from Pol II promoter	0.835268
YDR302W	GPI11	phosphoethanolamine N-methyltransferase	GPI anchor biosynthesis	1.08085
YDR303C	RSC3	DNA binding activity	regulation of cell cycle, regulation of transcription, DNA-dependent	0.76227
YDR304C	CPR5	peptidyl-prolyl cis-trans isomerase activity	unknown	1.32829
YDR305C	HNT2	hydrolase activity, nucleoside triphosphatase activity	nucleoside catabolism	1.79225
YDR306C		protein binding	ubiquitin-dependent protein catabolism	0.924097
YDR307W		unknown	unknown	1.01908
YDR308C	SRB7	RNA polymerase II transcription mediator activity	transcription from Pol II promoter	0.943455
YDR309C	GIC2	small GTPase regulatory/interacting protein activity	Rho protein signal transduction, axial budding, establishment of cell polarity (sensu Saccharomyces)	1.08242
YDR311W	TFB1	general RNA polymerase II transcription factor activity	negative regulation of transcription from Pol II promoter, mitotic, nucleotide-excision repair, nucleotide-excision repair, DNA duplex unwinding, transcription initiation from Pol II promoter	1.03571
YDR312W	SSF2	rRNA binding	conjugation with cellular fusion, ribosomal large subunit assembly and maintenance	0.794278
YDR313C	PIB1	ubiquitin-protein ligase activity	protein ubiquitination	0.798313
YDR314C		unknown	unknown	0.99813
YDR315C	IPK1	inositol/phosphatidylinositol kinase activity	myo-inositol metabolism	1.60294
YDR316W		S-adenosylmethionine-dependent methyltransferase activity	unknown	0.921165
YDR317W		unknown	unknown	1.45973
YDR318W	MCM21	protein binding activity	chromosome segregation	0.971222
YDR319C		unknown	unknown	0.862061
YDR320C	SWA2	unknown	ER organization and biogenesis	0.937672
YDR320C-A	DAD4	protein binding activity	mitosis	1.95881
YDR321W	ASP1	asparaginase activity	aspartate biosynthesis	1.1102
YDR322C-A	TIM11	structural molecule activity	ATP synthesis coupled proton transport	0.764715
YDR322W	MRPL35	structural constituent of ribosome	protein biosynthesis	1.09989
YDR323C	PEP7		Golgi to vacuole transport, non-selective vesicle docking, non-selective vesicle fusion	1.19796
YDR324C		snoRNA binding activity	processing of 20S pre-rRNA	0.822314
YDR325W	YCG1	unknown	mitotic chromosome condensation	0.663204
YDR326C		unknown	unknown	0.599036
YDR327W		unknown	unknown	0.957608
YDR328C	SKP1	ubiquitin-protein ligase activity	G1/S transition of mitotic cell cycle, G2/M transition of mitotic cell cycle, ubiquitin-dependent protein catabolism	1.09408
YDR329C	PEX3	unknown	peroxisome organization and biogenesis, protein-peroxisome targeting	1.10049
YDR330W		unknown	ubiquitin-dependent protein catabolism	0.926197
YDR331W	GPI8	GPI-anchor transamidase activity	attachment of GPI anchor to protein	1.00616
YDR332W		helicase activity	unknown	1.17848
YDR333C		unknown	unknown	0.89742
YDR334W	SWR1	helicase activity	unknown	0.74645
YDR335W	MSN5	* importin-alpha export receptor	protein-nucleus export	0.855248
YDR336W		unknown	unknown	0.860299
YDR337W	MRPS28	RNA binding, structural constituent of ribosome	protein biosynthesis, ribosomal small subunit assembly and maintenance	1.24763
YDR338C		unknown	unknown	1.02396
YDR339C		unknown	unknown	1.40486
YDR340W		unknown	unknown	0.930195
YDR341C		arginine-tRNA ligase activity	protein biosynthesis	1.04668
YDR342C	HXT7	fructose transporter activity, glucose transporter activity, mannose transporter activity	hexose transport	0.678768
YDR343C	HXT6	fructose transporter activity, glucose transporter activity, mannose transporter activity	hexose transport	0.699023
YDR344C		unknown	unknown	0.922149
YDR345C	HXT3	fructose transporter activity, glucose transporter activity, * mannose transporter activity	transport	0.778928
YDR346C	SVF1	unknown	unknown	0.787969
YDR347W	MRP1	structural constituent of ribosome	protein biosynthesis	1.38756
YDR348C		unknown	unknown	0.8827
YDR349C	YPS7	aspartic-type endopeptidase activity	unknown	1.07265
YDR350C	TCM10	unknown	unknown	0.775579
YDR351W	SBE2	unknown	cell wall organization and biogenesis	0.810841
YDR352W		unknown	unknown	0.791734
YDR353W	TRR1	thioredoxin reductase (NADPH) activity	regulation of redox homeostasis	1.02332
YDR354W	TRP4	anthranilate phosphoribosyltransferase activity	tryptophan biosynthesis	1.17997
YDR355C		unknown	unknown	1.33718
YDR356W	SPC110	structural constituent of cytoskeleton	microtubule nucleation	0.85461
YDR357C		unknown	unknown	1.20398
YDR358W	GGA1	unknown	Golgi to vacuole transport	0.866502
YDR359C	VID21	unknown	unknown	0.725486
YDR360W		unknown	unknown	0.640395
YDR361C	BCP1	unknown	unknown	0.80136
YDR362C	TFC6	RNA polymerase III transcription factor activity	transcription initiation from Pol III promoter	0.839013
YDR363W	ESC2	unknown	chromatin silencing at HML and HMR (sensu Saccharomyces)	0.68872
YDR363W-A	SEM1	unknown	filamentous growth, exocytosis, regulation of cell cycle	1.15067
YDR364C	CDC40	nucleic acid binding, pre-mRNA splicing factor activity	DNA replication, S phase of mitotic cell cycle, mitotic spindle assembly (sensu Saccharomyces), nuclear mRNA splicing, via spliceosome	0.84848
YDR366C		unknown	unknown	0.661715
YDR367W		unknown	unknown	1.15649
YDR368W	YPR1	oxidoreductase activity	arabinose metabolism	1.03916
YDR369C	XRS2	protein binding activity	double-strand break repair via break-induced replication, meiotic DNA double-strand break formation	0.932807
YDR370C		unknown	unknown	0.739068
YDR371W	CTS2	unknown	unknown	0.894841
YDR372C		unknown	protein-vacuolar targeting	1.01485
YDR373W	FRQ1	calcium ion binding	unknown	0.900753
YDR374C		unknown	unknown	0.627425
YDR375C	BCS1	ATPase activity	aerobic respiration	0.996886
YDR376W	ARH1	* NADPH-adrenodoxin reductase	heme a biosynthesis, iron ion homeostasis	0.885055
YDR377W	ATP17	hydrogen-transporting two-sector ATPase	ATP synthesis coupled proton transport	1.48535
YDR378C	LSM6	pre-mRNA splicing factor activity	mRNA splicing	1.43873
YDR379C-A		unknown	unknown	1.06457
YDR379W	RGA2	Rho GTPase activator activity, signal transducer activity	actin filament organization, apical bud growth, establishment of cell polarity (sensu Saccharomyces), invasive growth, isotropic bud growth, pseudohyphal growth, signal transduction during conjugation with cellular fusion, small GTPase mediated signal transduction	0.417116
YDR380W	ARO10	carboxy-lyase activity, phenylpyruvate decarboxylase activity, pyruvate decarboxylase activity	leucine catabolism, phenylalanine catabolism	0.594803
YDR381C-A		unknown	unknown	0.811878
YDR381W	YRA1	RNA binding activity	mRNA-nucleus export	0.488607
YDR382W	RPP2B	structural constituent of ribosome	protein biosynthesis, translational elongation	0.801576
YDR383C	NKP1	unknown	unknown	0.940207
YDR384C	ATO3	transporter activity	nitrogen utilization, transport	0.761232
YDR385W	EFT2	translation elongation factor activity	translational elongation	0.896655
YDR386W	MUS81	endonuclease activity	DNA repair, meiotic recombination	1.0746
YDR387C		unknown	unknown	1.19305
YDR388W	RVS167	cytoskeletal protein binding	endocytosis, polar budding, response to osmotic stress	0.919619
YDR389W	SAC7	Rho GTPase activator activity, signal transducer activity	cell cycle dependent actin filament reorganization, small GTPase mediated signal transduction	0.744878
YDR390C	UBA2	SUMO activating enzyme activity	protein sumoylation	0.88175
YDR391C		unknown	unknown	1.32924
YDR392W	SPT3	transcription cofactor activity	chromatin modification, conjugation with cellular fusion, filamentous growth, histone acetylation, invasive growth, sporulation (sensu Fungi)	1.17184
YDR394W	RPT3	ATPase activity, proteasome endopeptidase activity	ubiquitin-dependent protein catabolism	0.550648
YDR395W	SXM1	protein carrier activity	mRNA-nucleus export, nucleocytoplasmic transport	0.739274
YDR396W		unknown	unknown	0.867611
YDR397C	NCB2	transcription co-repressor activity	negative regulation of transcription from Pol II promoter	1.06601
YDR398W	UTP5	snoRNA binding	processing of 20S pre-rRNA	0.92161
YDR399W	HPT1	hypoxanthine phosphoribosyltransferase activity	purine biosynthesis	1.15966
YDR400W	URH1	hydrolase activity, acting on glycosyl bonds	pyrimidine salvage	1.20323
YDR401W		unknown	unknown	0.71211
YDR402C	DIT2	cytochrome P450, enzyme	spore wall assembly (sensu Saccharomyces)	0.928298
YDR403W	DIT1	enzyme	* spore wall assembly (sensu Saccharomyces)	1.24822
YDR404C	RPB7	DNA-directed RNA polymerase activity	transcription from Pol II promoter	0.863572
YDR405W	MRP20	structural constituent of ribosome	protein biosynthesis	0.769097
YDR406W	PDR15	ATP-binding cassette (ABC) transporter activity	transport	0.869478
YDR407C	TRS120	molecular_function unknown	ER to Golgi transport	0.676857
YDR408C	ADE8	phosphoribosylglycinamide formyltransferase	adenine biosynthesis	1.8984
YDR409W	SIZ1	SUMO ligase activity	sumoylation	1.00353
YDR410C	STE14	protein-S-isoprenylcysteine O-methyltransferase activity	peptide pheromone maturation	1.5386
YDR411C		unknown	unknown	1.23637
YDR412W		unknown	unknown	0.898295
YDR413C		unknown	unknown	0.872913
YDR414C	ERD1	unknown	protein-ER retention	0.894694
YDR415C		unknown	unknown	1.22653
YDR416W	SYF1	unknown	cell cycle, mRNA splicing	1.09693
YDR417C		unknown	unknown	1.97277
YDR418W	RPL12B	structural constituent of ribosome	protein biosynthesis, ribosomal large subunit assembly and maintenance	1.11437
YDR419W	RAD30	eta DNA polymerase activity	DNA repair, DNA replication, bypass DNA synthesis	1.18448
YDR420W	HKR1	unknown	beta-1,3 glucan biosynthesis, bud site selection, cell wall organization and biogenesis	0.739924
YDR421W	ARO80	specific RNA polymerase II transcription factor activity	positive regulation of transcription from Pol II promoter	0.823489
YDR422C	SIP1	SNF1A/AMP-activated protein kinase activity	protein amino acid phosphorylation, signal transduction	0.974318
YDR423C	CAD1	RNA polymerase II transcription factor activity	positive regulation of transcription from Pol II promoter, response to cadmium ion	1.11022
YDR424C	DYN2	microtubule motor activity	actin filament-based process, microtubule-based process	1.60518
YDR425W		protein transporter activity	protein transport	0.705485
YDR427W	RPN9	proteasome endopeptidase activity	ubiquitin-dependent protein catabolism	0.855037
YDR428C		unknown	unknown	1.47425
YDR429C	TIF35	translation initiation factor activity	translational initiation	0.962717
YDR430C	CYM1	unknown	unknown	0.653996
YDR431W		unknown	unknown	1.68015
YDR432W	NPL3	mRNA binding activity	mRNA-nucleus export	0.623131
YDR433W	KRE22	unknown	unknown	0.671468
YDR434W	GPI17	GPI-anchor transamidase	* attachment of GPI anchor to protein	0.960636
YDR435C	PPM1	C-terminal protein carboxyl methyltransferase	C-terminal protein amino acid methylation	1.23394
YDR436W	PPZ2	protein serine/threonine phosphatase	* sodium ion homeostasis	0.779387
YDR437W		unknown	unknown	1.81538
YDR438W		unknown	unknown	0.924674
YDR439W	LRS4	unknown	* chromatin silencing at ribosomal DNA (rDNA)	1.40896
YDR440W	DOT1	protein-lysine N-methyltransferase activity	chromatin silencing at telomere, histone methylation, regulation of meiosis	1.06931
YDR441C	APT2	unknown	unknown	1.37992
YDR442W		unknown	unknown	0.825093
YDR443C	SSN2	general RNA polymerase II transcription factor activity	negative regulation of transcription from Pol II promoter	0.728083
YDR444W		unknown	unknown	1.09782
YDR446W	ECM11	unknown	cell wall organization and biogenesis	0.765145
YDR447C	RPS17B	structural constituent of ribosome	protein biosynthesis, ribosomal small subunit assembly and maintenance	0.702014
YDR448W	ADA2	transcription co-activator activity	chromatin modification, histone acetylation	0.860056
YDR449C	UTP6	snoRNA binding	processing of 20S pre-rRNA	0.774315
YDR450W	RPS18A	structural constituent of ribosome	protein biosynthesis	0.647253
YDR451C	YHP1	specific RNA polymerase II transcription factor	negative regulation of transcription from Pol II promoter, regulation of meiosis	0.923712
YDR452W	PPN1	endopolyphosphatase activity	polyphosphate metabolism	0.62924
YDR453C	TSA2	* thioredoxin peroxidase	regulation of redox homeostasis	1.25846
YDR454C	GUK1	guanylate kinase activity	GMP metabolism	1.73282
YDR455C		unknown	unknown	1.59074
YDR456W	NHX1	monovalent inorganic cation transporter activity	endosome transport, monovalent inorganic cation homeostasis, monovalent inorganic cation transport, vacuolar acidification	0.710943
YDR457W	TOM1	ubiquitin-protein ligase activity	mitosis, nucleocytoplasmic transport, protein monoubiquitination, protein polyubiquitination, nuclear organization and biogenesis	0.972015
YDR458C		unknown	unknown	1.04904
YDR459C		unknown	unknown	1.21274
YDR460W	TFB3	general RNA polymerase II transcription factor activity	negative regulation of transcription from Pol II promoter, mitotic, nucleotide-excision repair, nucleotide-excision repair, DNA duplex unwinding, transcription initiation from Pol II promoter	1.01836
YDR461W	MFA1	pheromone	signal transduction during conjugation with cellular fusion	0.440172
YDR462W	MRPL28	structural constituent of ribosome	protein biosynthesis	1.07165
YDR463W	STP1	specific RNA polymerase II transcription factor activity	tRNA splicing, positive regulation of transcription from Pol II promoter	0.805025
YDR464W	SPP41	unknown	negative regulation of transcription from Pol II promoter	0.612709
YDR466W		protein kinase activity	unknown	0.66774
YDR467C		unknown	unknown	1.42627
YDR468C	TLG1	t-SNARE, v-SNARE	non-selective vesicle fusion	1.44097
YDR469W	SDC1	chromatin binding, histone-lysine N-methyltransferase activity	chromatin silencing at telomere, histone methylation	1.21306
YDR470C	UGO1	transporter activity	mitochondrial fusion, transport	1.06137
YDR471W	RPL27B	structural constituent of ribosome	protein biosynthesis	0.914102
YDR472W	TRS31	unknown	ER to Golgi transport	0.460082
YDR473C	PRP3	pre-mRNA splicing factor activity	mRNA splicing	0.879119
YDR474C		unknown	unknown	0.856632
YDR475C	JIP4	unknown	unknown	1.1906
YDR476C		unknown	unknown	0.922895
YDR477W	SNF1	SNF1A/AMP-activated protein kinase activity	cell adhesion, cellular response to nitrogen starvation, filamentous growth, glucose metabolism, protein amino acid phosphorylation, regulation of carbohydrate metabolism, signal transduction	0.858915
YDR478W	SNM1	ribonuclease MRP	* rRNA processing	1.6243
YDR479C		unknown	unknown	0.885853
YDR480W	DIG2	transcription factor binding	invasive growth	1.14681
YDR481C	PHO8	alkaline phosphatase activity	histone dephosphorylation, protein amino acid dephosphorylation	0.929704
YDR482C	CWC21	unknown	unknown	0.957669
YDR483W	KRE2	alpha-1,2-mannosyltransferase activity	N-glycan processing, O-linked glycosylation, cell wall mannoprotein biosynthesis	1.10863
YDR484W	SAC2	protein binding	Golgi to vacuole transport, actin filament-based process	0.817249
YDR485C	VPS72	unknown	protein-vacuolar targeting	1.01631
YDR486C	VPS60	unknown	unknown	1.08661
YDR487C	RIB3	3,4 dihydroxy-2-butanone-4-phosphate synthase	vitamin B2 biosynthesis	1.30992
YDR488C	PAC11	microtubule motor activity	microtubule-based process	0.615268
YDR489W		DNA binding	DNA dependent DNA replication	1.26038
YDR490C	PKH1	protein kinase activity	MAPKKK cascade (cell wall biogenesis), endocytosis, protein amino acid phosphorylation	1.0922
YDR491C		unknown	unknown	0.996367
YDR492W		unknown	unknown	0.994961
YDR493W		unknown	unknown	1.95711
YDR494W	RSM28	unknown	unknown	1.07376
YDR495C	VPS3	unknown	protein-vacuolar targeting	0.517171
YDR496C	PUF6	unknown	unknown	0.791146
YDR497C	ITR1	myo-inositol transporter activity	myo-inositol transport	0.881479
YDR498C	SEC20	v-SNARE activity	non-selective vesicle fusion, retrograde (Golgi to ER) transport	0.904292
YDR499W	LCD1	* damaged DNA binding, protein binding	DNA damage checkpoint, establishment of protein localization, telomerase-dependent telomere maintenance	0.984749
YDR500C	RPL37B	structural constituent of ribosome	protein biosynthesis	1.05242
YDR501W	PLM2	transcription factor	unknown	0.860437
YDR502C	SAM2	methionine adenosyltransferase activity	methionine metabolism	1.22408
YDR503C	LPP1	phosphatidate phosphatase activity	* phospholipid metabolism	1.1712
YDR504C		unknown	unknown	0.883347
YDR505C	PSP1	unknown	unknown	0.803251
YDR506C		unknown	unknown	0.831937
YDR507C	GIN4	protein kinase	* axial budding, bud growth, protein amino acid phosphorylation, * septin assembly and septum formation, septin checkpoint	0.738052
YDR508C	GNP1	amino acid permease activity, amino acid transporter activity	amino acid transport	0.840826
YDR509W		unknown	unknown	0.982344
YDR510W	SMT3	protein tagging	sumoylation	1.13317
YDR511W	ACN9	unknown	carbon utilization by utilization of organic compounds,	1.36861
YDR512C	EMI1	unknown	unknown	1.37638
YDR513W	TTR1	thiol-disulfide exchange intermediate activity	regulation of redox homeostasis, response to oxidative stress	1.38224
YDR514C		unknown	unknown	0.788323
YDR515W	SLF1	RNA binding	copper ion homeostasis, regulation of translation	0.717913
YDR516C	EMI2	unknown	unknown	1.70615
YDR517W	GRH1	unknown	mitotic spindle checkpoint	1.00359
YDR518W	EUG1	protein disulfide isomerase	protein disulfide-isomerase reaction, protein folding	1.08697
YDR519W	FPR2	peptidyl-prolyl cis-trans isomerase activity	unknown	1.11257
YDR520C		unknown	unknown	0.946435
YDR521W		unknown	unknown	1.25949
YDR522C	SPS2	unknown	* sporulation (sensu Saccharomyces)	0.921449
YDR523C	SPS1	protein serine/threonine kinase	protein amino acid phosphorylation, sporulation (sensu Saccharomyces)	0.971704
YDR524C	AGE1	ARF GTPase activator activity	ER to Golgi transport, intra-Golgi transport	0.767903
YDR525W-A	SNA2	unknown	unknown	0.472878
YDR526C		unknown	unknown	0.783652
YDR527W		unknown	unknown	0.675391
YDR528W	HLR1	unknown	cell wall organization and biogenesis	0.737267
YDR529C	QCR7	ubiquinol-cytochrome c reductase activity	aerobic respiration, cytochrome bc(1) complex biogenesis, oxidative phosphorylation, ubiquinone to cytochrome c	1.39466
YDR530C	APA2	bis(5'-nucleosyl)-tetraphosphatase (asymmetrical) activity, bis(5'-nucleosyl)-tetraphosphatase activity	nucleotide metabolism	1.2954
YDR531W		pantothenate kinase	coenzyme A biosynthesis	1.14433
YDR532C	KRE28	unknown	unknown	0.928915
YDR533C		unknown	unknown	1.39916
YDR534C	FIT1	unknown	siderochrome transport	0.692074
YDR535C		unknown	unknown	0.837864
YDR536W	STL1	transporter activity	transport	0.988456
YDR537C		unknown	unknown	0.842924
YDR538W	PAD1	carboxy-lyase activity	aromatic compound catabolism	0.909268
YDR539W		unknown	unknown	1.14632
YDR540C		unknown	unknown	0.599333
YDR541C		dihydrokaempferol 4-reductase activity	unknown	1.17223
YEL001C		unknown	unknown	1.1853
YEL002C	WBP1	dolichyl-diphospho-oligosaccharide-protein glycosyltransferase activity	N-linked glycosylation, cell cycle	0.810256
YEL003W	GIM4	tubulin binding	tubulin folding	1.04049
YEL004W	YEA4	UDP-N-acetylglucosamine transporter activity	UDP-N-acetylglucosamine transport, cell wall chitin biosynthesis	0.986216
YEL005C	VAB2	protein binding activity	unknown	0.749691
YEL008W		unknown	unknown	0.58185
YEL009C	GCN4	DNA binding activity, transcriptional activator activity	amino acid biosynthesis, regulation of transcription from Pol II promoter	0.864833
YEL009C-A		unknown	unknown	0.965724
YEL010W		unknown	unknown	0.926316
YEL011W	GLC3	1,4-alpha-glucan branching enzyme activity	glycogen metabolism	1.14753
YEL012W	UBC8	ubiquitin conjugating enzyme	* protein monoubiquitination, protein polyubiquitination	0.964584
YEL013W	VAC8	protein binding activity	homotypic vacuole fusion (non-autophagic), microautophagy, protein-vacuolar targeting, vacuole inheritance	0.675302
YEL014C		unknown	unknown	1.02473
YEL015W	DCP3	unknown	unknown	0.888075
YEL016C		unknown	unknown	0.769333
YEL017C-A	PMP2	unknown	unknown	1.07874
YEL017W	GTT3	unknown	unknown	0.666418
YEL018W	EAF5	unknown	unknown	1.42533
YEL019C	MMS21	unknown	DNA repair	1.41283
YEL020C		unknown	unknown	0.920258
YEL022W	GEA2	ARF guanyl-nucleotide exchange factor activity	ER to Golgi transport, intra-Golgi transport	0.517552
YEL023C		unknown	unknown	0.66707
YEL024W	RIP1	ubiquinol-cytochrome c reductase	aerobic respiration, oxidative phosphorylation, ubiquinone to cytochrome c	1.07428
YEL025C	SRI1	unknown	unknown	0.694842
YEL026W	SNU13	pre-mRNA splicing factor activity	mRNA splicing, processing of 20S pre-rRNA	1.03357
YEL027W	CUP5	hydrogen-exporting ATPase activity	copper ion homeostasis, endocytosis, iron ion homeostasis, protein-vacuolar targeting, vacuolar acidification, vacuole organization and biogenesis	0.804628
YEL028W		unknown	unknown	1.95575
YEL029C	BUD16	unknown	bud site selection	1.18316
YEL030C-A		unknown	unknown	1.16058
YEL030W	ECM10	heat shock protein activity	protein-mitochondrial targeting	0.883439
YEL031W	SPF1	P-type ATPase	calcium ion homeostasis, protein amino acid glycosylation	0.569119
YEL032W	MCM3	ATP dependent DNA helicase activity, chromatin binding activity	DNA replication initiation, DNA unwinding, pre-replicative complex formation and maintenance	1.17309
YEL033W		unknown	unknown	0.199253
YEL034C-A		unknown	unknown	0.808606
YEL034W	HYP2	translation initiation factor activity	translational initiation	0.67175
YEL035C	UTR5	unknown	unknown	0.642375
YEL036C	ANP1	mannosyltransferase activity	N-linked glycosylation	0.747649
YEL037C	RAD23	damaged DNA binding	negative regulation of protein catabolism, nucleotide-excision repair, DNA damage recognition	0.692383
YEL038W	UTR4	unknown	unknown	0.952303
YEL039C	CYC7	electron carrier activity	electron transport	0.693324
YEL040W	UTR2	unknown	cell wall organization and biogenesis	0.742946
YEL041W		unknown	unknown	0.948661
YEL042W	GDA1	guanosine diphosphatase, uridine diphosphatase	* protein amino acid glycosylation	0.720725
YEL043W		unknown	unknown	0.885112
YEL044W	IES6	unknown	unknown	0.754569
YEL045C		unknown	unknown	1.08357
YEL046C	GLY1	threonine aldolase activity	glycine biosynthesis, threonine catabolism	0.508857
YEL047C		fumarate reductase (NADH) activity	metabolism	0.831466
YEL048C		unknown	unknown	0.809098
YEL049W	PAU2	unknown	unknown	1.44269
YEL050C	RML2	structural constituent of ribosome	fatty acid metabolism, protein biosynthesis	1.46642
YEL051W	VMA8	hydrogen-transporting two-sector ATPase activity	vacuolar acidification	1.38047
YEL052W	AFG1	adenosinetriphosphatase	unknown	1.62868
YEL053C	MAK10	amino acid N-acetyltransferase	N-terminal protein amino acid acetylation, virus-host interaction	1.21181
YEL053W-A		unknown	unknown	1.33696
YEL054C	RPL12A	structural constituent of ribosome	protein biosynthesis, ribosomal large subunit assembly and maintenance	1.02875
YEL055C	POL5	DNA-directed DNA polymerase activity	DNA dependent DNA replication	0.6608
YEL056W	HAT2	H3/H4 histone acetyltransferase activity	chromatin assembly/disassembly, chromatin silencing at telomere	0.930086
YEL057C		unknown	unknown	1.01962
YEL058W	PCM1	phosphoacetylglucosamine mutase activity	N-acetylglucosamine biosynthesis	0.844424
YEL059W		unknown	unknown	1.21246
YEL060C	PRB1	serine-type endopeptidase	response to starvation, sporulation, * vacuolar protein catabolism	0.86365
YEL061C	CIN8	microtubule motor activity	mitotic anaphase B, mitotic chromosome segregation, mitotic spindle assembly (sensu Saccharomyces)	0.56042
YEL062W	NPR2	unknown	proline transport,	1.21681
YEL063C	CAN1	arginine permease activity, basic amino acid transporter activity, lysine permease activity	basic amino acid transport	0.990887
YEL064C		transporter activity	transport	0.836033
YEL065W	SIT1	siderochrome-iron (ferrioxamine) uptake transporter	iron homeostasis, iron-siderochrome transport	0.926318
YEL066W	HPA3	histone acetyltransferase activity	histone acetylation	1.74223
YEL067C		unknown	unknown	1.52163
YEL068C		unknown	unknown	1.89699
YEL069C	HXT13	fructose transporter activity, glucose transporter activity, mannose transporter activity	hexose transport	1.17204
YEL070W		unknown	unknown	1.90104
YEL071W	DLD3	D-lactate dehydrogenase (cytochrome) activity	lactate metabolism	1.04971
YEL072W	RMD6	unknown	unknown	1.07157
YEL073C		unknown	unknown	1.28169
YEL077C		unknown	unknown	0.995439
YER002W	NOP16	unknown	ribosomal large subunit biogenesis	0.887946
YER003C	PMI40	mannose-6-phosphate isomerase activity	GDP-mannose biosynthesis, cell wall mannoprotein biosynthesis, protein amino acid glycosylation	1.04626
YER004W		unknown	unknown	1.17301
YER005W	YND1	nucleoside diphosphatase	protein amino acid glycosylation	1.08234
YER006W	NUG1	unknown	unknown	1.19285
YER007C-A		RNA binding	unknown	1.0693
YER007W	PAC2	co-chaperone activity	alpha-tubulin folding, post-chaperonin tubulin folding pathway	1.16272
YER008C	SEC3	unknown	Golgi to plasma membrane transport, cytokinesis, establishment of cell polarity (sensu Saccharomyces), non-selective vesicle docking, non-selective vesicle fusion, polar budding	0.678094
YER009W	NTF2	RAN protein binding	nucleocytoplasmic transport, protein-nucleus import	1.51778
YER010C		unknown	unknown	1.45543
YER011W	TIR1	structural constituent of cell wall	response to stress	0.915017
YER012W	PRE1	endopeptidase activity	response to stress, sporulation (sensu Saccharomyces), ubiquitin-dependent protein catabolism	1.18674
YER013W	PRP22	* ATP dependent RNA helicase, pre-mRNA splicing factor	lariat formation, 5'-splice site cleavage	1.06259
YER014W	HEM14	protoporphyrinogen oxidase	heme biosynthesis	1.16651
YER015W	FAA2	long-chain-fatty-acid-CoA-ligase	* N-terminal protein myristoylation, lipid metabolism	1.47375
YER016W	BIM1	structural constituent of cytoskeleton	microtubule depolymerization, microtubule nucleation, microtubule stabilization, mitotic spindle checkpoint, nuclear migration (sensu Saccharomyces)	1.01275
YER017C	AFG3	adenosinetriphosphatase activity, metallopeptidase activity	mitochondrial intermembrane space protein import, protein complex assembly, proteolysis and peptidolysis	0.740608
YER018C	SPC25	structural constituent of cytoskeleton	chromosome segregation, microtubule nucleation	0.506521
YER019C-A	SBH2	protein transporter activity	cotranslational membrane targeting	0.960684
YER019W	ISC1	phospholipase C activity	salinity response, sphingolipid catabolism	0.72227
YER020W	GPA2	heterotrimeric G-protein GTPase activity	cell growth and/or maintenance, pseudohyphal growth, signal transduction, sporulation (sensu Saccharomyces)	0.76535
YER021W	RPN3	proteasome endopeptidase	ubiquitin-dependent protein catabolism	0.761406
YER022W	SRB4	RNA polymerase II transcription mediator	transcription from Pol II promoter	1.04795
YER023W	PRO3	pyrroline 5-carboxylate reductase activity	proline biosynthesis	1.25324
YER024W	YAT2	carnitine O-acetyltransferase activity	alcohol metabolism, carnitine metabolism	0.940986
YER025W	GCD11	translation initiation factor	translational initiation	0.986094
YER026C	CHO1	CDP-diacylglycerol-serine O-phosphatidyltransferase activity	phosphatidylserine biosynthesis	0.989983
YER027C	GAL83	SNF1A/AMP-activated protein kinase activity	cell adhesion, filamentous growth, protein amino acid phosphorylation, signal transduction	1.36157
YER028C	MIG3	DNA binding, transcription factor activity	transcription initiation	1.09442
YER029C	SMB1	pre-mRNA splicing factor activity	mRNA splicing	1.23279
YER030W		unknown	unknown	0.998671
YER031C	YPT31	GTPase activity	exocytosis, vesicle-mediated transport	1.65659
YER032W	FIR1	unknown	mRNA polyadenylation	0.908757
YER033C	ZRG8	unknown	unknown	0.773498
YER034W		unknown	unknown	0.8116
YER035W	EDC2	RNA binding	deadenylation-dependent decapping	0.764485
YER036C	KRE30	ATP-binding cassette (ABC) transporter activity	unknown	0.704666
YER037W	PHM8	unknown	unknown	0.715069
YER038C	KRE29	unknown	unknown	1.13554
YER039C	HVG1	unknown	unknown	1.5795
YER039C-A		unknown	unknown	1.10486
YER040W	GLN3	transcription factor, transcriptional activator	nitrogen metabolism, regulation of nitrogen utilization	0.987401
YER041W	YEN1	single-stranded DNA specific endodeoxyribonuclease activity	unknown	1.12438
YER042W	MXR1	protein-methionine-S-oxide reductase activity	response to oxidative stress	0.939363
YER043C	SAH1	adenosylhomocysteinase activity	methionine metabolism, selenocysteine metabolism	0.95044
YER044C	ERG28	unknown	ergosterol biosynthesis	0.947663
YER044C-A	MEI4	unknown	meiotic DNA double-strand break formation, meiotic recombination, sporulation (sensu Fungi)	0.844221
YER045C	ACA1	specific RNA polymerase II transcription factor activity	transcription initiation from Pol II promoter	0.938503
YER046W	SPO73	unknown	sporulation (sensu Saccharomyces)	1.15676
YER047C	SAP1	unknown	unknown	0.800102
YER048C	CAJ1	chaperone regulator activity	unknown	0.938565
YER048W-A		unknown	unknown	0.523152
YER049W		unknown	unknown	1.01119
YER050C	RSM18	structural constituent of ribosome	protein biosynthesis	1.04704
YER051W		unknown	unknown	0.990228
YER052C	HOM3	aspartate kinase	methionine metabolism, threonine metabolism	0.974815
YER053C		unknown	unknown	1.57525
YER054C	GIP2	protein phosphatase regulator	biological_process unknown	1.13685
YER055C	HIS1	ATP phosphoribosyltransferase activity	histidine biosynthesis	0.896272
YER056C	FCY2	cytosine-purine permease	cytosine transport, purine transport	0.839882
YER056C-A	RPL34A	structural constituent of ribosome	protein biosynthesis	0.872864
YER057C	HMF1	unknown	heat shock response	1.50834
YER058W	PET117	unknown	cytochrome c oxidase biogenesis	1.27264
YER059W	PCL6	cyclin-dependent protein kinase, regulator activity	regulation of glycogen biosynthesis, regulation of glycogen catabolism	0.930717
YER060W	FCY21	cytosine-purine permease activity	unknown	0.798499
YER060W-A	FCY22	cytosine-purine permease activity	unknown	1.70215
YER061C	CEM1	3-oxoacyl-[acyl-carrier protein] synthase activity	hexadecanal biosynthesis	1.2359
YER062C	HOR2	glycerol-1-phosphatase activity	carbohydrate metabolism, glycerol biosynthesis, response to osmotic stress	1.19003
YER063W	THO1	molecular_function unknown	transcription, DNA-dependent	0.934114
YER064C		unknown	unknown	0.575019
YER065C	ICL1	isocitrate lyase activity	glyoxylate cycle	0.677346
YER066W		unknown	unknown	0.910182
YER067W		unknown	unknown	0.865543
YER068W	MOT2	3'-5' exoribonuclease activity, transcriptional repressor activity	conjugation with cellular fusion, poly(A) tail shortening, regulation of transcription from Pol II promoter	0.867186
YER069W	"ARG5,6"	* N-acetyl-gamma-glutamyl-phosphate reductase activity, acetylglutamate kinase activity	ornithine biosynthesis	0.83328
YER070W	RNR1	ribonucleoside-diphosphate reductase activity	DNA replication	0.934918
YER071C		unknown	unknown	1.30551
YER072W	VTC1	unknown	vacuole fusion (non-autophagic)	1.13615
YER073W	ALD5	* aldehyde dehydrogenase activity	electron transport	0.821569
YER074W	RPS24A	structural constituent of ribosome	protein biosynthesis	0.981361
YER074W-A		unknown	unknown	1.28894
YER075C	PTP3	protein tyrosine phosphatase activity	inactivation of MAPK (osmolarity sensing), protein amino acid dephosphorylation, signal transduction during conjugation with cellular fusion	0.848252
YER076C		unknown	unknown	1.53445
YER076W-A		unknown	unknown	1.05449
YER077C		unknown	unknown	1.1558
YER078C		unknown	unknown	1.07091
YER079C-A		unknown	unknown	1.58052
YER079W		unknown	unknown	0.977524
YER080W		unknown	unknown	0.834443
YER081W	SER3	phosphoglycerate dehydrogenase activity	serine family amino acid biosynthesis	0.84728
YER082C	UTP7	snoRNA binding	processing of 20S pre-rRNA	0.898347
YER083C	RMD7	unknown	cell wall organization and biogenesis	0.852101
YER084W		unknown	unknown	1.18137
YER084W-A		unknown	unknown	1.05311
YER085C		unknown	unknown	1.13305
YER086W	ILV1	threonine dehydratase activity	branched chain family amino acid biosynthesis	0.870767
YER087C-B	SBH1	protein transporter activity	cotranslational membrane targeting	1.45738
YER087W		proline-tRNA ligase activity	unknown	1.33123
YER088C	DOT6	unknown	cell elongation, chromatin silencing at ribosomal DNA (rDNA), chromatin silencing at telomere, filamentous growth, regulation of transcription from Pol II promoter.	0.836265
YER089C	PTC2	protein phosphatase type 2C activity	DNA damage response, signal transduction resulting in cell cycle arrest, G1/S transition of mitotic cell cycle, inactivation of MAPK (osmolarity sensing), protein amino acid dephosphorylation, regulation of CDK activity, response to unfolded protein	0.637966
YER090W	TRP2	* anthranilate synthase	tryptophan biosynthesis	1.08939
YER091C	MET6	5-methyltetrahydropteroyltriglutamate-homocysteine S-methyltransferase activity	methionine metabolism	0.758438
YER091C-A		unknown	unknown	1.24908
YER092W	IES5	unknown	unknown	0.992897
YER093C		unknown	sphingolipid biosynthesis	0.825633
YER093C-A		unknown	unknown	0.606352
YER094C	PUP3	endopeptidase activity	ubiquitin-dependent protein catabolism	1.15701
YER095W	RAD51	recombinase activity	chromatin modeling, NOT involved in double-strand break repair via break-induced replication, NOT involved in double-strand break repair via single-strand annealing, double-strand break repair via synthesis-dependent strand annealing, heteroduplex formation, meiotic joint molecule formation, strand invasion, telomerase-independent telomere maintenance	0.483503
YER096W	SHC1	enzyme activator	* chitin biosynthesis, sporulation (sensu Fungi)	1.12158
YER097W		unknown	unknown	1.80133
YER098W	UBP9	ubiquitin-specific protease activity	protein deubiquitination	0.787281
YER099C	PRS2	ribose-phosphate pyrophosphokinase	'de novo' IMP biosynthesis, 'de novo' pyrimidine base biosynthesis, histidine biosynthesis, purine salvage, tryptophan biosynthesis	1.54808
YER100W	UBC6	ubiquitin conjugating enzyme activity	protein monoubiquitination, protein polyubiquitination	1.34003
YER101C	AST2	unknown	unknown	1.07868
YER102W	RPS8B	structural constituent of ribosome	protein biosynthesis	0.738572
YER103W	SSA4	chaperone, heat shock protein	SRP-dependent, co-translational membrane targeting, translocation, protein folding, response to stress,	0.807261
YER104W	RTT105	unknown	negative regulation of DNA transposition	1.30267
YER105C	NUP157	structural molecule activity	NLS-bearing substrate-nucleus import, mRNA-binding (hnRNP) protein-nucleus import, mRNA-nucleus export, nuclear pore organization and biogenesis, protein-nucleus export, rRNA-nucleus export, ribosomal protein-nucleus import, snRNA-nucleus export, tRNA-nucleus export	0.620565
YER106W	MAM1	unknown	meiotic chromosome segregation	0.952616
YER107C	GLE2	structural molecule activity	NLS-bearing substrate-nucleus import, mRNA-binding (hnRNP) protein-nucleus import, mRNA-nucleus export, nuclear membrane organization and biogenesis, nuclear pore organization and biogenesis, protein-nucleus export, protein-nucleus import, rRNA-nucleus export, ribosomal protein-nucleus import, snRNA-nucleus export, snRNP protein-nucleus import, tRNA-nucleus export	0.905119
YER109C	FLO8	specific RNA polymerase II transcription factor activity	invasive growth, pseudohyphal growth	1.65547
YER110C	KAP123	protein carrier activity	protein-nucleus import	0.726546
YER111C	SWI4	transcription factor activity	G1/S transition of mitotic cell cycle, cell cycle, transcription	0.642207
YER112W	LSM4	pre-mRNA splicing factor activity	nuclear mRNA splicing, via spliceosome, rRNA processing	0.785917
YER113C		unknown	unknown	1.01868
YER114C	BOI2	phospholipid binding activity	Rho protein signal transduction, establishment of cell polarity (sensu Saccharomyces)	0.750292
YER115C	SPR6	unknown	sporulation (sensu Fungi)	0.900245
YER116C	SLX8	DNA binding activity	DNA recombination	0.927781
YER117W	RPL23B	structural constituent of ribosome	protein biosynthesis	0.869411
YER118C	SHO1	osmosensor activity	osmosensory signaling pathway via Sho1 osmosensor, pseudohyphal growth	0.790463
YER119C	AVT6	amino acid transporter activity	amino acid transport	0.832954
YER120W	SCS2	protein binding	myo-inositol metabolism, protein-ER targeting	1.08962
YER121W		unknown	unknown	1.3435
YER122C	GLO3	ARF GTPase activator activity	ER to Golgi transport, retrograde (Golgi to ER) transport	0.652444
YER123W	YCK3	casein kinase I	protein amino acid phosphorylation	0.805302
YER124C	DSE1	unknown	cell wall organization and biogenesis	0.732316
YER125W	RSP5	ubiquitin-protein ligase activity	chromatin assembly/disassembly, protein monoubiquitination, protein polyubiquitination	0.735972
YER126C	NSA2	unknown	ribosomal large subunit biogenesis	1.05699
YER127W	LCP5	RNA binding activity	35S primary transcript processing, rRNA modification	1.16737
YER128W		unknown	unknown	1.45024
YER129W	PAK1	* protein kinase	DNA dependent DNA replication, protein amino acid phosphorylation	0.663612
YER130C		unknown	unknown	0.912254
YER131W	RPS26B	structural constituent of ribosome	protein biosynthesis	0.965236
YER132C	PMD1	unknown	sporulation	0.768893
YER133W	GLC7	protein phosphatase type 1 activity, protein phosphatase type 1, catalyst activity	glycogen metabolism, filamentous growth, meiosis, mitotic spindle checkpoint, negative regulation of transcription from Pol II promoter, regulation of carbohydrate metabolism, response to heat	0.81839
YER134C		unknown	unknown	1.41072
YER135C		unknown	unknown	1.60343
YER136W	GDI1	RAB GDP-dissociation inhibitor activity	vesicle-mediated transport	0.829764
YER137C		unknown	unknown	1.31125
YER138C		unknown	unknown	0.789273
YER139C		unknown	unknown	0.875916
YER140W		unknown	unknown	1.0328
YER141W	COX15	unknown	cytochrome c oxidase biogenesis, heme a biosynthesis	0.907171
YER142C	MAG1	alkylbase DNA N-glycosylase activity	DNA dealkylation	1.33612
YER143W	DDI1	SNARE binding activity	ubiquitin-dependent protein catabolism, vesicle-mediated transport	1.19688
YER144C	UBP5	ubiquitin-specific protease activity	protein deubiquitination	1.00972
YER145C	FTR1	iron ion transporter activity	high affinity iron ion transport	0.543972
YER146W	LSM5	pre-mRNA splicing factor activity	mRNA splicing, rRNA processing	0.571914
YER147C	SCC4	unknown	sister chromatid cohesion	0.853516
YER147C-A		unknown	unknown	1.24686
YER148W	SPT15	DNA binding, RNA polymerase I transcription factor activity, RNA polymerase III transcription factor activity, general RNA polymerase II transcription factor activity	transcription from Pol I promoter, transcription iniciation from Pol II promoter, transcription iniciation from Pol III promoter	0.948317
YER149C	PEA2	cytoskeletal regulatory protein binding	Rho protein signal transduction, actin filament organization, establishment of cell polarity (sensu Saccharomyces), polar budding	0.9632
YER150W	SPI1	unknown	unknown	2.15767
YER151C	UBP3	ubiquitin-specific protease activity	protein deubiquitination	0.0759183
YER152C		unknown	unknown	0.422758
YER153C	PET122		protein synthesis	1.33169
YER154W	OXA1	protein transporter activity	mitochondrial translocation	1.02109
YER155C	BEM2	Rho GTPase activator activity, signal transducer activity	actin cytoskeleton organization and biogenesis, bud growth, cell wall organization and biogenesis, establishment of cell polarity (sensu Saccharomyces), microtubule cytoskeleton organization and biogenesis, small GTPase mediated signal transduction	0.661003
YER156C		unknown	unknown	0.84533
YER157W	SEC34	protein transporter activity	ER to Golgi transport, intra-Golgi transport, retrograde (vesicle recycling within Golgi) transport	0.871301
YER158C		unknown	unknown	0.897217
YER159C	BUR6	transcription co-repressor activity	negative regulation of transcription from Pol II promoter	0.844794
YER160C		unknown	unknown	0.672204
YER161C	SPT2	DNA binding	negative regulation of transcription from Pol II promoter	0.983949
YER162C	RAD4	damaged DNA binding activity	nucleotide-excision repair, DNA damage recognition	1.02538
YER163C		unknown	unknown	1.30135
YER164W	CHD1	ATPase activity, Pol II transcription elongation factor activity	RNA elongation from Pol II promoter, chromatin modeling	0.926535
YER165W	PAB1	poly(A) binding	regulation of translational initiation	1.028
YER166W	DNF1	phospholipid-translocating ATPase activity	intracellular protein transport	0.606785
YER167W	BCK2	unknown	G1/S transition of mitotic cell cycle, regulation of cell cycle	0.799847
YER168C	CCA1	* tRNA adenylyltransferase	tRNA modification	1.17131
YER169W	RPH1	specific transcriptional repressor activity	DNA repair, negative regulation of transcription from Pol II promoter	0.945862
YER170W	ADK2	adenylate kinase activity	unknown	1.21286
YER171W	RAD3	DNA helicase activity, general RNA polymerase II transcription factor activity	negative regulation of transcription from Pol II promoter, mitotic, nucleotide-excision repair, DNA duplex unwinding, transcription initiation from Pol II promoter	0.834631
YER173W	RAD24	unknown	DNA damage checkpoint, * meiotic recombination, * nucleotide-excision repair	1.40321
YER174C	GRX4	thiol-disulfide exchange intermediate activity	response to oxidative stress	1.57757
YER175C	TMT1	trans-aconitate 3-methyltransferase activity	unknown	1.04616
YER176W	ECM32	DNA helicase activity, RNA helicase activity	regulation of translational termination	0.625564
YER177W	BMH1	DNA binding	RAS protein signal transduction, activation of MAPK (pseudohyphal growth), glycogen metabolism, pseudohyphal growth, sporulation (sensu Saccharomyces)	0.565364
YER178W	PDA1	pyruvate dehydrogenase (lipoamide) activity	pyruvate metabolism	0.859246
YER179W	DMC1	double-stranded DNA binding, single-stranded DNA binding	meiosis, meiotic joint molecule formation, meiotic recombination	1.03263
YER180C	ISC10	unknown	sporulation	0.444909
YER181C		unknown	unknown	1.2307
YER182W		unknown	unknown	1.57987
YER183C	FAU1	5-formyltetrahydrofolate cyclo-ligase activity	folic acid and derivative biosynthesis	1.43212
YER185W		unknown	unknown	1.32489
YER186C		unknown	unknown	1.02757
YER187W		unknown	unknown	1.10359
YER187W-A	KHS1	unknown	unknown	0.724249
YER188W		unknown	unknown	1.13983
YFL001W	DEG1	pseudouridylate synthase activity	RNA processing	1.20483
YFL002C	SPB4	ATP dependent RNA helicase activity	35S primary transcript processing, ribosomal large subunit assembly and maintenance	0.809314
YFL003C	MSH4	DNA binding activity	meiotic recombination	0.851565
YFL004W	VTC2	unknown	protein localization, vacuole fusion (non-autophagic)	1.0908
YFL005W	SEC4	RAB small monomeric GTPase	Golgi to plasma membrane transport, cytokinesis, non-selective vesicle fusion, polar budding, small GTPase mediated signal transduction	1.38439
YFL006W		unknown	unknown	1.37765
YFL007W	BLM3	unknown	unknown	0.6329
YFL008W	SMC1	AT DNA binding, DNA secondary structure binding, adenosinetriphosphatase, double-stranded DNA binding	mitotic chromosome segregation	0.915116
YFL009W	CDC4	protein binding activity, ubiquitin-protein ligase activity	G1/S transition of mitotic cell cycle, G2/M transition of mitotic cell cycle, ubiquitin-dependent protein catabolism	0.920417
YFL010C	WWM1	unknown	unknown	0.78862
YFL011W	AUA1	No coincide ORF y gen??	amino acid uptake	1.18453
YFL011W-A	HXT10	unknown	unknown	0.958317
YFL012W		unknown	unknown	1.00071
YFL013C	IES1	unknown	unknown	1.12027
YFL014W	HSP12	heat shock protein activity	cell adhesion, hyperosmotic response, response to dessication, response to heat, response to oxidative stress	0.951042
YFL015C		unknown	unknown	1.19839
YFL015W-A		unknown	unknown	0.638375
YFL016C	MDJ1	co-chaperone activity	protein folding, proteolysis and peptidolysis	0.892666
YFL017C	GNA1	glucosamine 6-phosphate N-acetyltransferase activity	UDP-N-acetylglucosamine biosynthesis	1.39398
YFL018C	LPD1	dihydrolipoamide dehydrogenase activity	acetyl-CoA biosynthesis from pyruvate, glycine catabolism, isoleucine catabolism, leucine catabolism, serine biosynthesis, valine catabolism	0.805483
YFL019C		unknown	unknown	0.938383
YFL020C	PAU5	unknown	unknown	2.11421
YFL021W	GAT1	specific RNA polymerase II transcription factor activity, transcriptional activator activity	regulation of nitrogen utilization, transcription initiation from Pol II promoter	0.812613
YFL022C	FRS2	phenylalanine-tRNA ligase activity	phenylalanyl-tRNA aminoacylation	0.77732
YFL023W	BUD27	unknown	bud site selection	1.09968
YFL024C	EPL1	histone acetyltransferase activity	histone acetylation, regulation of transcription from Pol II promoter	0.766902
YFL025C	BST1	unknown	ER-associated protein catabolism, vesicle organization and biogenesis	0.804754
YFL026W	STE2	mating-type alpha-factor pheromone receptor activity	formation of a cell surface projection, response to pheromone during conjugation with cellular fusion	0.940123
YFL027C	GYP8	Rab GTPase activator activity	vesicle-mediated transport	0.987262
YFL028C	CAF16	ATP-binding cassette (ABC) transporter activity	regulation of transcription, DNA-dependent	1.29157
YFL029C	CAK1	protein kinase activity, meiosis, protein amino acid phosphorylation	cell cycle	1.50563
YFL030W	AGX1	alanine-glyoxylate aminotransferase activity	glyoxylate cycle	0.803507
YFL031W	HAC1	specific RNA polymerase II transcription factor activity	phospholipid metabolism, regulation of transcription from Pol II promoter, unfolded protein response, target gene transcriptional activation	1.07091
YFL032W		unknown	unknown	1.26588
YFL033C	RIM15	protein kinase activity	protein amino acid phosphorylation, regulation of meiosis, response to stress	0.539499
YFL034C-B	MOB2	protein kinase activator activity	establishment and/or maintenance of cell polarity (sensu Saccharomyces), exit from mitosis, protein amino acid phosphorylation	0.988985
YFL034W		unknown	unknown	0.976778
YFL036W	RPO41	DNA-directed RNA polymerase activity	mitochondrial genome maintenance, transcription from mitochondrial promoter	0.661879
YFL037W	TUB2	structural constituent of cytoskeleton	homologous chromosome segregation, mitotic chromosome segregation, nuclear migration (sensu Saccharomyces), nuclear migration during conjugation with cellular fusion	0.711169
YFL038C	YPT1	RAB small monomeric GTPase activity	ER to Golgi transport, protein complex assembly	0.979377
YFL039C	ACT1	structural constituent of cytoskeleton	apical bud growth, cell cycle dependent actin filament reorganization, cell wall organization and biogenesis, cytokinesis, endocytosis, establishment of cell polarity (sensu Saccharomyces), exocytosis, histone acetylation, isotropic bud growth, mitochondrion inheritance, mitotic spindle orientation, protein secretion, regulation of transcription from Pol II promoter, response to osmotic stress, s…	0.575963
YFL040W		unknown	unknown	1.15266
YFL041W	FET5	multicopper ferroxidase iron transport mediator activity	iron ion transport	0.991583
YFL042C		unknown	unknown	0.975168
YFL043C		unknown	unknown	1.65749
YFL044C		unknown	unknown	1.73345
YFL045C	SEC53	phosphomannomutase activity	protein-ER targeting	1.1194
YFL046W		unknown	unknown	1.18975
YFL047W	RGD2	Rho GTPase activator	small GTPase mediated signal transduction	1.20971
YFL048C	EMP47	unknown	ER to Golgi transport	1.22261
YFL049W		unknown	unknown	1.00079
YFL050C	ALR2	di-, tri-valent inorganic cation transporter activity	di-, tri-valent inorganic cation transport, magnesium ion transport	0.86276
YFL051C		unknown	unknown	1.16876
YFL052W		DNA binding	unknown	1.11774
YFL053W	DAK2	unknown	carbohydrate metabolism; stress response	0.846486
YFL054C		water channel	unknown	0.864327
YFL055W	AGP3	amino acid transporter activity	amino acid transport	1.54761
YFL056C	AAD6	benzyl alcohol dehydrogenase activity	aldehyde metabolism	0.883284
YFL057C	AAD16	benzyl alcohol dehydrogenase activity	aldehyde metabolism	1.00897
YFL058W	THI5	unknown	thiamin biosynthesis	1.794
YFL059W	SNZ3	protein binding	pyridoxine metabolism, thiamin biosynthesis	0.73232
YFL060C	SNO3	imidazoleglycerol phosphate synthase activity	pyridoxine metabolism, thiamin biosynthesis	1.12252
YFL061W		unknown	unknown	1.34673
YFL067W		unknown	unknown	0.760083
YFL-TyA	TY2A			1.1104
YFR001W	LOC1	mRNA binding	ribosomal large subunit biogenesis	1.26433
YFR002W	NIC96	structural molecule activity	NLS-bearing substrate-nucleus import, mRNA-binding (hnRNP) protein-nucleus import, mRNA-nucleus export, nuclear pore organization and biogenesis, protein-nucleus export, protein-nucleus import, rRNA-nucleus export, ribosomal protein-nucleus import, snRNA-nucleus export, snRNP protein-nucleus import, tRNA-nucleus export	0.958298
YFR003C		unknown	unknown	1.53077
YFR004W	RPN11	endopeptidase activity	ubiquitin-dependent protein catabolism	1.11539
YFR005C	SAD1	pre-mRNA splicing factor activity	mRNA splicing	0.91766
YFR006W		unknown	unknown	1.03073
YFR007W		unknown	unknown	1.6959
YFR008W		unknown	unknown	1.0215
YFR009W	GCN20	unknown	regulation of translational elongation	1.0164
YFR010W	UBP6	ubiquitin-specific protease activity	protein deubiquitination	1.02539
YFR011C		unknown	unknown	1.40983
YFR012W	VAM7	unknown	unknown	1.23316
YFR013W	IOC3	protein binding activity	chromatin modeling	1.14353
YFR014C	CMK1	calmodulin-dependent protein kinase I activity	protein amino acid phosphorylation, signal transduction	0.81652
YFR015C	GSY1	glycogen (starch) synthase	glycogen metabolism	1.07507
YFR016C		unknown	unknown	0.643927
YFR017C		unknown	unknown	0.719385
YFR018C		unknown	unknown	0.45475
YFR019W	FAB1	1-phosphatidylinositol-3-phosphate 5-kinase activity	phospholipid metabolism, response to stress, vacuole organization and biogenesis	0.858938
YFR020W		unknown	unknown	1.13314
YFR021W	AUT10	unknown	autophagy, protein-vacuolar targeting, sporulation (sensu Saccharomyces), vacuolar protein processing/maturation	0.93477
YFR022W		unknown	unknown	1.14211
YFR023W	PES4	unknown	DNA dependent DNA replication	0.937003
YFR024C		unknown	unknown	0.645132
YFR024C-A	LSB3	unknown	unknown	0.425697
YFR025C	HIS2	histidinol-phosphatase activity	histidine biosynthesis	1.44913
YFR026C		unknown	unknown	1.37812
YFR027W	ECO1	acetyltransferase activity	DNA repair, DNA replication, sister chromatid cohesion	1.19363
YFR028C	CDC14	protein phosphatase activity	DNA dependent DNA replication, protein amino acid dephosphorylation, regulation of exit from mitosis	0.904318
YFR029W	PTR3	amino acid binding	chemosensory perception	1.17059
YFR030W	MET10	sulfite reductase (NADPH) activity	sulfate assimilation	0.758949
YFR031C	SMC2	AT DNA binding, * DNA secondary structure binding, adenosinetriphosphatase, double-stranded DNA binding	mitotic chromosome condensation, mitotic chromosome segregation	0.76079
YFR031C-A	RPL2A	structural constituent of ribosome	protein biosynthesis	0.882163
YFR032C		unknown	unknown	0.878435
YFR032C-A	RPL29	structural constituent of ribosome	protein biosynthesis	0.569213
YFR033C	QCR6	ubiquinol-cytochrome c reductase	aerobic respiration, oxidative phosphorylation, ubiquinone to cytochrome c	0.683653
YFR034C	PHO4	transcription factor activity	cellular response to phosphate starvation, phosphate metabolism	0.465571
YFR035C		unknown	unknown	1.18466
YFR036W	CDC26	* protein binding, * ubiquitin-protein ligase	cyclin catabolism, mitotic chromosome segregation, mitotic metaphase/anaphase transition, mitotic spindle elongation, * ubiquitin-dependent protein catabolism	1.12185
YFR037C	RSC8	unknown	chromatin modeling	0.62274
YFR038W		helicase activity	unknown	1.11412
YFR039C		unknown	unknown	1.36137
YFR040W	SAP155	protein serine/threonine phosphatase activity	G1/S transition of mitotic cell cycle	0.707519
YFR041C		unknown	unknown	1.05323
YFR042W		unknown	unknown	1.34949
YFR043C		unknown	unknown	1.13343
YFR044C		unknown	unknown	0.707724
YFR045W		* transporter	* transport	1.31287
YFR046C		unknown	invasive growth, meiosis, protein processing	1.25372
YFR047C	BNA6	nicotinate-nucleotide pyrophosphorylase (carboxylating)	nicotinamide adenine dinucleotide biosynthesis	2.54663
YFR048W	RMD8	unknown	unknown	0.871536
YFR049W	YMR31	structural constituent of ribosome activity	* protein biosynthesis	1.37208
YFR050C	PRE4	endopeptidase activity	ubiquitin-dependent protein catabolism	1.08422
YFR051C	RET2	protein binding	ER to Golgi transport, retrograde (Golgi to ER) transport	1.01734
YFR052W	RPN12	proteasome endopeptidase activity	ubiquitin-dependent protein catabolism	1.08406
YFR053C	HXK1	hexokinase activity	fructose metabolism	1.0736
YFR054C		unknown	unknown	1.39684
YFR055W		cystathionine beta-lyase activity	copper ion homeostasis	0.652488
YFR056C		unknown	unknown	0.706164
YFR057W		unknown	unknown	0.674826
YGL001C	ERG26	C-3 sterol dehydrogenase (C-4 sterol decarboxylase) activity	ergosterol biosynthesis	0.766433
YGL002W	ERP6	unknown	secretory pathway	1.35203
YGL003C	CDH1	enzyme activator activity	cell cycle	1.00187
YGL004C	RPN14	unknown	unknown	1.31267
YGL005C	COD5	unknown	intra-Golgi transport	1.24072
YGL006W	PMC1	calcium-transporting ATPase	calcium ion homeostasis, calcium ion transport	0.820287
YGL007W		unknown	unknown	1.31295
YGL008C	PMA1	hydrogen-transporting two-sector ATPase activity	regulation of pH, proton transport	0.895469
YGL010W		unknown	unknown	1.30069
YGL011C	SCL1	proteasome endopeptidase activity	ubiquitin-dependent protein catabolism	1.63365
YGL012W	ERG4	delta24(24-1) sterol reductase activity	ergosterol biosynthesis	1.01897
YGL013C	PDR1	DNA binding activity, transcriptional activator activity	regulation of transcription from Pol II promoter, response to drug	0.749735
YGL014W	PUF4	mRNA binding activity	cell aging, mRNA catabolism, deadenylation-dependent, protein targeting	1.06321
YGL015C		unknown	unknown	1.1678
YGL016W	KAP122	protein carrier activity	protein-nucleus import, response to drug	0.724843
YGL017W	ATE1	arginyltransferase activity	protein modification, ubiquitin-dependent protein catabolism	1.32676
YGL018C	JAC1	* co-chaperone	aerobic respiration, iron-sulfur cluster assembly	1.91783
YGL019W	CKB1	protein kinase CK2 activity	G1/S transition of mitotic cell cycle, G2/M transition of mitotic cell cycle, cell ion homeostasis, establishment of cell polarity (sensu Saccharomyces), flocculation, protein amino acid phosphorylation, regulation of transcription from Pol I promoter, regulation of transcription from Pol III promoter, response to DNA damage	1.51713
YGL020C	MDM39	unknown	mitochondrion organization and biogenesis	1.56348
YGL021W	ALK1	unknown	unknown	0.935324
YGL022W	STT3	dolichyl-diphospho-oligosaccharide-protein glycosyltransferase activity	N-linked glycosylation	0.937559
YGL023C	PIB2	phosphatidylinositol binding	vesicle-mediated transport	0.802627
YGL025C	PGD1	RNA polymerase II transcription mediator activity	transcription from Pol II promoter	0.690662
YGL026C	TRP5	tryptophan synthase	tryptophan biosynthesis	0.9292
YGL027C	CWH41	mannosyl-oligosaccharide glucosidase (processing A-glucosidase I) activity	cell wall organization and biogenesis	0.712942
YGL028C	SCW11	glucan 1,3-beta-glucosidase	cytokinesis, completion of separation	0.332466
YGL029W	CGR1	unknown	rRNA processing, ribosome biogenesis	1.10239
YGL030W	RPL30	structural constituent of ribosome	mRNA splicing, protein biosynthesis, rRNA processing, * regulation of translation	1.16053
YGL031C	RPL24A	RNA binding, structural constituent of ribosome	protein biosynthesis	0.939636
YGL032C	AGA2	cell adhesion receptor	agglutination during conjugation with cellular fusion	1.83187
YGL033W	HOP2	unknown	synapsis	1.05262
YGL034C		unknown	unknown	0.905103
YGL035C	MIG1	specific RNA polymerase II transcription factor activity	glucose metabolism, regulation of transcription from Pol II promoter	0.771194
YGL036W	MTC2	unknown	unknown	0.700533
YGL037C	PNC1	nicotinamidase	chromatin silencing at ribosomal DNA (rDNA), chromatin silencing at telomere, nicotinate nucleotide biosynthesis, salvage pathway	0.637578
YGL038C	OCH1	alpha-1,6-mannosyltransferase activity, transferase activity, transferring glycosyl groups	N-linked glycoprotein maturation	0.971301
YGL039W		dihydrokaempferol 4-reductase activity	unknown	1.04663
YGL040C	HEM2	porphobilinogen synthase activity	heme biosynthesis	1.02852
YGL041C		unknown	unknown	1.14183
YGL042C		unknown	unknown	1.11213
YGL043W	DST1	positive transcription elongation factor activity	RNA elongation from Pol II promoter, meiotic recombination	1.0997
YGL044C	RNA15	* cleavage/polyadenylation specificity factor activity	mRNA cleavage, * mRNA polyadenylation	1.38542
YGL045W	RIM8	unknown	* invasive growth, * meiosis, protein processing	0.881384
YGL046W		unknown	unknown	1.09671
YGL047W		unknown	unknown	1.45249
YGL048C	RPT6	ATPase activity, endopeptidase activity	ubiquitin-dependent protein catabolism	0.976389
YGL049C	TIF4632	translation initiation factor activity	translational initiation	0.887107
YGL050W		unknown	unknown	1.64372
YGL051W	MST27	unknown	unknown	1.15849
YGL052W		unknown	unknown	1.04693
YGL053W	PRM8	unknown	conjugation with cellular fusion	1.46793
YGL054C	ERV14	unknown	ER to Golgi transport, axial budding, sporulation (sensu Saccharomyces)	1.05517
YGL055W	OLE1	stearoyl-CoA desaturase	fatty acid desaturation, mitochondrion inheritance	1.39175
YGL056C	SDS23	unknown		0.948126
YGL057C		unknown	unknown	1.1119
YGL058W	RAD6	* ubiquitin conjugating enzyme	DNA repair, ubiquitin-dependent protein catabolism	1.13996
YGL059W		protein kinase activity	unknown	0.855486
YGL060W		unknown	unknown	0.979957
YGL061C	DUO1	structural constituent of cytoskeleton	mitotic spindle assembly (sensu Saccharomyces)	1.18654
YGL062W	PYC1	pyruvate carboxylase	NADPH regeneration, gluconeogenesis	0.858515
YGL063W	PUS2	pseudouridylate synthase activity	tRNA modification	0.651615
YGL064C	MRH4	RNA helicase activity	ribosome biogenesis	1.08625
YGL065C	ALG2	glycolipid mannosyltransferase activity	oligosaccharide-lipid intermediate assembly	0.668263
YGL066W	SGF73	unknown	histone acetylation	0.928579
YGL067W	NPY1	NAD diphosphatase activity	NADH metabolism	0.872331
YGL068W		unknown	unknown	1.61564
YGL069C		unknown	unknown	2.1408
YGL070C	RPB9	DNA-directed RNA polymerase II activity	transcription from Pol II promoter	1.69095
YGL071W	RCS1	transcription factor	high affinity iron transport, * positive regulation of transcription from Pol II promoter	0.874626
YGL072C		unknown	unknown	1.18551
YGL073W	HSF1	transcription factor activity	regulation of transcription from Pol II promoter, response to heat, response to stress	0.746587
YGL074C		unknown	unknown	1.24667
YGL075C	MPS2	structural constituent of cytoskeleton	mitotic anaphase, spindle pole body duplication (sensu Saccharomyces)	0.746202
YGL076C	RPL7A	structural constituent of ribosome	protein biosynthesis	0.797378
YGL077C	HNM1	choline transporter activity, choline transport	transport	0.824415
YGL078C	DBP3	ATP dependent RNA helicase activity, *	* 35S primary transcript processing, ribosomal large subunit assembly and maintenance	0.897287
YGL079W		unknown	unknown	1.31542
YGL080W		unknown	unknown	1.20779
YGL081W		unknown	unknown	1.18503
YGL082W		unknown	unknown	1.02828
YGL083W	SCY1	unknown	unknown	0.925283
YGL084C	GUP1	glycerol transporter activity	glycerol catabolism, glycerol transport	1.12699
YGL085W		unknown	unknown	1.58566
YGL086W	MAD1	unknown	mitotic spindle checkpoint, nucleocytoplasmic transport	1.13758
YGL087C	MMS2	ubiquitin conjugating enzyme	DNA repair, ubiquitin-dependent protein catabolism	1.44114
YGL088W		unknown	unknown	1.67319
YGL089C	MFAlpha2	No en SGD	mating	0.673471
YGL090W	LIF1	structural molecule activity	double-strand break repair via nonhomologous end-joining	0.899581
YGL091C	NBP35	ATPase activity	unknown	1.10094
YGL092W	NUP145	structural molecule activity	NLS-bearing substrate-nucleus import, mRNA-binding (hnRNP) protein-nucleus import, mRNA-nucleus export, nuclear pore organization and biogenesis, protein-nucleus export, protein-nucleus import, rRNA-nucleus export, ribosomal protein-nucleus import, snRNA-nucleus export, snRNP protein-nucleus import, tRNA splicing, tRNA-nucleus export	0.654653
YGL093W	SPC105	structural constituent of cytoskeleton	microtubule nucleation	0.870888
YGL094C	PAN2	poly(A)-specific ribonuclease activity	mRNA processing, post-replication repair	0.993922
YGL095C	VPS45	chaperone activity	Golgi to vacuole transport, osmoregulation, protein complex assembly, vacuole organization and biogenesis	0.892979
YGL096W	TOS8	transcription factor activity	unknown	0.778927
YGL097W	SRM1	signal transducer activity	rRNA-nucleus export, ribosome nucleus export	0.474536
YGL098W	USE1	unknown	unknown	1.32524
YGL099W	LSG1	unknown	conjugation with cellular fusion, sporulation (sensu Saccharomyces)	1.12814
YGL100W	SEH1	structural molecule activity	NLS-bearing substrate-nucleus import, mRNA-binding (hnRNP) protein-nucleus import, mRNA-nucleus export, nuclear pore organization and biogenesis, protein-nucleus export, rRNA-nucleus export, ribosomal protein-nucleus import, snRNA-nucleus export, snRNP protein-nucleus import, tRNA-nucleus export	1.20207
YGL101W		unknown	unknown	0.958294
YGL102C		unknown	unknown	0.796324
YGL103W	RPL28	RNA binding, structural constituent of ribosome	protein biosynthesis	0.836621
YGL104C	VPS73	unknown	protein-vacuolar targeting	1.04174
YGL105W	ARC1	tRNA binding	amino acid activation, tRNA-nucleus export	0.993776
YGL106W	MLC1	microfilament motor	* apical bud growth, cytokinesis, * endocytosis, establishment of cell polarity (sensu Saccharomyces), isotropic bud growth, * mitochondrion inheritance, vacuole inheritance, vesicle-mediated transport	1.9735
YGL107C	RMD9	unknown	unknown	1.17327
YGL108C		unknown	unknown	2.20768
YGL109W		unknown	unknown	2.14531
YGL110C	CUE3	unknown	unknown	0.74036
YGL111W	NSA1	unknown	ribosomal large subunit biogenesis	0.831608
YGL112C	TAF6	general RNA polymerase II transcription factor activity	* G1-specific transcription in mitotic cell cycle, chromatin modification, establishment and/or maintenance of chromatin architecture, * histone acetylation, protein amino acid acetylation, transcription initiation from Pol II promoter	1.13772
YGL113W	SLD3	chromatin binding	DNA replication initiation, DNA unwinding	0.967615
YGL114W		unknown	unknown	0.968866
YGL115W	SNF4	protein kinase activator	peroxisome organization and biogenesis, regulation of transcription from Pol II promoter	1.12892
YGL116W	CDC20	enzyme activator activity	cyclin catabolism, mitotic chromosome segregation, mitotic metaphase/anaphase transition, mitotic spindle elongation, ubiquitin-dependent protein catabolism	0.571395
YGL117W		unknown	unknown	0.878089
YGL118C		unknown	unknown	1.26789
YGL119W	ABC1	chaperone activity	oxidative phosphorylation, ubiquinone to cytochrome c	1.03486
YGL121C	GPG1	signal transducer	signal transduction	1.63169
YGL122C	NAB2	poly(A) binding	poly(A)+ mRNA-nucleus export	0.538443
YGL123W	RPS2	structural constituent of ribosome	protein biosynthesis, regulation of translational fidelity	0.6276
YGL124C	MON1	unknown	protein-vacuolar targeting	1.1538
YGL125W	MET13	methylenetetrahydrofolate reductase (NADPH) activity, structural constituent of ribosome	methionine metabolism, protein biosynthesis, sulfur amino acid biosynthesis	0.765469
YGL126W	SCS3	unknown	phospholipid metabolism	0.604215
YGL127C	SOH1	unknown	DNA repair, transcription from Pol II promoter	1.53304
YGL128C	CWC23	unknown	unknown	1.4678
YGL129C	RSM23	structural constituent of ribosome	protein biosynthesis	0.867656
YGL130W	CEG1	mRNA guanylyltransferase activity	mRNA capping	1.35115
YGL131C		unknown	unknown	0.773578
YGL132W		unknown	unknown	0.760577
YGL133W	ITC1	unknown	chromatin modeling, negative regulation of transcription from Pol II promoter by pheromones	0.720994
YGL134W	PCL10	cyclin-dependent protein kinase, regulator activity	regulation of glycogen biosynthesis, regulation of glycogen catabolism	1.0441
YGL135W	RPL1B	* structural constituent of ribosome	protein biosynthesis	1.10831
YGL136C	MRM2	rRNA (uridine-2'-O-)-methyltransferase	rRNA modification	1.43945
YGL137W	SEC27	unknown	ER to Golgi transport, retrograde (Golgi to ER) transport	0.799126
YGL138C		unknown	unknown	0.793764
YGL139W		unknown	unknown	0.922682
YGL140C		unknown	unknown	0.830526
YGL141W	HUL5	* ubiquitin-protein ligase	protein monoubiquitination, protein polyubiquitination	0.878047
YGL142C	GPI10	unknown	GPI anchor biosynthesis	1.08685
YGL143C	MRF1	translation release factor activity	protein biosynthesis, translational termination	1.71722
YGL144C	ROG1	lipase	* lipid metabolism	1.11908
YGL145W	TIP20	unknown	retrograde (Golgi to ER) transport	1.06585
YGL146C		unknown	unknown	1.27439
YGL147C	RPL9A	* structural constituent of ribosome	* protein biosynthesis	0.847678
YGL148W	ARO2	chorismate synthase activity	aromatic amino acid family biosynthesis	0.574854
YGL149W		unknown	unknown	2.19567
YGL150C	INO80	ATPase activity	DNA repair, chromatin modeling, transcription from Pol II promoter	0.90284
YGL151W	NUT1	unknown	regulation of transcription from Pol II promoter	0.835628
YGL152C		unknown	unknown	1.39303
YGL153W	PEX14	protein binding activity	protein-peroxisome targeting	1.41793
YGL154C	LYS5	phosphopantetheinyltransferase activity	lysine biosynthesis, aminoadipic pathway	1.41323
YGL155W	CDC43	protein geranylgeranyltransferase activity, signal transducer activity	calcium ion homeostasis, establishment of cell polarity (sensu Saccharomyces), protein amino acid geranylgeranylation, small GTPase mediated signal transduction	1.27679
YGL156W	AMS1	alpha-mannosidase activity	carbohydrate metabolism	1.28338
YGL157W		dihydrokaempferol 4-reductase activity	unknown	0.876514
YGL158W	RCK1	protein serine/threonine kinase	protein amino acid phosphorylation, regulation of meiosis	1.21367
YGL159W		unknown	unknown	0.917289
YGL160W		oxidoreductase activity	unknown	0.897687
YGL161C	YIP5	RAB interactor	unknown	0.962958
YGL162W	SUT1	* specific RNA polymerase II transcription factor activity	regulation of transcription from Pol II promoter, sterol transport	1.0731
YGL163C	RAD54	DNA dependent adenosinetriphosphatase activity, DNA supercoiling activity	NOT involved in double-strand break repair via break-induced replication, NOT involved in double-strand break repair via single-strand annealing, double-strand break repair via synthesis-dependent strand annealing, heteroduplex formation, telomerase-independent telomere maintenance	0.831557
YGL164C	YRB30	enzyme regulator activity, protein binding activity	unknown	1.09041
YGL165C		unknown	unknown	0.769835
YGL166W	CUP2	ligand-regulated transcription factor	response to copper, transcription initiation from Pol II promoter	1.26937
[truncated: 3,977 more rows]
