# Supplementary material for: The Sas3p and Gcn5p histone acetyltransferases are recruited to similar genes
Source: Genome Biol. 2007 Jun 20;8(6):R119. doi: 10.1186/gb-2007-8-6-r119 (PMC2394765; doi:10.1186/gb-2007-8-6-r119)
Supplement: Additional data file 10 — Acetylation at H3K14 was obtained by two ChIP-chip experiments. The first was performed by immunoprecipitating WCE with an antibody that recognizes the carboxyl termini of histone H3 (α-H3Ct) and the other one by immunoprecipitating with α-K14acH3. Ratios from the α-K14acH3 ChIP-chip experiment and the control from the α-H3Ct ChIP-chip experiment were calculated and are listed. [file gb-2007-8-6-r119-S10.xls]

## Sheet: Hoja1
ORF name	Gene name	Molecular function	Biological Process	Binding ratio (sas3_k14h3/wt)	z	'p (2-tailed)'	Significance
YAL001C	TFC3	RNA polymerase III transcription factor	transcription initiation from Pol III promoter	0.616548	-2.38833	0.0169251	no
YAL002W	VPS8	unknown	late endosome to vacuole transport	0.695502	-1.7891	0.0735986	no
YAL003W	EFB1	translation elongation factor	translational elongation	0.698717	-1.74125	0.08164	no
YAL004W		unknown	unknown	1.15118	0.906541	0.36465	no
YAL005C	SSA1	adenosinetriphosphatase activity, chaperone activity, heat shock protein activity	SRP-dependent, co-translational membrane targeting, translocation, * protein folding, * protein-nucleus import, translocation	0.858255	-1.07093	0.284201	no
YAL007C	ERP2	unknown	ER to Golgi transport	1.29131	1.41068	0.158339	no
YAL008W	FUN14		unknown	1.06257	0.339013	0.7346	no
YAL009W	SPO7	unknown	meiosis, nuclear organization and biogenesis, sporulation (sensu Saccharomyces)	1.20922	1.13211	0.257587	no
YAL010C	MDM10	unknown	mitochondrial genome maintenance, mitochondrion inheritance, mitochondrion organization and biogenesis	0.783907	-1.16638	0.24346	no
YAL011W	SWC1	unknown	unknown	0.750663	-1.86133	0.0626977	no
YAL012W	CYS3	cystathionine-gamma-lyase activity	cysteine metabolism, sulfur amino acid metabolism, transsulfuration	0.412434	-3.69515	0.00021976	yes
YAL013W	DEP1	unknown	phospholipid metabolism, regulation of transcription from Pol II promoter	0.809062	-0.919583	0.357791	no
YAL014C	SYN8	SNAP receptor activity	unknown	0.875967	-0.777495	0.436867	no
YAL015C	NTG1	purine-specific oxidized base lesion DNA N-glycosylase activity, pyrimidine-specific oxidized base lesion DNA N-glycosylase activity	DNA repair, base-excision repair, AP site formation	1.05528	0.176868	0.859612	no
YAL016W	TPD3	protein phosphatase type 2A	actin filament organization, bud growth, mitotic spindle checkpoint, protein biosynthesis	0.748644	-1.91946	0.0549261	no
YAL017W	FUN31	protein serine/threonine kinase activity	hexose metabolism, protein amino acid phosphorylation	0.581681	-2.98689	0.00281829	yes
YAL018C		unknown	unknown	0.245546	-3.30134	0.000962244	yes
YAL019W	FUN30	unknown	chromosome organization and biogenesis (sensu Eukarya)	0.698242	-1.73075	0.0834971	no
YAL020C	ATS1	unknown	microtubule-based process	0.493715	-2.84782	0.00440201	yes
YAL021C	CCR4	3'-5' exoribonuclease activity	poly(A) tail shortening, regulation of transcription from Pol II promoter	0.647599	-2.66178	0.00777293	no
YAL022C	FUN26	nucleoside transporter nucleoside transport	nucleoside transport	0.688514	-1.1825	0.237008	no
YAL023C	PMT2	dolichyl-phosphate-mannose-protein mannosyltransferase activity	O-linked glycosylation	0.824374	-1.24953	0.21147	no
YAL024C	LTE1	guanyl-nucleotide exchange factor activity	exit from mitosis	0.607615	-2.72951	0.00634288	no
YAL025C	MAK16	unknown	ribosomal large subunit biogenesis virus-host interaction	1.10331	0.406247	0.684561	no
YAL026C	DRS2	adenosinetriphosphatase activity, phospholipid-translocating ATPase activity	intracellular protein transport, post Golgi transport	0.555692	-2.49283	0.0126728	no
YAL027W		unknown	unknown	0.935614	-0.405947	0.684781	no
YAL028W	FRT2		NO EN SGD	0.789145	-1.1158	0.264509	no
YAL029C	MYO4	microfilament motor activity	mRNA localization, intracellular	0.520311	-3.21557	0.00130187	yes
YAL030W	SNC1	v-SNARE	Golgi to plasma membrane transport, * endocytosis, non-selective vesicle fusion	1.09832	0.410381	0.681527	no
YAL031C	FUN21	unknown	unknown	0.748352	-1.82407	0.0681412	no
YAL032C	PRP45	transcriptional activator activity	positive regulation of transcription from Pol II promoter	0.628093	-1.19585	0.231754	no
YAL033W	POP5	ribonuclease MRP activity, ribonuclease P activity	tRNA processing, rRNA processing	1.77453	2.72211	0.00648661	no
YAL034C	FUN19	unknown	unknown	0.712859	-1.61559	0.106183	no
YAL034W-A	MTW1	unknown	chromosome segregation	0.72694	-1.54137	0.123227	no
YAL035W	FUN12	translation initiation factor activity	translational initiation	0.727475	-2.03895	0.0414551	no
YAL036C	FUN11	unknown	unknown	0.774811	-1.35769	0.174562	no
YAL037C-B		unknown	unknown	0.499348	-3.05899	0.00222085	yes
YAL037W		unknown	unknown	0.919993	-0.445697	0.655816	no
YAL038W	CDC19	pyruvate kinase activity	glycolysis, pyruvate metabolism	0.619525	-2.08372	0.0371859	no
YAL039C	CYC3	holocytochrome c synthase activity	cytochrome c-heme linkage	0.576547	-1.95047	0.05112	no
YAL040C	CLN3	cyclin-dependent protein kinase, intrinsic regulator activity	G1/S transition of mitotic cell cycle, regulation of CDK activity	0.559532	-3.21203	0.00131802	yes
YAL041W	CDC24	Rho guanyl-nucleotide exchange factor activity, signal transducer activity	apical bud growth, cellular morphogenesis during conjugation with cellular fusion, chitin localization, establishment of cell polarity (sensu Saccharomyces), invasive growth, isotropic bud growth, pseudohyphal growth, signal transduction during conjugation with cellular fusion, small GTPase mediated signal transduction	0.762111	-1.77583	0.0757606	no
YAL042W	ERV46	unknown	ER to Golgi transport	0.647536	-1.99887	0.0456219	no
YAL043C	PTA1	cleavage/polyadenylation specificity factor activity	tRNA processing, mRNA polyadenylation, mRNA cleavage	0.786428	-1.45309	0.146198	no
YAL044C	GCV3	glycine dehydrogenase (decarboxylating)	one-carbon compound metabolism	1.05322	0.273504	0.784466	no
YAL044W-A		unknown	unknown	1.99265	3.16925	0.00152835	yes
YAL045C		unknown	unknown	1.58568	2.10804	0.0350272	no
YAL046C		unknown	unknown	1.58782	2.10042	0.0356919	no
YAL047C	SPC72	structural constituent of cytoskeleton	microtubule nucleation, mitotic chromosome segregation, mitotic spindle elongation, nuclear migration (sensu Saccharomyces)	0.730988	-1.96474	0.0494441	no
YAL047W-A		unknown	unknown	1.289	1.14876	0.250656	no
YAL048C		unknown	vesicle-mediated transport	1.18599	1.15927	0.246348	no
YAL049C		unknown	unknown	1.22925	1.0963	0.272947	no
YAL051W	OAF1	DNA binding activity, transcriptional activator activity	fatty acid metabolism, peroxisome organization and biogenesis, positive regulation of transcription	0.67629	-2.05125	0.0402422	no
YAL053W		unknown	unknown	0.55063	-3.35352	0.000797897	yes
YAL054C	ACS1	acetate-CoA ligase	* acetate fermentation, acetyl-CoA biosynthesis	0.963382	-0.245628	0.80597	no
YAL055W	PEX22	unknown	protein-peroxisome targeting	1.15429	0.754057	0.450815	no
YAL056W	GPB2	signal transducer activity	signal transduction	0.699297	-2.18729	0.0287216	no
YAL058W	CNE1	unknown	ER-associated protein catabolism	0.777986	-1.07149	0.28395	no
YAL059W	ECM1	unknown	cell wall organization and biogenesis	1.4301	2.29676	0.0216322	no
YAL060W	BDH1	(R,R)-butanediol dehydrogenase activity	butanediol fermentation	1.31229	1.58483	0.113006	no
YAL061W		oxidoreductase activity, acting on the CH-OH group of donors, NAD or NADP as acceptor	unknown	1.16845	0.839293	0.401305	no
YAL062W	GDH3	glutamate dehydrogenase activity	glutamate biosynthesis	0.707367	-1.56963	0.116502	no
YAL064W-B		unknown	unknown	0.692126	-2.16617	0.0302983	no
YAL065C		unknown	unknown	1.02656	0.164891	0.869029	no
YAL066W		unknown	unknown	0.66002	-1.42366	0.154545	no
YAL067C	SEO1	transporter activity	transport	0.711694	-1.34712	0.17794	no
YAR002C-A	ERP1	unknown	ER to Golgi transport	1.10671	0.58627	0.557694	no
YAR002W	NUP60	structural constituent of nuclear pore	nucleocytoplasmic transport, protein-nucleus import, docking	0.882522	-0.689857	0.490284	no
YAR003W	SWD1	chromatin binding activity, histone-lysine N-methyltransferase activity, transcriptional activator activity	chromatin silencing at telomere, histone methylation	1.02928	0.175264	0.860873	no
YAR007C	RFA1	damaged DNA binding, single-stranded DNA binding	DNA recombination, DNA replication, priming, DNA strand elongation, DNA unwinding, double-strand break repair, nucleotide-excision repair, postreplication repair	0.681861	-2.28621	0.0222418	no
YAR008W	SEN34	tRNA-intron endonuclease activity	tRNA splicing	0.978438	-0.119669	0.904746	no
YAR009C		RNA-directed DNA polymerase, * peptidase, ribonuclease	unknown	0.313138	-3.50284	0.000460325	yes
YAR010C		unknown	unknown	1.09305	0.59212	0.55377	no
YAR014C	BUD14	unknown	bud site selection, filamentous growth	0.689732	-2.30637	0.0210901	no
YAR015W	ADE1	phosphoribosylaminoimidazole-succinocarboxamide synthase	* purine base metabolism	0.91345	-0.523273	0.600784	no
YAR018C	KIN3	protein kinase activity	chromosome segregation	0.675179	-2.33486	0.0195505	no
YAR019C	CDC15	protein kinase activity	cytokinesis, exit from mitosis, * protein amino acid phosphorylation	0.612259	-2.56016	0.0104624	no
YAR020C	PAU7	unknown	unknown	0.558844	-2.39198	0.0167579	no
YAR023C		unknown	unknown	1.18442	0.881234	0.378191	no
YAR027W	UIP3	unknown	unknown	1.52827	2.54917	0.0107978	no
YAR028W		unknown	unknown	1.54188	2.25723	0.023994	no
YAR029W	FUN57	unknown	unknown	0.974594	-0.106558	0.91514	no
YAR030C		unknown	unknown	0.893985	-0.456101	0.648317	no
YAR031W	PRM9	unknown	conjugation with cellular fusion	1.19834	1.00784	0.313531	no
YAR033W	MST28	unknown	unknown	1.12662	0.781903	0.434272	no
YAR035W	YAT1	carnitine O-acetyltransferase	alcohol metabolism, carnitine metabolism	0.411625	-2.30132	0.0213735	no
YAR042W	SWH1	unknown	unknown	0.461816	-2.83246	0.00461918	yes
YAR044W	OSH1	oxysterol binding activity, phosphatidylinositol binding activity	steroid biosynthesis	0.474568	-4.3953	1.10622e-05	yes
YAR047C		unknown	unknown	0.94987	-0.175908	0.860366	no
YAR050W	FLO1	cell adhesion molecule activity	flocculation	0.93231	-0.488799	0.624984	no
YAR053W		unknown	unknown	0.543817	-2.83561	0.00457388	yes
YAR060C		unknown	unknown	0.732963	-1.53373	0.125096	no
YAR061W		unknown	unknown	1.33055	1.25816	0.208333	no
YAR062W		unknown	unknown	0.820308	-1.27824	0.201163	no
YAR064W		unknown	unknown	0.542002	-1.98697	0.0469254	no
YAR068W		unknown	unknown	0.846804	-1.01761	0.308864	no
YAR069C		unknown	unknown	0.973052	-0.110352	0.91213	no
YAR070C		unknown	unknown	0.973577	-0.140407	0.888339	no
YAR071W	PHO11	acid phosphatase activity	phosphate metabolism	1.01892	0.107565	0.914341	no
YAR073W	IMD1	IMP dehydrogenase activity	GTP biosynthesis	0.508312	-3.45365	0.000553053	yes
YBL001C	ECM15	unknown	cell wall organization and biogenesis	1.37583	1.62414	0.104345	no
YBL002W	HTB2	DNA binding activity	chromatin assembly/disassembly	1.43098	1.86657	0.0619621	no
YBL003C	HTA2	DNA binding activity	chromatin assembly/disassembly	1.6162	2.60148	0.00928218	no
YBL004W		unknown	unknown	0.685804	-1.95565	0.0505062	no
YBL005W	PDR3	DNA binding activity, transcriptional activator activity	regulation of transcription from Pol II promoter, response to drug	0.692648	-2.55773	0.0105358	no
YBL006C		unknown	unknown	1.15172	0.590876	0.554603	no
YBL007C	SLA1	cytoskeletal protein binding activity	actin cortical patch assembly, actin filament organization, cell wall organization and biogenesis, endocytosis, polar budding	0.395297	-4.13442	3.55846e-05	yes
YBL008W	HIR1	transcription co-repressor activity	regulation of transcription from Pol II promoter	0.835568	-1.16761	0.242964	no
YBL009W		unknown	unknown	0.673575	-2.46497	0.0137027	no
YBL010C		unknown	unknown	1.02815	0.162981	0.870533	no
YBL011W	SCT1	glycerol-3-phosphate O-acyltransferase activity	phospholipid biosynthesis	0.655017	-2.72005	0.00652716	no
YBL012C		unknown	unknown	0.878444	-0.494772	0.620761	no
YBL013W	FMT1	methionyl-tRNA formyltransferase activity	methionyl-tRNA aminoacylation, translational initiation	0.945694	-0.164121	0.869636	no
YBL014C	RRN6	RNA polymerase I transcription factor activity	transcription from Pol I promoter	0.648495	-3.02245	0.00250742	yes
YBL015W	ACH1	acetyl-CoA hydrolase	* acetate metabolism, * acetyl-CoA metabolism	0.47773	-2.57384	0.0100576	no
YBL016W	FUS3	MAP kinase activity	cell cycle arrest, protein amino acid phosphorylation, signal transduction during conjugation with cellular fusion	0.953892	-0.238708	0.811332	no
YBL017C	PEP1	signal sequence binding	protein-vacuolar targeting, vacuolar transport	0.304558	-4.2867	1.8135e-05	yes
YBL018C	POP8	ribonuclease MRP activity, ribonuclease P activity	tRNA processing, rRNA processing	1.05507	0.256471	0.797587	no
YBL019W	APN2	double-stranded DNA specific 3'-5' exodeoxyribonuclease, phosphodiesterase I	DNA repair	0.97706	-0.146286	0.883695	no
YBL020W	RFT1	oligosaccharide transporter activity	N-linked glycosylation, oligosaccharide transport	0.617218	-2.98159	0.00286754	yes
YBL021C	HAP3	transcriptional activator activity	transcription, regulation of carbohydrate metabolism	2.26517	4.02663	5.65829e-05	yes
YBL022C	PIM1	ATP-dependent peptidase activity	proteolysis and peptidolysis, response to heat	0.486953	-3.11826	0.00181923	yes
YBL023C	MCM2	ATP dependent DNA helicase activity, chromatin binding activity	DNA replication initiation, DNA unwinding, pre-replicative complex formation and maintenance	0.720065	-2.23995	0.0250942	no
YBL024W	NCL1	tRNA (cytosine-5-)-methyltransferase	* tRNA methylation	0.811177	-1.37477	0.169204	no
YBL025W	RRN10	RNA polymerase I transcription factor activity, ribosomal DNA (rDNA) binding activity	transcription from Pol I promoter	1.92042	3.72797	0.000193025	yes
YBL026W	LSM2	pre-mRNA splicing factor activity	mRNA splicing, rRNA processing	1.60314	2.59788	0.00938003	no
YBL027W	RPL19B	structural constituent of ribosome	protein synthesis	1.2044	1.13642	0.255782	no
YBL028C		unknown	unknown	1.45073	1.8946	0.0581451	no
YBL029C-A		unknown	unknown	0.997214	-0.00991172	0.992092	no
YBL029W		unknown	unknown	0.539587	-1.34254	0.17942	no
YBL030C	PET9	ATP/ADP antiporter	ATP/ADP exchange	1.11727	0.580926	0.561291	no
YBL031W	SHE1	unknown	unknown	0.98089	-0.106861	0.914899	no
YBL032W		mRNA binding activity	mRNA localization, intracellular, telomerase-dependent telomere maintenance	0.969696	-0.126964	0.898969	no
YBL033C	RIB1	cyclohydrolase activity	vitamin B2 biosynthesis	0.858638	-0.660467	0.508954	no
YBL034C	STU1	structural constituent of cytoskeleton	microtubule nucleation	0.912584	-0.169358	0.865515	no
YBL035C	POL12	alpha DNA polymerase	DNA replication initiation, DNA replication, priming, lagging strand elongation	0.797116	-1.50288	0.132869	no
YBL036C		unknown	unknown	0.945455	-0.316915	0.751308	no
YBL037W	APL3	unknown	vesicle-mediated transport	0.695173	-1.50229	0.133022	no
YBL038W	MRPL16	peptidyltransferase activity, structural constituent of ribosome	protein biosynthesis	1.59066	2.53601	0.0112123	no
YBL039C	URA7	CTP synthase activity	CTP biosynthesis, phospholipid biosynthesis, pyrimidine base biosynthesis	0.721187	-2.13985	0.0323668	no
YBL040C	ERD2	HDEL receptor activity	protein-ER retention	1.23753	1.28605	0.198424	no
YBL041W	PRE7	endopeptidase activity	ubiquitin-dependent protein catabolism	2.00334	3.88497	0.000102343	yes
YBL042C	FUI1	uridine transporter	uridine transport	0.846165	-1.03258	0.301801	no
YBL043W	ECM13	unknown	cell wall organization and biogenesis	0.420458	-3.38808	0.000703833	yes
YBL044W		unknown	unknown	0.587066	-1.40203	0.160907	no
YBL045C	COR1	ubiquinol-cytochrome c reductase activity	aerobic respiration	0.959345	-0.191221	0.848353	no
YBL046W		unknown	unknown	0.72838	-1.753	0.0796025	no
YBL047C	EDE1	unknown	endocytosis	0.851811	-0.926342	0.354269	no
YBL048W		unknown	unknown	1.43408	1.43893	0.150171	no
YBL049W	MOH1	unknown	unknown	1.22803	1.07213	0.283661	no
YBL050W	SEC17	soluble NSF attachment protein activity	ER to Golgi transport	1.00099	0.00466493	0.996278	no
YBL051C	PIN4	unknown	unknown	0.785221	-1.54292	0.12285	no
YBL052C	SAS3	acetyltransferase activity	chromatin modification, chromatin silencing at HML and HMR (sensu Saccharomyces), chromatin silencing at telomere	0.685213	-2.52902	0.0114382	no
YBL053W		unknown	unknown	1.72834	2.22711	0.0259401	no
YBL054W		unknown	unknown	0.341317	-3.0731	0.00211844	yes
YBL055C		unknown	unknown	1.19556	0.97256	0.330772	no
YBL056W	PTC3	protein phosphatase type 2C activity	inactivation of MAPK (osmolarity sensing), protein amino acid dephosphorylation, regulation of CDK activity, cellular_component unknown	1.09637	0.481824	0.629931	no
YBL057C	PTH2	aminoacyl-tRNA hydrolase activity	* protein biosynthesis	1.15971	0.865881	0.386555	no
YBL058W	SHP1	unknown	glycogen metabolism, sporulation (sensu Saccharomyces)	1.13186	0.718723	0.472311	no
YBL059W		unknown	unknown	1.90539	4.09403	4.23931e-05	yes
YBL060W		unknown	unknown	0.821562	-1.34443	0.17881	no
YBL061C	SKT5	enzyme activator	cell wall chitin biosynthesis, cytokinesis, response to osmotic stress	0.817527	-1.23647	0.216284	no
YBL062W		unknown	unknown	0.580854	-1.86645	0.0619783	no
YBL063W	KIP1	microtubule motor activity, structural constituent of cytoskeleton	microtubule nucleation, mitotic anaphase B	0.633636	-2.07319	0.0381547	no
YBL064C	PRX1	thioredoxin peroxidase activity	regulation of redox homeostasis	1.01675	0.0843871	0.932749	no
YBL065W		unknown	unknown	1.20885	0.911912	0.361815	no
YBL066C	SEF1	unknown	unknown	0.683059	-1.89828	0.0576591	no
YBL067C	UBP13	ubiquitin-specific protease	unknown	0.642501	-2.78243	0.00539534	yes
YBL068W	PRS4	ribose-phosphate pyrophosphokinase activity	'de novo' IMP biosynthesis, 'de novo' pyrimidine base biosynthesis, histidine biosynthesis, purine salvage, tryptophan biosynthesis	1.17639	0.764506	0.444566	no
YBL069W	AST1	* protein transporter	protein-membrane targeting	0.932279	-0.375635	0.707188	no
YBL070C		unknown	unknown	1.5359	1.46625	0.14258	no
YBL071C		unknown	unknown	1.62286	2.27797	0.0227285	no
YBL071W-A	KTI11	unknown	G1 phase of mitotic cell cycle	1.85865	2.55847	0.0105133	no
YBL072C	RPS8A	* structural constituent of ribosome activity	protein biosynthesis	1.1005	0.5834	0.559624	no
YBL073W		unknown	unknown	1.80871	2.87757	0.00400756	yes
YBL074C	AAR2	unknown	snRNP recycling	1.26725	1.2626	0.206732	no
YBL075C	SSA3	heat shock protein	SRP-dependent, co-translational membrane targeting, translocation, protein folding, response to stress	0.698707	-2.23279	0.0255629	no
YBL076C	ILS1	isoleucine-tRNA ligase activity	protein biosynthesis	0.633713	-2.57444	0.0100403	no
YBL077W		unknown	unknown	0.829515	-0.708586	0.478581	no
YBL078C	AUT7	microtubule binding activity	autophagy, protein-vacuolar targeting	0.477046	-3.23918	0.00119875	yes
YBL079W	NUP170	structural molecule activity	NLS-bearing substrate-nucleus import, chromosome segregation, mRNA-binding (hnRNP) protein-nucleus import, mRNA-nucleus export, nuclear pore organization and biogenesis, protein-nucleus export, protein-nucleus import, docking, rRNA-nucleus export, ribosomal protein-nucleus import, snRNA-nucleus export, snRNP protein-nucleus import, tRNA-nucleus export,	0.616285	-1.70584	0.0880387	no
YBL080C	PET112	unknown	* aerobic respiration, mitochondrion organization and biogenesis, protein biosynthesis	1.18712	1.0306	0.302727	no
YBL081W		unknown	unknown	0.563881	-2.49599	0.0125608	no
YBL082C	RHK1	alpha-1,3-mannosyltransferase activity	dolichol-linked oligosaccharide biosynthesis, protein amino acid glycosylation	0.821027	-1.05966	0.289301	no
YBL083C		unknown	unknown	0.755512	-0.985798	0.324232	no
YBL085W	BOI1	phospholipid binding activity,	Rho protein signal transduction, establishment of cell polarity (sensu Saccharomyces)	0.564074	-1.54425	0.122527	no
YBL086C			unknown	0.989659	-0.0520784	0.958466	no
YBL087C	RPL23A	structural constituent of ribosome	protein biosynthesis	1.21543	1.18873	0.234547	no
YBL088C	TEL1	inositol/phosphatidylinositol kinase activity	response to DNA damage, telomerase-dependent telomere maintenance	0.542606	-3.32903	0.000871495	yes
YBL089W	AVT5	transporter	* transport	0.934885	-0.167607	0.866893	no
YBL090W	MRP21	structural constituent of ribosome	protein biosynthesis	1.4471	2.36116	0.0182177	no
YBL091C	MAP2	methionyl aminopeptidase activity	proteolysis and peptidolysis	1.34828	1.63017	0.103066	no
YBL091C-A		unknown	unknown	2.30412	3.51064	0.000447022	yes
YBL092W	RPL32	structural constituent of ribosome	protein biosynthesis	1.19236	0.754952	0.450278	no
YBL093C	ROX3	RNA polymerase II transcription mediator	transcription from Pol II promoter	1.22949	1.01419	0.31049	no
YBL094C		unknown	unknown	1.21213	0.785243	0.432311	no
YBL095W		unknown	unknown	0.991516	-0.0404835	0.967708	no
YBL096C		unknown	unknown	0.979246	-0.0802822	0.936013	no
YBL097W	BRN1	unknown	mitotic chromosome condensation, mitotic chromosome segregation	1.29172	0.907535	0.364124	no
YBL098W	BNA4	kynurenine 3-monooxygenase activity	nicotinamide adenine dinucleotide biosynthesis	1.0006	0.00307478	0.997547	no
YBL099W	ATP1	* hydrogen-transporting two-sector ATPase	* ATP synthesis coupled proton transport	0.769608	-1.16513	0.243967	no
YBL100C		unknown	unknown	1.38193	1.27022	0.204005	no
YBL101C	ECM21	unknown	cell wall organization and biogenesis	0.642143	-2.57979	0.00988593	no
YBL102W	SFT2	unknown	Golgi to endosome transport	1.39278	1.92263	0.0545265	no
YBL103C	RTG3	specific RNA polymerase II transcription factor	transcription initiation from Pol II promoter	0.926523	-0.407326	0.683769	no
YBL104C		unknown	unknown	0.751788	-1.82877	0.0674338	no
YBL105C	PKC1	* protein kinase C	cell wall organization and biogenesis, protein amino acid phosphorylation, protein kinase cascade, signal transduction	0.522362	-2.86393	0.00418421	yes
YBL106C	SRO77	unknown	Golgi to plasma membrane transport, exocytosis	1.02559	0.119541	0.904847	no
YBL107C		unknown	unknown	1.00772	0.0398926	0.968179	no
YBR001C	NTH2	alpha,alpha-trehalase activity	response to stress, trehalose catabolism	0.829767	-1.21823	0.223137	no
YBR002C	RER2	prenyltransferase activity	dolichol biosynthesis, protein amino acid glycosylation	1.36232	1.80897	0.0704556	no
YBR003W	COQ1	trans-hexaprenyltranstransferase activity	ubiquinone metabolism	1.27668	1.33834	0.180787	no
YBR004C		unknown	unknown	0.903461	-0.477575	0.632953	no
YBR005W				0.845201	-0.797302	0.425276	no
YBR006W	UGA2	succinate-semialdehyde dehydrogenase (NAD(P)+) activity	glutamate catabolism, response to oxidative stress	0.949329	-0.304976	0.760384	no
YBR007C		unknown	unknown	0.803654	-1.45343	0.146105	no
YBR008C	FLR1	multidrug transporter	* response to toxin	0.548261	-2.12984	0.0331848	no
YBR009C	HHF1	DNA binding activity	chromatin assembly/disassembly	1.58531	2.82099	0.00478764	yes
YBR010W	HHT1	DNA binding activity	chromatin assembly/disassembly	1.46421	2.3506	0.0187431	no
YBR011C	IPP1	inorganic diphosphatase activity	phosphate metabolism	1.37008	1.9556	0.0505122	no
YBR012C		unknown	unknown	0.596805	-3.40946	0.000650918	yes
YBR013C		unknown	unknown	0.971563	-0.160064	0.872831	no
YBR014C		unknown	unknown	1.09708	0.51532	0.60633	no
YBR015C	MNN2	alpha-1,2-mannosyltransferase activity	protein amino acid glycosylation	0.695129	-1.80908	0.070439	no
YBR016W		unknown	response to dessication	0.753855	-1.55418	0.120142	no
YBR017C	KAP104	nuclear localization sequence binding activity	mRNA-binding (hnRNP) protein-nucleus import, protein-nucleus import	0.693588	-2.40425	0.0162056	no
YBR018C	GAL7	UTP-hexose-1-phosphate uridylyltransferase activity	galactose metabolism	0.669452	-2.12767	0.0333643	no
YBR019C	GAL10	unknown	* galactose metabolism	0.638755	-2.96216	0.00305488	yes
YBR020W	GAL1	galactokinase	galactose metabolism	0.678247	-1.71695	0.0859878	no
YBR021W	FUR4	uracil permease activity	uracil transport	1.14041	0.869632	0.384501	no
YBR022W		hydrolase activity	unknown	1.21901	1.0621	0.288189	no
YBR023C	CHS3	chitin synthase activity	cell wall chitin biosynthesis, cytokinesis, response to osmotic stress	0.606142	-1.99109	0.0464709	no
YBR024W	SCO2	unknown	copper ion transport	1.52839	2.53823	0.0111414	no
YBR025C		unknown	unknown	1.44736	2.28747	0.0221682	no
YBR026C	ETR1	enoyl-[acyl-carrier protein] reductase activity	aerobic respiration, fatty acid biosynthesis	1.05457	0.290354	0.771545	no
YBR027C		unknown	unknown	1.08378	0.307859	0.75819	no
YBR028C		unknown	unknown	1.05987	0.327994	0.742916	no
YBR029C	CDS1	phosphatidate cytidylyltransferase activity	phosphatidylglycerol biosynthesis, phosphatidylserine metabolism	1.16313	0.943078	0.345641	no
YBR030W		unknown	phospholipid metabolism	1.2096	1.13744	0.255356	no
YBR031W	RPL4A	structural constituent of ribosome	protein biosynthesis	0.742201	-1.67004	0.0949105	no
YBR032W		unknown	unknown	0.786523	-0.879143	0.379324	no
YBR033W	EDS1	unknown	unknown	0.857509	-1.02938	0.303301	no
YBR034C	HMT1	protein-arginine N-methyltransferase activity	mRNA-nucleus export, peptidyl-arginine modification	1.29658	1.51496	0.129782	no
YBR035C	PDX3	pyridoxamine-phosphate oxidase activity	fatty acid metabolism	1.78852	3.25405	0.00113772	yes
YBR036C	CSG2	unknown	calcium ion homeostasis	1.02723	0.15821	0.874291	no
YBR037C	SCO1	unknown	* copper ion transport, * protein complex assembly	1.89695	3.54633	0.000390643	yes
YBR038W	CHS2	chitin synthase activity	cytokinesis, response to osmotic stress	0.681663	-2.09738	0.0359599	no
YBR039W	ATP3	hydrogen-transporting two-sector ATPase	ATP synthesis coupled proton transport	1.2614	1.37091	0.170404	no
YBR040W	FIG1	cytogamy	cellular morphogenesis during conjugation with cellular fusion	0.496304	-3.78187	0.000155658	yes
YBR041W	FAT1	long-chain fatty acid transporter activity, long-chain-fatty-acid-CoA-ligase activity	lipid transport, very-long-chain fatty acid metabolism	0.697789	-2.30511	0.0211603	no
YBR042C		acyltransferase activity	phospholipid biosynthesis	0.962808	-0.208215	0.835061	no
YBR043C	AQR2	unknown	unknown	0.79008	-1.20365	0.228726	no
YBR044C	TCM62	chaperone activity	protein complex assembly	1.13295	0.841606	0.400008	no
YBR045C	GIP1	protein phosphatase 1 binding activity	spore wall assembly (sensu Saccharomyces)	0.553688	-2.87205	0.0040782	yes
YBR046C	ZTA1	unknown	unknown	0.837524	-0.866191	0.386385	no
YBR047W		unknown	unknown	1.35023	1.52909	0.126241	no
YBR048W	RPS11B	structural constituent of ribosome activity	protein biosynthesis, * regulation of translational fidelity, ribosomal small subunit assembly and maintenance	0.999631	-0.00231571	0.998152	no
YBR049C	REB1	Pol I transcription termination factor activity, RNA polymerase II transcription factor activity,	regulation of transcription from Pol II promoter, transcription termination from Pol I promoter	1.04734	0.314697	0.752992	no
YBR050C	REG2	protein phosphatase type 1 activity	cell growth and/or maintenance, negative regulation of transcription from Pol II promoter	1.25026	1.21866	0.222975	no
YBR051W		unknown	unknown	1.3329	1.21854	0.223021	no
YBR052C		unknown	unknown	1.08449	0.430598	0.666761	no
YBR053C		unknown	unknown	0.944854	-0.363098	0.716531	no
YBR054W	YRO2	unknown	unknown	1.16054	0.797275	0.425291	no
YBR055C	PRP6	pre-mRNA splicing factor activity	mRNA splicing	0.890262	-0.799503	0.423999	no
YBR056W		unknown	unknown	0.879927	-0.765876	0.44375	no
YBR057C	MUM2	unknown	premeiotic DNA synthesis	1.11516	0.630654	0.528267	no
YBR058C	UBP14	ubiquitin-specific protease activity	protein deubiquitination	0.743032	-1.97113	0.0487086	no
YBR059C	AKL1	protein kinase activity	unknown	0.95444	-0.2108	0.833043	no
YBR060C	ORC2	DNA replication origin binding	DNA replication initiation, chromatin silencing at HML and HMR (sensu Saccharomyces), pre-replicative complex formation and maintenance	1.12083	0.727044	0.467199	no
YBR061C	TRM7	tRNA methyltransferase activity	tRNA methylation, protein biosynthesis	1.33465	1.80098	0.071706	no
YBR062C		unknown	unknown	1.8102	3.24836	0.00116071	yes
YBR063C		unknown	unknown	0.691972	-1.63009	0.103082	no
YBR064W		unknown	unknown	0.825149	-0.766104	0.443614	no
YBR065C	ECM2	unknown	cell wall organization and biogenesis	0.830387	-0.949611	0.34231	no
YBR066C	NRG2	transcriptional repressor	invasive growth	1.14626	0.679325	0.496932	no
YBR067C	TIP1	lipase activity, structural constituent of cell wall	cell wall organization and biogenesis	0.805807	-1.2826	0.199632	no
YBR068C	BAP2	amino acid transporter activity	amino acid transport	0.786187	-1.48434	0.137718	no
YBR069C	TAT1	amino acid transporter activity	amino acid transport	0.995284	-0.0273407	0.978188	no
YBR070C	SAT2	unknown	unknown	1.33724	1.56608	0.117329	no
YBR071W		unknown	unknown	0.713789	-1.73871	0.0820861	no
YBR072W	HSP26	heat shock protein	protein folding, response to stress	0.929695	-0.430053	0.667157	no
YBR073W	RDH54	DNA dependent ATPase activity, DNA supercoiling activity	double-strand break repair via break-induced replication, heteroduplex formation, meiotic recombination	0.62732	-3.06346	0.00218792	yes
YBR074W		unknown	unknown	0.731037	-1.75807	0.0787349	no
YBR075W		unknown	unknown	0.474688	-3.7116	0.000205952	yes
YBR076W	ECM8	unknown	cell wall organization and biogenesis	0.884796	-0.560435	0.575183	no
YBR077C		unknown	unknown	1.30079	1.35711	0.174745	no
YBR078W	ECM33	unknown	cell wall organization and biogenesis	0.760722	-1.70142	0.0888637	no
YBR079C	RPG1	translation initiation factor activity	translational initiation	0.5165	-4.04353	5.26531e-05	yes
YBR081C	SPT7	structural molecule activity	chromatin modification, conjugation with cellular fusion, histone acetylation	0.723885	-1.89837	0.0576478	no
YBR082C	UBC4	ubiquitin conjugating enzyme activity, protein monoubiquitination, protein polyubiquitination, response to stress, sporulation (sensu Saccharomyces)	protein degradation, ubiquitin-mediated	1.07583	0.377209	0.706018	no
YBR083W	TEC1	specific RNA polymerase II transcription factor activity	positive regulation of transcription from Pol II promoter, pseudohyphal growth	0.829189	-1.10585	0.26879	no
YBR084C-A	RPL19A	structural constituent of ribosome	protein biosynthesis	1.00849	0.050524	0.959705	no
YBR084W	MIS1	formate-tetrahydrofolate ligase activity, methenyltetrahydrofolate cyclohydrolase activity, methylenetetrahydrofolate dehydrogenase (NADP+) activity	conversion of met-tRNAf to fmet-tRNA, nucleobase, nucleoside, nucleotide and nucleic acid metabolism	0.67304	-2.13539	0.0327293	no
YBR085W	AAC3	ATP/ADP antiporter	ATP/ADP exchange	1.41025	1.30741	0.191075	no
YBR086C	IST2	unknown	response to osmotic stress	0.627797	-2.80584	0.00501856	yes
YBR087W	RFC5	DNA clamp loader activity	leading strand elongation, mismatch repair, * sister chromatid cohesion	1.08039	0.502177	0.615543	no
YBR088C	POL30	DNA polymerase processivity factor activity	base-excision repair, lagging strand elongation, leading strand elongation, mismatch repair, mutagenesis, nucleotide-excision repair, post-replication repair	0.646973	-1.96827	0.0490368	no
YBR089W		unknown	unknown	0.810542	-1.06367	0.287477	no
YBR090C	NHP6B	unknown	unknown	1.59799	2.1973	0.0279991	no
YBR091C	MRS5	protein transporter activity	mitochondrial translocation	1.78072	2.64648	0.00813345	no
YBR092C	PHO3	acid phosphatase activity	thiamin transport	0.889092	-0.454614	0.649387	no
YBR093C	PHO5	acid phosphatase activity	cellular response to phosphate starvation, phosphate metabolism	1.09764	0.620159	0.535153	no
YBR094W		unknown	unknown	0.815877	-1.36651	0.171779	no
YBR095C	RXT2	unknown	conjugation with cellular fusion, invasive growth	1.07972	0.457644	0.647209	no
YBR096W		unknown	unknown	0.996872	-0.018264	0.985428	no
YBR097W	VPS15	protein serine/threonine kinase activity	protein amino acid phosphorylation, protein-Golgi retention, * vacuolar transport, protein-vacuolar targeting	0.709599	-1.84238	0.0654191	no
YBR098W	MMS4	endonuclease activity, transcription co-activator activity	DNA repair, meiotic recombination	0.577731	-2.6223	0.00873378	no
YBR099C		unknown	unknown	0.644537	-2.06204	0.0392043	no
YBR101C	FES1	adenyl-nucleotide exchange factor activity	protein biosynthesis	1.06342	0.315043	0.752729	no
YBR102C	EXO84	unknown	Golgi to plasma membrane transport, cytokinesis, establishment of cell polarity (sensu Saccharomyces), mRNA splicing, non-selective vesicle docking, non-selective vesicle fusion, polar budding	0.922041	-0.54541	0.585471	no
YBR103W	SIF2	* NAD-dependent histone deacetylase, NAD-independent histone deacetylase	chromatin silencing at telomere, histone deacetylation, negative regulation of meiosis, negative regulation of transcription from Pol II promoter	0.846819	-1.05029	0.293586	no
YBR104W	YMC2	transporter activity	transport	1.0017	0.00927155	0.992602	no
YBR105C	VID24	unknown	vesicle-mediated transport	0.883947	-0.44095	0.659249	no
YBR106W	PHO88	phosphate transporter	phosphate transport	1.52046	2.33324	0.0196355	no
YBR107C	IML3	unknown	chromosome segregation	1.80445	3.31645	0.000911676	yes
YBR108W		unknown	unknown	0.683677	-2.34702	0.0189245	no
YBR109C	CMD1	calcium ion binding activity	budding, cytoskeleton organization and biogenesis, mitosis	1.02747	0.160723	0.872312	no
YBR110W	ALG1	beta-1,4-mannosyltransferase activity	N-linked glycosylation	0.915932	-0.485509	0.627316	no
YBR111C	YSA1	phosphoribosyl-ATP diphosphatase activity	unknown	1.5016	2.3542	0.0185626	no
YBR112C	CYC8	general transcriptional repressor activity, transcription co-activator activity	negative regulation of transcription	0.554659	-2.09588	0.0360927	no
YBR113W		unknown	unknown	1.00204	0.0083737	0.993319	no
YBR114W	RAD16	DNA dependent ATPase activity	nucleotide-excision repair, DNA damage recognition	0.554711	-3.86693	0.000110212	yes
YBR115C	LYS2	aminoadipate-semialdehyde dehydrogenase activity	lysine biosynthesis, aminoadipic pathway	0.266276	-2.4191	0.0155592	no
YBR116C		unknown	unknown	1.86795	3.71705	0.000201565	yes
YBR117C	TKL2	transketolase	pentose-phosphate shunt	1.03812	0.249068	0.803308	no
YBR118W	TEF2	translation elongation factor activity	translational elongation	1.25372	0.994855	0.319807	no
YBR119W	MUD1	RNA binding	mRNA splicing	1.09066	0.541409	0.588226	no
YBR120C	CBP6	unknown	protein biosynthesis	1.5279	2.63459	0.00842385	no
YBR121C	GRS1	glycine-tRNA ligase	glycyl-tRNA aminoacylation, transcription termination	1.25228	1.44329	0.148938	no
YBR122C	MRPL36	structural constituent of ribosome	protein biosynthesis	1.42802	2.16333	0.030516	no
YBR123C	TFC1	RNA polymerase III transcription factor	transcription initiation from Pol III promoter	0.951263	-0.319764	0.749147	no
YBR124W		unknown	unknown	1.27398	1.32786	0.184223	no
YBR125C	PTC4	protein phosphatase type 2C activity	unknown	0.627382	-2.02598	0.0427665	no
YBR126C	TPS1	alpha,alpha-trehalose-phosphate synthase (UDP-forming) activity	carbohydrate metabolism, response to stress	0.847718	-1.01549	0.309872	no
YBR127C	VMA2	hydrogen-transporting two-sector ATPase	vacuolar acidification	1.18653	0.910859	0.36237	no
YBR128C	APG14	unknown	autophagy	0.870304	-0.836083	0.403108	no
YBR129C	OPY1	unknown	conjugation with cellular fusion	1.00441	0.015664	0.987502	no
YBR130C	SHE3	mRNA binding activity	mRNA localization, intracellular	0.953105	-0.284304	0.776177	no
YBR131W	CCZ1	guanyl-nucleotide exchange factor	autophagic vacuole fusion, * autophagy, vacuolar transport	0.851865	-1.03134	0.30238	no
YBR132C	AGP2	hydrogen:amino acid symporter activity	fatty acid metabolism, response to osmotic stress	0.813964	-1.12163	0.262019	no
YBR133C	HSL7	protein-arginine N-methyltransferase activity	G2/M transition of mitotic cell cycle, regulation of cell cycle	0.796437	-1.49872	0.133946	no
YBR134W		unknown	unknown	1.56008	2.45424	0.0141184	no
YBR135W	CKS1	unknown	regulation of cell cycle	1.03204	0.198338	0.842781	no
YBR136W	MEC1	inositol/phosphatidylinositol kinase activity	DNA damage checkpoint, DNA recombination, DNA replication checkpoint, meiotic recombination, nucleobase, nucleoside, nucleotide and nucleic acid metabolism	0.790073	-1.38438	0.166241	no
YBR137W		unknown	unknown	1.15071	0.706513	0.479869	no
YBR138C	HDR1	unknown	unknown	0.839518	-0.803267	0.42182	no
YBR139W		* carboxypeptidase C	unknown	0.531253	-2.28896	0.0220815	no
YBR140C	IRA1	Ras GTPase activator activity	RAS protein signal transduction, * sporulation (sensu Saccharomyces)	0.633368	-2.41128	0.0158966	no
YBR141C		unknown	unknown	1.36092	1.95468	0.0506204	no
YBR142W	MAK5	ATP dependent RNA helicase activity	rRNA processing, ribosomal large subunit assembly and maintenance	0.775058	-1.72553	0.084432	no
YBR143C	SUP45	translation release factor activity, codon specific	translational termination	0.971533	-0.138557	0.8898	no
YBR144C		unknown	unknown	1.61015	2.84332	0.00446459	yes
YBR145W	ADH5	alcohol dehydrogenase activity	alcohol metabolism	1.15646	0.680089	0.496448	no
YBR146W	MRPS9	structural constituent of ribosome	protein biosynthesis	1.07991	0.402874	0.687041	no
YBR147W		unknown	unknown	0.643174	-2.46052	0.0138736	no
YBR148W	YSW1	unknown	unknown	0.83167	-1.00393	0.31541	no
YBR149W	ARA1	D-arabinose 1-dehydrogenase [NAD(P)] activity	carbohydrate metabolism	1.14699	0.776221	0.437619	no
YBR150C	TBS1	unknown	unknown	0.627774	-1.86904	0.0616177	no
YBR151W	APD1	unknown	unknown	1.26488	1.35442	0.175602	no
YBR152W	SPP381	unknown	mRNA splicing	1.59792	2.98622	0.00282448	yes
YBR153W	RIB7	diaminohydroxyphosphoribosylaminopyrimidine deaminase activity	vitamin B2 biosynthesis	1.58483	2.41854	0.0155827	no
YBR154C	RPB5	DNA-directed RNA polymerase I activity, DNA-directed RNA polymerase II activity, DNA-directed RNA polymerase III activity	transcription from Pol I promoter, transcription from Pol II promoter, transcription from Pol III promoter	1.23815	1.13179	0.257724	no
YBR155W	CNS1	chaperone activity	protein folding	1.39788	1.08356	0.27856	no
YBR156C	SLI15	protein kinase activator	chromosome segregation, protein amino acid phosphorylation	0.618295	-3.08338	0.00204666	yes
YBR157C	ICS2	unknown	unknown	1.22586	1.23592	0.216487	no
YBR158W	AMN1	unknown	unknown	0.563188	-3.86489	0.000111141	yes
YBR159W		ketoreductase activity	fatty acid elongation	1.43204	1.71605	0.0861524	no
YBR160W	CDC28	cyclin-dependent protein kinase	G1/S transition of mitotic cell cycle, G2/M transition of mitotic cell cycle, S phase of mitotic cell cycle, * protein amino acid phosphorylation, * regulation of cell cycle, * regulation of meiosis	1.05779	0.285755	0.775066	no
YBR161W		transferase activity, transferring glycosyl groups	unknown	0.912007	-0.466793	0.640648	no
YBR162C	TOS1	unknown	unknown	0.788635	-1.23128	0.218219	no
YBR162W-A	YSY6	unknown	protein secretion	0.872134	-0.433519	0.664638	no
YBR163W	DEM1	unknown	unknown	0.984651	-0.0942822	0.924885	no
YBR164C	ARL1	small monomeric GTPase activity	protein-vacuolar targeting, * vesicle-mediated transport	1.08366	0.402444	0.687357	no
YBR165W	UBS1	unknown	protein ubiquitination, protein-nucleus export	0.989874	-0.057151	0.954425	no
YBR166C	TYR1	prephenate dehydrogenase activity	tyrosine metabolism	0.891189	-0.569791	0.568819	no
YBR167C	POP7	ribonuclease MRP activity, ribonuclease P activity	rRNA and tRNA processing	1.29376	1.69928	0.0892663	no
YBR168W		unknown	unknown	0.824422	-1.15368	0.248632	no
YBR169C	SSE2	heat shock protein	* protein folding	0.705568	-2.30558	0.021134	no
YBR170C	NPL4	protein binding, structural molecule activity	NLS-bearing substrate-nucleus import, mRNA-binding (hnRNP) protein-nucleus import, mRNA-nucleus export, nuclear membrane organization and biogenesis, nuclear pore organization and biogenesis, protein-nucleus export, protein-nucleus import, rRNA-nucleus export, ribosomal protein-nucleus import, snRNA-nucleus export, snRNP protein-nucleus import, tRNA-nucleus export	0.968606	-0.166227	0.867978	no
YBR171W	SEC66	endoplasmic reticulum receptor	SRP-dependent, co-translational membrane targeting, translocation	1.11754	0.540719	0.588701	no
YBR172C	SMY2	unknown	cytoskeleton organization and biogenesis	1.15444	0.939345	0.347553	no
YBR173C	UMP1	chaperone activity, proteasome activator activity	protein catabolism	1.8594	3.42916	0.000605454	yes
YBR174C		unknown	unknown	1.69462	2.95527	0.00312393	yes
YBR175W	SWD3	chromatin binding, * histone-lysine N-methyltransferase	chromatin silencing at telomere, * histone methylation	1.6517	3.17739	0.00148609	yes
YBR176W	ECM31	3-methyl-2-oxobutanoate hydroxymethyltransferase	pantothenate biosynthesis	1.16951	0.898924	0.368693	no
YBR177C	EHT1	unknown	lipid metabolism	0.817734	-1.30817	0.190814	no
YBR178W		unknown	unknown	1.00859	0.0397728	0.968274	no
YBR179C	FZO1	GTPase activity	mitochondrion organization and biogenesis	0.644208	-2.79555	0.00518108	yes
YBR180W	DRT1	amine/polyamine transporter activity, multidrug transporter activity	amine/polyamine transport, spore wall assembly (sensu Saccharomyces)	0.795378	-1.51646	0.129404	no
YBR181C	RPS6B	structural constituent of ribosome	protein biosynthesis	1.1522	0.812543	0.41648	no
YBR182C	SMP1	DNA bending activity, transcription factor activity	positive regulation of transcription from Pol II promoter	1.06683	0.30252	0.762256	no
YBR183W	YPC1	ceramidase activity	ceramide metabolism	0.971937	-0.157553	0.874809	no
YBR184W		unknown	unknown	0.616455	-2.35887	0.0183309	no
YBR185C	MBA1	unknown	aerobic respiration, inner mitochondrial membrane organization and biogenesis	0.971427	-0.173001	0.86265	no
YBR186W	PCH2	unknown	* regulation of meiosis	0.7793	-1.59846	0.10994	no
YBR187W		unknown	unknown	1.39651	2.07696	0.0378053	no
YBR188C	NTC20	pre-mRNA splicing factor activity	mRNA splicing	1.3718	1.71216	0.0868679	no
YBR189W	RPS9B	structural constituent of ribosome	protein biosynthesis, regulation of translational fidelity	1.33805	1.76517	0.0775349	no
YBR190W		unknown	unknown	1.41941	1.88885	0.0589125	no
YBR191W	RPL21A	structural constituent of ribosome	protein biosynthesis	1.18518	1.05319	0.292252	no
YBR192W	RIM2	transporter activity	mitochondrial genome maintenance	0.946905	-0.331354	0.740377	no
YBR194W	SOY1	unknown	unknown	1.31435	1.63423	0.102211	no
YBR195C	MSI1		DNA repair, RAS protein signal transduction, chromatin silencing, nucleosome assembly chromatin assembly complex	1.36623	1.70486	0.0882204	no
YBR196C	PGI1	glucose-6-phosphate isomerase activity	gluconeogenesis, glycolysis, pentose-phosphate shunt	0.95825	-0.270185	0.787018	no
YBR197C		unknown	unknown	1.32623	1.85262	0.0639361	no
YBR199W	KTR4	mannosyltransferase activity	N-linked glycosylation	0.687567	-1.75259	0.0796732	no
YBR200W	BEM1	protein binding activity	cellular morphogenesis during conjugation with cellular fusion, establishment of cell polarity (sensu Saccharomyces)	1.03404	0.0461183	0.963216	no
YBR201W	DER1	unknown	ER-associated protein catabolism	0.970845	-0.149851	0.880882	no
YBR202W	CDC47	ATP dependent DNA helicase activity, chromatin binding activity	DNA replication initiation, DNA unwinding, pre-replicative complex formation and maintenance	0.882639	-0.833908	0.404333	no
YBR203W	COS111	unknown	signal transduction	0.610459	-3.01326	0.0025846	yes
YBR204C		unknown	unknown	1.10407	0.533161	0.593922	no
YBR205W	KTR3	mannosyltransferase activity	N-linked glycosylation, O-linked glycosylation, cell wall organization and biogenesis	1.35301	1.53402	0.125024	no
YBR206W		unknown	unknown	1.27896	1.23319	0.217506	no
YBR207W	FTH1	unknown	endocytosis	0.903292	-0.516687	0.605375	no
YBR208C	DUR1,2	allophanate hydrolase activity, urea carboxylase activity	urea metabolism	0.683451	-1.60579	0.10832	no
YBR209W		unknown	unknown	1.09444	0.376742	0.706365	no
YBR210W		unknown	unknown	1.16659	0.809263	0.418364	no
YBR211C	AME1	unknown	unknown	1.13946	0.701865	0.482764	no
YBR212W	NGR1	RNA binding activity, single-stranded DNA binding activity	regulation of growth	0.700675	-2.11034	0.0348288	no
YBR213W	MET8	ferrochelatase activity, siroheme synthase activity	siroheme biosynthesis, sulfate assimilation	0.680399	-1.8151	0.0695087	no
YBR214W	SDS24	unknown	DNA metabolism, endocytosis, meiosis	0.836207	-0.969968	0.332062	no
YBR215W	HPC2	transcription regulator activity	G1/S-specific transcription in mitotic cell cycle	0.608239	-3.28043	0.0010365	yes
YBR216C		unknown	unknown	0.878465	-0.907963	0.363898	no
YBR217W	APG12	unknown	autophagy, protein-vacuolar targeting	1.05826	0.312406	0.754732	no
YBR218C	PYC2	pyruvate carboxylase	NADPH regeneration, gluconeogenesis	0.532634	-2.25314	0.0242506	no
YBR219C		unknown	unknown	0.510586	-4.06924	4.71666e-05	yes
YBR220C		unknown	unknown	0.91398	-0.54759	0.583974	no
YBR221C	PDB1	pyruvate dehydrogenase (lipoamide) activity	pyruvate metabolism	1.16577	0.902994	0.366529	no
YBR222C	FAT2		transport	0.528467	-2.09131	0.0365006	no
YBR223C	TDP1	tyrosyl-DNA phosophodiesterase	* DNA repair	1.124	0.647555	0.517273	no
YBR224W		unknown	unknown	1.65222	2.48103	0.0131003	no
YBR225W		unknown	unknown	0.900297	-0.695927	0.486474	no
YBR227C	MCX1	ATP binding, chaperone	unknown	0.496102	-2.22084	0.026362	no
YBR228W	SLX1	unknown	DNA repair	1.21071	0.96773	0.333179	no
YBR229C	ROT2	alpha-glucosidase activity	cell wall biosynthesis (sensu Fungi)	0.613989	-3.17418	0.0015026	yes
YBR230C		unknown	unknown	1.0945	0.410514	0.681429	no
YBR231C	AOR1	unknown	Unknown	1.41095	1.60722	0.108007	no
YBR232C		unknown	unknown	1.70754	2.29426	0.0217754	no
YBR233W	PBP2	unknown	unknown	1.11042	0.591494	0.55419	no
YBR233W-A	DAD3	protein binding activity	mitosis	1.34862	1.15313	0.248858	no
YBR234C	ARC40	structural constituent of cytoskeleton	actin filament organization	0.851892	-0.802729	0.422131	no
YBR235W		ion transporter	unknown	0.63141	-2.80911	0.00496784	yes
YBR236C	ABD1	mRNA (guanine-N7)-methyltransferase activity	mRNA capping	0.718096	-1.79063	0.0733529	no
YBR237W	PRP5	ATP dependent RNA helicase activity, pre-mRNA splicing factor activity	lariat formation, 5'-splice site cleavage	0.68714	-2.38928	0.0168815	no
YBR238C		unknown	unknown	0.93779	-0.421407	0.673458	no
YBR239C		unknown	unknown	1.20254	1.10536	0.269005	no
YBR240C	THI2	transcriptional activator activity	thiamin biosynthesis	0.715571	-1.3314	0.183056	no
YBR241C		unknown	unknown	0.43918	-3.40124	0.000670812	yes
YBR242W		unknown	unknown	1.43392	1.74629	0.0807607	no
YBR243C	ALG7	UDP-N-acetylglucosamine-dolichyl-phosphate N-acetylglucosamine-1-phosphate transferase activity	N-linked glycosylation	1.17277	0.842523	0.399495	no
YBR244W	GPX2	glutathione peroxidase activity	response to oxidative stress	1.54003	2.13321	0.0329079	no
YBR245C	ISW1	* ATPase	chromatin modeling	0.943133	-0.387544	0.698354	no
YBR246W		unknown	unknown	1.11826	0.674826	0.499786	no
YBR247C	ENP1	snoRNA binding	cell growth and/or maintenance, processing of 20S pre-rRNA, rRNA processing	1.21684	1.1425	0.253247	no
YBR248C	HIS7	imidazoleglycerol phosphate synthase activity	histidine biosynthesis	1.23197	1.21925	0.222749	no
YBR249C	ARO4	2-dehydro-3-deoxyphosphoheptonate aldolase activity	aromatic amino acid biosynthesis	1.30318	1.58399	0.113197	no
YBR250W		unknown	unknown	0.616363	-3.37801	0.00073013	yes
YBR251W	MRPS5	structural constituent of ribosome	* protein biosynthesis	1.48294	2.19476	0.0281808	no
YBR252W	DUT1	dUTP pyrophosphatase activity	pyrimidine deoxyribonucleoside triphosphate catabolism	1.77298	2.68409	0.00727278	no
YBR253W	SRB6	RNA polymerase II transcription mediator activity	transcription from Pol II promoter	1.98796	3.49226	0.000478952	yes
YBR254C	TRS20	unknown	ER to Golgi transport	1.69117	3.05705	0.00223527	yes
YBR255C-A		unknown	unknown	1.29392	1.15496	0.248107	no
YBR255W		unknown	unknown	0.740455	-2.02853	0.0425065	no
YBR256C	RIB5	riboflavin synthase activity	vitamin B2 biosynthesis	1.56662	2.42271	0.0154053	no
YBR257W	POP4	ribonuclease MRP activity, ribonuclease P activity	rRNA processing, tRNA processing	0.954621	-0.281559	0.778282	no
YBR258C	SHG1	histone-lysine N-methyltransferase activity	histone methylation	1.09601	0.50012	0.61699	no
YBR260C	RGD1	Rho GTPase activator	osmosensory signaling pathway	0.710875	-2.12383	0.0336847	no
YBR261C		unknown	unknown	1.10781	0.533809	0.593474	no
YBR262C		unknown	unknown	2.25934	3.96434	7.36e-05	yes
YBR263W	SHM1	glycine hydroxymethyltransferase activity	one-carbon compound metabolism	1.19551	1.2247	0.220688	no
YBR264C	YPT10	guanyl nucleotide binding	Golgi organization and biogenesis	1.24569	1.34765	0.177771	no
YBR265W	TSC10	oxidoreductase, acting on NADH or NADPH	3-keto-sphinganine metabolism, * sphingolipid biosynthesis	1.63152	3.00595	0.00264751	yes
YBR266C		unknown	endocytosis	2.28077	4.32404	1.53197e-05	yes
YBR267W		unknown	unknown	1.40987	1.80875	0.0704894	no
YBR268W	MRPL37	structural constituent of ribosome	protein biosynthesis	1.32295	1.46203	0.143732	no
YBR269C		unknown	unknown	1.40944	1.46989	0.141592	no
YBR270C		unknown	unknown	0.971449	-0.170078	0.864949	no
YBR271W		unknown	unknown	1.08075	0.469031	0.639048	no
YBR272C	HSM3	unknown	mismatch repair	0.965526	-0.200739	0.840903	no
YBR273C		unknown	unknown	1.0817	0.441449	0.658888	no
YBR274W	CHK1	protein kinase activity	DNA damage checkpoint, protein amino acid phosphorylation	1.02483	0.14112	0.887775	no
YBR275C	RIF1	unknown	chromatin silencing at telomere, telomerase-dependent telomere maintenance	0.573979	-2.75793	0.00581685	no
YBR276C	PPS1	protein tyrosine/threonine phosphatase activity	regulation of S phase of mitotic cell cycle, vitamin B12 reduction	0.699308	-1.35138	0.176573	no
YBR277C		unknown	unknown	2.4919	4.39091	1.12877e-05	yes
YBR278W	DPB3	epsilon DNA polymerase	lagging strand elongation, leading strand elongation, * mismatch repair, nucleotide-excision repair	1.79036	3.1405	0.00168659	yes
YBR279W	PAF1	Pol II transcription elongation factor activity	RNA elongation from Pol II promoter	0.838528	-0.880965	0.378337	no
YBR280C		unknown	unknown	0.741013	-1.92545	0.0541734	no
YBR281C		unknown	unknown	0.825743	-1.29782	0.194351	no
YBR282W	MRPL27	structural constituent of ribosome	protein biosynthesis	1.09799	0.561327	0.574575	no
YBR283C	SSH1	protein transporter activity	cotranslational membrane targeting	1.08465	0.451837	0.651386	no
YBR284W		unknown	unknown	0.797039	-1.47714	0.139638	no
YBR285W		unknown	unknown	0.855989	-0.611803	0.540668	no
YBR286W	APE3	aminopeptidase activity	vacuolar protein catabolism	1.11099	0.534966	0.592673	no
YBR287W		unknown	unknown	0.950843	-0.300368	0.763896	no
YBR288C	APM3	unknown	Golgi to vacuole transport	0.588665	-3.335	0.000853001	yes
YBR289W	SNF5	general RNA polymerase II transcription factor activity	chromatin modeling	1.09559	0.603087	0.546451	no
YBR290W	BSD2	unknown	* heavy metal ion transport, protein-vacuolar targeting	1.11901	0.640011	0.522166	no
YBR291C	CTP1	* tricarboxylate carrier activity	mitochondrial citrate transport	1.19907	1.1059	0.268768	no
YBR292C		unknown	unknown	1.48051	1.69298	0.0904594	no
YBR293W		unknown	unknown	1.18015	1.02592	0.304928	no
YBR294W	SUL1	sulfate transporter activity	sulfate transport	0.822696	-1.32974	0.183604	no
YBR295W	PCA1	P-type ATPase	copper ion homeostasis	0.628098	-2.11708	0.0342528	no
YBR296C	PHO89	sodium:inorganic phosphate symporter activity	phosphate transport	0.513181	-3.05777	0.00222992	yes
YBR297W	MAL33	transcription factor activity	carbohydrate metabolism, regulation of transcription, DNA-dependent	0.61652	-2.6723	0.00753325	no
YBR298C	MAL31	alpha-glucoside:hydrogen symporter activity	alpha-glucoside transport	0.66406	-2.37185	0.0176992	no
YBR299W	MAL32	alpha-glucosidase activity	maltose catabolism	1.17266	1.11609	0.264383	no
YBR300C		unknown	unknown	1.17045	1.06086	0.288754	no
YBR301W	DAN3	unknown	unknown	1.07921	0.388539	0.697617	no
YCL001W-A		unknown	unknown	0.871678	-0.601768	0.547329	no
YCL002C		unknown	unknown	1.06115	0.281468	0.778351	no
YCL003W		unknown	unknown	0.999994	-2.69917e-05	0.999978	no
YCL004W	PGS1	CDP-diacylglycerol-glycerol-3-phosphate 3-phosphatidyltransferase activity	phospholipid biosynthesis	0.920955	-0.542095	0.587753	no
YCL005W		unknown	unknown	1.89676	3.72893	0.000192297	yes
YCL007C	CWH36	unknown	cell wall organization and biogenesis	2.05376	3.79339	0.000148603	yes
YCL008C	STP22	protein binding activity	protein-membrane targeting, protein-vacuolar targeting	1.36244	1.75145	0.079868	no
YCL009C	ILV6	* acetolactate synthase activity, * enzyme regulator activity	branched chain family amino acid biosynthesis	0.863869	-0.750492	0.452959	no
YCL010C	SGF29	histone acetylation	unknown	0.960155	-0.187352	0.851384	no
YCL011C	GBP2	RNA binding activity, telomeric DNA binding activity	poly(A)+ mRNA-nucleus export, telomere maintenance	0.618028	-1.58938	0.111974	no
YCL014W	BUD3	unknown	axial budding, cytokinesis, bud site selection	0.817137	-1.03147	0.302321	no
YCL016C	DCC1	unknown	sister chromatid cohesion	1.40568	2.15387	0.0312507	no
YCL017C	NFS1	cysteine desulfhydrase activity	iron ion homeostasis, iron-sulfur cluster assembly	0.833632	-1.04761	0.294818	no
YCL020W		unknown	unknown	1.22202	1.05047	0.293502	no
YCL021W-A		unknown	unknown	0.955297	-0.198943	0.842307	no
YCL022C		unknown	unknown	0.639366	-1.95986	0.0500123	no
YCL023C		unknown	unknown	0.598105	-1.61155	0.10706	no
YCL024W	KCC4	protein kinase activity	axial budding, protein amino acid phosphorylation, bud growth, septin checkpoint, septin ring assembly	0.596871	-3.38627	0.000708492	yes
YCL025C	AGP1	amino acid transporter activity	amino acid transport	1.12273	0.779911	0.435443	no
YCL026C-A	FRM2		negative regulation of fatty acid metabolism	0.629615	-2.02238	0.0431368	no
YCL026C-B		unknown	unknown	0.881023	-0.540439	0.588894	no
YCL027W	FUS1	unknown	conjugation with cellular fusion	0.858648	-0.80975	0.418084	no
YCL028W	RNQ1	unknown	unknown	0.863166	-0.949216	0.342511	no
YCL029C	BIK1	microtubule binding activity	mitotic anaphase B, mitotic spindle assembly	1.96569	4.30626	1.66036e-05	yes
YCL030C	HIS4	histidinol dehydrogenase activity, phosphoribosyl-AMP cyclohydrolase activity, phosphoribosyl-ATP pyrophosphatase activity	histidine biosynthesis	0.966139	-0.238073	0.811824	no
YCL031C	RRP7	unknown	35S primary transcript processing, ribosomal small subunit assembly and maintenance	1.49481	2.11633	0.0343169	no
YCL032W	STE50	protein kinase regulator activity	MAPKKK cascade (osmolarity sensing), MAPKKK cascade (pseudohyphal growth), response to pheromone, signal transduction during conjugation with cellular fusion	1.15399	0.661595	0.508231	no
YCL033C		protein-methionine-R-oxide reductase activity	response to oxidative stress	0.909997	-0.381683	0.702696	no
YCL034W	LSB5	unknown	actin filament organization, endocytosis	0.405655	-2.67824	0.00740093	no
YCL035C	GRX1	thiol-disulfide exchange intermediate activity	regulation of redox homeostasis, response to oxidative stress	0.682115	-2.14378	0.0320503	no
YCL036W	GFD2	unknown	unknown	0.714187	-1.84642	0.0648315	no
YCL037C	SRO9	RNA binding	protein biosynthesis	0.753752	-1.36917	0.170947	no
YCL038C	AUT4	unknown	autophagy, * protein-vacuolar targeting	0.706835	-2.04163	0.0411887	no
YCL039W	MOH2	unknown	unknown	0.455627	-3.06507	0.00217617	yes
YCL040W	GLK1	glucokinase activity	carbohydrate metabolism	0.547728	-3.35588	0.000791139	yes
YCL043C	PDI1	* protein disulfide isomerase activity	protein folding, protein disulfide-isomerase reaction	1.02363	0.123957	0.901349	no
YCL044C		unknown	unknown	0.92769	-0.389639	0.696804	no
YCL046W		unknown	unknown	1.93978	3.41756	0.000631851	yes
YCL047C		unknown	unknown	0.871567	-0.804055	0.421365	no
YCL048W		unknown	unknown	0.52193	-2.98572	0.00282915	yes
YCL049C		unknown	unknown	1.69902	2.44552	0.0144644	no
YCL050C	APA1	bis(5'-nucleosyl)-tetraphosphatase	nucleotide metabolism	1.15811	0.842669	0.399414	no
YCL051W	LRE1	protein kinase inhibitor activity, transcription regulator activity	cell wall organization and biogenesis, response to heat	0.877462	-0.820083	0.412169	no
YCL052C	PBN1	unknown	protein processing	0.760341	-1.71412	0.0865061	no
YCL054W	SPB1	RNA methyltransferase	rRNA processing	0.876889	-0.780489	0.435103	no
YCL055W	KAR4	transcription regulator activity	karyogamy during conjugation with cellular fusion, meiosis, mitosis, * positive regulation of transcription from Pol II promoter	1.11466	0.534317	0.593122	no
YCL056C		unknown	unknown	1.02024	0.10238	0.918455	no
YCL057W	PRD1	metalloendopeptidase, saccharolysin	proteolysis and peptidolysis	0.888491	-0.806156	0.420153	no
YCL058C	FYV5	unknown	unknown	2.02252	3.17447	0.00150112	yes
YCL059C	KRR1	unknown	ribosome biogenesis	1.10743	0.604325	0.545627	no
YCL061C	MRC1	unknown	DNA replication checkpoint, chromatin silencing at HML and HMR (sensu Saccharomyces), chromatin silencing at telomere	0.695774	-1.93339	0.0531876	no
YCL063W	VAC17	receptor activity	vacuole inheritance	1.23514	1.13901	0.254701	no
YCL064C	CHA1	L-serine ammonia-lyase activity, threonine dehydratase activity	serine family amino acid catabolism, threonine catabolism	0.545626	-2.30121	0.0213799	no
YCL065W		unknown	unknown	1.16858	0.832293	0.405243	no
YCL066W	HMLALPHA1	transcription co-activator activity	regulation of transcription from Pol II promoter, regulation of transcription, mating-type specific	1.11782	0.698865	0.484637	no
YCL067C	MHLALPHA2	transcription co-repressor	donor preference, regulation of transcription from Pol II promoter, regulation of transcription, mating-type specific	0.831387	-0.69124	0.489415	no
YCL068C		unknown	unknown	1.18225	0.988359	0.322977	no
YCL069W		unknown	unknown	0.702963	-1.93629	0.0528317	no
YCL073C		transporter activity	transport	0.639003	-3.12506	0.00177771	yes
YCL074W		unknown	unknown	0.380134	-3.74678	0.000179117	yes
YCL075W		unknown	unknown	0.602346	-1.90596	0.056655	no
YCL076W		unknown	unknown	0.412126	-3.31031	0.000931928	yes
YCR001W		unknown	unknown	0.930233	-0.339252	0.73442	no
YCR002C	CDC10	structural constituent of cytoskeleton activity	axial budding, cell wall organization and biogenesis, cellular morphogenesis, cellular morphogenesis during conjugation with cellular fusion, conjugation with cellular fusion, cytokinesis, establishment of cell polarity (sensu Saccharomyces), polar budding, spore wall assembly (sensu Saccharomyces)	1.12791	0.728882	0.466074	no
YCR003W	MRPL32	structural constituent of ribosome	protein biosynthesis	1.34597	1.62706	0.103725	no
YCR004C	YCP4	electron transporter activity	unknown	1.67956	2.55926	0.0104894	no
YCR005C	CIT2	citrate (SI)-synthase activity	citrate metabolism, glutamate biosynthesis, glyoxylate cycle	0.995144	-0.0257732	0.979438	no
YCR006C		unknown	unknown	1.36636	1.35368	0.175837	no
YCR007C		unknown	unknown	1.04185	0.241581	0.809105	no
YCR008W	SAT4	protein kinase activity	G1/S transition of mitotic cell cycle, cation homeostasis	0.848633	-0.971173	0.331462	no
YCR009C	RVS161	cytoskeletal protein binding	endocytosis, polar budding, response to osmotic stress	1.0743	0.397164	0.691246	no
YCR010C	ADY2	transporter activity	DNA metabolism, meiosis, nitrogen utilization, transport	0.791052	-1.32056	0.186649	no
YCR011C	ADP1	ATP-binding cassette (ABC) transporter activity	transport	0.521728	-2.34235	0.0191627	no
YCR012W	PGK1	phosphoglycerate kinase activity	glycolysis, gluconeogenesis	0.955831	-0.235019	0.814194	no
YCR013C		unknown	unknown	0.596754	-2.22954	0.0257777	no
YCR014C	POL4	beta DNA polymerase activity	base-excision repair, gap-filling, double-strand break repair	0.760623	-1.62546	0.104065	no
YCR015C		unknown	unknown	1.04019	0.190582	0.848853	no
YCR016W		unknown	unknown	1.27814	1.39907	0.161793	no
YCR017C	CWH43	unknown	cell wall organization and biogenesis, signal transduction	0.704885	-2.04753	0.0406061	no
YCR018C	SRD1	unknown	rRNA processing	1.51812	0.759116	0.447783	no
YCR019W	MAK32	unknown	virus-host interaction	1.48786	2.31866	0.0204132	no
YCR020C	PET18	unknown	mitochondrion organization and biogenesis, * thiamin metabolism	0.896846	-0.650683	0.515251	no
YCR020C-A	MAK31	amino acid N-acetyltransferase activity	N-terminal protein amino acid acetylation, virus-host interaction	2.0581	3.04141	0.00235476	yes
YCR020W-B	HTL1	unknown	DNA replication and chromosome cycle, regulation of cell cycle	1.34288	1.29663	0.194757	no
YCR021C	HSP30	heat shock protein activity	protein folding, response to stress	1.17308	1.06163	0.288401	no
YCR022C		unknown	unknown	1.46024	1.87574	0.0606907	no
YCR023C		unknown	unknown	1.1403	0.815749	0.414644	no
YCR024C		asparagine-tRNA ligase activity	protein biosynthesis	0.886643	-0.676983	0.498417	no
YCR024C-A	PMP1	unknown	cation transport	0.766766	-0.894793	0.370898	no
YCR025C		unknown	unknown	0.69515	-1.08532	0.277779	no
YCR026C		unknown	unknown	0.875173	-0.820901	0.411703	no
YCR027C	RHB1	RHEB small monomeric GTPase activity	arginine transport, * lysine transport	1.25355	1.23601	0.216456	no
YCR028C	FEN2	pantothenate transporter	pantothenate transport	0.853673	-0.776902	0.437216	no
YCR030C	SYP1	unknown	unknown	1.12167	0.532209	0.594581	no
YCR031C	RPS14A	RNA binding, structural constituent of ribosome	protein biosynthesis, ribosomal small subunit assembly and maintenance	1.17158	0.77777	0.436705	no
YCR033W	SNT1	NAD-dependent histone deacetylase, * NAD-independent histone deacetylase	histone deacetylation, negative regulation of meiosis	0.602089	-2.19544	0.0281321	no
YCR034W	FEN1	unknown	fatty acid elongation, nonselective vesicle transport, sphingolipid biosynthesis	1.19724	0.870234	0.384172	no
YCR035C	RRP43	3'-5' exoribonuclease activity	35S primary transcript processing, mRNA catabolism	1.21606	0.894566	0.371019	no
YCR036W	RBK1	ATP binding, ribokinase	* ribose metabolism	1.25311	1.41895	0.155914	no
YCR037C	PHO87	inorganic phosphate transporter activity	phosphate transport	0.734331	-1.9845	0.0472	no
YCR038C	BUD5	RAS guanyl-nucleotide exchange factor, guanyl-nucleotide exchange factor, signal transducer	axial budding, bud site selection, polar budding, pseudohyphal growth, small GTPase mediated signal transduction	0.928318	-0.500741	0.616553	no
YCR039C	MATALPHA2	transcription co-repressor activity	donor preference, regulation of transcription from Pol II promoter, regulation of transcription, mating-type specific	0.917556	-0.555335	0.578665	no
YCR040W	MATALPHA1	transcription co-activator activity	regulation of transcription from Pol II promoter, regulation of transcription, mating-type specific	1.28452	1.54355	0.122698	no
YCR041W		unknown	unknown	1.16362	0.748303	0.454277	no
YCR042C	TSM1	general RNA polymerase II transcription factor activity	G1-specific transcription in mitotic cell cycle, transcription initiation from Pol II promoter	0.575631	-3.25522	0.00113304	yes
YCR043C		unknown	unknown	0.886406	-0.643077	0.520174	no
YCR044C	PER1	unknown	manganese ion homeostasis, response to unfolded protein	1.27333	1.15465	0.248233	no
YCR045C		serine-type peptidase activity	unknown	0.936378	-0.320444	0.748632	no
YCR046C	IMG1	structural constituent of ribosome	protein biosynthesis	0.827792	-0.765895	0.443739	no
YCR047C	BUD23	S-adenosylmethionine-dependent methyltransferase activity	bud site selection	0.577967	-2.38947	0.0168726	no
YCR048W	ARE1	sterol O-acyltransferase activity	sterol metabolism	0.628162	-3.24661	0.00116789	yes
YCR049C		unknown	unknown	0.842642	-0.518776	0.603917	no
YCR050C		unknown	unknown	0.568645	-1.15694	0.247297	no
YCR051W		unknown	unknown	0.38147	-3.00389	0.0026655	yes
YCR052W	RSC6	unknown	chromatin modeling	0.898685	-0.565279	0.571884	no
YCR053W	THR4	threonine synthase activity	threonine metabolism	1.16308	0.901065	0.367554	no
YCR054C	CTR86	unknown	unknown	0.523286	-2.29319	0.0218369	no
YCR057C	PWP2	snoRNA binding activity	cytokinesis, establishment of cell polarity (sensu Saccharomyces), processing of 20S pre-rRNA	0.528512	-2.00935	0.0445003	no
YCR059C	YIH1	unknown	regulation of amino acid metabolism	0.950905	-0.180988	0.856377	no
YCR060W		unknown	unknown	0.949602	-0.136805	0.891185	no
YCR061W		unknown	unknown	0.714353	-1.36324	0.172808	no
YCR063W	BUD31	unknown	bud site selection	1.40617	1.20918	0.226595	no
YCR064C		unknown	unknown	1.46125	1.51223	0.130475	no
YCR065W	HCM1	specific RNA polymerase II transcription factor	spindle assembly, transcription initiation from Pol II promoter	0.464773	-3.28995	0.00100204	yes
YCR066W	RAD18	DNA dependent ATPase activity, single-stranded DNA binding, ubiquitin conjugating enzyme activity	DNA repair	0.793738	-1.4537	0.146029	no
YCR067C	SED4	unknown	ER to Golgi transport	0.740103	-1.06201	0.288229	no
YCR068W	CVT17	lipase activity	autophagy, membrane degradation, vacuolar protein processing/maturation	1.15965	0.891132	0.372858	no
YCR069W	CPR4	peptidyl-prolyl cis-trans isomerase activity	unknown	1.07124	0.344429	0.730524	no
YCR071C	IMG2	structural constituent of ribosome	protein biosynthesis	1.33948	1.39634	0.162613	no
YCR072C		unknown	unknown	1.27149	1.25593	0.20914	no
YCR073C	SSK22	MAP kinase kinase kinase activity	activation of MAPKK (osmolarity sensing), osmosensory signaling pathway, protein amino acid phosphorylation	0.790573	-0.746937	0.455101	no
YCR073W-A	SOL2	unknown	tRNA processing	0.598819	-1.73156	0.0833523	no
YCR075C	ERS1	cystine transporter activity	cystine transport	1.27586	1.25019	0.211229	no
YCR076C		unknown	unknown	0.852912	-0.813269	0.416064	no
YCR077C	(PAT1)	unknown	chromosome segregation, regulation of translational initiation	0.435051	-5.02686	4.98576e-07	yes
YCR079W		protein phosphatase activity	unknown	0.60349	-2.84844	0.00439346	yes
YCR081W	SRB8	RNA polymerase II transcription mediator	negative regulation of transcription from Pol II promoter	0.728922	-1.66126	0.0966611	no
YCR082W		unknown	unknown	1.35802	1.32385	0.185552	no
YCR083W	TRX3	thiol-disulfide exchange intermediate activity	response to oxidative stress	0.938331	-0.249465	0.803001	no
YCR084C	TUP1	general transcriptional repressor	negative regulation of transcription	0.554942	-3.44019	0.000581306	yes
YCR085W		unknown	unknown	2.57652	3.76525	0.000166384	yes
YCR086W	CSM1	unknown	meiotic chromosome segregation	2.06067	3.81587	0.000135704	yes
YCR087W		unknown	unknown	1.22989	0.961732	0.336184	no
YCR088W	ABP1	protein binding	actin cortical patch assembly, establishment of cell polarity (sensu Saccharomyces)	0.94484	-0.330441	0.741067	no
YCR089W	FIG2	unknown	cytogamy, cellular morphogenesis during conjugation with cellular fusion	0.976543	-0.102667	0.918227	no
YCR090C		unknown	unknown	1.34753	1.48044	0.138755	no
YCR091W	KIN82	protein kinase	unknown	0.632851	-3.01092	0.00260454	yes
YCR094W	CDC50	transcription regulator activity	G1 phase of mitotic cell cycle, establishment and/or maintenance of cell polarity (sensu Saccharomyces), regulation of transcription	0.434766	-3.60052	0.000317585	yes
YCR095C		unknown	unknown	0.84877	-0.507644	0.611703	no
YCR096C	HMRA2	unknown	unknown	0.909484	-0.571236	0.56784	no
YCR098C	GIT1	phospholipid transporter	phospholipid transport	0.606472	-2.79632	0.0051688	yes
YCR099C		unknown	unknown	0.790823	-0.939158	0.34765	no
YCR100C		unknown	unknown	0.657918	-1.66833	0.0952507	no
YCR101C		unknown	unknown	0.793619	-1.1606	0.245804	no
YCR102C		unknown	unknown	0.717566	-0.914326	0.360546	no
YCR102W-A		unknown	unknown	0.770256	-0.737811	0.46063	no
YCR104W	PAU3	unknown	unknown	1.40572	1.60495	0.108505	no
YCR105W	ADH7	alcohol dehydrogenase (NADP+) activity	alcohol metabolism	0.780397	-0.777551	0.436834	no
YCR106W	RDS1	transcription factor activity	response to xenobiotic stimulus	0.699838	-2.4339	0.014937	no
YCR107W	AAD3	benzyl alcohol dehydrogenase activity	aldehyde metabolism	1.10332	0.666814	0.504891	no
YDL001W	RMD1	unknown	unknown	1.13658	0.737355	0.460907	no
YDL002C	NHP10	unknown	unknown	1.6571	2.415	0.0157353	no
YDL003W	MCD1	unknown	mitotic chromosome condensation, mitotic sister chromatid cohesion	0.709908	-1.49618	0.134607	no
YDL004W	ATP16	hydrogen-transporting ATP synthase activity, rotational mechanism	ATP synthesis coupled proton transport	1.66342	2.41473	0.0157467	no
YDL005C	MED2	RNA polymerase II transcription mediator activity	transcription from Pol II promoter	0.829222	-1.03403	0.30112	no
YDL006W	PTC1	protein phosphatase type 2C activity	mitochondrion inheritance, protein amino acid dephosphorylation, response to osmotic stress, tRNA splicing	0.993371	-0.0360197	0.971267	no
YDL007W	RPT2	ATPase activity, proteasome endopeptidase activity	ubiquitin-dependent protein catabolism	0.920192	-0.520073	0.603013	no
YDL008W	APC11	protein binding, ubiquitin-protein ligase activity	cyclin catabolism, mitotic chromosome segregation, mitotic metaphase/anaphase transition, mitotic spindle elongation, ubiquitin-dependent protein catabolism	1.70783	2.91426	0.00356536	yes
YDL009C		unknown	unknown	1.12975	0.401738	0.687877	no
YDL010W		unknown	unknown	0.980262	-0.100175	0.920205	no
YDL011C		unknown	unknown	1.23296	0.991192	0.321592	no
YDL012C		unknown	unknown	1.00328	0.0197989	0.984204	no
YDL013W	HEX3	DNA binding activity	DNA recombination, response to DNA damage, sporulation (sensu Saccharomyces)	0.950141	-0.346611	0.728883	no
YDL014W	NOP1	methyltransferase activity	35S primary transcript processing, processing of 20S pre-rRNA, RNA methylation, ribosomal large subunit assembly and maintenance	0.894473	-0.457785	0.647107	no
YDL015C	TSC13	oxidoreductase activity	very-long-chain fatty acid metabolism	0.872085	-0.821829	0.411174	no
YDL016C		unknown	unknown	1.19914	0.63957	0.522452	no
YDL018C	ERP3	unknown	secretory pathway	1.14975	0.794258	0.427045	no
YDL019C	OSH2	oxysterol binding activity	steroid biosynthesis	0.80113	-1.24133	0.214485	no
YDL020C	RPN4	* proteasome endopeptidase	ubiquitin-dependent protein catabolism	0.571981	-2.7286	0.00636032	no
YDL021W	GPM2	phosphoglycerate mutase activity	glycolysis, gluconeogenesis	0.775737	-1.50597	0.132075	no
YDL022W	GPD1	glycerol-3-phosphate dehydrogenase (NAD+) activity	intracellular accumulation of glycerol	0.942623	-0.344725	0.730301	no
YDL023C		unknown	unknown	0.945362	-0.221817	0.824457	no
YDL024C	DIA3	acid phosphatase activity	invasive growth, pseudohyphal growth	1.03569	0.188849	0.850211	no
YDL025C		protein kinase activity	unknown	0.80968	-1.47824	0.139344	no
YDL026W		unknown	unknown	0.884096	-0.557255	0.577353	no
YDL027C		unknown	unknown	0.700055	-1.71524	0.0863011	no
YDL028C	MPS1	protein threonine/tyrosine kinase activity	mitotic spindle checkpoint, spindle pole body duplication (sensu Saccharomyces)	0.592228	-2.63341	0.00845315	no
YDL029W	ARP2	actin binding, structural constituent of cytoskeleton	actin filament organization	0.684422	-1.27748	0.201434	no
YDL031W	DBP10	ATP dependent RNA helicase activity	35S primary transcript processing, ribosomal large subunit assembly and maintenance	0.753918	-1.21183	0.225579	no
YDL032W		unknown	unknown	1.32057	0.938809	0.347829	no
YDL033C		tRNA (5-methylaminomethyl-2-thiouridylate) methyltransferase activity	unknown	1.13746	0.591765	0.554008	no
YDL034W		unknown	unknown	1.01023	0.0447955	0.96427	no
YDL035C	GPR1	G-protein coupled receptor activity	G-protein coupled receptor protein signaling pathway, pseudohyphal growth	0.519206	-3.67222	0.000240456	yes
YDL036C		unknown	unknown	0.496612	-3.0895	0.00200497	yes
YDL037C	BSC1	unknown	unknown	0.771666	-1.54545	0.122237	no
YDL038C		unknown	unknown	0.65188	-0.962261	0.335918	no
YDL039C	PRM7	unknown	conjugation with cellular fusion	0.740464	-1.38901	0.164829	no
YDL040C	NAT1	peptide alpha-N-acetyltransferase activity	protein amino acid acetylation	0.827803	-1.22075	0.222182	no
YDL041W	KRE26	unknown	unknown	1.12212	0.527039	0.598167	no
YDL042C	SIR2	histone binding activity, histone deacetylase activity	cell aging (sensu Saccharomyces), chromatin assembly/disassembly, chromatin silencing at HML and HMR (sensu Saccharomyces), chromatin silencing at telomere, double-strand break repair via nonhomologous end-joining	0.86905	-0.820101	0.412158	no
YDL043C	PRP11	RNA binding	spliceosome assembly	1.01621	0.0891861	0.928934	no
YDL044C	MTF2	RNA binding	mRNA processing, protein biosynthesis	1.02293	0.130802	0.895932	no
YDL045C	FAD1	FMN adenylyltransferase activity	FAD biosynthesis	0.87947	-0.793861	0.427276	no
YDL045W-A	MRP10	structural constituent of ribosome	protein biosynthesis	1.69006	1.75805	0.0787398	no
YDL046W	NPC2	unknown	unknown	1.79001	3.03865	0.00237641	yes
YDL047W	SIT4	protein serine/threonine phosphatase activity	G1/S transition of mitotic cell cycle, actin cytoskeleton organization and biogenesis, cell wall organization and biogenesis, protein amino acid phosphorylation, protein kinase cascade	1.13276	0.710697	0.477272	no
YDL048C	STP4	unknown	unknown	0.257393	-2.1453	0.0319285	no
YDL049C	KNH1	unknown	beta-1,6 glucan biosynthesis	1.48059	2.45905	0.0139305	no
YDL050C		unknown	unknown	1.19678	0.746825	0.455169	no
YDL051W	LHP1	RNA binding	tRNA processing	1.32102	1.48891	0.136511	no
YDL052C	SLC1	1-acylglycerol-3-phosphate O-acyltransferase activity	sphingolipid biosynthesis	1.66176	2.9164	0.00354098	yes
YDL053C	PBP4	unknown	unknown	1.1508	0.545675	0.585289	no
YDL054C	MCH1	NOT a monocarboxylic acid transporter activity, transporter activity	transport	0.836627	-0.769922	0.441346	no
YDL055C	PSA1	mannose-1-phosphate guanylyltransferase	GDP-mannose biosynthesis, cell wall mannoprotein biosynthesis, * protein amino acid glycosylation	0.77547	-1.61647	0.105993	no
YDL056W	MBP1	DNA binding activity, transcription factor activity	DNA replication, regulation of cell cycle	0.789346	-1.57166	0.11603	no
YDL057W		unknown	unknown	1.25439	1.28048	0.200376	no
YDL058W	USO1		ER to Golgi transport, protein complex assembly	0.61507	-2.25208	0.024317	no
YDL059C	RAD59	DNA strand annealing activity	double-strand break repair via break-induced replication, double-strand break repair via single-strand annealing, telomerase-independent telomere maintenance	1.70439	2.97592	0.00292109	yes
YDL060W	TSR1	unknown	ribosome biogenesis and assembly	0.921039	-0.557888	0.576921	no
YDL061C	RPS29B	structural constituent of ribosome	* protein biosynthesis	1.82804	2.44166	0.0146201	no
YDL062W		unknown	unknown	1.09995	0.53963	0.589452	no
YDL063C		unknown	unknown	0.776192	-1.7536	0.0794998	no
YDL064W	UBC9	ubiquitin-like conjugating enzyme activity	* G2/M transition of mitotic cell cycle, mitotic spindle elongation, protein modification	1.35859	1.62903	0.103306	no
YDL065C	PEX19	unknown	peroxisome organization and biogenesis, protein-peroxisome targeting	0.948466	-0.348658	0.727346	no
YDL066W	IDP1	isocitrate dehydrogenase (NADP+) activity	glutamate biosynthesis, isocitrate metabolism	1.33678	1.62335	0.104515	no
YDL067C	COX9	cytochrome c oxidase	aerobic respiration	2.17887	3.48348	0.000494945	yes
YDL068W		unknown	unknown	1.14383	0.728957	0.466028	no
YDL069C	CBS1	translation factor activity, nucleic acid binding	protein biosynthesis	1.0278	0.162329	0.871047	no
YDL070W	BDF2	unknown	unknown	0.336003	-4.95348	7.28977e-07	yes
YDL071C		unknown	unknown	1.10208	0.356808	0.721236	no
YDL072C		unknown	unknown	1.34466	1.41559	0.156897	no
YDL073W		unknown	unknown	0.708404	-2.33011	0.0198005	no
YDL074C	BRE1	unknown	transport	0.758489	-1.7553	0.0792079	no
YDL075W	RPL31A	structural constituent of ribosome	protein biosynthesis	1.15037	0.799247	0.424147	no
YDL076C	RXT3	unknown	unknown	1.48007	2.2864	0.0222306	no
YDL077C	VAM6	Rab guanyl-nucleotide exchange factor activity	homotypic vacuole fusion (non-autophagic), vacuole organization and biogenesis	0.578331	-1.66171	0.0965717	no
YDL078C	MDH3	malic enzyme activity	NADH regeneration, fatty acid beta-oxidation, glyoxylate cycle, malate metabolism	1.10386	0.620592	0.534868	no
YDL079C	MRK1	glycogen synthase kinase 3 activity	protein amino acid phosphorylation, proteolysis and peptidolysis, response to stress	0.82624	-1.30271	0.192675	no
YDL080C	THI3	carboxy-lyase activity, transcriptional activator activity	thiamin biosynthesis	0.675757	-2.61127	0.00902074	no
YDL081C	RPP1A	structural constituent of ribosome	protein biosynthesis, translational elongation	0.943645	-0.20884	0.834573	no
YDL082W	RPL13A	structural constituent of ribosome	protein biosynthesis	1.0159	0.0909977	0.927494	no
YDL083C	RPS16B	structural constituent of ribosome	protein biosynthesis	1.20564	1.09876	0.271873	no
YDL084W	SUB2	ATP dependent RNA helicase activity, pre-mRNA splicing factor activity	lariat formation, 5'-splice site cleavage, mRNA-nucleus export	0.858438	-0.74069	0.458881	no
YDL085C-A		unknown	unknown	1.79194	2.10178	0.0355723	no
YDL085W	NDE2	NADH dehydrogenase activity	NADH oxidation, ethanol fermentation	0.991406	-0.0578328	0.953882	no
YDL086W		carboxymethylenebutenolidase activity	unknown	1.06023	0.316731	0.751448	no
YDL087C	LUC7	mRNA binding activity	mRNA splice site selection	1.46458	1.97588	0.048168	no
YDL088C	ASM4	structural molecule	NLS-bearing substrate-nucleus import, mRNA-binding (hnRNP) protein-nucleus import, mRNA-nucleus export, nuclear pore organization and biogenesis, protein-nucleus export, * protein-nucleus import, docking, rRNA-nucleus export, ribosomal protein-nucleus import, * snRNA-nucleus export, snRNP protein-nucleus import	0.702111	-1.67276	0.0943749	no
YDL089W		unknown	unknown	0.690317	-1.80192	0.0715577	no
YDL090C	RAM1	protein farnesyltransferase activity	protein amino acid farnesylation	1.02442	0.0887767	0.929259	no
YDL091C		unknown	unknown	0.688785	-2.12206	0.0338326	no
YDL092W	SRP14	signal sequence binding	protein-ER targeting	1.08331	0.362018	0.717339	no
YDL093W	PMT5	dolichyl-phosphate-mannose-protein mannosyltransferase activity	O-linked glycosylation	0.786787	-1.66991	0.094937	no
YDL094C		unknown	unknown	0.969973	-0.156825	0.875383	no
YDL095W	PMT1	dolichyl-phosphate-mannose-protein mannosyltransferase activity	O-linked glycosylation	0.87732	-0.8782	0.379835	no
YDL096C		unknown	unknown	1.11921	0.496434	0.619588	no
YDL097C	RPN6	proteasome endopeptidase activity, structural molecule activity	ubiquitin-dependent protein catabolism	0.984148	-0.0925637	0.92625	no
YDL098C	SNU23	* pre-mRNA splicing factor	mRNA splicing	1.03401	0.172165	0.863308	no
YDL099W		unknown	unknown	1.11855	0.762044	0.446034	no
YDL100C		unknown	unknown	1.11437	0.675322	0.499471	no
YDL101C	DUN1	* protein kinase	* DNA damage checkpoint, cell cycle checkpoint, protein amino acid phosphorylation	0.634733	-2.69447	0.00704999	no
YDL102W	CDC2	delta DNA polymerase activity	base-excision repair, lagging strand elongation, leading strand elongation, mismatch repair, mutagenesis, nucleotide-excision repair, postreplication repair	0.466914	-2.95168	0.0031605	yes
YDL103C	QRI1	UDP-N-acetylglucosamine pyrophosphorylase activity	UDP-N-acetylglucosamine biosynthesis	1.01166	0.0693885	0.94468	no
YDL104C	QRI7	unknown	unknown	0.874998	-0.828685	0.407283	no
YDL105W	QRI2	unknown	unknown	0.943196	-0.363505	0.716228	no
YDL106C	PHO2	transcription factor activity	cellular response to phosphate starvation, histidine biosynthesis, purine base biosynthesis, transcription	0.74113	-1.6583	0.0972563	no
YDL107W	MSS2	protein stabilization	mitochondrial translocation, protein complex assembly	0.984404	-0.106684	0.91504	no
YDL108W	KIN28	cyclin-dependent protein kinase, general RNA polymerase II transcription factor	negative regulation of transcription from Pol II promoter, mitotic, protein amino acid phosphorylation, transcription initiation from Pol II promoter	1.22796	1.40023	0.161444	no
YDL109C		lipase activity	lipid metabolism	0.408082	-5.99322	2.05727e-09	yes
YDL110C		unknown	unknown	0.843833	-0.836949	0.402621	no
YDL111C	RPR42	3'-5' exoribonuclease activity	35S primary transcript processing	1.26997	1.27267	0.203136	no
YDL112W	TRM3	tRNA (guanosine) methyltransferase activity	tRNA methylation	0.798986	-1.1504	0.249979	no
YDL113C	CVT20	lipid binding	autophagy, protein-vacuolar targeting	0.616521	-2.20634	0.0273604	no
YDL114W		unknown	unknown	0.607261	-2.17462	0.0296588	no
YDL115C	IWR1	unknown	unknown	0.950238	-0.257512	0.796783	no
YDL116W	NUP84	structural molecule activity	NLS-bearing substrate-nucleus import, mRNA-binding (hnRNP) protein-nucleus import, mRNA-nucleus export, nuclear membrane organization and biogenesis, nuclear pore organization and biogenesis, protein-nucleus export, rRNA-nucleus export, ribosomal protein-nucleus import, snRNA-nucleus export, snRNP protein-nucleus import, tRNA-nucleus export	0.621325	-3.11956	0.0018112	yes
YDL117W	CYK3	molecular_function unknown	cytokinesis	0.690253	-2.48227	0.0130549	no
YDL118W		unknown	unknown	1.91209	3.6309	0.000282433	yes
YDL119C		transporter activity	transport	1.50194	2.74139	0.00611798	no
YDL120W	YFH1	enzyme regulator activity	iron incorporation into metallo-sulfur cluster, iron ion homeostasis, oxygen and reactive oxygen species metabolism	1.60349	2.60616	0.00915634	no
YDL121C		unknown	unknown	0.821341	-1.19241	0.233101	no
YDL122W	UBP1	ubiquitin-specific protease activity	protein deubiquitination	0.520254	-2.12263	0.0337846	no
YDL123W	SNA4	unknown	unknown	1.33275	1.47068	0.141378	no
YDL124W		unknown	unknown	1.23666	1.15682	0.247345	no
YDL125C	HNT1	hydrolase, nucleotide binding	* nucleotide metabolism	1.66726	2.84241	0.00447742	yes
YDL126C	CDC48	ATPase activity	ER-associated protein catabolism, cell cycle, non-selective vesicle fusion, protein transport, ubiquitin-dependent protein catabolism	1.06344	0.424602	0.671127	no
YDL127W	PCL2	cyclin-dependent protein kinase, intrinsic regulator activity	cell cycle	1.11785	0.598442	0.549545	no
YDL128W	VCX1	calcium ion transporter activity, calcium:hydrogen antiporter activity	calcium ion homeostasis, calcium ion transport	1.26242	1.46382	0.143243	no
YDL129W		unknown	unknown	1.13232	0.672857	0.501038	no
YDL130W	RPP1B	structural constituent of ribosome	protein biosynthesis, * translational elongation	1.10516	0.395189	0.692703	no
YDL130W-A	STF1	unknown	ATP synthesis coupled proton transport	1.01712	0.0649397	0.948222	no
YDL131W	LYS21	homocitrate synthase activity	lysine biosynthesis, aminoadipic pathway	0.85361	-0.528566	0.597107	no
YDL132W	CDC53	structural molecule activity, ubiquitin-protein ligase activity	G1/S transition of mitotic cell cycle, G2/M transition of mitotic cell cycle, ubiquitin-dependent protein catabolism	0.57862	-3.54767	0.000388653	yes
YDL133W		unknown	unknown	0.44509	-1.47297	0.140759	no
YDL134C	PPH21	protein phosphatase type 2A activity	G1/S transition of mitotic cell cycle, actin filament organization, bud growth, mitotic spindle checkpoint, protein biosynthesis	1.10721	0.680702	0.49606	no
YDL135C	RDI1	Rho GDP-dissociation inhibitor, signal transducer	actin filament organization, small GTPase mediated signal transduction	1.60582	2.32555	0.0200427	no
YDL136W	RPL35B	structural constituent of ribosome	protein biosynthesis	1.15168	0.841874	0.399858	no
YDL137W	ARF2	ARF small monomeric GTPase activity	ER to Golgi transport, intra-Golgi transport	1.95938	3.72843	0.000192676	yes
YDL139C	SCM3	unknown	unknown	0.935189	-0.344839	0.730216	no
YDL140C	RPO21	DNA-directed RNA polymerase activity	transcription from Pol II promoter	0.598335	-1.62553	0.10405	no
YDL141W	BPL1	biotin-[acetyl-CoA-carboxylase] ligase, biotin-[methylcrotonoyl-CoA-carboxylase] ligase, biotin-[methylmalonyl-CoA-carboxyltransferase] ligase, biotin-[propionyl-CoA-carboxylase (ATP-hydrolyzing)] ligase	protein modification	0.640927	-1.94735	0.0514925	no
YDL142C	CRD1	cardiolipin synthase activity	lipid biosynthesis, mitochondrial membrane organization and biogenesis	1.03749	0.205489	0.83719	no
YDL143W	CCT4	chaperone activity	cytoskeleton organization and biogenesis, protein folding	0.880182	-0.747032	0.455044	no
YDL144C		unknown	unknown	1.38052	1.775	0.075898	no
YDL145C	COP1		ER to Golgi transport, retrograde (Golgi to ER) transport	0.557013	-2.82429	0.00473852	yes
YDL146W		unknown	unknown	0.686534	-1.97913	0.0478011	no
YDL147W	RPN5	endopeptidase activity	ubiquitin-dependent protein catabolism	0.832172	-0.798685	0.424473	no
YDL148C	NOP14	snoRNA binding activity	processing of 20S pre-rRNA	0.702457	-2.20353	0.0275571	no
YDL149W	APG9		autophagy, autophagic vacuole formation, protein-vacuolar targeting	0.315677	-4.60532	4.11828e-06	yes
YDL150W	RPC53	DNA-directed RNA polymerase activity	transcription from Pol III promoter	0.98014	-0.100913	0.919619	no
YDL152W		unknown	unknown	1.28995	1.29223	0.196277	no
YDL153C	SAS10	snoRNA binding	establishment and/or maintenance of chromatin architecture, processing of 20S pre-rRNA	0.773252	-1.63482	0.102087	no
YDL154W	MSH5	unknown	meiotic recombination	0.536713	-4.07682	4.56566e-05	yes
YDL155W	CLB3	cyclin-dependent protein kinase, regulator activity	G1/S transition of mitotic cell cycle, G2/M transition of mitotic cell cycle, regulation of CDK activity,	0.787183	-1.08096	0.279714	no
YDL156W		unknown	unknown	0.879716	-0.717601	0.473003	no
YDL157C		unknown	unknown	1.59398	1.884	0.0595651	no
YDL158C		unknown	unknown	0.978442	-0.081369	0.935148	no
YDL159W	STE7	MAP kinase kinase	protein amino acid phosphorylation, * pseudohyphal growth, signal transduction during conjugation with cellular fusion	0.815803	-1.07986	0.280205	no
YDL161W	ENT1	cytoskeletal adaptor activity	actin cortical patch assembly, actin filament organization, endocytosis	0.898246	-0.472567	0.636522	no
YDL162C		unknown	unknown	1.77671	2.73681	0.00620376	no
YDL163W		unknown	unknown	1.36557	1.4462	0.148122	no
YDL164C	CDC9	DNA ligase (ATP)	DNA ligation, * DNA recombination, base-excision repair, lagging strand elongation, nucleotide-excision repair	0.711358	-2.18848	0.0286346	no
YDL165W	CDC36	3'-5' exoribonuclease activity	negative regulation of transcription from Pol II promoter, poly(A) tail shortening, regulation of cell cycle, regulation of transcription from Pol II promoter, response to pheromone during conjugation with cellular fusion	1.50085	2.06449	0.0389709	no
YDL166C	FAP7	unknown	response to oxidative stress	1.87586	3.15015	0.00163189	yes
YDL167C	NRP1	unknown	unknown	0.963227	-0.224389	0.822454	no
YDL168W	SFA1	formaldehyde dehydrogenase (glutathione) activity	formaldehyde assimilation	0.861625	-0.855176	0.392454	no
YDL169C	UGX2	unknown	unknown	0.718034	-1.2703	0.203979	no
YDL170W	UGA3	specific RNA polymerase II transcription factor	nitrogen utilization, regulation of transcription from Pol II promoter	0.721344	-1.03472	0.300801	no
YDL171C	GLT1	glutamate synthase (NADH) activity	glutamate biosynthesis	0.718694	-1.57443	0.115388	no
YDL172C		unknown	unknown	0.53632	-2.43018	0.0150913	no
YDL173W		unknown	unknown	0.48219	-3.36856	0.000755632	yes
YDL174C	DLD1	D-lactate dehydrogenase (cytochrome) activity	aerobic respiration, carbohydrate metabolism	1.00145	0.00920662	0.992654	no
YDL175C	AIR2	unknown	mRNA-nucleus export	1.05269	0.307404	0.758536	no
YDL176W		unknown	unknown	0.722552	-2.04126	0.0412255	no
YDL177C		unknown	unknown	1.24413	1.12098	0.262297	no
YDL178W	DLD2	D-lactate dehydrogenase (cytochrome)	unknown	0.808384	-1.11878	0.263233	no
YDL179W	PCL9	cyclin-dependent protein kinase, regulator activity	cell cycle	1.22087	1.2352	0.216756	no
YDL180W		unknown	unknown	0.858235	-0.932257	0.351203	no
YDL181W	INH1	unknown	ATP synthesis coupled proton transport	1.17883	0.592635	0.553426	no
YDL182W	LYS20	homocitrate synthase activity	lysine biosynthesis, aminoadipic pathway	1.8047	2.88803	0.00387665	yes
YDL183C		unknown	unknown	1.14187	0.752402	0.45181	no
YDL185W	TFP1	endodeoxyribonuclease activity, hydrogen-transporting ATPase activity, rotational mechanism	intron homing, protein metabolism, vacuolar acidification	0.669112	-1.71164	0.0869625	no
YDL186W		unknown	unknown	1.08997	0.389488	0.696915	no
YDL187C		unknown	unknown	1.48541	1.41383	0.15741	no
YDL188C	PPH22	protein phosphatase type 2A activity	G1/S transition of mitotic cell cycle, actin filament organization, bud growth, mitotic spindle checkpoint, protein biosynthesis	1.13086	0.809348	0.418315	no
YDL190C	UFD2	ubiquitin conjugating enzyme activity	response to stress, ubiquitin-dependent protein catabolism	0.829593	-1.27459	0.202454	no
YDL191W	RPL35A	structural constituent of ribosome	protein biosynthesis	1.15944	0.848873	0.395952	no
YDL192W	ARF1	ARF small monomeric GTPase activity	ER to Golgi transport, intra-Golgi transport	1.78072	3.28003	0.00103796	yes
YDL193W		unknown	unknown	0.945911	-0.332145	0.739779	no
YDL194W	SNF3	glucose binding activity, NOT a glucose transporter activity, receptor activity	response to glucose stimulus, signal transduction	0.612283	-3.23653	0.00120992	yes
YDL195W	SEC31	structural molecule activity	ER to Golgi transport	0.470684	-3.34208	0.000831527	yes
YDL196W		unknown	unknown	1.96148	2.95194	0.00315786	yes
YDL197C	ASF2	unknown	chromatin silencing at HML and HMR (sensu Saccharomyces)	0.824359	-0.813784	0.415769	no
YDL198C	YHM1	transporter activity	transport, mitochondrial genome maintenance	0.976434	-0.0935918	0.925433	no
YDL199C		unknown	unknown	0.730784	-1.66193	0.0965278	no
YDL200C	MGT1	methylated-DNA-[protein]-cysteine S-methyltransferase activity	DNA dealkylation	1.14198	0.585979	0.55789	no
YDL201W		protein binding, tRNA (guanine-N7-)-methyltransferase activity	tRNA methylation	1.32818	1.43027	0.152639	no
YDL202W	MRPL11	structural constituent of ribosome	protein biosynthesis	1.63937	2.81519	0.00487482	yes
YDL203C		unknown	unknown	0.922989	-0.448046	0.65412	no
YDL204W	RTN2	unknown	unknown	0.98187	-0.115396	0.908131	no
YDL205C	HEM3	hydroxymethylbilane synthase activity	heme biosynthesis	1.03914	0.214338	0.830284	no
YDL206W		unknown	unknown	0.598552	-3.24105	0.00119089	yes
YDL207W	GLE1	unknown	poly(A)+ mRNA-nucleus export	0.952758	-0.26285	0.792666	no
YDL208W	NHP2	RNA binding	35S primary transcript processing, rRNA modification	2.36504	4.23638	2.27156e-05	yes
YDL209C	CWC2	unknown	mRNA splicing	1.09139	0.560526	0.575121	no
YDL210W	UGA4	gamma-aminobutyric acid transporter activity	transport	1.05832	0.345403	0.729791	no
YDL211C		unknown	unknown	0.984686	-0.0915078	0.927089	no
YDL212W	SHR3	chaperone activity	ER to Golgi transport, amino acid transport	1.02617	0.123559	0.901664	no
YDL213C	NOP6	unknown	response to dessication	1.43663	1.76073	0.0782845	no
YDL215C	GDH2	glutamate dehydrogenase activity	nitrogen metabolism	0.575279	-2.60703	0.00913319	no
YDL216C	RRI1	metalloendopeptidase activity	adaptation to pheromone during conjugation with cellular fusion, protein deneddylation	0.445687	-3.45938	0.00054142	yes
YDL217C	TIM22	* protein transporter	mitochondrial translocation	1.01844	0.0891518	0.928961	no
YDL218W		unknown	unknown	0.564595	-2.64538	0.00816003	no
YDL219W	DTD1	hydrolase activity, acting on ester bonds	D-amino acid catabolism	0.748084	-1.31016	0.190141	no
YDL220C	CDC13	single-stranded DNA binding activity	telomere capping, telomere maintenance	0.675415	-2.3109	0.0208382	no
YDL221W		unknown	unknown	0.21408	-4.55045	5.35325e-06	yes
YDL222C		cell wall organization and biogenesis	unknown	0.385019	-4.15956	3.18867e-05	yes
YDL223C	HBT1	cellular morphogenesis during conjugation with cellular fusion	shmoo tip	1.11331	0.574654	0.565525	no
YDL224C	WHI4	RNA binding	regulation of cell size	0.429442	-3.83656	0.000124771	yes
YDL225W	SHS1	structural constituent of cytoskeleton	cytokinesis, cellular morphogenesis, establishment of cell polarity (sensu Saccharomyces)	0.761244	-1.70953	0.0873523	no
YDL226C	GCS1	ARF GTPase activator activity, antifungal peptide activity	ER to Golgi transport, cell cycle dependent actin filament reorganization, retrograde (Golgi to ER) transport, ER-Golgi intermediate compartment	0.998012	-0.0132198	0.989452	no
YDL229W	SSB1	ATPase activity, chaperone activity	protein biosynthesis	0.780392	-1.36461	0.172375	no
YDL230W	PTP1	protein tyrosine phosphatase activity	protein amino acid dephosphorylation	1.05303	0.312759	0.754464	no
YDL231C	BRE4	unknown	endocytosis	0.67914	-1.9402	0.0523549	no
YDL232W	OST4	dolichyl-diphospho-oligosaccharide-protein glycosyltransferase	N-linked glycosylation	0.678079	-1.30997	0.190206	no
YDL233W		unknown	unknown	0.174546	-4.98166	6.30425e-07	yes
YDL234C	GYP7	RAB GTPase activator	vesicle-mediated transport	0.734837	-1.62954	0.103198	no
YDL235C	YPD1	transferase activity, transferring phosphorus-containing groups	osmosensory signaling pathway via two-component system, response to osmotic stress	0.600933	-1.97553	0.0482078	no
YDL236W	PHO13	4-nitrophenylphosphatase activity, alkaline phosphatase activity	histone dephosphorylation, protein amino acid dephosphorylation	0.991467	-0.0446955	0.96435	no
YDL237W		unknown	unknown	1.21699	1.2165	0.223793	no
YDL238C		unknown	unknown	0.577535	-3.37921	0.000726935	yes
YDL239C	ADY3	protein binding activity	protein complex assembly, spore wall assembly (sensu Saccharomyces), sporulation	0.526043	-3.70439	0.000211898	yes
YDL240W	LRG1	Rho GTPase activator activity	cell wall biosynthesis (sensu Fungi), small GTPase mediated signal transduction	0.574352	-1.53541	0.124683	no
YDL241W		unknown	unknown	1.16328	0.574817	0.565415	no
YDL242W		unknown	unknown	1.00458	0.0203211	0.983787	no
YDL243C	AAD4	benzyl alcohol dehydrogenase	aldehyde metabolism	0.999366	-0.0043726	0.996511	no
YDL244W	THI13	unknown	* thiamin biosynthesis	0.965419	-0.242243	0.808592	no
YDL245C	HXT15	fructose transporter activity, glucose transporter activity, mannose transporter activity	hexose transport	0.703255	-2.46038	0.0138791	no
YDL246C	SOR2	oxidoreductase, acting on the CH-OH group of donors, NAD or NADP as acceptor	unknown	0.987188	-0.0732472	0.941609	no
YDL247W	MPH2	carbohydrate transporter activity, maltose porter activity	carbohydrate transport	0.850265	-1.13396	0.256812	no
YDR001C	NTH1	alpha,alpha-trehalase	response to stress, trehalose catabolism	0.683912	-1.50003	0.133606	no
YDR002W	YRB1	RAN protein binding	G1/S transition of mitotic cell cycle, RNA-nucleus export, protein-nucleus import, ubiquitin-dependent protein catabolism	1.59217	2.52411	0.0115991	no
YDR003W		unknown	unknown	1.49905	2.06358	0.0390575	no
YDR004W	RAD57	protein binding	DNA recombinase assembly, NOT involved in double-strand break repair via break-induced replication, NOT involved in double-strand break repair via single-strand annealing, double-strand break repair via synthesis-dependent strand annealing, meiotic DNA recombinase assembly, telomerase-independent telomere maintenance	0.322429	-3.78746	0.000152193	yes
YDR005C	MAF1	unknown	negative regulation of transcription from Pol III promoter	0.639281	-2.08054	0.0374762	no
YDR006C	SOK1	unknown	cAMP-mediated signaling	0.521492	-4.13883	3.49081e-05	yes
YDR007W	TRP1	phosphoribosylanthranilate isomerase	* amino acid metabolism, * tryptophan biosynthesis	1.3717	1.77447	0.0759856	no
YDR008C		unknown	unknown	1.76301	2.6302	0.00853358	no
YDR009W	GAL3	unknown	galactose metabolism, * regulation of transcription, DNA-dependent	1.03918	0.195573	0.844944	no
YDR010C		unknown	unknown	0.853324	-0.516073	0.605803	no
YDR012W	RPL4B	structural constituent of ribosome	protein biosynthesis	0.910589	-0.629193	0.529222	no
YDR013W		unknown	unknown	1.11005	0.585285	0.558356	no
YDR014W	RAD61	unknown	response to radiation	0.760778	-1.13015	0.258415	no
YDR015C		unknown	unknown	1.32747	1.33774	0.180983	no
YDR016C	DAD1	* structural constituent of cytoskeleton	mitotic spindle assembly (sensu Saccharomyces)	1.83819	2.44861	0.014341	no
YDR017C	KCS1	inositol/phosphatidylinositol kinase activity	response to stress, vacuole organization and biogenesis	0.575413	-2.5024	0.0123356	no
YDR018C		unknown	unknown	0.921139	-0.534029	0.593322	no
YDR019C	GCV1	glycine dehydrogenase (decarboxylating) activity	glycine metabolism, one-carbon compound metabolism	1.00862	0.0546096	0.95645	no
YDR020C		unknown	unknown	1.47996	2.36256	0.0181493	no
YDR021W	FAL1	ATP dependent RNA helicase activity	35S primary transcript processing, mRNA splicing	0.899654	-0.682803	0.494731	no
YDR022C	CIS1	unknown	regulation of CDK activity	0.937195	-0.36696	0.713649	no
YDR023W	SES1	serine-tRNA ligase activity	amino acid activation	0.991717	-0.0394393	0.96854	no
YDR024W	FYV1	unknown	unknown	1.05073	0.180487	0.85677	no
YDR025W	RPS11A	structural constituent of ribosome	protein biosynthesis, regulation of translational fidelity, ribosomal small subunit assembly and maintenance	1.06495	0.354227	0.723168	no
YDR026C		unknown	unknown	0.80987	-1.10979	0.26709	no
YDR027C	LUV1	unknown	Golgi to vacuole transport	0.709988	-2.26421	0.0235614	no
YDR028C	REG1	protein phosphatase type 1 activity, protein phosphatase type 1, intrinsic regulator activity	cell growth and/or maintenance, glycogen metabolism, negative regulation of transcription from Pol II promoter, regulation of carbohydrate metabolism	0.536824	-2.16191	0.0306248	no
YDR029W		unknown	unknown	1.44373	1.49088	0.135993	no
YDR031W		unknown	unknown	0.936321	-0.283218	0.77701	no
YDR032C	PST2	unknown	unknown	1.30316	1.39546	0.162877	no
YDR033W	MRH1	unknown	unknown	0.651916	-2.08409	0.0371522	no
YDR034C	LYS14	transcriptional activator activity	lysine biosynthesis, aminoadipic pathway	0.960218	-0.268094	0.788627	no
YDR034W-B		unknown	unknown	0.728348	-0.916198	0.359563	no
YDR035W	ARO3	2-dehydro-3-deoxyphosphoheptonate aldolase activity	aromatic amino acid biosynthesis	0.902477	-0.596978	0.550522	no
YDR036C	MRP5	unknown	endocytosis	0.966181	-0.220244	0.825681	no
YDR037W	KRS1	lysine-tRNA ligase activity	lysyl-tRNA aminoacylation	0.787549	-1.6711	0.094701	no
YDR038C	ENA5	ATPase activity, coupled to transmembrane movement of ions, phosphorylative mechanism	sodium ion transport	0.668861	-0.828362	0.407465	no
YDR039C	ENA2	ATPase activity, coupled to transmembrane movement of ions, phosphorylative mechanism	sodium ion transport	0.689812	-2.36287	0.0181341	no
YDR040C	ENA1	ATPase activity, coupled to transmembrane movement of ions, phosphorylative mechanism	sodium ion transport	0.199852	-3.92947	8.5135e-05	yes
YDR041W	RSM10	structural constituent of ribosome activity	protein biosynthesis	1.25566	1.14713	0.251328	no
YDR042C		unknown	unknown	0.796211	-0.981104	0.326542	no
YDR043C	NRG1	DNA binding activity, transcriptional repressor activity	glucose metabolism, invasive growth, regulation of transcription from Pol II promoter, response to pH	1.1766	0.845561	0.397798	no
YDR044W	HEM13	coproporphyrinogen oxidase	heme biosynthesis	1.02666	0.170103	0.864929	no
YDR045C	RPC11	DNA-directed RNA polymerase activity	transcription from Pol III promoter	0.914183	-0.45561	0.64867	no
YDR046C	BAP3	amino acid transporter activity	amino acid transport	0.774831	-1.75402	0.0794278	no
YDR047W	HEM12	uroporphyrinogen decarboxylase	heme biosynthesis	1.36084	1.99784	0.0457342	no
YDR048C		unknown	unknown	1.65679	1.9543	0.0506653	no
YDR049W		unknown	unknown	0.890202	-0.751077	0.452606	no
YDR050C	TPI1	triose-phosphate isomerase activity	glycolysis, gluconeogenesis	1.20601	0.825743	0.40895	no
YDR051C		unknown	unknown	1.20518	1.29657	0.194779	no
YDR053W		unknown	unknown	1.00396	0.0213319	0.982981	no
YDR054C	CDC34	ubiquitin conjugating enzyme activity, ubiquitin-protein ligase activity	G1/S transition of mitotic cell cycle, G2/M transition of mitotic cell cycle, ubiquitin-dependent protein catabolism	1.02339	0.13051	0.896163	no
YDR055W	PST1	unknown	unknown	0.610727	-1.58021	0.114059	no
YDR056C		unknown	unknown	1.12185	0.613273	0.539696	no
YDR057W	YOS9	protein transporter activity	ER to Golgi transport	0.730256	-1.87093	0.0613544	no
YDR058C	TGL2	triacylglycerol lipase activity	lipid metabolism	0.923446	-0.470165	0.638237	no
YDR059C	UBC5	ubiquitin conjugating enzyme activity	endocytosis, protein monoubiquitination, protein polyubiquitination, response to stress, response to unfolded protein, sporulation (sensu Saccharomyces)	1.01737	0.0866639	0.930939	no
YDR060W	MAK21	unknown	ribosomal large subunit assembly and maintenance	0.603172	-2.04068	0.0412823	no
YDR061W		unknown	unknown	1.06723	0.397736	0.690825	no
YDR062W	LCB2	serine C-palmitoyltransferase activity	sphingolipid biosynthesis	0.936697	-0.411818	0.680473	no
YDR063W		unknown	unknown	1.18152	0.946009	0.344144	no
YDR064W	RPS13	structural constituent of ribosome	protein biosynthesis	0.897355	-0.69213	0.488856	no
YDR065W		unknown	unknown	0.938204	-0.43426	0.6641	no
YDR066C		unknown	unknown	1.01115	0.0623085	0.950317	no
YDR067C		unknown	unknown	1.3865	1.87384	0.0609522	no
YDR068W	DOS2	unknown	unknown	1.06041	0.271547	0.78597	no
YDR069C	DOA4	proteasome endopeptidase activity, ubiquitin-specific protease activity	protein degradation, regulation of DNA replication	0.609142	-3.36548	0.000764113	yes
YDR070C		unknown	unknown	1.62002	2.08126	0.0374098	no
YDR071C	PAA1	unknown	unknown	0.787716	-1.25905	0.208011	no
YDR072C	IPT1	transferase, transferring phosphorus-containing groups	mannosyl diphosphorylinositol ceramide metabolism	1.16137	0.906872	0.364474	no
YDR073W	SNF11	general RNA polymerase II transcription factor activity	chromatin modeling	1.39714	1.62962	0.103182	no
YDR074W	TPS2	trehalose phosphatase activity	carbohydrate metabolism, response to stress	0.96873	-0.222423	0.823984	no
YDR075W	PPH3	protein phosphatase type 2A activity	nitrogen metabolism, protein amino acid dephosphorylation	0.868042	-0.751599	0.452292	no
YDR076W	RAD55	protein binding activity	DNA recombinase assembly, NOT involved in double-strand break repair via break-induced replication, NOT involved in double-strand break repair via single-strand annealing, double-strand break repair via synthesis-dependent strand annealing, meiotic DNA recombinase assembly	1.07871	0.481977	0.629822	no
YDR077W	SED1	* structural constituent of cell wall	cell wall organization and biogenesis	0.985609	-0.0905496	0.927851	no
YDR078C	SHU2	unknown	unknown	0.952194	-0.270631	0.786675	no
YDR079C-A		unknown	unknown	1.33244	1.34668	0.178082	no
YDR079W	PET100	chaperone activity	aerobic respiration, cytochrome c oxidase biogenesis	1.36465	1.45607	0.145374	no
YDR080W	VPS41	Rab guanyl-nucleotide exchange factor activity	high affinity iron ion transport, homotypic vacuole fusion (non-autophagic), protein transport, vacuole organization and biogenesis	0.399619	-3.5224	0.000427659	yes
YDR081C	PDC2	transcription regulator activity	ethanol fermentation, thiamin biosynthesis, transcription from Pol II promoter	0.681693	-2.57536	0.0100137	no
YDR082W	STN1	protein binding	* telomere capping	0.906113	-0.537108	0.591193	no
YDR083W	RRP8	methyltransferase activity	rRNA processing	0.776796	-1.29834	0.19417	no
YDR084C		unknown	unknown	1.16255	0.791786	0.428486	no
YDR085C	AFR1	receptor signaling protein activity	regulation of G-protein coupled receptor protein signaling pathway, signal transduction during conjugation with cellular fusion	1.08216	0.543917	0.586498	no
YDR086C	SSS1	protein transporter	co-translational membrane targeting	1.38734	1.44443	0.148619	no
YDR087C	RRP1	unknown	rRNA processing	1.23197	1.25195	0.210587	no
YDR088C	SLU7	protein binding activity	mRNA splicing	1.11475	0.697215	0.485668	no
YDR089W		unknown	unknown	0.643281	-2.869	0.00411773	yes
YDR090C		unknown	unknown	1.01683	0.0870513	0.930631	no
YDR091C	RLI1	ATP-binding cassette (ABC) transporter activity	unknown	0.995397	-0.0300289	0.976044	no
YDR092W	UBC13	ubiquitin conjugating enzyme activity	post-replication repair, protein monoubiquitination, protein polyubiquitination	2.0094	3.71524	0.000203011	yes
YDR093W	DNF2	phospholipid-translocating ATPase activity	intracellular protein transport	0.39714	-3.16938	0.00152764	yes
YDR094W		unknown	unknown	0.422665	-2.22237	0.0262581	no
YDR095C		unknown	unknown	0.761198	-1.00753	0.313678	no
YDR096W	GIS1	transcription factor activity	intracellular signaling cascade	0.523536	-3.94139	8.10099e-05	yes
YDR097C	MSH6	ATP binding activity, ATPase activity, DNA binding activity	mismatch repair	0.57359	-2.71673	0.00659302	no
YDR098C	GRX3	thiol-disulfide exchange intermediate activity	response to oxidative stress	0.88106	-0.701998	0.48268	no
YDR099W	BMH2	DNA binding	RAS protein signal transduction, activation of MAPK (pseudohyphal growth), glycogen metabolism, pseudohyphal growth, sporulation (sensu Saccharomyces)	0.869406	-0.652246	0.514242	no
YDR100W	TVP15	unknown	unknown	0.802143	-1.15945	0.246273	no
YDR101C		unknown	unknown	0.752575	-1.90006	0.057425	no
YDR102C		unknown	unknown	1.23301	0.947873	0.343194	no
YDR103W	STE5	MAP-kinase scaffold protein activity	signal transduction during conjugation with cellular fusion	0.684371	-2.61632	0.0088884	no
YDR104C	SPO71	unknown	spore wall assembly (sensu Saccharomyces)	0.763705	-1.30457	0.192039	no
YDR105C	TMS1	unknown	unknown	0.882712	-0.782489	0.433927	no
YDR106W	ARP10	unknown	unknown	1.22778	1.17842	0.238627	no
YDR107C		unknown	unknown	0.552023	-3.54681	0.000389922	yes
YDR108W	GSG1	unknown	meiosis, ER to Golgi transport	0.742516	-1.97013	0.0488237	no
YDR109C		kinase	unknown	0.749035	-1.93373	0.0531459	no
YDR110W	FOB1	ribosomal DNA (rDNA) binding activity	DNA recombination, extrachromosomal circular DNA accumulation	0.812894	-1.27979	0.200618	no
YDR111C		transaminase	unknown	0.832085	-1.07624	0.281819	no
YDR112W		unknown	unknown	1.75094	2.25866	0.0239043	no
YDR113C	PDS1	protein binding activity	mitotic sister chromatid separation, protein-nucleus import	0.988149	-0.0742685	0.940797	no
YDR114C		unknown	unknown	1.31122	0.790481	0.429247	no
YDR115W		structural constituent of ribosome activity	aerobic respiration	1.26362	0.82301	0.410502	no
YDR116C	MRPL1	structural constituent of ribosome	aerobic respiration, meiosis, protein biosynthesis	1.18377	0.902756	0.366655	no
YDR117C		unknown	unknown	0.835645	-1.0839	0.278409	no
YDR118W	APC4	protein binding, ubiquitin-protein ligase activity	cyclin catabolism, mitotic chromosome segregation, mitotic metaphase/anaphase transition, mitotic spindle elongation, ubiquitin-dependent protein catabolism	1.0567	0.350212	0.72618	no
YDR119W		unknown	unknown	0.926858	-0.511713	0.608852	no
YDR120C	TRM1	tRNA (guanine-N2-)-methyltransferase activity	tRNA methylation	0.761216	-1.6532	0.09829	no
YDR121W	DPB4	epsilon DNA polymerase activity	* lagging strand elongation, leading strand elongation	1.90572	3.03557	0.00240078	yes
YDR122W	KIN1	protein kinase activity	unknown	0.459615	-3.19466	0.00139995	yes
YDR123C	INO2	specific RNA polymerase II transcription factor activity	phospholipid biosynthesis, positive regulation of transcription from Pol II promoter	1.16032	0.861721	0.388841	no
YDR124W		unknown	unknown	0.96786	-0.19174	0.847946	no
YDR125C	ECM18	unknown	cell wall organization and biogenesis	0.774239	-1.66925	0.0950676	no
YDR126W	SWF1	unknown	unknown	1.49335	2.80419	0.00504434	yes
YDR127W	ARO1	3-dehydroquinate dehydratase activity, 3-dehydroquinate synthase activity, 3-phosphoshikimate 1-carboxyvinyltransferase activity, shikimate 5-dehydrogenase activity, shikimate kinase activity	aromatic amino acid family biosynthesis	0.792775	-1.13585	0.25602	no
YDR128W		unknown	unknown	0.67376	-2.33985	0.0192915	no
YDR129C	SAC6	actin cross-linking activity	endocytosis, polar budding, response to osmotic stress	0.669424	-2.54107	0.0110513	no
YDR130C	FIN1	protein binding	unknown	1.06868	0.362295	0.717131	no
YDR131C		protein binding activity	ubiquitin-dependent protein catabolism	0.822111	-1.08537	0.27776	no
YDR132C		unknown	unknown	0.626984	-2.58866	0.00963508	no
YDR133C		unknown	unknown	0.976748	-0.067427	0.946242	no
YDR134C		unknown	unknown	0.70854	-1.53046	0.125902	no
YDR135C	YCF1	arsenite transporter activity, bilirubin transporter activity, cadmium ion transporter activity	arsenite transport, bilirubin transport, cadmium ion transport, response to mercury ion	0.38915	-3.83751	0.000124287	yes
YDR136C	VPS61	unknown	protein-vacuolar targeting	1.3219	1.28001	0.200542	no
YDR137W	RGP1	guanyl-nucleotide exchange factor activity	intracellular protein transport	0.789403	-1.45798	0.144846	no
YDR139C	RUB1	* protein tagging	RUB1-dependent protein catabolism	1.00509	0.0186576	0.985114	no
YDR140W	FYV9	unknown	unknown	1.27318	1.2353	0.216719	no
YDR141C	DOP1	unknown	cellular morphogenesis	0.609225	-2.22995	0.0257505	no
YDR142C	PEX7	peroxisome targeting signal receptor activity, peroxisome targeting signal-2 receptor activity	peroxisome organization and biogenesis, protein-peroxisome targeting	0.784013	-1.61049	0.107291	no
YDR143C	SAN1	unknown	establishment and/or maintenance of chromatin architecture	0.663487	-2.82567	0.0047182	yes
YDR144C	MKC7	aspartic-type signal peptidase activity	proteolysis and peptidolysis	0.848864	-1.14545	0.252023	no
YDR145W	TAF12	unknown	transcription	1.03973	0.218911	0.826719	no
YDR146C	SWI5	transcriptional activator activity	G1-specific transcription in mitotic cell cycle	0.627536	-3.00361	0.00266798	yes
YDR148C	KGD2	unknown	2-oxoglutarate metabolism, tricarboxylic acid cycle	0.712478	-1.56296	0.118062	no
YDR149C		unknown	unknown	0.931505	-0.365349	0.714851	no
YDR150W	NUM1	tubulin binding activity	microtubule cytoskeleton organization and biogenesis, nuclear migration (sensu Saccharomyces)	0.816041	-0.993696	0.320371	no
YDR151C	CTH1	unknown	unknown	1.35488	1.80584	0.0709434	no
YDR152W	GIR2	unknown	unknown	1.21901	1.05323	0.292235	no
YDR153C	ENT5	clathrin binding activity	Golgi to endosome transport	0.828868	-0.907175	0.364314	no
YDR154C		unknown	unknown	1.72973	1.82078	0.0686409	no
YDR155C	CPR1	peptidyl-prolyl cis-trans isomerase activity	protein metabolism	0.6264	-1.98089	0.047604	no
YDR156W	RPA14	DNA-directed RNA polymerase activity	transcription from Pol I promoter	0.765615	-1.39092	0.16425	no
YDR157W		unknown	unknown	0.921163	-0.414473	0.678528	no
YDR158W	HOM2	aspartate-semialdehyde dehydrogenase	* methionine metabolism, * threonine metabolism	1.22575	1.40897	0.158844	no
YDR159W	SAC3	unknown	actin filament-based process, mitosis, protein-nucleus export	0.510976	-2.36949	0.0178127	no
YDR160W	SSY1	amino acid binding activity	chemosensory perception	0.59984	-3.15364	0.00161247	yes
YDR161W	TCI1	unknown	unknown	0.987247	-0.0804127	0.935909	no
YDR162C	NBP2	unknown	unknown	0.87932	-0.790305	0.429349	no
YDR163W		unknown	unknown	1.50355	2.11163	0.0347178	no
YDR164C	SEC1	SNARE binding activity	exocytosis, non-selective vesicle docking, non-selective vesicle fusion	0.86583	-1.0051	0.314848	no
YDR166C	SEC5	unknown	Golgi to plasma membrane transport, cytokinesis, establishment of cell polarity (sensu Saccharomyces), nonselective vesicle docking, nonselective vesicle fusion, polar budding	0.588299	-2.9515	0.00316233	yes
YDR167W	TAF10	general RNA polymerase II transcription factor	G1-specific transcription in mitotic cell cycle, chromatin modification, establishment and/or maintenance of chromatin architecture, * histone acetylation, * protein amino acid acetylation, transcription initiation from Pol II promoter	2.04927	3.94851	7.86388e-05	yes
YDR168W	CDC37	chaperone activity	regulation of cell cycle, signal transduction, spindle pole body duplication (sensu Saccharomyces)	0.971729	-0.182907	0.854871	no
YDR169C	STB3	unknown	unknown	0.868514	-0.678854	0.49723	no
YDR170C	SEC7	ARF guanyl-nucleotide exchange factor activity	ER to Golgi transport, intra-Golgi transport	0.521789	-3.31043	0.000931514	yes
YDR171W	HSP42	chaperone activity, heat shock protein activity	cytoskeleton organization and biogenesis, response to stress	0.852534	-1.00584	0.314494	no
YDR172W	SUP35	translation release factor	* translational termination	1.19101	1.09814	0.272145	no
YDR173C	ARG82	* inositol/phosphatidylinositol kinase	arginine metabolism, * phosphorylation	1.10955	0.68657	0.492354	no
YDR174W	HMO1	RNA polymerase I transcription factor activity, single-stranded DNA binding activity	plasmid maintenance	1.46971	1.9681	0.049057	no
YDR175C	RSM24	structural constituent of ribosome	protein biosynthesis, aerobic respiration	1.08465	0.501294	0.616164	no
YDR176W	NGG1	transcription cofactor	* chromatin modification, histone acetylation	1.00939	0.0604381	0.951807	no
YDR177W	UBC1	ubiquitin conjugating enzyme	* endocytosis, * germination (sensu Saccharomyces), protein monoubiquitination, protein polyubiquitination	1.60909	2.47148	0.0134556	no
YDR178W	SDH4	succinate dehydrogenase (ubiquinone) activity	mitochondrial electron transport, succinate to ubiquinone, tricarboxylic acid cycle	1.21968	0.839253	0.401327	no
YDR179C	CSN9	unknown	adaptation to pheromone during conjugation with cellular fusion, protein deneddylation	0.874727	-0.593583	0.552791	no
YDR180W	SCC2	protein kinase activity	mitotic sister chromatid cohesion	0.53273	-2.60493	0.00918932	no
YDR181C	SAS4	H3/H4 histone acetyltransferase activity, acetyltransferase activity	chromatin silencing at telomere	0.647402	-2.27543	0.02288	no
YDR182W	CDC1	unknown	DNA recombination, bud growth, conjugation with cellular fusion, manganese homeostasis, metal ion homeostasis, spindle pole body duplication (sensu Saccharomyces)	0.719122	-1.70839	0.0875643	no
YDR183W	PLP1	GTPase inhibitor activity	positive regulation of transcription from Pol II promoter by pheromones	0.604046	-2.78758	0.00531032	yes
YDR184C	ATC1	unknown	polar budding, response to stress	0.785261	-1.3964	0.162593	no
YDR185C		unknown	unknown	1.86516	2.86075	0.00422638	yes
YDR187C		unknown	unknown	0.701559	-1.37017	0.170633	no
YDR188W	CCT6	chaperone activity	protein folding, cytoskeleton organization and biogenesis	0.684209	-1.65753	0.0974125	no
YDR189W	SLY1	SNARE binding	ER to Golgi transport	0.712036	-2.1258	0.0335199	no
YDR190C	RVB1	ATPase activity	regulation of transcription from Pol II promoter	0.805785	-1.03283	0.301686	no
YDR191W	HST4	DNA binding activity	chromatin silencing at telomere, short-chain fatty acid metabolism	1.05913	0.345948	0.729381	no
YDR192C	NUP42	structural molecule activity	NLS-bearing substrate-nucleus import, mRNA-binding (hnRNP) protein-nucleus import, mRNA-nucleus export, nuclear pore organization and biogenesis, protein-nucleus export, rRNA-nucleus export, ribosomal protein-nucleus import, snRNA-nucleus export, snRNP protein-nucleus import, tRNA-nucleus export	0.717992	-1.57571	0.115092	no
YDR193W		unknown	unknown	0.923044	-0.466813	0.640634	no
YDR194C	MSS116	RNA helicase activity	RNA splicing	0.718955	-2.01999	0.0433844	no
YDR196C		unknown	unknown	0.844277	-0.976614	0.32876	no
YDR197W	CBS2	unknown	protein biosynthesis	0.84141	-1.12944	0.258714	no
YDR198C		unknown	unknown	0.912414	-0.416336	0.677164	no
YDR199W		unknown	unknown	1.12054	0.410861	0.681174	no
YDR200C	VPS64	cell cycle arrest in response to pheromone, protein-vacuolar targeting	unknown	0.947563	-0.357877	0.720435	no
YDR201W	SPC19	structural constituent of cytoskeleton mitotic spindle assembly (sensu Saccharomyces)	microtubule nucleation,	0.915272	-0.372319	0.709655	no
YDR202C	RAV2	unknown	vacuolar acidification	1.03735	0.246172	0.805549	no
YDR203W		unknown	unknown	1.68608	2.2445	0.0248003	no
YDR204W	COQ4	unknown	ubiquinone metabolism	1.43108	2.475	0.0133237	no
YDR206W	EBS1	unknown	telomerase-dependent telomere maintenance	0.482368	-4.75017	2.03242e-06	yes
YDR207C	UME6	DNA binding activity, transcription regulator activity	entry into meiosis, negative regulation of transcription, mitotic	0.818315	-1.37776	0.168279	no
YDR208W	MSS4	1-phosphatidylinositol-4-phosphate 5-kinase activity	actin cable assembly, actin cytoskeleton organization and biogenesis	0.826779	-0.959105	0.337506	no
YDR209C		unknown	unknown	0.901956	-0.510752	0.609525	no
YDR210W		unknown	unknown	1.71793	1.45178	0.146562	no
YDR211W	GCD6	* translation initiation factor	translational initiation	0.728203	-1.95447	0.0506455	no
YDR212W	TCP1	chaperone activity	protein folding, cytoskeleton organization and biogenesis	0.866295	-0.793441	0.427521	no
YDR214W		chaperone activator activity	protein folding, response to stress	1.07865	0.509498	0.610403	no
YDR215C		unknown	unknown	0.524487	-1.51626	0.129455	no
YDR216W	ADR1	transcription factor activity	peroxisome organization and biogenesis, regulation of carbohydrate metabolism, transcription	0.547885	-2.8908	0.00384267	yes
YDR217C	RAD9	protein binding activity	DNA repair; DNA damage checkpoint, nucleotide-excision repair, regulation of cell cycle	0.510533	-3.47552	0.000509867	yes
YDR218C	SPR28	structural constituent of cytoskeleton	cell wall organization and biogenesis, cellular morphogenesis	0.757751	-1.70287	0.0885922	no
YDR219C		protein binding	ubiquitin-dependent protein catabolism	0.542516	-1.71085	0.0871096	no
YDR220C		unknown	unknown	2.19034	2.81272	0.00491244	yes
YDR221W		unknown	unknown	0.98506	-0.101575	0.919094	no
YDR222W		unknown	unknown	0.920074	-0.54373	0.586627	no
YDR223W		unknown	unknown	0.755805	-1.23777	0.215801	no
YDR224C	HTB1	DNA binding activity	chromatin assembly/disassembly	1.14209	0.724162	0.468966	no
YDR225W	HTA1	DNA binding activity	chromatin assembly/disassembly	1.35547	1.8699	0.0614976	no
YDR226W	ADK1	adenylate kinase	cell proliferation	1.39596	1.6664	0.0956331	no
YDR227W	SIR4	histone binding activity, structural constituent of chromatin	cell aging (sensu Saccharomyces), chromatin silencing, double-strand break repair via nonhomologous end-joining	0.586871	-2.62472	0.00867209	no
YDR228C	PCF11	cleavage/polyadenylation specificity factor activity, protein binding	mRNA cleavage, mRNA polyadenylation, transcription termination from Pol II promoter	0.995178	-0.0294213	0.976529	no
YDR229W	IVY1	phospholipid binding	secretory pathway	1.11238	0.592629	0.55343	no
YDR230W		unknown	unknown	0.816103	-0.806073	0.420201	no
YDR231C	COX20	chaperone	aerobic respiration, * cytochrome c oxidase biogenesis, protein processing	0.876219	-0.510292	0.609847	no
YDR232W	HEM1	5-aminolevulinate synthase activity	heme biosynthesis	0.493567	-3.24043	0.00119351	yes
YDR233C	RTN1	unknown	unknown	1.22645	1.12214	0.261803	no
YDR234W	LYS4	lysine biosynthesis,	lysine biosynthesis, aminoadipic pathway	0.80233	-1.3821	0.166941	no
YDR235W	PRP42	RNA binding	mRNA splicing	0.608845	-2.07202	0.0382636	no
YDR236C	FMN1	NOT a FMN adenylyltransferase activity, riboflavin kinase activity	FMN biosynthesis	1.08467	0.450133	0.652615	no
YDR237W	MRPL7	structural constituent of ribosome	protein biosynthesis	1.29257	1.4409	0.149612	no
YDR238C	SEC26	unknown	ER to Golgi transport	0.773851	-1.13713	0.255482	no
YDR239C		unknown	unknown	0.169958	-2.87281	0.00406843	yes
YDR240C	SNU56	mRNA binding	mRNA splicing	0.631611	-1.53612	0.124509	no
YDR242W	AMD2	amidase activity	unknown	0.518725	-3.93653	8.26692e-05	yes
YDR243C	PRP28	ATP dependent RNA helicase activity, pre-mRNA splicing factor activity	lariat formation, 5'-splice site cleavage	0.701856	-1.96521	0.0493894	no
YDR244W	PEX5	peroxisome targeting sequence binding, peroxisome targeting signal receptor activity, peroxisome targeting signal-1 receptor activity	peroxisome targeting signal receptor	0.751992	-1.19125	0.233556	no
YDR245W	MNN10	alpha-1,6-mannosyltransferase activity	N-glycan processing, actin filament organization, cell wall mannoprotein biosynthesis, mannan metabolism	0.821624	-1.15244	0.249141	no
YDR246W	TRS23	unknown	ER to Golgi transport	0.909931	-0.581363	0.560996	no
YDR247W		protein kinase activity, protein serine/threonine kinase activity	G1/S transition of mitotic cell cycle, protein amino acid phosphorylation	0.553551	-2.10684	0.0351314	no
YDR248C		unknown	unknown	0.632704	-2.19034	0.0284993	no
YDR249C		unknown	unknown	1.07668	0.483953	0.62842	no
YDR250C		unknown	unknown	2.26505	3.40847	0.000653279	yes
YDR251W	PAM1	unknown	pseudohyphal growth	0.747044	-1.85489	0.0636115	no
YDR252W	BTT1	chaperone activity	nascent polypeptide association	0.689376	-1.10459	0.269337	no
YDR253C	MET32	DNA binding, specific RNA polymerase II transcription factor activity	sulfur amino acid metabolism	0.946869	-0.270287	0.786939	no
YDR254W	CHL4	DNA binding	chromosome segregation	0.637887	-2.58596	0.00971068	no
YDR255C	RMD5	unknown	unknown	0.735693	-1.82901	0.0673979	no
YDR256C	CTA1	catalase	oxygen and reactive oxygen species metabolism	0.688775	-2.20075	0.0277534	no
YDR257C	RMS1	unknown	unknown	0.60748	-2.68623	0.00722634	no
YDR258C	HSP78	ATP-dependent peptidase activity, chaperone activity, heat shock protein activity	protein folding, mitochondrial genome maintenance, response to stress, mitochondrial translocation	0.639547	-2.66569	0.00768297	no
YDR259C	YAP6	RNA polymerase II transcription factor activity	positive regulation of transcription from Pol II promoter	0.777737	-1.5928	0.111204	no
YDR260C	SWM1	unknown	regulation of mitotic metaphase/anaphase transition, spore wall assembly (sensu Saccharomyces)	1.72203	2.56806	0.010227	no
YDR261C	EXG2	glucan 1,3-beta-glucosidase activity	unknown	1.0359	0.194081	0.846112	no
YDR262W		unknown	unknown	0.847536	-0.806351	0.420041	no
YDR263C	DIN7	nuclease activity	DNA repair	0.309262	-3.52247	0.000427547	yes
YDR264C	AKR1	palmitoyltransferase activity	endocytosis, protein amino acid palmitoylation, signal transduction during conjugation with cellular fusion	0.816245	-1.36412	0.172531	no
YDR265W	PEX10	unknown	peroxisome organization and biogenesis	1.11189	0.689083	0.490771	no
YDR266C		unknown	unknown	0.739569	-1.87146	0.0612807	no
YDR267C		unknown	unknown	1.46257	2.45438	0.0141128	no
YDR268W	MSW1	tryptophan-tRNA ligase activity	tryptophanyl-tRNA aminoacylation	1.48974	2.64845	0.0080863	no
YDR269C		unknown	unknown	1.23501	0.832877	0.404914	no
YDR270W	CCC2	copper-exporting ATPase activity	copper ion transport, intracellular copper ion transport	0.549681	-2.17232	0.0298318	no
YDR271C		unknown	unknown	1.0172	0.0612338	0.951173	no
YDR272W	GLO2	hydroxyacylglutathione hydrolase activity	carbohydrate metabolism, cytoplasm	1.2321	1.08085	0.279766	no
YDR273W	DON1	unknown	meiosis, spore wall assembly (sensu Saccharomyces)	1.13843	0.814762	0.415209	no
YDR274C		unknown	unknown	1.13312	0.425287	0.670628	no
YDR275W		unknown	unknown	1.16262	0.814953	0.415099	no
YDR276C	PMP3	unknown	cation transport	1.97184	1.95222	0.0509118	no
YDR277C	MTH1	unknown	glucose transport, signal transduction	0.897902	-0.584395	0.558954	no
YDR278C		unknown	unknown	1.17645	0.678986	0.497146	no
YDR279W		unknown	unknown	1.14196	0.91643	0.359441	no
YDR280W	RRP45	3'-5' exoribonuclease activity	35S primary transcript processing	1.00505	0.0276581	0.977935	no
YDR281C	PHM6	unknown	unknown	1.10672	0.338423	0.735045	no
YDR282C		unknown	unknown	0.940275	-0.359816	0.718985	no
YDR283C	GCN2	protein kinase activity	amino acid biosynthesis, protein amino acid phosphorylation, regulation of translational initiation	0.688332	-1.6225	0.104695	no
YDR284C	DPP1	diacylglycerol pyrophosphate phosphatase activity, phosphatidate phosphatase activity,	phospholipid metabolism	1.20057	1.17488	0.240041	no
YDR285W	ZIP1	unknown	meiosis, synapsis	0.689221	-2.5836	0.00977752	no
YDR286C		unknown	unknown	0.922936	-0.398352	0.690371	no
YDR287W		myo-inositol-1(or 4)-monophosphatase activity	myo-inositol metabolism	0.94163	-0.339526	0.734213	no
YDR288W		unknown	unknown	0.814892	-1.28336	0.199368	no
YDR289C	RTT103	unknown	negative regulation of DNA transposition	0.758314	-1.73527	0.0826925	no
YDR291W		helicase activity	unknown	0.489333	-3.59498	0.000324419	yes
YDR292C	SRP101	signal recognition particle binding activity	protein-ER targeting	0.679487	-2.67443	0.00748565	no
YDR293C	SSD1	RNA binding activity	cell wall organization and biogenesis	0.550968	-2.76628	0.00567	no
YDR294C	DPL1	sphinganine-1-phosphate aldolase activity	calcium-mediated signaling, cellular response to starvation, sphingolipid metabolism	0.795838	-1.4874	0.13691	no
YDR295C	PLO2	unknown	unknown	0.741668	-1.99334	0.0462239	no
YDR296W	MHR1	transcription regulator activity	mitochondrial genome maintenance	0.751558	-0.932582	0.351036	no
YDR297W	SUR2	sphingosine hydroxylase	sphingolipid metabolism	1.04669	0.288435	0.773014	no
YDR298C	ATP5	hydrogen-transporting two-sector ATPase	ATP synthesis coupled proton transport	1.12973	0.405574	0.685055	no
YDR299W	BFR2	unknown	ER to Golgi transport	0.735391	-1.97412	0.0483677	no
YDR300C	PRO1	glutamate 5-kinase activity	proline biosynthesis	0.829778	-0.723421	0.469421	no
YDR301W	CFT1	cleavage/polyadenylation specificity factor activity	mRNA cleavage, mRNA polyadenylation, transcription termination from Pol II promoter	0.714021	-2.27664	0.0228079	no
YDR302W	GPI11	phosphoethanolamine N-methyltransferase	GPI anchor biosynthesis	0.830777	-0.979741	0.327214	no
YDR303C	RSC3	DNA binding activity	regulation of cell cycle, regulation of transcription, DNA-dependent	0.686332	-2.3558	0.0184826	no
YDR304C	CPR5	peptidyl-prolyl cis-trans isomerase activity	unknown	1.70251	3.18959	0.00142477	yes
YDR305C	HNT2	hydrolase activity, nucleoside triphosphatase activity	nucleoside catabolism	1.57909	2.6041	0.00921171	no
YDR306C		protein binding	ubiquitin-dependent protein catabolism	0.894396	-0.504471	0.61393	no
YDR307W		unknown	unknown	0.72313	-2.19506	0.0281595	no
YDR308C	SRB7	RNA polymerase II transcription mediator activity	transcription from Pol II promoter	0.781768	-1.60956	0.107495	no
YDR309C	GIC2	small GTPase regulatory/interacting protein activity	Rho protein signal transduction, axial budding, establishment of cell polarity (sensu Saccharomyces)	1.12152	0.666954	0.504801	no
YDR311W	TFB1	general RNA polymerase II transcription factor activity	negative regulation of transcription from Pol II promoter, mitotic, nucleotide-excision repair, nucleotide-excision repair, DNA duplex unwinding, transcription initiation from Pol II promoter	0.74319	-1.79626	0.0724529	no
YDR312W	SSF2	rRNA binding	conjugation with cellular fusion, ribosomal large subunit assembly and maintenance	0.784555	-1.35762	0.174585	no
YDR313C	PIB1	ubiquitin-protein ligase activity	protein ubiquitination	0.83139	-0.864016	0.387579	no
YDR314C		unknown	unknown	0.825207	-1.25597	0.209126	no
YDR315C	IPK1	inositol/phosphatidylinositol kinase activity	myo-inositol metabolism	1.35496	1.66021	0.0968722	no
YDR316W		S-adenosylmethionine-dependent methyltransferase activity	unknown	0.741571	-1.58446	0.11309	no
YDR317W		unknown	unknown	0.939183	-0.35093	0.72564	no
YDR318W	MCM21	protein binding activity	chromosome segregation	0.85971	-0.753629	0.451072	no
YDR319C		unknown	unknown	0.881316	-0.72046	0.471242	no
YDR320C	SWA2	unknown	ER organization and biogenesis	1.00886	0.0573632	0.954256	no
YDR320C-A	DAD4	protein binding activity	mitosis	2.19881	3.70928	0.000207848	yes
YDR321W	ASP1	asparaginase activity	aspartate biosynthesis	1.31761	1.75499	0.0792603	no
YDR322C-A	TIM11	structural molecule activity	ATP synthesis coupled proton transport	1.15091	0.933736	0.35044	no
YDR322W	MRPL35	structural constituent of ribosome	protein biosynthesis	1.02787	0.191665	0.848005	no
YDR323C	PEP7		Golgi to vacuole transport, non-selective vesicle docking, non-selective vesicle fusion	0.986957	-0.0815378	0.935014	no
YDR324C		snoRNA binding activity	processing of 20S pre-rRNA	0.764641	-1.85135	0.064119	no
YDR325W	YCG1	unknown	mitotic chromosome condensation	0.648281	-2.11664	0.0342902	no
YDR326C		unknown	unknown	0.38897	-4.24796	2.15725e-05	yes
YDR327W		unknown	unknown	1.01401	0.0410741	0.967237	no
YDR328C	SKP1	ubiquitin-protein ligase activity	G1/S transition of mitotic cell cycle, G2/M transition of mitotic cell cycle, ubiquitin-dependent protein catabolism	1.01913	0.0875265	0.930253	no
YDR329C	PEX3	unknown	peroxisome organization and biogenesis, protein-peroxisome targeting	0.999891	-0.000651363	0.99948	no
YDR330W		unknown	ubiquitin-dependent protein catabolism	0.92516	-0.455707	0.648601	no
YDR331W	GPI8	GPI-anchor transamidase activity	attachment of GPI anchor to protein	0.898055	-0.680941	0.495909	no
YDR332W		helicase activity	unknown	0.77404	-1.7011	0.0889248	no
YDR333C		unknown	unknown	0.684003	-1.86989	0.0614992	no
YDR334W	SWR1	helicase activity	unknown	0.52615	-3.10377	0.00191074	yes
YDR335W	MSN5	* importin-alpha export receptor	protein-nucleus export	0.703367	-1.91022	0.0561052	no
YDR336W		unknown	unknown	0.785367	-1.43126	0.152356	no
YDR337W	MRPS28	RNA binding, structural constituent of ribosome	protein biosynthesis, ribosomal small subunit assembly and maintenance	1.35075	1.57323	0.115667	no
YDR338C		unknown	unknown	0.822393	-1.26164	0.207078	no
YDR339C		unknown	unknown	1.49964	2.29403	0.0217889	no
YDR340W		unknown	unknown	1.54269	2.14193	0.032199	no
YDR341C		arginine-tRNA ligase activity	protein biosynthesis	0.902716	-0.686447	0.492432	no
YDR342C	HXT7	fructose transporter activity, glucose transporter activity, mannose transporter activity	hexose transport	0.712805	-2.18244	0.0290774	no
YDR343C	HXT6	fructose transporter activity, glucose transporter activity, mannose transporter activity	hexose transport	0.808167	-0.888382	0.374335	no
YDR344C		unknown	unknown	0.777239	-1.17757	0.238969	no
YDR345C	HXT3	fructose transporter activity, glucose transporter activity, * mannose transporter activity	transport	0.70601	-2.42541	0.0152912	no
YDR346C	SVF1	unknown	unknown	0.937484	-0.331914	0.739954	no
YDR347W	MRP1	structural constituent of ribosome	protein biosynthesis	1.24837	1.19931	0.230408	no
YDR348C		unknown	unknown	0.874634	-0.722007	0.47029	no
YDR349C	YPS7	aspartic-type endopeptidase activity	unknown	1.0745	0.497639	0.618739	no
YDR350C	TCM10	unknown	unknown	0.68142	-2.68087	0.00734313	no
YDR351W	SBE2	unknown	cell wall organization and biogenesis	0.638639	-2.95197	0.00315753	yes
YDR352W		unknown	unknown	1.05036	0.309914	0.756627	no
YDR353W	TRR1	thioredoxin reductase (NADPH) activity	regulation of redox homeostasis	0.888761	-0.678521	0.497441	no
YDR354W	TRP4	anthranilate phosphoribosyltransferase activity	tryptophan biosynthesis	1.17602	1.11588	0.264473	no
YDR355C		unknown	unknown	0.957465	-0.152882	0.878491	no
YDR356W	SPC110	structural constituent of cytoskeleton	microtubule nucleation	0.646044	-2.99651	0.00273087	yes
YDR357C		unknown	unknown	1.06633	0.235964	0.81346	no
YDR358W	GGA1	unknown	Golgi to vacuole transport	0.720235	-1.89484	0.0581141	no
YDR359C	VID21	unknown	unknown	0.62035	-3.24925	0.0011571	yes
YDR360W		unknown	unknown	0.912809	-0.28199	0.777951	no
YDR361C	BCP1	unknown	unknown	1.21851	1.05378	0.291985	no
YDR362C	TFC6	RNA polymerase III transcription factor activity	transcription initiation from Pol III promoter	0.861184	-0.920612	0.357253	no
YDR363W	ESC2	unknown	chromatin silencing at HML and HMR (sensu Saccharomyces)	0.656184	-2.11194	0.0346912	no
YDR363W-A	SEM1	unknown	filamentous growth, exocytosis, regulation of cell cycle	0.996851	-0.0136121	0.989139	no
YDR364C	CDC40	nucleic acid binding, pre-mRNA splicing factor activity	DNA replication, S phase of mitotic cell cycle, mitotic spindle assembly (sensu Saccharomyces), nuclear mRNA splicing, via spliceosome	0.931833	-0.365484	0.71475	no
YDR366C		unknown	unknown	1.98712	3.66409	0.000248222	yes
YDR367W		unknown	unknown	0.907579	-0.527406	0.597912	no
YDR368W	YPR1	oxidoreductase activity	arabinose metabolism	0.976255	-0.0828385	0.93398	no
YDR369C	XRS2	protein binding activity	double-strand break repair via break-induced replication, meiotic DNA double-strand break formation	0.656361	-2.90545	0.00366722	yes
YDR370C		unknown	unknown	0.737404	-1.33199	0.182865	no
YDR371W	CTS2	unknown	unknown	0.695548	-1.93429	0.0530773	no
YDR372C		unknown	protein-vacuolar targeting	1.00942	0.0619251	0.950623	no
YDR373W	FRQ1	calcium ion binding	unknown	0.800493	-0.914807	0.360293	no
YDR374C		unknown	unknown	0.393675	-3.62993	0.0002835	yes
YDR375C	BCS1	ATPase activity	aerobic respiration	0.866632	-0.892566	0.37209	no
YDR376W	ARH1	* NADPH-adrenodoxin reductase	heme a biosynthesis, iron ion homeostasis	0.834983	-1.0419	0.297457	no
YDR377W	ATP17	hydrogen-transporting two-sector ATPase	ATP synthesis coupled proton transport	1.93199	2.43831	0.014756	no
YDR378C	LSM6	pre-mRNA splicing factor activity	mRNA splicing	1.35206	1.28341	0.199348	no
YDR379C-A		unknown	unknown	0.659004	-1.62827	0.103468	no
YDR379W	RGA2	Rho GTPase activator activity, signal transducer activity	actin filament organization, apical bud growth, establishment of cell polarity (sensu Saccharomyces), invasive growth, isotropic bud growth, pseudohyphal growth, signal transduction during conjugation with cellular fusion, small GTPase mediated signal transduction	0.329648	-2.7337	0.00626272	no
YDR380W	ARO10	carboxy-lyase activity, phenylpyruvate decarboxylase activity, pyruvate decarboxylase activity	leucine catabolism, phenylalanine catabolism	0.67327	-2.34773	0.0188882	no
YDR381C-A		unknown	unknown	0.644394	-2.14094	0.0322792	no
YDR381W	YRA1	RNA binding activity	mRNA-nucleus export	0.264859	-2.14864	0.0316628	no
YDR382W	RPP2B	structural constituent of ribosome	protein biosynthesis, translational elongation	1.78392	1.90731	0.0564805	no
YDR383C	NKP1	unknown	unknown	1.50135	2.32797	0.0199136	no
YDR384C	ATO3	transporter activity	nitrogen utilization, transport	1.08582	0.431487	0.666114	no
YDR385W	EFT2	translation elongation factor activity	translational elongation	0.679771	-2.66974	0.00759109	no
YDR386W	MUS81	endonuclease activity	DNA repair, meiotic recombination	0.801361	-1.3933	0.163529	no
YDR387C		unknown	unknown	0.914663	-0.49729	0.618985	no
YDR388W	RVS167	cytoskeletal protein binding	endocytosis, polar budding, response to osmotic stress	0.914708	-0.460626	0.645067	no
YDR389W	SAC7	Rho GTPase activator activity, signal transducer activity	cell cycle dependent actin filament reorganization, small GTPase mediated signal transduction	0.589402	-3.29739	0.000975867	yes
YDR390C	UBA2	SUMO activating enzyme activity	protein sumoylation	0.71717	-2.14146	0.0322371	no
YDR391C		unknown	unknown	1.3252	1.51703	0.129259	no
YDR392W	SPT3	transcription cofactor activity	chromatin modification, conjugation with cellular fusion, filamentous growth, histone acetylation, invasive growth, sporulation (sensu Fungi)	1.50593	2.79121	0.0052512	yes
YDR394W	RPT3	ATPase activity, proteasome endopeptidase activity	ubiquitin-dependent protein catabolism	0.990795	-0.0353387	0.97181	no
YDR395W	SXM1	protein carrier activity	mRNA-nucleus export, nucleocytoplasmic transport	0.652663	-2.89112	0.00383867	yes
YDR396W		unknown	unknown	1.08115	0.353611	0.723631	no
YDR397C	NCB2	transcription co-repressor activity	negative regulation of transcription from Pol II promoter	1.43378	1.5307	0.125842	no
YDR398W	UTP5	snoRNA binding	processing of 20S pre-rRNA	1.26656	1.53199	0.125525	no
YDR399W	HPT1	hypoxanthine phosphoribosyltransferase activity	purine biosynthesis	1.27152	1.30335	0.192456	no
YDR400W	URH1	hydrolase activity, acting on glycosyl bonds	pyrimidine salvage	1.11821	0.72999	0.465396	no
YDR401W		unknown	unknown	0.64469	-1.8188	0.0689414	no
YDR402C	DIT2	cytochrome P450, enzyme	spore wall assembly (sensu Saccharomyces)	0.712775	-1.48509	0.13752	no
YDR403W	DIT1	enzyme	* spore wall assembly (sensu Saccharomyces)	0.909021	-0.615082	0.538501	no
YDR404C	RPB7	DNA-directed RNA polymerase activity	transcription from Pol II promoter	1.42027	1.47854	0.139264	no
YDR405W	MRP20	structural constituent of ribosome	protein biosynthesis	1.14791	0.631954	0.527417	no
YDR406W	PDR15	ATP-binding cassette (ABC) transporter activity	transport	0.714512	-1.28673	0.198188	no
YDR407C	TRS120	molecular_function unknown	ER to Golgi transport	0.504874	-3.21632	0.00129844	yes
YDR408C	ADE8	phosphoribosylglycinamide formyltransferase	adenine biosynthesis	1.36306	1.42745	0.15345	no
YDR409W	SIZ1	SUMO ligase activity	sumoylation	0.820816	-1.19518	0.232018	no
YDR410C	STE14	protein-S-isoprenylcysteine O-methyltransferase activity	peptide pheromone maturation	1.41733	2.01158	0.0442644	no
YDR411C		unknown	unknown	1.2746	1.66702	0.095511	no
YDR412W		unknown	unknown	1.24525	1.2158	0.22406	no
YDR413C		unknown	unknown	1.12309	0.621405	0.534334	no
YDR414C	ERD1	unknown	protein-ER retention	0.969459	-0.208351	0.834955	no
YDR415C		unknown	unknown	1.19155	1.21119	0.225823	no
YDR416W	SYF1	unknown	cell cycle, mRNA splicing	1.21624	1.36576	0.172013	no
YDR417C		unknown	unknown	3.14653	5.25611	1.47134e-07	yes
YDR418W	RPL12B	structural constituent of ribosome	protein biosynthesis, ribosomal large subunit assembly and maintenance	1.62877	2.73765	0.00618801	no
YDR419W	RAD30	eta DNA polymerase activity	DNA repair, DNA replication, bypass DNA synthesis	1.25454	1.35991	0.173859	no
YDR420W	HKR1	unknown	beta-1,3 glucan biosynthesis, bud site selection, cell wall organization and biogenesis	0.448396	-3.63562	0.000277311	yes
YDR421W	ARO80	specific RNA polymerase II transcription factor activity	positive regulation of transcription from Pol II promoter	0.594274	-3.52005	0.000431462	yes
YDR422C	SIP1	SNF1A/AMP-activated protein kinase activity	protein amino acid phosphorylation, signal transduction	0.863279	-1.00491	0.314942	no
YDR423C	CAD1	RNA polymerase II transcription factor activity	positive regulation of transcription from Pol II promoter, response to cadmium ion	1.41038	2.39353	0.0166871	no
YDR424C	DYN2	microtubule motor activity	actin filament-based process, microtubule-based process	1.41268	1.60468	0.108563	no
YDR425W		protein transporter activity	protein transport	0.579312	-2.46715	0.0136191	no
YDR427W	RPN9	proteasome endopeptidase activity	ubiquitin-dependent protein catabolism	0.912557	-0.576931	0.563986	no
YDR428C		unknown	unknown	1.01187	0.0682845	0.945559	no
YDR429C	TIF35	translation initiation factor activity	translational initiation	0.988093	-0.0650477	0.948136	no
YDR430C	CYM1	unknown	unknown	0.98701	-0.0528195	0.957876	no
YDR431W		unknown	unknown	1.92718	2.33229	0.0196852	no
YDR432W	NPL3	mRNA binding activity	mRNA-nucleus export	0.527877	-2.26688	0.0233977	no
YDR433W	KRE22	unknown	unknown	0.604903	-1.88381	0.0595908	no
YDR434W	GPI17	GPI-anchor transamidase	* attachment of GPI anchor to protein	0.727689	-1.61413	0.106499	no
YDR435C	PPM1	C-terminal protein carboxyl methyltransferase	C-terminal protein amino acid methylation	1.05215	0.335371	0.737345	no
YDR436W	PPZ2	protein serine/threonine phosphatase	* sodium ion homeostasis	0.801867	-0.770658	0.44091	no
YDR437W		unknown	unknown	1.48106	1.71434	0.0864665	no
YDR438W		unknown	unknown	0.714495	-2.2904	0.0219982	no
YDR439W	LRS4	unknown	* chromatin silencing at ribosomal DNA (rDNA)	1.14687	0.906395	0.364727	no
YDR440W	DOT1	protein-lysine N-methyltransferase activity	chromatin silencing at telomere, histone methylation, regulation of meiosis	0.707699	-2.31511	0.0206067	no
YDR441C	APT2	unknown	unknown	1.48703	1.80681	0.0707917	no
YDR442W		unknown	unknown	0.667466	-1.5861	0.112717	no
YDR443C	SSN2	general RNA polymerase II transcription factor activity	negative regulation of transcription from Pol II promoter	0.621919	-1.58908	0.112042	no
YDR444W		unknown	unknown	0.928377	-0.419636	0.674752	no
YDR446W	ECM11	unknown	cell wall organization and biogenesis	0.323403	-1.65506	0.0979116	no
YDR447C	RPS17B	structural constituent of ribosome	protein biosynthesis, ribosomal small subunit assembly and maintenance	1.18014	1.03246	0.301858	no
YDR448W	ADA2	transcription co-activator activity	chromatin modification, histone acetylation	1.14738	0.553495	0.579924	no
YDR449C	UTP6	snoRNA binding	processing of 20S pre-rRNA	1.05719	0.20832	0.834979	no
YDR450W	RPS18A	structural constituent of ribosome	protein biosynthesis	0.874244	-0.733483	0.463264	no
YDR451C	YHP1	specific RNA polymerase II transcription factor	negative regulation of transcription from Pol II promoter, regulation of meiosis	0.997026	-0.0166417	0.986722	no
YDR452W	PPN1	endopolyphosphatase activity	polyphosphate metabolism	0.770136	-1.49773	0.134203	no
YDR453C	TSA2	* thioredoxin peroxidase	regulation of redox homeostasis	1.41386	1.73876	0.0820776	no
YDR454C	GUK1	guanylate kinase activity	GMP metabolism	1.93086	3.41589	0.000635743	yes
YDR455C		unknown	unknown	1.54357	1.60111	0.109353	no
YDR456W	NHX1	monovalent inorganic cation transporter activity	endosome transport, monovalent inorganic cation homeostasis, monovalent inorganic cation transport, vacuolar acidification	0.700802	-2.19602	0.0280903	no
YDR457W	TOM1	ubiquitin-protein ligase activity	mitosis, nucleocytoplasmic transport, protein monoubiquitination, protein polyubiquitination, nuclear organization and biogenesis	0.641329	-2.30318	0.0212688	no
YDR458C		unknown	unknown	0.696548	-2.44282	0.014573	no
YDR459C		unknown	unknown	1.11676	0.744231	0.456737	no
YDR460W	TFB3	general RNA polymerase II transcription factor activity	negative regulation of transcription from Pol II promoter, mitotic, nucleotide-excision repair, nucleotide-excision repair, DNA duplex unwinding, transcription initiation from Pol II promoter	1.00362	0.0215661	0.982794	no
YDR462W	MRPL28	structural constituent of ribosome	protein biosynthesis	1.06195	0.247798	0.804291	no
YDR463W	STP1	specific RNA polymerase II transcription factor activity	tRNA splicing, positive regulation of transcription from Pol II promoter	0.852494	-0.982656	0.325777	no
YDR464W	SPP41	unknown	negative regulation of transcription from Pol II promoter	0.491512	-2.93295	0.00335761	yes
YDR466W		protein kinase activity	unknown	0.474568	-1.71519	0.0863098	no
YDR467C		unknown	unknown	1.28437	0.75735	0.44884	no
YDR468C	TLG1	t-SNARE, v-SNARE	non-selective vesicle fusion	1.23116	1.08057	0.279888	no
YDR469W	SDC1	chromatin binding, histone-lysine N-methyltransferase activity	chromatin silencing at telomere, histone methylation	0.897317	-0.498216	0.618332	no
YDR470C	UGO1	transporter activity	mitochondrial fusion, transport	1.11759	0.688431	0.491181	no
YDR471W	RPL27B	structural constituent of ribosome	protein biosynthesis	1.9227	3.76535	0.000166316	yes
YDR472W	TRS31	unknown	ER to Golgi transport	0.632816	-1.17307	0.240767	no
YDR473C	PRP3	pre-mRNA splicing factor activity	mRNA splicing	0.869354	-0.727669	0.466816	no
YDR474C		unknown	unknown	0.64457	-2.47451	0.0133419	no
YDR475C	JIP4	unknown	unknown	1.10911	0.614527	0.538867	no
YDR476C		unknown	unknown	1.07121	0.31348	0.753916	no
YDR477W	SNF1	SNF1A/AMP-activated protein kinase activity	cell adhesion, cellular response to nitrogen starvation, filamentous growth, glucose metabolism, protein amino acid phosphorylation, regulation of carbohydrate metabolism, signal transduction	0.693677	-2.23853	0.0251863	no
YDR478W	SNM1	ribonuclease MRP	* rRNA processing	1.54451	2.09967	0.0357579	no
YDR479C		unknown	unknown	0.766082	-1.41008	0.158517	no
YDR480W	DIG2	transcription factor binding	invasive growth	1.02058	0.123224	0.90193	no
YDR481C	PHO8	alkaline phosphatase activity	histone dephosphorylation, protein amino acid dephosphorylation	0.858505	-0.784751	0.4326	no
YDR482C	CWC21	unknown	unknown	0.838717	-0.977432	0.328355	no
YDR483W	KRE2	alpha-1,2-mannosyltransferase activity	N-glycan processing, O-linked glycosylation, cell wall mannoprotein biosynthesis	1.28912	1.61113	0.107151	no
YDR484W	SAC2	protein binding	Golgi to vacuole transport, actin filament-based process	0.591868	-3.38309	0.000716741	yes
YDR485C	VPS72	unknown	protein-vacuolar targeting	0.68008	-2.52544	0.0115554	no
YDR486C	VPS60	unknown	unknown	1.16115	0.865756	0.386624	no
YDR487C	RIB3	3,4 dihydroxy-2-butanone-4-phosphate synthase	vitamin B2 biosynthesis	1.17052	0.637983	0.523485	no
YDR488C	PAC11	microtubule motor activity	microtubule-based process	0.626028	-1.55209	0.12064	no
YDR489W		DNA binding	DNA dependent DNA replication	1.29986	1.36103	0.173505	no
YDR490C	PKH1	protein kinase activity	MAPKKK cascade (cell wall biogenesis), endocytosis, protein amino acid phosphorylation	0.946659	-0.341875	0.732445	no
YDR491C		unknown	unknown	1.38766	1.35091	0.176726	no
YDR492W		unknown	unknown	1.22351	1.13915	0.254642	no
YDR493W		unknown	unknown	1.95123	2.78798	0.00530374	yes
YDR494W	RSM28	unknown	unknown	1.10594	0.56461	0.572339	no
YDR495C	VPS3	unknown	protein-vacuolar targeting	0.52722	-2.3962	0.0165662	no
YDR496C	PUF6	unknown	unknown	0.76407	-1.83584	0.066381	no
YDR497C	ITR1	myo-inositol transporter activity	myo-inositol transport	0.878108	-0.692732	0.488478	no
YDR498C	SEC20	v-SNARE activity	non-selective vesicle fusion, retrograde (Golgi to ER) transport	1.02121	0.139543	0.889021	no
YDR499W	LCD1	* damaged DNA binding, protein binding	DNA damage checkpoint, establishment of protein localization, telomerase-dependent telomere maintenance	0.754162	-1.81677	0.0692529	no
YDR500C	RPL37B	structural constituent of ribosome	protein biosynthesis	1.60028	2.3792	0.0173503	no
YDR501W	PLM2	transcription factor	unknown	0.700656	-2.02997	0.0423597	no
YDR502C	SAM2	methionine adenosyltransferase activity	methionine metabolism	1.00803	0.0538017	0.957093	no
YDR503C	LPP1	phosphatidate phosphatase activity	* phospholipid metabolism	1.32319	1.4485	0.147477	no
YDR504C		unknown	unknown	1.24864	0.593424	0.552897	no
YDR505C	PSP1	unknown	unknown	0.778832	-1.68973	0.0910793	no
YDR506C		unknown	unknown	0.924646	-0.547489	0.584043	no
YDR507C	GIN4	protein kinase	* axial budding, bud growth, protein amino acid phosphorylation, * septin assembly and septum formation, septin checkpoint	0.552245	-3.13676	0.00170829	yes
YDR508C	GNP1	amino acid permease activity, amino acid transporter activity	amino acid transport	0.823265	-1.13626	0.255848	no
YDR509W		unknown	unknown	1.77084	1.7506	0.0800155	no
YDR510W	SMT3	protein tagging	sumoylation	1.64174	1.65621	0.0976802	no
YDR511W	ACN9	unknown	carbon utilization by utilization of organic compounds,	2.15818	3.99105	6.57808e-05	yes
YDR512C	EMI1	unknown	unknown	2.17424	3.64218	0.000270338	yes
YDR513W	TTR1	thiol-disulfide exchange intermediate activity	regulation of redox homeostasis, response to oxidative stress	1.32735	1.16805	0.242785	no
YDR514C		unknown	unknown	0.702247	-1.82959	0.0673117	no
YDR515W	SLF1	RNA binding	copper ion homeostasis, regulation of translation	0.778397	-1.21292	0.225162	no
YDR516C	EMI2	unknown	unknown	1.19058	1.05932	0.289453	no
YDR517W	GRH1	unknown	mitotic spindle checkpoint	0.963065	-0.232894	0.815843	no
YDR518W	EUG1	protein disulfide isomerase	protein disulfide-isomerase reaction, protein folding	0.924523	-0.427487	0.669025	no
YDR519W	FPR2	peptidyl-prolyl cis-trans isomerase activity	unknown	1.11506	0.422404	0.67273	no
YDR520C		unknown	unknown	0.740372	-1.97548	0.0482139	no
YDR521W		unknown	unknown	1.09055	0.329417	0.741841	no
YDR522C	SPS2	unknown	* sporulation (sensu Saccharomyces)	0.934598	-0.314123	0.753428	no
YDR523C	SPS1	protein serine/threonine kinase	protein amino acid phosphorylation, sporulation (sensu Saccharomyces)	0.761524	-1.48825	0.136684	no
YDR524C	AGE1	ARF GTPase activator activity	ER to Golgi transport, intra-Golgi transport	1.01274	0.0577384	0.953957	no
YDR525W-A	SNA2	unknown	unknown	2.26136	2.11878	0.0341087	no
YDR526C		unknown	unknown	1.17904	0.837192	0.402485	no
YDR527W		unknown	unknown	1.17623	1.06276	0.287891	no
YDR528W	HLR1	unknown	cell wall organization and biogenesis	0.686184	-2.2521	0.024316	no
YDR529C	QCR7	ubiquinol-cytochrome c reductase activity	aerobic respiration, cytochrome bc(1) complex biogenesis, oxidative phosphorylation, ubiquinone to cytochrome c	1.42649	1.40278	0.160682	no
YDR530C	APA2	bis(5'-nucleosyl)-tetraphosphatase (asymmetrical) activity, bis(5'-nucleosyl)-tetraphosphatase activity	nucleotide metabolism	1.76557	3.21692	0.00129574	yes
YDR531W		pantothenate kinase	coenzyme A biosynthesis	1.13416	0.862671	0.388318	no
YDR532C	KRE28	unknown	unknown	0.916326	-0.607379	0.543599	no
YDR533C		unknown	unknown	1.32494	1.55217	0.120623	no
YDR534C	FIT1	unknown	siderochrome transport	0.546598	-2.47895	0.0131769	no
YDR535C		unknown	unknown	0.628649	-1.97587	0.0481693	no
YDR536W	STL1	transporter activity	transport	0.630084	-2.9711	0.0029674	yes
YDR537C		unknown	unknown	0.932674	-0.348617	0.727377	no
YDR538W	PAD1	carboxy-lyase activity	aromatic compound catabolism	0.941084	-0.310363	0.756285	no
YDR539W		unknown	unknown	0.70574	-2.2742	0.0229542	no
YDR540C		unknown	unknown	0.769706	-1.09069	0.27541	no
YDR541C		dihydrokaempferol 4-reductase activity	unknown	1.02651	0.177346	0.859237	no
YEL001C		unknown	unknown	1.56064	2.4957	0.0125709	no
YEL002C	WBP1	dolichyl-diphospho-oligosaccharide-protein glycosyltransferase activity	N-linked glycosylation, cell cycle	1.00395	0.0254927	0.979662	no
YEL003W	GIM4	tubulin binding	tubulin folding	1.18873	0.76441	0.444623	no
YEL004W	YEA4	UDP-N-acetylglucosamine transporter activity	UDP-N-acetylglucosamine transport, cell wall chitin biosynthesis	1.18667	0.77022	0.44117	no
YEL005C	VAB2	protein binding activity	unknown	1.07506	0.441353	0.658958	no
YEL008W		unknown	unknown	0.945898	-0.183532	0.854381	no
YEL009C	GCN4	DNA binding activity, transcriptional activator activity	amino acid biosynthesis, regulation of transcription from Pol II promoter	0.817662	-0.683844	0.494074	no
YEL009C-A		unknown	unknown	0.905329	-0.48767	0.625784	no
YEL010W		unknown	unknown	0.898751	-0.545436	0.585453	no
YEL011W	GLC3	1,4-alpha-glucan branching enzyme activity	glycogen metabolism	1.15273	0.96483	0.33463	no
YEL012W	UBC8	ubiquitin conjugating enzyme	* protein monoubiquitination, protein polyubiquitination	0.819274	-0.967853	0.333118	no
YEL013W	VAC8	protein binding activity	homotypic vacuole fusion (non-autophagic), microautophagy, protein-vacuolar targeting, vacuole inheritance	0.572013	-3.71973	0.000199439	yes
YEL014C		unknown	unknown	1.27239	0.900593	0.367805	no
YEL015W	DCP3	unknown	unknown	0.94997	-0.231845	0.816659	no
YEL016C		unknown	unknown	1.03586	0.177984	0.858735	no
YEL017C-A	PMP2	unknown	unknown	1.42801	1.39149	0.164077	no
YEL017W	GTT3	unknown	unknown	0.806323	-0.671824	0.501696	no
YEL018W	EAF5	unknown	unknown	1.81071	3.55534	0.000377486	yes
YEL019C	MMS21	unknown	DNA repair	1.20212	1.20743	0.227266	no
YEL020C		unknown	unknown	0.962697	-0.22537	0.821691	no
YEL022W	GEA2	ARF guanyl-nucleotide exchange factor activity	ER to Golgi transport, intra-Golgi transport	0.625483	-2.4363	0.0148382	no
YEL023C		unknown	unknown	0.686016	-1.77594	0.0757426	no
YEL024W	RIP1	ubiquinol-cytochrome c reductase	aerobic respiration, oxidative phosphorylation, ubiquinone to cytochrome c	0.990026	-0.0524078	0.958204	no
YEL025C	SRI1	unknown	unknown	0.708068	-2.03157	0.0421977	no
YEL026W	SNU13	pre-mRNA splicing factor activity	mRNA splicing, processing of 20S pre-rRNA	1.74893	2.72099	0.00650877	no
YEL027W	CUP5	hydrogen-exporting ATPase activity	copper ion homeostasis, endocytosis, iron ion homeostasis, protein-vacuolar targeting, vacuolar acidification, vacuole organization and biogenesis	1.807	2.83254	0.00461801	yes
YEL028W		unknown	unknown	2.48297	4.6826	2.83257e-06	yes
YEL029C	BUD16	unknown	bud site selection	1.00962	0.0622038	0.950401	no
YEL030C-A		unknown	unknown	1.07473	0.346023	0.729325	no
YEL030W	ECM10	heat shock protein activity	protein-mitochondrial targeting	0.962482	-0.251621	0.801334	no
YEL031W	SPF1	P-type ATPase	calcium ion homeostasis, protein amino acid glycosylation	0.731666	-0.563567	0.573049	no
YEL032W	MCM3	ATP dependent DNA helicase activity, chromatin binding activity	DNA replication initiation, DNA unwinding, pre-replicative complex formation and maintenance	1.19656	0.797463	0.425182	no
YEL033W		unknown	unknown	0.800768	-0.653283	0.513574	no
YEL034C-A		unknown	unknown	1.3757	1.69411	0.0902453	no
YEL034W	HYP2	translation initiation factor activity	translational initiation	1.26446	1.12235	0.261715	no
YEL035C	UTR5	unknown	unknown	0.901676	-0.353007	0.724083	no
YEL036C	ANP1	mannosyltransferase activity	N-linked glycosylation	0.95698	-0.22722	0.820252	no
YEL037C	RAD23	damaged DNA binding	negative regulation of protein catabolism, nucleotide-excision repair, DNA damage recognition	0.779545	-0.679408	0.496879	no
YEL038W	UTR4	unknown	unknown	0.860714	-0.631692	0.527588	no
YEL039C	CYC7	electron carrier activity	electron transport	0.565654	-2.13159	0.0330405	no
YEL040W	UTR2	unknown	cell wall organization and biogenesis	0.706261	-1.84066	0.065672	no
YEL041W		unknown	unknown	0.946366	-0.308504	0.757699	no
YEL042W	GDA1	guanosine diphosphatase, uridine diphosphatase	* protein amino acid glycosylation	0.857726	-0.919214	0.357984	no
YEL043W		unknown	unknown	0.953747	-0.263236	0.792369	no
YEL044W	IES6	unknown	unknown	0.770868	-1.73218	0.0832419	no
YEL045C		unknown	unknown	0.992889	-0.0172236	0.986258	no
YEL046C	GLY1	threonine aldolase activity	glycine biosynthesis, threonine catabolism	0.555261	-2.03595	0.0417551	no
YEL047C		fumarate reductase (NADH) activity	metabolism	1.0774	0.443886	0.657125	no
YEL048C		unknown	unknown	0.906169	-0.454122	0.649741	no
YEL049W	PAU2	unknown	unknown	0.829812	-0.964854	0.334618	no
YEL050C	RML2	structural constituent of ribosome	fatty acid metabolism, protein biosynthesis	2.20956	4.4804	7.45035e-06	yes
YEL051W	VMA8	hydrogen-transporting two-sector ATPase activity	vacuolar acidification	2.00566	3.72701	0.000193765	yes
YEL052W	AFG1	adenosinetriphosphatase	unknown	1.64929	2.99629	0.00273284	yes
YEL053C	MAK10	amino acid N-acetyltransferase	N-terminal protein amino acid acetylation, virus-host interaction	1.23927	1.47217	0.140974	no
YEL053W-A		unknown	unknown	0.750915	-1.34336	0.179154	no
YEL054C	RPL12A	structural constituent of ribosome	protein biosynthesis, ribosomal large subunit assembly and maintenance	1.68947	2.95997	0.00307665	yes
YEL055C	POL5	DNA-directed DNA polymerase activity	DNA dependent DNA replication	0.59503	-2.13774	0.0325382	no
YEL056W	HAT2	H3/H4 histone acetyltransferase activity	chromatin assembly/disassembly, chromatin silencing at telomere	0.896306	-0.470021	0.63834	no
YEL057C		unknown	unknown	1.10669	0.56221	0.573973	no
YEL058W	PCM1	phosphoacetylglucosamine mutase activity	N-acetylglucosamine biosynthesis	0.832722	-1.06096	0.288707	no
YEL059W		unknown	unknown	0.967262	-0.129075	0.897298	no
YEL060C	PRB1	serine-type endopeptidase	response to starvation, sporulation, * vacuolar protein catabolism	0.67875	-2.27999	0.0226082	no
YEL061C	CIN8	microtubule motor activity	mitotic anaphase B, mitotic chromosome segregation, mitotic spindle assembly (sensu Saccharomyces)	0.426338	-3.75777	0.000171432	yes
YEL062W	NPR2	unknown	proline transport,	0.951922	-0.301105	0.763334	no
YEL063C	CAN1	arginine permease activity, basic amino acid transporter activity, lysine permease activity	basic amino acid transport	1.02613	0.165711	0.868385	no
YEL064C		transporter activity	transport	0.582593	-3.33247	0.000860774	yes
YEL065W	SIT1	siderochrome-iron (ferrioxamine) uptake transporter	iron homeostasis, iron-siderochrome transport	0.761422	-1.81078	0.0701745	no
YEL066W	HPA3	histone acetyltransferase activity	histone acetylation	1.28014	1.10062	0.271064	no
YEL067C		unknown	unknown	1.51733	2.22857	0.0258425	no
YEL068C		unknown	unknown	1.50016	1.79129	0.0732475	no
YEL069C	HXT13	fructose transporter activity, glucose transporter activity, mannose transporter activity	hexose transport	0.858959	-1.06367	0.28748	no
YEL070W		unknown	unknown	0.924573	-0.538627	0.590144	no
YEL071W	DLD3	D-lactate dehydrogenase (cytochrome) activity	lactate metabolism	1.21809	1.03113	0.302478	no
YEL072W	RMD6	unknown	unknown	1.02996	0.169238	0.865609	no
YEL073C		unknown	unknown	0.763001	-1.38887	0.164874	no
YEL077C		unknown	unknown	0.627195	-2.71425	0.00664259	no
YER002W	NOP16	unknown	ribosomal large subunit biogenesis	1.10514	0.482424	0.629505	no
YER003C	PMI40	mannose-6-phosphate isomerase activity	GDP-mannose biosynthesis, cell wall mannoprotein biosynthesis, protein amino acid glycosylation	1.03308	0.177183	0.859364	no
YER004W		unknown	unknown	1.03306	0.192491	0.847357	no
YER005W	YND1	nucleoside diphosphatase	protein amino acid glycosylation	1.13613	0.836303	0.402984	no
YER006W	NUG1	unknown	unknown	1.48594	2.36857	0.0178572	no
YER007C-A		RNA binding	unknown	1.22029	1.0825	0.27903	no
YER007W	PAC2	co-chaperone activity	alpha-tubulin folding, post-chaperonin tubulin folding pathway	0.965271	-0.226476	0.820831	no
YER008C	SEC3	unknown	Golgi to plasma membrane transport, cytokinesis, establishment of cell polarity (sensu Saccharomyces), non-selective vesicle docking, non-selective vesicle fusion, polar budding	0.714335	-2.07689	0.0378116	no
YER009W	NTF2	RAN protein binding	nucleocytoplasmic transport, protein-nucleus import	1.8682	2.86728	0.0041401	yes
YER010C		unknown	unknown	1.51711	2.27162	0.0231097	no
YER011W	TIR1	structural constituent of cell wall	response to stress	0.729863	-1.15526	0.247983	no
YER012W	PRE1	endopeptidase activity	response to stress, sporulation (sensu Saccharomyces), ubiquitin-dependent protein catabolism	1.78005	3.51899	0.000433199	yes
YER013W	PRP22	* ATP dependent RNA helicase, pre-mRNA splicing factor	lariat formation, 5'-splice site cleavage	0.801338	-1.11034	0.266851	no
YER014W	HEM14	protoporphyrinogen oxidase	heme biosynthesis	0.826338	-0.712972	0.475863	no
YER015W	FAA2	long-chain-fatty-acid-CoA-ligase	* N-terminal protein myristoylation, lipid metabolism	0.861373	-0.968349	0.33287	no
YER016W	BIM1	structural constituent of cytoskeleton	microtubule depolymerization, microtubule nucleation, microtubule stabilization, mitotic spindle checkpoint, nuclear migration (sensu Saccharomyces)	0.999737	-0.00114666	0.999085	no
YER017C	AFG3	adenosinetriphosphatase activity, metallopeptidase activity	mitochondrial intermembrane space protein import, protein complex assembly, proteolysis and peptidolysis	0.594137	-3.38175	0.000720253	yes
YER018C	SPC25	structural constituent of cytoskeleton	chromosome segregation, microtubule nucleation	0.569309	-1.67144	0.0946347	no
YER019C-A	SBH2	protein transporter activity	cotranslational membrane targeting	1.69827	2.21993	0.0264236	no
YER019W	ISC1	phospholipase C activity	salinity response, sphingolipid catabolism	0.763948	-1.20494	0.228227	no
YER020W	GPA2	heterotrimeric G-protein GTPase activity	cell growth and/or maintenance, pseudohyphal growth, signal transduction, sporulation (sensu Saccharomyces)	0.861617	-0.810103	0.417881	no
YER021W	RPN3	proteasome endopeptidase	ubiquitin-dependent protein catabolism	0.873129	-0.790122	0.429456	no
YER022W	SRB4	RNA polymerase II transcription mediator	transcription from Pol II promoter	0.807801	-1.38749	0.165293	no
YER023W	PRO3	pyrroline 5-carboxylate reductase activity	proline biosynthesis	1.08213	0.440526	0.659556	no
YER024W	YAT2	carnitine O-acetyltransferase activity	alcohol metabolism, carnitine metabolism	1.23283	1.46108	0.143995	no
YER025W	GCD11	translation initiation factor	translational initiation	1.22083	1.07623	0.281822	no
YER026C	CHO1	CDP-diacylglycerol-serine O-phosphatidyltransferase activity	phosphatidylserine biosynthesis	1.35455	1.75175	0.079816	no
YER027C	GAL83	SNF1A/AMP-activated protein kinase activity	cell adhesion, filamentous growth, protein amino acid phosphorylation, signal transduction	1.42438	1.91646	0.0553061	no
YER028C	MIG3	DNA binding, transcription factor activity	transcription initiation	1.12631	0.722223	0.470158	no
YER029C	SMB1	pre-mRNA splicing factor activity	mRNA splicing	1.29932	1.66969	0.0949801	no
YER030W		unknown	unknown	1.3448	1.66201	0.0965116	no
YER031C	YPT31	GTPase activity	exocytosis, vesicle-mediated transport	2.02173	3.68954	0.000224659	yes
YER032W	FIR1	unknown	mRNA polyadenylation	0.842791	-1.09687	0.272697	no
YER033C	ZRG8	unknown	unknown	0.733959	-1.04191	0.297452	no
YER034W		unknown	unknown	0.881852	-0.498561	0.618089	no
YER035W	EDC2	RNA binding	deadenylation-dependent decapping	0.737926	-1.05111	0.293209	no
YER036C	KRE30	ATP-binding cassette (ABC) transporter activity	unknown	1.12975	0.677663	0.497985	no
YER037W	PHM8	unknown	unknown	0.654739	-1.84519	0.0650094	no
YER038C	KRE29	unknown	unknown	0.8632	-0.855748	0.392137	no
YER039C	HVG1	unknown	unknown	1.39191	1.63826	0.101368	no
YER039C-A		unknown	unknown	1.17174	0.79769	0.42505	no
YER040W	GLN3	transcription factor, transcriptional activator	nitrogen metabolism, regulation of nitrogen utilization	0.682504	-2.36119	0.0182166	no
YER041W	YEN1	single-stranded DNA specific endodeoxyribonuclease activity	unknown	1.37304	1.8876	0.05908	no
YER042W	MXR1	protein-methionine-S-oxide reductase activity	response to oxidative stress	0.728409	-1.60938	0.107534	no
YER043C	SAH1	adenosylhomocysteinase activity	methionine metabolism, selenocysteine metabolism	1.14205	0.765637	0.443892	no
YER044C	ERG28	unknown	ergosterol biosynthesis	1.58589	2.35039	0.0187539	no
YER044C-A	MEI4	unknown	meiotic DNA double-strand break formation, meiotic recombination, sporulation (sensu Fungi)	1.00845	0.0477378	0.961925	no
YER045C	ACA1	specific RNA polymerase II transcription factor activity	transcription initiation from Pol II promoter	0.895488	-0.573092	0.566582	no
YER046W	SPO73	unknown	sporulation (sensu Saccharomyces)	1.20115	0.901957	0.36708	no
YER047C	SAP1	unknown	unknown	0.649878	-2.86223	0.00420668	yes
YER048C	CAJ1	chaperone regulator activity	unknown	0.992068	-0.0466837	0.962765	no
YER048W-A		unknown	unknown	1.49931	1.09304	0.274376	no
YER049W		unknown	unknown	0.891511	-0.775359	0.438127	no
YER050C	RSM18	structural constituent of ribosome	protein biosynthesis	1.00619	0.0386874	0.96914	no
YER051W		unknown	unknown	0.796742	-1.14015	0.254225	no
YER052C	HOM3	aspartate kinase	methionine metabolism, threonine metabolism	0.958881	-0.247904	0.804209	no
YER053C		unknown	unknown	1.77613	2.76092	0.0057638	no
YER054C	GIP2	protein phosphatase regulator	biological_process unknown	1.25634	1.43816	0.150387	no
YER055C	HIS1	ATP phosphoribosyltransferase activity	histidine biosynthesis	1.19798	0.989691	0.322325	no
YER056C	FCY2	cytosine-purine permease	cytosine transport, purine transport	0.845815	-0.966004	0.334042	no
YER056C-A	RPL34A	structural constituent of ribosome	protein biosynthesis	1.70422	3.32715	0.00087739	yes
YER057C	HMF1	unknown	heat shock response	2.44178	4.42391	9.69323e-06	yes
YER058W	PET117	unknown	cytochrome c oxidase biogenesis	1.83716	3.09599	0.0019616	yes
YER059W	PCL6	cyclin-dependent protein kinase, regulator activity	regulation of glycogen biosynthesis, regulation of glycogen catabolism	0.885462	-0.672194	0.50146	no
YER060W	FCY21	cytosine-purine permease activity	unknown	0.782058	-1.50472	0.132397	no
YER060W-A	FCY22	cytosine-purine permease activity	unknown	1.83109	3.12777	0.0017614	yes
YER061C	CEM1	3-oxoacyl-[acyl-carrier protein] synthase activity	hexadecanal biosynthesis	1.15342	0.958745	0.337687	no
YER062C	HOR2	glycerol-1-phosphatase activity	carbohydrate metabolism, glycerol biosynthesis, response to osmotic stress	1.35179	1.52185	0.128048	no
YER063W	THO1	molecular_function unknown	transcription, DNA-dependent	1.51533	2.20023	0.0277906	no
YER064C		unknown	unknown	0.619537	-2.25333	0.0242385	no
YER065C	ICL1	isocitrate lyase activity	glyoxylate cycle	1.03602	0.2278	0.819802	no
YER066W		unknown	unknown	0.783524	-1.32085	0.186553	no
YER067W		unknown	unknown	1.02487	0.144463	0.885135	no
YER068W	MOT2	3'-5' exoribonuclease activity, transcriptional repressor activity	conjugation with cellular fusion, poly(A) tail shortening, regulation of transcription from Pol II promoter	0.833292	-1.11757	0.263749	no
YER069W	"ARG5,6"	* N-acetyl-gamma-glutamyl-phosphate reductase activity, acetylglutamate kinase activity	ornithine biosynthesis	0.831557	-1.26529	0.205766	no
YER070W	RNR1	ribonucleoside-diphosphate reductase activity	DNA replication	0.786406	-1.60962	0.107481	no
YER071C		unknown	unknown	1.35649	1.5603	0.118689	no
YER072W	VTC1	unknown	vacuole fusion (non-autophagic)	1.93606	3.60495	0.000312216	yes
YER073W	ALD5	* aldehyde dehydrogenase activity	electron transport	0.964154	-0.189432	0.849754	no
YER074W	RPS24A	structural constituent of ribosome	protein biosynthesis	1.30071	1.36393	0.172589	no
YER074W-A		unknown	unknown	1.10975	0.567426	0.570425	no
YER075C	PTP3	protein tyrosine phosphatase activity	inactivation of MAPK (osmolarity sensing), protein amino acid dephosphorylation, signal transduction during conjugation with cellular fusion	0.639087	-2.92592	0.00343436	yes
YER076C		unknown	unknown	1.03283	0.170566	0.864565	no
YER076W-A		unknown	unknown	1.03262	0.173483	0.862272	no
YER077C		unknown	unknown	0.963626	-0.252651	0.800538	no
YER078C		unknown	unknown	1.22667	1.02941	0.303288	no
YER079C-A		unknown	unknown	1.58711	2.24838	0.024552	no
YER079W		unknown	unknown	1.06375	0.373392	0.708857	no
YER080W		unknown	unknown	0.918832	-0.573473	0.566325	no
YER081W	SER3	phosphoglycerate dehydrogenase activity	serine family amino acid biosynthesis	0.878203	-0.798248	0.424726	no
YER082C	UTP7	snoRNA binding	processing of 20S pre-rRNA	0.937647	-0.37729	0.705958	no
YER083C	RMD7	unknown	cell wall organization and biogenesis	1.12526	0.468324	0.639553	no
YER084W		unknown	unknown	0.959644	-0.163205	0.870357	no
YER084W-A		unknown	unknown	0.857325	-0.686362	0.492485	no
YER085C		unknown	unknown	0.903718	-0.424764	0.671008	no
YER086W	ILV1	threonine dehydratase activity	branched chain family amino acid biosynthesis	0.786461	-1.39775	0.162189	no
YER087C-B	SBH1	protein transporter activity	cotranslational membrane targeting	1.52957	1.79591	0.0725084	no
YER087W		proline-tRNA ligase activity	unknown	1.11023	0.675021	0.499663	no
YER088C	DOT6	unknown	cell elongation, chromatin silencing at ribosomal DNA (rDNA), chromatin silencing at telomere, filamentous growth, regulation of transcription from Pol II promoter.	0.71429	-2.10714	0.0351054	no
YER089C	PTC2	protein phosphatase type 2C activity	DNA damage response, signal transduction resulting in cell cycle arrest, G1/S transition of mitotic cell cycle, inactivation of MAPK (osmolarity sensing), protein amino acid dephosphorylation, regulation of CDK activity, response to unfolded protein	1.11293	0.444787	0.656474	no
YER090W	TRP2	* anthranilate synthase	tryptophan biosynthesis	1.02031	0.11339	0.909721	no
YER091C	MET6	5-methyltetrahydropteroyltriglutamate-homocysteine S-methyltransferase activity	methionine metabolism	0.738785	-1.39175	0.163997	no
YER091C-A		unknown	unknown	1.47264	1.0893	0.276023	no
YER092W	IES5	unknown	unknown	1.48078	1.89181	0.0585166	no
YER093C		unknown	sphingolipid biosynthesis	0.849018	-0.953464	0.340355	no
YER093C-A		unknown	unknown	0.66556	-1.60679	0.108101	no
YER094C	PUP3	endopeptidase activity	ubiquitin-dependent protein catabolism	1.64261	2.58608	0.00970739	no
YER095W	RAD51	recombinase activity	chromatin modeling, NOT involved in double-strand break repair via break-induced replication, NOT involved in double-strand break repair via single-strand annealing, double-strand break repair via synthesis-dependent strand annealing, heteroduplex formation, meiotic joint molecule formation, strand invasion, telomerase-independent telomere maintenance	0.365053	-3.69096	0.000223413	yes
YER096W	SHC1	enzyme activator	* chitin biosynthesis, sporulation (sensu Fungi)	0.960228	-0.163002	0.870517	no
YER097W		unknown	unknown	1.31047	1.10227	0.270344	no
YER098W	UBP9	ubiquitin-specific protease activity	protein deubiquitination	0.58802	-3.38248	0.000718344	yes
YER099C	PRS2	ribose-phosphate pyrophosphokinase	'de novo' IMP biosynthesis, 'de novo' pyrimidine base biosynthesis, histidine biosynthesis, purine salvage, tryptophan biosynthesis	1.52664	2.13036	0.0331419	no
YER100W	UBC6	ubiquitin conjugating enzyme activity	protein monoubiquitination, protein polyubiquitination	1.34538	1.63583	0.101876	no
YER101C	AST2	unknown	unknown	1.05254	0.342573	0.73192	no
YER102W	RPS8B	structural constituent of ribosome	protein biosynthesis	1.13751	0.698265	0.485011	no
YER103W	SSA4	chaperone, heat shock protein	SRP-dependent, co-translational membrane targeting, translocation, protein folding, response to stress,	0.736851	-1.94636	0.0516121	no
YER104W	RTT105	unknown	negative regulation of DNA transposition	1.06665	0.338256	0.73517	no
YER105C	NUP157	structural molecule activity	NLS-bearing substrate-nucleus import, mRNA-binding (hnRNP) protein-nucleus import, mRNA-nucleus export, nuclear pore organization and biogenesis, protein-nucleus export, rRNA-nucleus export, ribosomal protein-nucleus import, snRNA-nucleus export, tRNA-nucleus export	0.49527	-3.82364	0.000131494	yes
YER106W	MAM1	unknown	meiotic chromosome segregation	0.577023	-2.10852	0.0349861	no
YER107C	GLE2	structural molecule activity	NLS-bearing substrate-nucleus import, mRNA-binding (hnRNP) protein-nucleus import, mRNA-nucleus export, nuclear membrane organization and biogenesis, nuclear pore organization and biogenesis, protein-nucleus export, protein-nucleus import, rRNA-nucleus export, ribosomal protein-nucleus import, snRNA-nucleus export, snRNP protein-nucleus import, tRNA-nucleus export	1.00004	0.000146526	0.999883	no
YER109C	FLO8	specific RNA polymerase II transcription factor activity	invasive growth, pseudohyphal growth	1.58357	2.27962	0.02263	no
YER110C	KAP123	protein carrier activity	protein-nucleus import	0.597782	-2.17773	0.029426	no
YER111C	SWI4	transcription factor activity	G1/S transition of mitotic cell cycle, cell cycle, transcription	0.606325	-1.77208	0.0763808	no
YER112W	LSM4	pre-mRNA splicing factor activity	nuclear mRNA splicing, via spliceosome, rRNA processing	0.665455	-1.77285	0.0762543	no
YER113C		unknown	unknown	0.869332	-0.907886	0.363938	no
YER114C	BOI2	phospholipid binding activity	Rho protein signal transduction, establishment of cell polarity (sensu Saccharomyces)	0.816417	-0.914386	0.360514	no
YER115C	SPR6	unknown	sporulation (sensu Fungi)	1.35137	1.34427	0.178862	no
YER116C	SLX8	DNA binding activity	DNA recombination	1.47603	1.97935	0.047777	no
YER117W	RPL23B	structural constituent of ribosome	protein biosynthesis	1.15249	0.885573	0.375848	no
YER118C	SHO1	osmosensor activity	osmosensory signaling pathway via Sho1 osmosensor, pseudohyphal growth	1.01603	0.048474	0.961338	no
YER119C	AVT6	amino acid transporter activity	amino acid transport	1.03802	0.213993	0.830552	no
YER120W	SCS2	protein binding	myo-inositol metabolism, protein-ER targeting	1.00473	0.0227486	0.981851	no
YER121W		unknown	unknown	1.18249	0.800063	0.423674	no
YER122C	GLO3	ARF GTPase activator activity	ER to Golgi transport, retrograde (Golgi to ER) transport	0.767183	-0.643387	0.519973	no
YER123W	YCK3	casein kinase I	protein amino acid phosphorylation	0.805278	-1.19179	0.233342	no
YER124C	DSE1	unknown	cell wall organization and biogenesis	0.737041	-1.88608	0.0592844	no
YER125W	RSP5	ubiquitin-protein ligase activity	chromatin assembly/disassembly, protein monoubiquitination, protein polyubiquitination	0.687851	-2.47816	0.0132063	no
YER126C	NSA2	unknown	ribosomal large subunit biogenesis	1.56477	2.39711	0.0165251	no
YER127W	LCP5	RNA binding activity	35S primary transcript processing, rRNA modification	1.46221	2.21589	0.0266988	no
YER128W		unknown	unknown	1.22656	1.18337	0.236661	no
YER129W	PAK1	* protein kinase	DNA dependent DNA replication, protein amino acid phosphorylation	0.57039	-2.77801	0.00546925	yes
YER130C		unknown	unknown	1.13354	0.527299	0.597986	no
YER131W	RPS26B	structural constituent of ribosome	protein biosynthesis	1.87891	3.43236	0.000598364	yes
YER132C	PMD1	unknown	sporulation	0.856561	-0.754753	0.450397	no
YER133W	GLC7	protein phosphatase type 1 activity, protein phosphatase type 1, catalyst activity	glycogen metabolism, filamentous growth, meiosis, mitotic spindle checkpoint, negative regulation of transcription from Pol II promoter, regulation of carbohydrate metabolism, response to heat	1.28685	1.56839	0.11679	no
YER134C		unknown	unknown	1.64159	2.40448	0.0161954	no
YER135C		unknown	unknown	1.66547	2.64152	0.00825338	no
YER136W	GDI1	RAB GDP-dissociation inhibitor activity	vesicle-mediated transport	0.895176	-0.410273	0.681606	no
YER137C		unknown	unknown	0.998004	-0.00904156	0.992786	no
YER138C		unknown	unknown	0.613203	-2.13703	0.0325955	no
YER139C		unknown	unknown	0.909652	-0.548813	0.583134	no
YER140W		unknown	unknown	0.996224	-0.0232717	0.981434	no
YER141W	COX15	unknown	cytochrome c oxidase biogenesis, heme a biosynthesis	0.841149	-0.730583	0.465034	no
YER142C	MAG1	alkylbase DNA N-glycosylase activity	DNA dealkylation	0.941759	-0.304418	0.760809	no
YER143W	DDI1	SNARE binding activity	ubiquitin-dependent protein catabolism, vesicle-mediated transport	0.83793	-0.993717	0.320361	no
YER144C	UBP5	ubiquitin-specific protease activity	protein deubiquitination	0.856141	-1.07834	0.280884	no
YER145C	FTR1	iron ion transporter activity	high affinity iron ion transport	1.11148	0.524001	0.600278	no
YER146W	LSM5	pre-mRNA splicing factor activity	mRNA splicing, rRNA processing	0.955356	-0.136763	0.891218	no
YER147C	SCC4	unknown	sister chromatid cohesion	0.991396	-0.0503546	0.95984	no
YER147C-A		unknown	unknown	1.55596	2.13651	0.0326377	no
YER148W	SPT15	DNA binding, RNA polymerase I transcription factor activity, RNA polymerase III transcription factor activity, general RNA polymerase II transcription factor activity	transcription from Pol I promoter, transcription iniciation from Pol II promoter, transcription iniciation from Pol III promoter	1.02863	0.156261	0.875828	no
YER149C	PEA2	cytoskeletal regulatory protein binding	Rho protein signal transduction, actin filament organization, establishment of cell polarity (sensu Saccharomyces), polar budding	0.881451	-0.512912	0.608013	no
YER150W	SPI1	unknown	unknown	1.70327	2.276	0.0228461	no
YER151C	UBP3	ubiquitin-specific protease activity	protein deubiquitination	0.0877171	-3.74072	0.000183492	yes
YER152C		unknown	unknown	0.534304	-1.92629	0.0540687	no
YER153C	PET122		protein synthesis	1.22461	1.0025	0.316101	no
YER154W	OXA1	protein transporter activity	mitochondrial translocation	0.695835	-1.55124	0.120844	no
YER155C	BEM2	Rho GTPase activator activity, signal transducer activity	actin cytoskeleton organization and biogenesis, bud growth, cell wall organization and biogenesis, establishment of cell polarity (sensu Saccharomyces), microtubule cytoskeleton organization and biogenesis, small GTPase mediated signal transduction	0.52611	-3.44055	0.000580538	yes
YER156C		unknown	unknown	1.19286	0.98056	0.32681	no
YER157W	SEC34	protein transporter activity	ER to Golgi transport, intra-Golgi transport, retrograde (vesicle recycling within Golgi) transport	0.841069	-1.16766	0.242945	no
YER158C		unknown	unknown	0.976597	-0.148641	0.881837	no
YER159C	BUR6	transcription co-repressor activity	negative regulation of transcription from Pol II promoter	1.06601	0.252381	0.800747	no
YER160C		unknown	unknown	0.577364	-2.8657	0.00416094	yes
YER161C	SPT2	DNA binding	negative regulation of transcription from Pol II promoter	0.999883	-0.000581285	0.999536	no
YER162C	RAD4	damaged DNA binding activity	nucleotide-excision repair, DNA damage recognition	0.861668	-1.02519	0.305272	no
YER163C		unknown	unknown	1.96345	3.77545	0.000159717	yes
YER164W	CHD1	ATPase activity, Pol II transcription elongation factor activity	RNA elongation from Pol II promoter, chromatin modeling	1.05837	0.264336	0.791521	no
YER165W	PAB1	poly(A) binding	regulation of translational initiation	1.08831	0.499735	0.617262	no
YER166W	DNF1	phospholipid-translocating ATPase activity	intracellular protein transport	0.479749	-3.43231	0.000598466	yes
YER167W	BCK2	unknown	G1/S transition of mitotic cell cycle, regulation of cell cycle	0.636866	-3.05653	0.00223914	yes
YER168C	CCA1	* tRNA adenylyltransferase	tRNA modification	1.08612	0.389279	0.69707	no
YER169W	RPH1	specific transcriptional repressor activity	DNA repair, negative regulation of transcription from Pol II promoter	0.862186	-0.987706	0.323296	no
YER170W	ADK2	adenylate kinase activity	unknown	1.42008	1.62587	0.103978	no
YER171W	RAD3	DNA helicase activity, general RNA polymerase II transcription factor activity	negative regulation of transcription from Pol II promoter, mitotic, nucleotide-excision repair, DNA duplex unwinding, transcription initiation from Pol II promoter	0.550054	-3.96054	7.478e-05	yes
YER173W	RAD24	unknown	DNA damage checkpoint, * meiotic recombination, * nucleotide-excision repair	1.13212	0.78887	0.430188	no
YER174C	GRX4	thiol-disulfide exchange intermediate activity	response to oxidative stress	1.39941	1.40217	0.160865	no
YER175C	TMT1	trans-aconitate 3-methyltransferase activity	unknown	0.967506	-0.18724	0.851473	no
YER176W	ECM32	DNA helicase activity, RNA helicase activity	regulation of translational termination	1.57382	1.89786	0.057714	no
YER177W	BMH1	DNA binding	RAS protein signal transduction, activation of MAPK (pseudohyphal growth), glycogen metabolism, pseudohyphal growth, sporulation (sensu Saccharomyces)	1.1865	0.940159	0.347136	no
YER178W	PDA1	pyruvate dehydrogenase (lipoamide) activity	pyruvate metabolism	0.910531	-0.449178	0.653303	no
YER179W	DMC1	double-stranded DNA binding, single-stranded DNA binding	meiosis, meiotic joint molecule formation, meiotic recombination	0.701596	-1.7549	0.0792768	no
YER180C	ISC10	unknown	sporulation	0.52436	-3.47573	0.00050946	yes
YER181C		unknown	unknown	1.3324	1.37398	0.169448	no
YER182W		unknown	unknown	1.35882	1.88468	0.0594733	no
YER183C	FAU1	5-formyltetrahydrofolate cyclo-ligase activity	folic acid and derivative biosynthesis	1.3236	1.67475	0.0939832	no
YER185W		unknown	unknown	1.05545	0.246367	0.805398	no
YER186C		unknown	unknown	0.889084	-0.586316	0.557663	no
YER187W		unknown	unknown	1.04847	0.240156	0.810209	no
YER187W-A	KHS1	unknown	unknown	0.486905	-3.11765	0.00182301	yes
YER188W		unknown	unknown	1.06399	0.305002	0.760365	no
YFL001W	DEG1	pseudouridylate synthase activity	RNA processing	1.35528	1.80231	0.0714966	no
YFL002C	SPB4	ATP dependent RNA helicase activity	35S primary transcript processing, ribosomal large subunit assembly and maintenance	0.934966	-0.434381	0.664012	no
YFL003C	MSH4	DNA binding activity	meiotic recombination	0.779039	-1.33332	0.182428	no
YFL004W	VTC2	unknown	protein localization, vacuole fusion (non-autophagic)	0.807373	-1.48343	0.137961	no
YFL005W	SEC4	RAB small monomeric GTPase	Golgi to plasma membrane transport, cytokinesis, non-selective vesicle fusion, polar budding, small GTPase mediated signal transduction	2.14117	3.8954	9.80374e-05	yes
YFL006W		unknown	unknown	1.22368	1.00996	0.312515	no
YFL007W	BLM3	unknown	unknown	0.396235	-3.87305	0.00010748	yes
YFL008W	SMC1	AT DNA binding, DNA secondary structure binding, adenosinetriphosphatase, double-stranded DNA binding	mitotic chromosome segregation	0.791538	-1.21514	0.224312	no
YFL009W	CDC4	protein binding activity, ubiquitin-protein ligase activity	G1/S transition of mitotic cell cycle, G2/M transition of mitotic cell cycle, ubiquitin-dependent protein catabolism	0.672111	-2.77596	0.00550398	yes
YFL010C	WWM1	unknown	unknown	0.854702	-0.358895	0.719674	no
YFL011W	AUA1	No coincide ORF y gen??	amino acid uptake	0.729845	-1.3859	0.165776	no
YFL011W-A	HXT10	unknown	unknown	0.899102	-0.425248	0.670656	no
YFL012W		unknown	unknown	0.837279	-0.828399	0.407445	no
YFL013C	IES1	unknown	unknown	0.990829	-0.0611045	0.951276	no
YFL014W	HSP12	heat shock protein activity	cell adhesion, hyperosmotic response, response to dessication, response to heat, response to oxidative stress	0.563102	-1.68319	0.0923389	no
YFL015C		unknown	unknown	0.828175	-0.536832	0.591384	no
YFL015W-A		unknown	unknown	1.04999	0.126396	0.899419	no
YFL016C	MDJ1	co-chaperone activity	protein folding, proteolysis and peptidolysis	0.828342	-0.922637	0.356196	no
YFL017C	GNA1	glucosamine 6-phosphate N-acetyltransferase activity	UDP-N-acetylglucosamine biosynthesis	2.09695	2.91046	0.00360896	yes
YFL018C	LPD1	dihydrolipoamide dehydrogenase activity	acetyl-CoA biosynthesis from pyruvate, glycine catabolism, isoleucine catabolism, leucine catabolism, serine biosynthesis, valine catabolism	0.745841	-1.58885	0.112095	no
YFL019C		unknown	unknown	0.744522	-1.16781	0.242883	no
YFL020C	PAU5	unknown	unknown	1.08523	0.401092	0.688353	no
YFL021W	GAT1	specific RNA polymerase II transcription factor activity, transcriptional activator activity	regulation of nitrogen utilization, transcription initiation from Pol II promoter	0.881728	-0.59821	0.5497	no
YFL022C	FRS2	phenylalanine-tRNA ligase activity	phenylalanyl-tRNA aminoacylation	0.769917	-1.28656	0.198249	no
YFL023W	BUD27	unknown	bud site selection	0.819148	-1.28118	0.20013	no
YFL024C	EPL1	histone acetyltransferase activity	histone acetylation, regulation of transcription from Pol II promoter	0.899643	-0.281352	0.77844	no
YFL025C	BST1	unknown	ER-associated protein catabolism, vesicle organization and biogenesis	0.840197	-0.829727	0.406693	no
YFL026W	STE2	mating-type alpha-factor pheromone receptor activity	formation of a cell surface projection, response to pheromone during conjugation with cellular fusion	0.556534	-2.53535	0.0112335	no
YFL027C	GYP8	Rab GTPase activator activity	vesicle-mediated transport	0.790777	-0.93349	0.350567	no
YFL028C	CAF16	ATP-binding cassette (ABC) transporter activity	regulation of transcription, DNA-dependent	0.945547	-0.354371	0.723061	no
YFL029C	CAK1	protein kinase activity, meiosis, protein amino acid phosphorylation	cell cycle	1.06639	0.423425	0.671985	no
YFL030W	AGX1	alanine-glyoxylate aminotransferase activity	glyoxylate cycle	0.45241	-3.85095	0.00011766	yes
YFL031W	HAC1	specific RNA polymerase II transcription factor activity	phospholipid metabolism, regulation of transcription from Pol II promoter, unfolded protein response, target gene transcriptional activation	1.14542	0.473084	0.636153	no
YFL032W		unknown	unknown	1.50043	1.23486	0.216882	no
YFL033C	RIM15	protein kinase activity	protein amino acid phosphorylation, regulation of meiosis, response to stress	0.374328	-3.3733	0.000742721	yes
YFL034C-B	MOB2	protein kinase activator activity	establishment and/or maintenance of cell polarity (sensu Saccharomyces), exit from mitosis, protein amino acid phosphorylation	0.966022	-0.197484	0.843449	no
YFL034W		unknown	unknown	0.784659	-1.09144	0.275079	no
YFL036W	RPO41	DNA-directed RNA polymerase activity	mitochondrial genome maintenance, transcription from mitochondrial promoter	0.579098	-2.75462	0.00587595	no
YFL037W	TUB2	structural constituent of cytoskeleton	homologous chromosome segregation, mitotic chromosome segregation, nuclear migration (sensu Saccharomyces), nuclear migration during conjugation with cellular fusion	0.702047	-1.4745	0.140347	no
YFL038C	YPT1	RAB small monomeric GTPase activity	ER to Golgi transport, protein complex assembly	1.53568	2.21612	0.026683	no
YFL039C	ACT1	structural constituent of cytoskeleton	apical bud growth, cell cycle dependent actin filament reorganization, cell wall organization and biogenesis, cytokinesis, endocytosis, establishment of cell polarity (sensu Saccharomyces), exocytosis, histone acetylation, isotropic bud growth, mitochondrion inheritance, mitotic spindle orientation, protein secretion, regulation of transcription from Pol II promoter, response to osmotic stress, s…	0.705821	-1.5551	0.119922	no
YFL040W		unknown	unknown	0.603802	-1.82637	0.0677943	no
YFL041W	FET5	multicopper ferroxidase iron transport mediator activity	iron ion transport	0.691764	-2.2716	0.0231105	no
YFL042C		unknown	unknown	0.883378	-0.846318	0.397375	no
YFL043C		unknown	unknown	1.88818	3.18309	0.00145713	yes
YFL044C		unknown	unknown	1.81625	3.76146	0.000168926	yes
YFL045C	SEC53	phosphomannomutase activity	protein-ER targeting	1.27208	1.40093	0.161234	no
YFL046W		unknown	unknown	0.992668	-0.0415481	0.966859	no
YFL047W	RGD2	Rho GTPase activator	small GTPase mediated signal transduction	1.12439	0.766132	0.443598	no
YFL048C	EMP47	unknown	ER to Golgi transport	0.806797	-1.05697	0.290525	no
YFL049W		unknown	unknown	0.763475	-1.53872	0.123873	no
YFL050C	ALR2	di-, tri-valent inorganic cation transporter activity	di-, tri-valent inorganic cation transport, magnesium ion transport	0.670927	-2.56275	0.0103846	no
YFL051C		unknown	unknown	0.939344	-0.291072	0.770996	no
YFL052W		DNA binding	unknown	0.70689	-1.79314	0.0729509	no
YFL053W	DAK2	unknown	carbohydrate metabolism; stress response	0.675858	-2.05895	0.0394994	no
YFL054C		water channel	unknown	0.667618	-2.41063	0.0159249	no
YFL055W	AGP3	amino acid transporter activity	amino acid transport	0.958282	-0.274199	0.783932	no
YFL056C	AAD6	benzyl alcohol dehydrogenase activity	aldehyde metabolism	0.962088	-0.222132	0.824211	no
YFL057C	AAD16	benzyl alcohol dehydrogenase activity	aldehyde metabolism	0.958996	-0.264043	0.791747	no
YFL058W	THI5	unknown	thiamin biosynthesis	0.882407	-0.876569	0.380721	no
YFL059W	SNZ3	protein binding	pyridoxine metabolism, thiamin biosynthesis	0.667181	-2.31106	0.0208296	no
YFL060C	SNO3	imidazoleglycerol phosphate synthase activity	pyridoxine metabolism, thiamin biosynthesis	0.953788	-0.30705	0.758805	no
YFL061W		unknown	unknown	1.09545	0.578419	0.562981	no
YFL067W		unknown	unknown	0.747246	-1.66278	0.0963564	no
YFL-TyA	TY2A			1.08266	0.427007	0.669374	no
YFR001W	LOC1	mRNA binding	ribosomal large subunit biogenesis	1.57117	2.91817	0.00352091	yes
YFR002W	NIC96	structural molecule activity	NLS-bearing substrate-nucleus import, mRNA-binding (hnRNP) protein-nucleus import, mRNA-nucleus export, nuclear pore organization and biogenesis, protein-nucleus export, protein-nucleus import, rRNA-nucleus export, ribosomal protein-nucleus import, snRNA-nucleus export, snRNP protein-nucleus import, tRNA-nucleus export	0.755776	-1.89423	0.0581944	no
YFR003C		unknown	unknown	1.65042	2.27936	0.0226456	no
YFR004W	RPN11	endopeptidase activity	ubiquitin-dependent protein catabolism	1.36095	1.46734	0.142285	no
YFR005C	SAD1	pre-mRNA splicing factor activity	mRNA splicing	0.815944	-1.13646	0.255763	no
YFR006W		unknown	unknown	1.25736	1.1862	0.235544	no
YFR007W		unknown	unknown	1.29436	1.66471	0.0959702	no
YFR008W		unknown	unknown	0.984737	-0.104688	0.916623	no
YFR009W	GCN20	unknown	regulation of translational elongation	0.876224	-0.906072	0.364897	no
YFR010W	UBP6	ubiquitin-specific protease activity	protein deubiquitination	0.861232	-0.831231	0.405843	no
YFR011C		unknown	unknown	1.5247	2.67888	0.00738686	no
YFR012W	VAM7	unknown	unknown	0.847067	-0.911505	0.362029	no
YFR013W	IOC3	protein binding activity	chromatin modeling	0.858687	-1.03	0.303008	no
YFR014C	CMK1	calmodulin-dependent protein kinase I activity	protein amino acid phosphorylation, signal transduction	0.731015	-1.86204	0.0625979	no
YFR015C	GSY1	glycogen (starch) synthase	glycogen metabolism	1.01563	0.100704	0.919786	no
YFR016C		unknown	unknown	0.58557	-2.97568	0.00292344	yes
YFR017C		unknown	unknown	0.535596	-2.15695	0.0310095	no
YFR018C		unknown	unknown	0.624126	-1.43081	0.152485	no
YFR019W	FAB1	1-phosphatidylinositol-3-phosphate 5-kinase activity	phospholipid metabolism, response to stress, vacuole organization and biogenesis	0.703969	-1.80983	0.0703225	no
YFR020W		unknown	unknown	1.04942	0.272425	0.785296	no
YFR021W	AUT10	unknown	autophagy, protein-vacuolar targeting, sporulation (sensu Saccharomyces), vacuolar protein processing/maturation	1.19656	1.15791	0.246899	no
YFR022W		unknown	unknown	0.834345	-1.24081	0.214677	no
YFR023W	PES4	unknown	DNA dependent DNA replication	0.470539	-4.72722	2.27617e-06	yes
YFR024C		unknown	unknown	0.501321	-3.17642	0.00149103	yes
YFR024C-A	LSB3	unknown	unknown	0.523991	-2.93645	0.00331991	yes
YFR025C	HIS2	histidinol-phosphatase activity	histidine biosynthesis	1.43093	2.02738	0.0426235	no
YFR026C		unknown	unknown	0.931522	-0.325743	0.744619	no
YFR027W	ECO1	acetyltransferase activity	DNA repair, DNA replication, sister chromatid cohesion	0.946083	-0.31741	0.750933	no
YFR028C	CDC14	protein phosphatase activity	DNA dependent DNA replication, protein amino acid dephosphorylation, regulation of exit from mitosis	0.852039	-0.928695	0.353047	no
YFR029W	PTR3	amino acid binding	chemosensory perception	0.852738	-1.05959	0.289332	no
YFR030W	MET10	sulfite reductase (NADPH) activity	sulfate assimilation	0.628083	-1.95413	0.0506858	no
YFR031C	SMC2	AT DNA binding, * DNA secondary structure binding, adenosinetriphosphatase, double-stranded DNA binding	mitotic chromosome condensation, mitotic chromosome segregation	0.571587	-2.84576	0.0044305	yes
YFR031C-A	RPL2A	structural constituent of ribosome	protein biosynthesis	1.00529	0.0319091	0.974545	no
YFR032C		unknown	unknown	0.660558	-1.3987	0.161903	no
YFR032C-A	RPL29	structural constituent of ribosome	protein biosynthesis	1.43567	1.11318	0.265629	no
YFR033C	QCR6	ubiquinol-cytochrome c reductase	aerobic respiration, oxidative phosphorylation, ubiquinone to cytochrome c	0.985351	-0.0613503	0.95108	no
YFR034C	PHO4	transcription factor activity	cellular response to phosphate starvation, phosphate metabolism	1.2932	0.570944	0.568037	no
YFR035C		unknown	unknown	1.45943	1.57802	0.11456	no
YFR036W	CDC26	* protein binding, * ubiquitin-protein ligase	cyclin catabolism, mitotic chromosome segregation, mitotic metaphase/anaphase transition, mitotic spindle elongation, * ubiquitin-dependent protein catabolism	1.06603	0.30906	0.757276	no
YFR037C	RSC8	unknown	chromatin modeling	0.671018	-2.34797	0.018876	no
YFR038W		helicase activity	unknown	0.870493	-0.852883	0.393724	no
YFR039C		unknown	unknown	1.07283	0.398536	0.690235	no
YFR040W	SAP155	protein serine/threonine phosphatase activity	G1/S transition of mitotic cell cycle	0.527152	-2.64252	0.00822917	no
YFR041C		unknown	unknown	0.710835	-1.80447	0.0711582	no
YFR042W		unknown	unknown	1.03488	0.239397	0.810798	no
YFR043C		unknown	unknown	0.740475	-1.66494	0.0959242	no
YFR044C		unknown	unknown	0.609862	-2.3415	0.0192065	no
YFR045W		* transporter	* transport	1.12103	0.726544	0.467505	no
YFR046C		unknown	invasive growth, meiosis, protein processing	1.14749	0.659418	0.509627	no
YFR047C	BNA6	nicotinate-nucleotide pyrophosphorylase (carboxylating)	nicotinamide adenine dinucleotide biosynthesis	1.99158	3.47187	0.000516851	yes
YFR048W	RMD8	unknown	unknown	0.843107	-1.11359	0.265454	no
YFR049W	YMR31	structural constituent of ribosome activity	* protein biosynthesis	1.29712	1.30981	0.190259	no
YFR050C	PRE4	endopeptidase activity	ubiquitin-dependent protein catabolism	1.26352	1.48381	0.13786	no
YFR051C	RET2	protein binding	ER to Golgi transport, retrograde (Golgi to ER) transport	1.23856	1.21609	0.223951	no
YFR052W	RPN12	proteasome endopeptidase activity	ubiquitin-dependent protein catabolism	1.51605	2.38368	0.0171405	no
YFR053C	HXK1	hexokinase activity	fructose metabolism	0.903603	-0.563172	0.573318	no
YFR054C		unknown	unknown	1.06946	0.419497	0.674853	no
YFR055W		cystathionine beta-lyase activity	copper ion homeostasis	0.826882	-0.65668	0.511387	no
YFR056C		unknown	unknown	1.24171	0.708538	0.478611	no
YFR057W		unknown	unknown	0.486158	-2.79281	0.00522522	yes
YGL001C	ERG26	C-3 sterol dehydrogenase (C-4 sterol decarboxylase) activity	ergosterol biosynthesis	0.914878	-0.400406	0.688857	no
YGL002W	ERP6	unknown	secretory pathway	1.47671	2.41903	0.0155618	no
YGL003C	CDH1	enzyme activator activity	cell cycle	0.925546	-0.508716	0.610951	no
YGL004C	RPN14	unknown	unknown	1.3429	1.69442	0.0901862	no
YGL005C	COD5	unknown	intra-Golgi transport	0.917784	-0.453068	0.650499	no
YGL006W	PMC1	calcium-transporting ATPase	calcium ion homeostasis, calcium ion transport	0.731597	-1.75994	0.0784174	no
YGL007W		unknown	unknown	0.723172	-0.733319	0.463364	no
YGL008C	PMA1	hydrogen-transporting two-sector ATPase activity	regulation of pH, proton transport	0.871451	-0.641062	0.521482	no
YGL010W		unknown	unknown	1.06025	0.314821	0.752897	no
YGL011C	SCL1	proteasome endopeptidase activity	ubiquitin-dependent protein catabolism	1.66626	2.95419	0.0031349	yes
YGL012W	ERG4	delta24(24-1) sterol reductase activity	ergosterol biosynthesis	1.11451	0.644769	0.519077	no
YGL013C	PDR1	DNA binding activity, transcriptional activator activity	regulation of transcription from Pol II promoter, response to drug	0.542917	-2.18286	0.0290458	no
YGL014W	PUF4	mRNA binding activity	cell aging, mRNA catabolism, deadenylation-dependent, protein targeting	0.796867	-0.423638	0.67183	no
YGL015C		unknown	unknown	0.593022	-1.58035	0.114026	no
YGL016W	KAP122	protein carrier activity	protein-nucleus import, response to drug	0.545367	-2.05408	0.039968	no
YGL017W	ATE1	arginyltransferase activity	protein modification, ubiquitin-dependent protein catabolism	1.13085	0.744988	0.456279	no
YGL018C	JAC1	* co-chaperone	aerobic respiration, iron-sulfur cluster assembly	1.85134	2.83942	0.00451963	yes
YGL019W	CKB1	protein kinase CK2 activity	G1/S transition of mitotic cell cycle, G2/M transition of mitotic cell cycle, cell ion homeostasis, establishment of cell polarity (sensu Saccharomyces), flocculation, protein amino acid phosphorylation, regulation of transcription from Pol I promoter, regulation of transcription from Pol III promoter, response to DNA damage	1.42722	1.99211	0.0463588	no
YGL020C	MDM39	unknown	mitochondrion organization and biogenesis	1.21231	0.960039	0.337036	no
YGL021W	ALK1	unknown	unknown	0.844251	-1.12018	0.262639	no
YGL022W	STT3	dolichyl-diphospho-oligosaccharide-protein glycosyltransferase activity	N-linked glycosylation	0.797453	-1.43542	0.151167	no
YGL023C	PIB2	phosphatidylinositol binding	vesicle-mediated transport	0.626058	-2.67821	0.00740161	no
YGL025C	PGD1	RNA polymerase II transcription mediator activity	transcription from Pol II promoter	0.594432	-2.55153	0.0107251	no
YGL026C	TRP5	tryptophan synthase	tryptophan biosynthesis	0.929552	-0.449703	0.652925	no
YGL027C	CWH41	mannosyl-oligosaccharide glucosidase (processing A-glucosidase I) activity	cell wall organization and biogenesis	0.802399	-0.408174	0.683146	no
YGL028C	SCW11	glucan 1,3-beta-glucosidase	cytokinesis, completion of separation	0.489854	-1.6856	0.0918722	no
YGL029W	CGR1	unknown	rRNA processing, ribosome biogenesis	2.3071	3.85038	0.000117932	yes
YGL030W	RPL30	structural constituent of ribosome	mRNA splicing, protein biosynthesis, rRNA processing, * regulation of translation	1.73022	2.69799	0.00697595	no
YGL031C	RPL24A	RNA binding, structural constituent of ribosome	protein biosynthesis	1.31696	1.38961	0.164648	no
YGL032C	AGA2	cell adhesion receptor	agglutination during conjugation with cellular fusion	1.05316	0.168487	0.8662	no
YGL033W	HOP2	unknown	synapsis	0.446454	-2.57716	0.00996172	no
YGL034C		unknown	unknown	2.72032	2.15415	0.0312285	no
YGL035C	MIG1	specific RNA polymerase II transcription factor activity	glucose metabolism, regulation of transcription from Pol II promoter	0.96036	-0.20902	0.834433	no
YGL036W	MTC2	unknown	unknown	0.54671	-3.64328	0.000269189	yes
YGL037C	PNC1	nicotinamidase	chromatin silencing at ribosomal DNA (rDNA), chromatin silencing at telomere, nicotinate nucleotide biosynthesis, salvage pathway	1.48659	1.74807	0.0804511	no
YGL038C	OCH1	alpha-1,6-mannosyltransferase activity, transferase activity, transferring glycosyl groups	N-linked glycoprotein maturation	0.986779	-0.0778035	0.937984	no
YGL039W		dihydrokaempferol 4-reductase activity	unknown	1.3218	1.16154	0.245422	no
YGL040C	HEM2	porphobilinogen synthase activity	heme biosynthesis	1.33937	1.47223	0.14096	no
YGL041C		unknown	unknown	1.43765	1.32828	0.184086	no
YGL042C		unknown	unknown	1.07927	0.405135	0.685378	no
YGL043W	DST1	positive transcription elongation factor activity	RNA elongation from Pol II promoter, meiotic recombination	0.932344	-0.283485	0.776805	no
YGL044C	RNA15	* cleavage/polyadenylation specificity factor activity	mRNA cleavage, * mRNA polyadenylation	1.19609	0.889049	0.373977	no
YGL045W	RIM8	unknown	* invasive growth, * meiosis, protein processing	0.923402	-0.387346	0.6985	no
YGL046W		unknown	unknown	1.1564	0.876932	0.380523	no
YGL047W		unknown	unknown	1.98321	3.6467	0.000265631	yes
YGL048C	RPT6	ATPase activity, endopeptidase activity	ubiquitin-dependent protein catabolism	1.05884	0.281177	0.778574	no
YGL049C	TIF4632	translation initiation factor activity	translational initiation	0.557945	-3.81047	0.000138701	yes
YGL050W		unknown	unknown	1.15755	0.768478	0.442203	no
YGL051W	MST27	unknown	unknown	1.12424	0.617192	0.537108	no
YGL052W		unknown	unknown	1.18531	0.950706	0.341754	no
YGL053W	PRM8	unknown	conjugation with cellular fusion	1.41267	2.30462	0.0211877	no
YGL054C	ERV14	unknown	ER to Golgi transport, axial budding, sporulation (sensu Saccharomyces)	1.57993	2.20893	0.0271792	no
YGL055W	OLE1	stearoyl-CoA desaturase	fatty acid desaturation, mitochondrion inheritance	1.31134	1.74024	0.081817	no
YGL056C	SDS23	unknown		1.38625	1.4647	0.143004	no
YGL057C		unknown	unknown	0.987259	-0.0666383	0.94687	no
YGL058W	RAD6	* ubiquitin conjugating enzyme	DNA repair, ubiquitin-dependent protein catabolism	1.39239	1.77812	0.0753839	no
YGL059W		protein kinase activity	unknown	0.776881	-1.32789	0.184215	no
YGL060W		unknown	unknown	0.797894	-1.36954	0.170831	no
YGL061C	DUO1	structural constituent of cytoskeleton	mitotic spindle assembly (sensu Saccharomyces)	1.0309	0.144997	0.884713	no
YGL062W	PYC1	pyruvate carboxylase	NADPH regeneration, gluconeogenesis	0.790796	-1.47491	0.140236	no
YGL063W	PUS2	pseudouridylate synthase activity	tRNA modification	0.807341	-0.60589	0.544588	no
YGL064C	MRH4	RNA helicase activity	ribosome biogenesis	1.00355	0.0223267	0.982187	no
YGL065C	ALG2	glycolipid mannosyltransferase activity	oligosaccharide-lipid intermediate assembly	0.602263	-3.03159	0.00243267	yes
YGL066W	SGF73	unknown	histone acetylation	0.879268	-0.825537	0.409067	no
YGL067W	NPY1	NAD diphosphatase activity	NADH metabolism	1.267	1.06893	0.2851	no
YGL068W		unknown	unknown	1.41998	1.48577	0.137341	no
YGL069C		unknown	unknown	1.6931	2.39186	0.0167634	no
YGL070C	RPB9	DNA-directed RNA polymerase II activity	transcription from Pol II promoter	1.65539	2.54627	0.0108882	no
YGL071W	RCS1	transcription factor	high affinity iron transport, * positive regulation of transcription from Pol II promoter	0.750464	-1.8197	0.0688046	no
YGL072C		unknown	unknown	1.41816	1.7465	0.0807238	no
YGL073W	HSF1	transcription factor activity	regulation of transcription from Pol II promoter, response to heat, response to stress	0.802265	-1.39296	0.163631	no
YGL074C		unknown	unknown	1.29074	1.66368	0.0961765	no
YGL075C	MPS2	structural constituent of cytoskeleton	mitotic anaphase, spindle pole body duplication (sensu Saccharomyces)	1.61565	1.922	0.0546059	no
YGL076C	RPL7A	structural constituent of ribosome	protein biosynthesis	0.748063	-1.81684	0.0692418	no
YGL077C	HNM1	choline transporter activity, choline transport	transport	1.12142	0.751442	0.452387	no
YGL078C	DBP3	ATP dependent RNA helicase activity, *	* 35S primary transcript processing, ribosomal large subunit assembly and maintenance	1.03287	0.188492	0.850491	no
YGL079W		unknown	unknown	1.10843	0.573534	0.566283	no
YGL080W		unknown	unknown	1.34426	1.38338	0.166548	no
YGL081W		unknown	unknown	0.946138	-0.271706	0.785848	no
YGL082W		unknown	unknown	1.07833	0.360015	0.718836	no
YGL083W	SCY1	unknown	unknown	0.635554	-3.1039	0.0019099	yes
YGL084C	GUP1	glycerol transporter activity	glycerol catabolism, glycerol transport	0.875216	-0.907243	0.364278	no
YGL085W		unknown	unknown	1.05812	0.287293	0.773888	no
YGL086W	MAD1	unknown	mitotic spindle checkpoint, nucleocytoplasmic transport	0.836238	-1.07482	0.282458	no
YGL087C	MMS2	ubiquitin conjugating enzyme	DNA repair, ubiquitin-dependent protein catabolism	1.30928	1.40311	0.160585	no
YGL088W		unknown	unknown	1.32167	1.44222	0.14924	no
YGL089C	MFAlpha2	No en SGD	mating	0.827689	-0.488465	0.62522	no
YGL090W	LIF1	structural molecule activity	double-strand break repair via nonhomologous end-joining	0.903257	-0.583719	0.559409	no
YGL091C	NBP35	ATPase activity	unknown	1.09815	0.492709	0.622218	no
YGL092W	NUP145	structural molecule activity	NLS-bearing substrate-nucleus import, mRNA-binding (hnRNP) protein-nucleus import, mRNA-nucleus export, nuclear pore organization and biogenesis, protein-nucleus export, protein-nucleus import, rRNA-nucleus export, ribosomal protein-nucleus import, snRNA-nucleus export, snRNP protein-nucleus import, tRNA splicing, tRNA-nucleus export	0.493894	-3.45809	0.000544021	yes
YGL093W	SPC105	structural constituent of cytoskeleton	microtubule nucleation	0.689403	-2.43095	0.0150593	no
YGL094C	PAN2	poly(A)-specific ribonuclease activity	mRNA processing, post-replication repair	0.769966	-1.1072	0.268206	no
YGL095C	VPS45	chaperone activity	Golgi to vacuole transport, osmoregulation, protein complex assembly, vacuole organization and biogenesis	0.632301	-2.7989	0.00512778	yes
YGL096W	TOS8	transcription factor activity	unknown	1.21953	0.829924	0.406582	no
YGL097W	SRM1	signal transducer activity	rRNA-nucleus export, ribosome nucleus export	0.546179	-2.79871	0.00513075	yes
YGL098W	USE1	unknown	unknown	1.18668	1.06285	0.287849	no
YGL099W	LSG1	unknown	conjugation with cellular fusion, sporulation (sensu Saccharomyces)	1.10705	0.663537	0.506986	no
YGL100W	SEH1	structural molecule activity	NLS-bearing substrate-nucleus import, mRNA-binding (hnRNP) protein-nucleus import, mRNA-nucleus export, nuclear pore organization and biogenesis, protein-nucleus export, rRNA-nucleus export, ribosomal protein-nucleus import, snRNA-nucleus export, snRNP protein-nucleus import, tRNA-nucleus export	1.65083	2.57487	0.0100278	no
YGL101W		unknown	unknown	1.26741	1.38985	0.164575	no
YGL102C		unknown	unknown	1.1006	0.499949	0.617111	no
YGL103W	RPL28	RNA binding, structural constituent of ribosome	protein biosynthesis	1.27465	1.03369	0.301282	no
YGL104C	VPS73	unknown	protein-vacuolar targeting	0.759348	-1.72648	0.0842618	no
YGL105W	ARC1	tRNA binding	amino acid activation, tRNA-nucleus export	1.21891	0.946926	0.343676	no
YGL106W	MLC1	microfilament motor	* apical bud growth, cytokinesis, * endocytosis, establishment of cell polarity (sensu Saccharomyces), isotropic bud growth, * mitochondrion inheritance, vacuole inheritance, vesicle-mediated transport	1.85093	2.67473	0.00747898	no
YGL107C	RMD9	unknown	unknown	1.15672	0.967126	0.333481	no
YGL108C		unknown	unknown	2.17456	3.90575	9.39322e-05	yes
YGL109W		unknown	unknown	2.1417	3.63018	0.000283229	yes
YGL110C	CUE3	unknown	unknown	0.68993	-2.22974	0.0257646	no
YGL111W	NSA1	unknown	ribosomal large subunit biogenesis	0.737145	-1.47156	0.141138	no
YGL112C	TAF6	general RNA polymerase II transcription factor activity	* G1-specific transcription in mitotic cell cycle, chromatin modification, establishment and/or maintenance of chromatin architecture, * histone acetylation, protein amino acid acetylation, transcription initiation from Pol II promoter	0.896871	-0.64271	0.520413	no
YGL113W	SLD3	chromatin binding	DNA replication initiation, DNA unwinding	0.791561	-1.50659	0.131915	no
YGL114W		unknown	unknown	0.883549	-0.835581	0.403391	no
YGL115W	SNF4	protein kinase activator	peroxisome organization and biogenesis, regulation of transcription from Pol II promoter	1.24772	1.46458	0.143037	no
YGL116W	CDC20	enzyme activator activity	cyclin catabolism, mitotic chromosome segregation, mitotic metaphase/anaphase transition, mitotic spindle elongation, ubiquitin-dependent protein catabolism	0.637807	-2.67566	0.00745834	no
YGL117W		unknown	unknown	1.15359	0.911623	0.361967	no
YGL118C		unknown	unknown	1.26942	1.08105	0.279676	no
YGL119W	ABC1	chaperone activity	oxidative phosphorylation, ubiquinone to cytochrome c	1.04121	0.20514	0.837462	no
YGL121C	GPG1	signal transducer	signal transduction	1.42145	1.73912	0.0820145	no
YGL122C	NAB2	poly(A) binding	poly(A)+ mRNA-nucleus export	0.561772	-1.63443	0.102168	no
YGL123W	RPS2	structural constituent of ribosome	protein biosynthesis, regulation of translational fidelity	0.828181	-0.742038	0.458064	no
YGL124C	MON1	unknown	protein-vacuolar targeting	1.06381	0.427945	0.668691	no
YGL125W	MET13	methylenetetrahydrofolate reductase (NADPH) activity, structural constituent of ribosome	methionine metabolism, protein biosynthesis, sulfur amino acid biosynthesis	0.891554	-0.69428	0.487506	no
YGL126W	SCS3	unknown	phospholipid metabolism	0.694487	-1.05919	0.289514	no
YGL127C	SOH1	unknown	DNA repair, transcription from Pol II promoter	1.29696	1.26217	0.206886	no
YGL128C	CWC23	unknown	unknown	1.29229	1.46781	0.142156	no
YGL129C	RSM23	structural constituent of ribosome	protein biosynthesis	0.686546	-2.16962	0.0300356	no
YGL130W	CEG1	mRNA guanylyltransferase activity	mRNA capping	1.03957	0.230268	0.817883	no
YGL131C		unknown	unknown	0.579848	-2.78572	0.00534097	yes
YGL132W		unknown	unknown	0.935176	-0.358081	0.720283	no
YGL133W	ITC1	unknown	chromatin modeling, negative regulation of transcription from Pol II promoter by pheromones	0.505234	-3.47669	0.000507646	yes
YGL134W	PCL10	cyclin-dependent protein kinase, regulator activity	regulation of glycogen biosynthesis, regulation of glycogen catabolism	1.06641	0.405675	0.684981	no
YGL135W	RPL1B	* structural constituent of ribosome	protein biosynthesis	1.57954	2.6977	0.00698211	no
YGL136C	MRM2	rRNA (uridine-2'-O-)-methyltransferase	rRNA modification	1.64216	3.05897	0.00222098	yes
YGL137W	SEC27	unknown	ER to Golgi transport, retrograde (Golgi to ER) transport	0.598551	-3.31148	0.000928033	yes
YGL138C		unknown	unknown	0.391672	-2.54643	0.010883	no
YGL139W		unknown	unknown	0.688733	-2.39088	0.0168079	no
YGL140C		unknown	unknown	0.615985	-2.4951	0.0125921	no
YGL141W	HUL5	* ubiquitin-protein ligase	protein monoubiquitination, protein polyubiquitination	0.938188	-0.447128	0.654783	no
YGL142C	GPI10	unknown	GPI anchor biosynthesis	0.696755	-2.35171	0.0186874	no
YGL143C	MRF1	translation release factor activity	protein biosynthesis, translational termination	1.3966	2.0373	0.0416202	no
YGL144C	ROG1	lipase	* lipid metabolism	0.769292	-1.79429	0.072767	no
YGL145W	TIP20	unknown	retrograde (Golgi to ER) transport	0.755168	-1.74458	0.081058	no
YGL146C		unknown	unknown	1.94841	2.99053	0.00278494	yes
YGL147C	RPL9A	* structural constituent of ribosome	* protein biosynthesis	1.69078	2.96253	0.00305121	yes
YGL148W	ARO2	chorismate synthase activity	aromatic amino acid family biosynthesis	0.850497	-0.620751	0.534764	no
YGL149W		unknown	unknown	2.41188	4.74013	2.13585e-06	yes
YGL150C	INO80	ATPase activity	DNA repair, chromatin modeling, transcription from Pol II promoter	0.665893	-2.13889	0.0324443	no
YGL151W	NUT1	unknown	regulation of transcription from Pol II promoter	0.6457	-2.08005	0.0375212	no
YGL152C		unknown	unknown	1.47059	2.39182	0.0167649	no
YGL153W	PEX14	protein binding activity	protein-peroxisome targeting	1.1457	0.487762	0.625718	no
YGL154C	LYS5	phosphopantetheinyltransferase activity	lysine biosynthesis, aminoadipic pathway	1.03011	0.156847	0.875366	no
YGL155W	CDC43	protein geranylgeranyltransferase activity, signal transducer activity	calcium ion homeostasis, establishment of cell polarity (sensu Saccharomyces), protein amino acid geranylgeranylation, small GTPase mediated signal transduction	1.10717	0.480804	0.630656	no
YGL156W	AMS1	alpha-mannosidase activity	carbohydrate metabolism	0.970071	-0.169209	0.865632	no
YGL157W		dihydrokaempferol 4-reductase activity	unknown	0.86001	-0.594737	0.552019	no
YGL158W	RCK1	protein serine/threonine kinase	protein amino acid phosphorylation, regulation of meiosis	0.974525	-0.131093	0.895701	no
YGL159W		unknown	unknown	0.783626	-0.893027	0.371843	no
YGL160W		oxidoreductase activity	unknown	0.628992	-3.14137	0.00168159	yes
YGL161C	YIP5	RAB interactor	unknown	0.968209	-0.154932	0.876875	no
YGL162W	SUT1	* specific RNA polymerase II transcription factor activity	regulation of transcription from Pol II promoter, sterol transport	1.10903	0.400836	0.688541	no
YGL163C	RAD54	DNA dependent adenosinetriphosphatase activity, DNA supercoiling activity	NOT involved in double-strand break repair via break-induced replication, NOT involved in double-strand break repair via single-strand annealing, double-strand break repair via synthesis-dependent strand annealing, heteroduplex formation, telomerase-independent telomere maintenance	0.65379	-2.69948	0.0069447	no
YGL164C	YRB30	enzyme regulator activity, protein binding activity	unknown	0.82819	-1.00751	0.313689	no
[truncated: 3,982 more rows]
